# Supplementary material for: Identification and validation of novel biomarkers associated with immune infiltration for the diagnosis of osteosarcoma based on machine learning
Source: Front Genet. 2023 Sep 4;14:1136783. doi: 10.3389/fgene.2023.1136783 (PMC10507254; doi:10.3389/fgene.2023.1136783)
Supplement: Supplementary file 3 [file Table3.XLSX]

## Sheet: Sheet1
1	CD70 FOR	GCTTTGGTCCCATTGGTCG
2	CD70 REV	CGTCCCACCCAAGTGACTC
3	SRGN FOR	AGGTTATCCTACGCGGAGAG
4	SRGN REV	GTCTTTGGAAAAAGGTCAGTCCT
5	TRIB3 FOR	AAGCGGTTGGAGTTGGATGAC
6	TRIB3 REV	CACGATCTGGAGCAGTAGGTG
7	ASNS FOR	GATTGCCTTCTGTTCAGTGTCT
8	ASNS REV	GGGTCAACTACCGCCAACC
9	GAPDH FOR	TGTGGGCATCAATGGATTTGG
10	GAPDH REV	ACACCATGTATTCCGGGTCAAT
