# Supplementary material for: Identification and validation of novel biomarkers associated with immune infiltration for the diagnosis of osteosarcoma based on machine learning
Source: Front Genet. 2023 Sep 4;14:1136783. doi: 10.3389/fgene.2023.1136783 (PMC10507254; doi:10.3389/fgene.2023.1136783)
Supplement: Supplementary file 4 [file Table2.XLS]

SRGN
HCLS1
ARHGAP9
ARHGDIB
TRIB3
AIF1
ATP8B4
S100A12
ALOX5AP
CCL14
CBS
MNDA
CFD
C1orf162
AMICA1
DNASE1L3
CXCL12
GMFG
NFE2
FCN1
PSAT1
ASNS
FCER1G
EVI2B
CD70
