# Supplementary material for: Identification and validation of novel biomarkers associated with immune infiltration for the diagnosis of osteosarcoma based on machine learning
Source: Front Genet. 2023 Sep 4;14:1136783. doi: 10.3389/fgene.2023.1136783 (PMC10507254; doi:10.3389/fgene.2023.1136783)
Supplement: Supplementary file 6 [file DataSheet1.ZIP]

Archive with 26 entries (25 files):
- source code/
- source code/c2.cp.kegg.v7.4.symbols.gmt
- source code/c5.go.v7.4.symbols.gmt
- source code/Diagnostic05.sva.R
- source code/Diagnostic06.diff.R
- source code/Diagnostic07.vol.R
- source code/Diagnostic08.GO.R
- source code/Diagnostic09.KEGG.R
- source code/Diagnostic10.DO.R
- source code/Diagnostic11.GSEA.R
- source code/Diagnostic12.lasso.R
- source code/Diagnostic13.SVM-RFE.R
- source code/Diagnostic14.venn.R
- source code/Diagnostic15.testDiff.R
- source code/Diagnostic16.ROC.R
- source code/Diagnostic17.ROC.R
- source code/Diagnostic18.run.R
- source code/Diagnostic18.run.R.bak
- source code/Diagnostic19.barplot.R
- source code/Diagnostic20.vioplot.R
- source code/Diagnostic21.immuneCor.R
- source code/Diagnostic22.Lollipop.R
- source code/Nomo.R
- source code/PCA.R
- source code/Survival.R
- source code/uniCox.R
