# Supplementary material for: Identification and validation of novel biomarkers associated with immune infiltration for the diagnosis of osteosarcoma based on machine learning
Source: Front Genet. 2023 Sep 4;14:1136783. doi: 10.3389/fgene.2023.1136783 (PMC10507254; doi:10.3389/fgene.2023.1136783)
Supplement: Supplementary file 6 [file DataSheet1.ZIP › source code/Diagnostic08.GO.R]

library("clusterProfiler")
library("org.Hs.eg.db")
library("enrichplot")
library("ggplot2")

pvalueFilter=0.05       
qvalueFilter=0.05      

colorSel="qvalue"
if(qvalueFilter>0.05){
	colorSel="pvalue"
}

setwd("C:\\Users\\gifghjd\\Desktop\\136Diagnostic\\08.GO")           
rt=read.table("diff.txt", header=T, sep="\t", check.names=F)     

genes=as.vector(rt[,1])
entrezIDs=mget(genes, org.Hs.egSYMBOL2EG, ifnotfound=NA)
entrezIDs=as.character(entrezIDs)
gene=entrezIDs[entrezIDs!="NA"]       

kk=enrichGO(gene=gene, OrgDb=org.Hs.eg.db, pvalueCutoff=1, qvalueCutoff=1, ont="all", readable=T)
GO=as.data.frame(kk)
GO=GO[(GO$pvalue<pvalueFilter & GO$qvalue<qvalueFilter),]

write.table(GO, file="GO.txt", sep="\t", quote=F, row.names = F)

showNum=10
if(nrow(GO)<30){
	showNum=nrow(GO)
}

pdf(file="barplot.pdf", width=12, height=10)
bar=barplot(kk, drop=TRUE, showCategory=showNum, split="ONTOLOGY", color=colorSel) + facet_grid(ONTOLOGY~., scale='free')
print(bar)
dev.off()

pdf(file="bubble.pdf", width=12, height=10)
bub=dotplot(kk, showCategory=showNum, orderBy="GeneRatio", split="ONTOLOGY", color=colorSel) + facet_grid(ONTOLOGY~., scale='free')
print(bub)
dev.off()
