# Supplementary material for: Identification and validation of novel biomarkers associated with immune infiltration for the diagnosis of osteosarcoma based on machine learning
Source: Front Genet. 2023 Sep 4;14:1136783. doi: 10.3389/fgene.2023.1136783 (PMC10507254; doi:10.3389/fgene.2023.1136783)
Supplement: Supplementary file 6 [file DataSheet1.ZIP › source code/Diagnostic09.KEGG.R]

library("clusterProfiler")
library("org.Hs.eg.db")
library("enrichplot")
library("ggplot2")

pvalueFilter=0.05      
qvalueFilter=0.05      

colorSel="qvalue"
if(qvalueFilter>0.05){
	colorSel="pvalue"
}
	
setwd("C:\\Users\\gifghjd\\Desktop\\136Diagnostic\\09.KEGG")         
rt=read.table("diff.txt", header=T, sep="\t", check.names=F)     

genes=as.vector(rt[,1])
entrezIDs=mget(genes, org.Hs.egSYMBOL2EG, ifnotfound=NA)
entrezIDs=as.character(entrezIDs)
rt=cbind(rt,entrezID=entrezIDs)
gene=entrezIDs[entrezIDs!="NA"]       

kk=enrichKEGG(gene=gene, organism="hsa", pvalueCutoff=1, qvalueCutoff=1)
KEGG=as.data.frame(kk)
KEGG$geneID=as.character(sapply(KEGG$geneID,function(x)paste(rt$id[match(strsplit(x,"/")[[1]],as.character(rt$entrezID))],collapse="/")))
KEGG=KEGG[(KEGG$pvalue<pvalueFilter & KEGG$qvalue<qvalueFilter),]

write.table(KEGG, file="KEGG.txt", sep="\t", quote=F, row.names = F)

showNum=30
if(nrow(KEGG)<showNum){
	showNum=nrow(KEGG)
}

pdf(file="barplot.pdf", width=12, height=10)
barplot(kk, drop=TRUE, showCategory=showNum, color=colorSel)
dev.off()

pdf(file="bubble.pdf", width = 12, height = 10)
dotplot(kk, showCategory=showNum, orderBy="GeneRatio", color=colorSel)
dev.off()
