# Supplementary material for: Identification and validation of novel biomarkers associated with immune infiltration for the diagnosis of osteosarcoma based on machine learning
Source: Front Genet. 2023 Sep 4;14:1136783. doi: 10.3389/fgene.2023.1136783 (PMC10507254; doi:10.3389/fgene.2023.1136783)
Supplement: Supplementary file 6 [file DataSheet1.ZIP › source code/Diagnostic12.lasso.R]

set.seed(123)
library(glmnet)                  
inputFile="diffGeneExp.txt"     
setwd("C:\\Users\\gifghjd\\Desktop\\136Diagnostic\\12.lasso")      

rt=read.table(inputFile, header=T, sep="\t", check.names=F, row.names=1)
rt=t(rt)

x=as.matrix(rt)
y=gsub("(.*)\\_(.*)", "\\2", row.names(rt))
fit=glmnet(x, y, family = "binomial", alpha=1)
cvfit=cv.glmnet(x, y, family="binomial", alpha=1,type.measure='deviance',nfolds = 10)
pdf(file="cvfit.pdf",width=6,height=5.5)
plot(cvfit)
dev.off()

coef=coef(fit, s = cvfit$lambda.min)
index=which(coef != 0)
lassoGene=row.names(coef)[index]
lassoGene=lassoGene[-1]
write.table(lassoGene, file="LASSO.gene.txt", sep="\t", quote=F, row.names=F, col.names=F)
