# Supplementary material for: Identification and validation of novel biomarkers associated with immune infiltration for the diagnosis of osteosarcoma based on machine learning
Source: Front Genet. 2023 Sep 4;14:1136783. doi: 10.3389/fgene.2023.1136783 (PMC10507254; doi:10.3389/fgene.2023.1136783)
Supplement: Supplementary file 6 [file DataSheet1.ZIP › source code/Diagnostic15.testDiff.R]

library(limma)
library(ggpubr)

expFile="GSE126209.txt"         
conFile="GSE126209_s1.txt"       
treatFile="GSE126209_s2.txt"     
geneFile="interGenes.txt"        
setwd("C:\\Users\\gifghjd\\Desktop\\136Diagnostic\\15.testDiff")    

rt=read.table(expFile, header=T, sep="\t", check.names=F)
rt=as.matrix(rt)
rownames(rt)=rt[,1]
exp=rt[,2:ncol(rt)]
dimnames=list(rownames(exp), colnames(exp))
data=matrix(as.numeric(as.matrix(exp)), nrow=nrow(exp), dimnames=dimnames)
rt=avereps(data)

qx=as.numeric(quantile(rt, c(0, 0.25, 0.5, 0.75, 0.99, 1.0), na.rm=T))
LogC=( (qx[5]>100) || ( (qx[6]-qx[1])>50 && qx[2]>0) )
if(LogC){
	rt[rt<0]=0
	rt=log2(rt+1)}
data=normalizeBetweenArrays(rt)

con=read.table(conFile, header=F, sep="\t", check.names=F)
treat=read.table(treatFile, header=F, sep="\t", check.names=F)
conData=data[,as.vector(con[,1])]
treatData=data[,as.vector(treat[,1])]
data=cbind(conData, treatData)
conNum=ncol(conData)
treatNum=ncol(treatData)

Type=c(rep("con",conNum), rep("treat",treatNum))
outData=rbind(id=paste0(colnames(data),"_",Type),data)
write.table(outData, file="test.normalize.txt", sep="\t", quote=F, col.names=F)

geneRT=read.table(geneFile, header=F, sep="\t", check.names=F)
data=data[as.vector(geneRT[,1]),,drop=F]

Type=c(rep("Con",conNum), rep("Treat",treatNum))
my_comparisons=list()
my_comparisons[[1]]=levels(factor(Type))

newGeneLists=c()
outTab=data.frame()
for(i in row.names(data)){
	#data[i,][data[i,]>quantile(data[i,], 0.99)]=quantile(data[i,], 0.99)
	rt1=data.frame(expression=data[i,], Type=Type)
	
	boxplot=ggboxplot(rt1, x="Type", y="expression", color="Type",
				      xlab="",
				      ylab=paste(i, "expression"),
				      legend.title="",
				      palette = c("blue", "red"),
				      add = "jitter")+ 
		stat_compare_means(comparisons = my_comparisons)

	pdf(file=paste0("boxplot.",i,".pdf"), width=5, height=4.5)
	print(boxplot)
	dev.off()
}
