# Supplementary material for: Identification and validation of novel biomarkers associated with immune infiltration for the diagnosis of osteosarcoma based on machine learning
Source: Front Genet. 2023 Sep 4;14:1136783. doi: 10.3389/fgene.2023.1136783 (PMC10507254; doi:10.3389/fgene.2023.1136783)
Supplement: Supplementary file 6 [file DataSheet1.ZIP › source code/Diagnostic16.ROC.R]

library(pROC)                 
expFile="diffGeneExp.txt"     
geneFile="interGenes.txt"      
setwd("C:\\Users\\gifghjd\\Desktop\\136Diagnostic\\16.ROC")    

rt=read.table(expFile, header=T, sep="\t", check.names=F, row.names=1)
y=gsub("(.*)\\_(.*)", "\\2", colnames(rt))
y=ifelse(y=="con", 0, 1)

geneRT=read.table(geneFile, header=F, sep="\t", check.names=F)

for(x in as.vector(geneRT[,1])){
	roc1=roc(y, as.numeric(rt[x,]))
	ci1=ci.auc(roc1, method="bootstrap")
	ciVec=as.numeric(ci1)
	pdf(file=paste0("ROC.",x,".pdf"), width=5, height=5)
	plot(roc1, print.auc=TRUE, col="red", legacy.axes=T, main=x)
	text(0.39, 0.43, paste0("95% CI: ",sprintf("%.03f",ciVec[1]),"-",sprintf("%.03f",ciVec[3])), col="red")
	dev.off()
}
