# Supplementary material for: Identification and validation of novel biomarkers associated with immune infiltration for the diagnosis of osteosarcoma based on machine learning
Source: Front Genet. 2023 Sep 4;14:1136783. doi: 10.3389/fgene.2023.1136783 (PMC10507254; doi:10.3389/fgene.2023.1136783)
Supplement: Supplementary file 6 [file DataSheet1.ZIP › source code/Diagnostic18.run.R]

inputFile="normalize.txt"      
setwd("C:\\Users\\gifghjd\\Desktop\\136Diagnostic\\18.CIBERSORT")      
source("Diagnostic18.CIBERSORT.R")       

outTab=CIBERSORT("ref.txt", inputFile, perm=1000, QN=TRUE)

outTab=outTab[outTab[,"P-value"]<0.05,]
outTab=as.matrix(outTab[,1:(ncol(outTab)-3)])
outTab=rbind(id=colnames(outTab),outTab)
write.table(outTab, file="CIBERSORT-Results.txt", sep="\t", quote=F, col.names=F)
