# Supplementary material for: Identification and validation of novel biomarkers associated with immune infiltration for the diagnosis of osteosarcoma based on machine learning
Source: Front Genet. 2023 Sep 4;14:1136783. doi: 10.3389/fgene.2023.1136783 (PMC10507254; doi:10.3389/fgene.2023.1136783)
Supplement: Supplementary file 6 [file DataSheet1.ZIP › source code/Diagnostic19.barplot.R]

library(corrplot)
inputFile="CIBERSORT-Results.txt"    
setwd("C:\\Users\\gifghjd\\Desktop\\136Diagnostic\\19.barplot")     

rt=read.table(inputFile, header=T, sep="\t", check.names=F, row.names=1)

con=grepl("_con", rownames(rt), ignore.case=T)
treat=grepl("_treat", rownames(rt), ignore.case=T)
conData=rt[con,]
treatData=rt[treat,]
conNum=nrow(conData)
treatNum=nrow(treatData)
data=t(rbind(conData,treatData))

pdf(file="barplot.pdf", width=16, height=9)
col=rainbow(nrow(data), s=0.7, v=0.7)
par(las=1,mar=c(8,5,4,16),mgp=c(3,0.1,0),cex.axis=1.5)
a1=barplot(data,col=col,yaxt="n",ylab="Relative Percent",xaxt="n",cex.lab=1.8)
a2=axis(2,tick=F,labels=F)
axis(2,a2,paste0(a2*100,"%"))
par(srt=0,xpd=T)
rect(xleft = a1[1], ybottom = -0.01, xright = a1[conNum], ytop = -0.06,col="green")
text(a1[conNum]/2,-0.035,"Con",cex=1.8)
rect(xleft = a1[conNum], ybottom = -0.01, xright =a1[length(a1)] , ytop = -0.06,col="red")
text((a1[length(a1)]+a1[conNum])/2,-0.035,"Treat",cex=1.8)
ytick2 = cumsum(data[,ncol(data)])
ytick1 = c(0,ytick2[-length(ytick2)])
legend(par('usr')[2]*0.98,par('usr')[4],legend=rownames(data),col=col,pch=15,bty="n",cex=1.2)
dev.off()

pdf("corHeatmap.pdf", width=12, height=12)
corrplot(corr=cor(rt),
         method = "color",
         order = "hclust",
         tl.col="black",
         addCoef.col = "black",
         number.cex = 0.8,
         col=colorRampPalette(c("blue", "white", "red"))(50),
         )
dev.off()
