# Supplementary material for: Identification and validation of novel biomarkers associated with immune infiltration for the diagnosis of osteosarcoma based on machine learning
Source: Front Genet. 2023 Sep 4;14:1136783. doi: 10.3389/fgene.2023.1136783 (PMC10507254; doi:10.3389/fgene.2023.1136783)
Supplement: Supplementary file 6 [file DataSheet1.ZIP › source code/Nomo.R]

library(rms)
library(rmda)

inputFile="diffGeneExp.txt"             
geneFile="importanceGene.XGB.txt"     

data=read.table(inputFile, header=T, sep="\t", check.names=F, row.names=1)
row.names(data)=gsub("-", "_", row.names(data))

geneRT=read.table(geneFile, header=F, sep="\t", check.names=F)
data=data[as.vector(geneRT[,1]),]
data=log2(data+1)
data=t(data)
group=gsub("(.*)\\_(.*)", "\\2", row.names(data))

rt=cbind(as.data.frame(data), Type=group)
paste(colnames(data), collapse="+")


ddist=datadist(rt)
options(datadist="ddist")

lrmModel=lrm(Type~ ASNS+CD70+SRGN+TRIB3, data=rt, x=T, y=T)
nomo=nomogram(lrmModel, fun=plogis,
              fun.at=c(0.0001,0.1,0.3,0.5,0.7,0.9,0.99),
              lp=F, funlabel="Risk of Disease")
pdf("1.Nom.pdf", width=14, height=6)
plot(nomo)
dev.off()


library(glmnet)
library(pROC)
expFile="diffGeneExp.txt"     
geneFile="importanceGene.XGB.txt"     
rt=read.table(expFile, header=T, sep="\t", check.names=F, row.names=1)
rt=log2(rt+1)

y=gsub("(.*)\\_(.*)", "\\2", colnames(rt))
y=ifelse(y=="con", 0, 1)
geneRT=read.table(geneFile, header=F, sep="\t", check.names=F)
bioCol=rainbow(nrow(geneRT), s=0.9, v=0.9)    
aucText=c()
k=0
for(x in as.vector(geneRT[,1])){
  k=k+1
  roc1=roc(y, as.numeric(rt[x,]))    
  if(k==1){
    pdf(file="1.ROC.genes.pdf", width=5, height=4.75)
    plot(roc1, print.auc=F, col=bioCol[k], legacy.axes=T, main="")
    aucText=c(aucText, paste0(x,", AUC=",sprintf("%.3f",roc1$auc[1])))
  }else{
    plot(roc1, print.auc=F, col=bioCol[k], legacy.axes=T, main="", add=TRUE)
    aucText=c(aucText, paste0(x,", AUC=",sprintf("%.3f",roc1$auc[1])))
  }
}
legend("bottomright", aucText, lwd=2, bty="n", col=bioCol[1:(ncol(rt)-1)])
dev.off()
rt=rt[as.vector(geneRT[,1]),]
rt=as.data.frame(t(rt))
logit=glm(y ~ ., family=binomial(link='logit'), data=rt)
pred=predict(logit, newx=rt)    
roc1=roc(y, as.numeric(pred))     
ci1=ci.auc(roc1, method="bootstrap")   
ciVec=as.numeric(ci1)
pdf(file="2.ROC.model.pdf", width=5, height=4.75)
plot(roc1, print.auc=TRUE, col="red", legacy.axes=T, main="Model")
text(0.39, 0.43, paste0("95% CI: ",sprintf("%.03f",ciVec[1]),"-",sprintf("%.03f",ciVec[3])), col="red")
dev.off()
