# Supplementary material for: Identification and validation of novel biomarkers associated with immune infiltration for the diagnosis of osteosarcoma based on machine learning
Source: Front Genet. 2023 Sep 4;14:1136783. doi: 10.3389/fgene.2023.1136783 (PMC10507254; doi:10.3389/fgene.2023.1136783)
Supplement: Supplementary file 6 [file DataSheet1.ZIP › source code/PCA.R]

library(sva)
library(bladderbatch)
library(sva)
library(limma)
library(glmnet)
library(Boruta)
library(impute)
library(survival)
library(sva)
library(limma)
library(glmnet)
library(Boruta)
library(impute)
library("FactoMineR")
library("factoextra")
pca.plot = function(data,col){
  
  df.pca <- PCA(t(data), graph = FALSE)
  fviz_pca_ind(df.pca,
               geom.ind = "point",
               col.ind = col ,
               addEllipses = TRUE,
               legend.title = "Groups"
  )
}
####################raw############
data<-read.table("merge.txt",sep = "\t",row.names = 1,header = T)
group<-read.table("group.txt",sep = "\t",row.names = 1,header = T)
pca.plot(data,factor(group$Group))
####################after#########
data1<-read.table("1.norexp.txt",sep = "\t",row.names = 1,header = T)
pca.plot(data1,factor(group$Group))
