# Supplementary material for: Identification and validation of novel biomarkers associated with immune infiltration for the diagnosis of osteosarcoma based on machine learning
Source: Front Genet. 2023 Sep 4;14:1136783. doi: 10.3389/fgene.2023.1136783 (PMC10507254; doi:10.3389/fgene.2023.1136783)
Supplement: Supplementary file 6 [file DataSheet1.ZIP › source code/Survival.R]

library(survival)
library(survminer)

rt=read.table("expTime.txt",header=T,sep="\t",check.names=F,row.names=1)   
rt$futime=rt$futime/365

outTab=data.frame()
km=c()
for(i in colnames(rt[,3:ncol(rt)])){
  cox <- coxph(Surv(futime, fustat) ~ rt[,i], data = rt)
  coxSummary = summary(cox)
  coxP=coxSummary$coefficients[,"Pr(>|z|)"]
  outTab=rbind(outTab,
               cbind(id=i,
                     HR=coxSummary$conf.int[,"exp(coef)"],
                     HR.95L=coxSummary$conf.int[,"lower .95"],
                     HR.95H=coxSummary$conf.int[,"upper .95"],
                     pvalue=coxSummary$coefficients[,"Pr(>|z|)"])
  )
 
  data=rt[,c("futime", "fustat", i)]
  colnames(data)=c("futime", "fustat", "gene")
  res.cut=surv_cutpoint(data, time = "futime", event = "fustat", variables =c("gene"))
  res.cat=surv_categorize(res.cut)
  fit=survfit(Surv(futime, fustat) ~gene, data = res.cat)
  diff=survdiff(Surv(futime, fustat) ~gene,data =res.cat)
  pValue=1-pchisq(diff$chisq, df=1)
  km=c(km, pValue)
  if(pValue<1){
    if(pValue<0.001){
      pValue="p<0.001"
    }else{
      pValue=paste0("p=",sprintf("%.03f",pValue))
    }
    
    
    surPlot=ggsurvplot(fit,
                       data=res.cat,
                       pval=pValue,
                       pval.size=6,
                       legend.title=i,
                       legend.labs=c("high","low"),
                       xlab="Time(years)",
                       ylab="Overall survival",
                       palette=c("#f24949", "#0b84d0"),
                       break.time.by=3,
                       conf.int=F,
                       risk.table=T,
                       risk.table.title="",
                       risk.table.height=.25)
    pdf(file=paste0("sur.", i, ".pdf"),onefile = FALSE,
        width = 5,        
        height =6)       
    print(surPlot)
    dev.off()
  }
}

write.table(outTab,file="uniCox.txt",sep="\t",row.names=F,quote=F)
