# Supplementary material for: Identification and validation of novel biomarkers associated with immune infiltration for the diagnosis of osteosarcoma based on machine learning
Source: Front Genet. 2023 Sep 4;14:1136783. doi: 10.3389/fgene.2023.1136783 (PMC10507254; doi:10.3389/fgene.2023.1136783)
Supplement: Supplementary file 8 [file DataSheet2.ZIP]

Archive with 9 entries (5 files):
- Source Data/
- Source Data/expTime.txt
- Source Data/GSE126209/
- Source Data/GSE126209/GSE126209_Osteosarcoma.expression_matrix part2.xls
- Source Data/GSE126209/GSE126209_Osteosarcoma.expression_matrix.xls
- Source Data/GSE19276/
- Source Data/GSE19276/GSE19276_series_matrix.xls
- Source Data/GSE36001/
- Source Data/GSE36001/GSE36001_series_matrix.xls
