# Supplementary material for: Identification and validation of novel biomarkers associated with immune infiltration for the diagnosis of osteosarcoma based on machine learning
Source: Front Genet. 2023 Sep 4;14:1136783. doi: 10.3389/fgene.2023.1136783 (PMC10507254; doi:10.3389/fgene.2023.1136783)
Supplement: Supplementary file 8 [file DataSheet2.ZIP › Source Data/expTime.txt]

id	futime	fustat	SRGN	ASNS	CD70	TRIB3
TARGET-40-PAVDTY	369	0	65.0419	25.7381	1.0864	31.6090
TARGET-40-PAPNVD	922	1	7.6122	3.4670	0.9571	3.9285
TARGET-40-PALWWX	2163	0	76.2839	9.8109	8.3684	9.4612
TARGET-40-0A4HY5	290	1	29.3616	2.4864	11.2828	6.2562
TARGET-40-0A4I4O	627	1	30.5543	14.0998	5.2575	6.9435
TARGET-40-PARDAX	679	1	13.4260	24.5560	0.0974	10.8001
TARGET-40-PASEFS	2112	0	9.2629	47.5512	0.3452	21.6292
TARGET-40-0A4HMC	377	0	56.8114	1.8898	0.6106	1.4854
TARGET-40-PAUVUL	347	1	14.8300	4.8257	0.8893	8.6409
TARGET-40-PANXSC	1217	0	75.3830	1.5687	0.1157	2.2269
TARGET-40-PAUBIT	1029	0	13.3466	7.9461	1.8500	48.8044
TARGET-40-PAMTCM	3002	0	6.2025	20.4744	0.7476	6.1968
TARGET-40-PATMIF	1580	0	121.8225	16.3949	0.2569	15.2645
TARGET-40-PARBGW	286	0	84.9063	4.1181	0.1497	4.1404
TARGET-40-0A4I4M	708	0	72.7816	6.4124	0.0607	9.4223
TARGET-40-PARGTM	2610	0	49.7895	7.0597	0.1789	1.6661
TARGET-40-0A4I42	619	1	40.4370	7.9621	0.3314	8.2533
TARGET-40-0A4I6O	1906	1	14.4346	19.4608	0.2636	34.6387
TARGET-40-PATMXR	386	1	19.3508	17.6607	0.0146	4.0467
TARGET-40-PAMRHD	74	1	59.9289	9.3107	0.0663	1.2907
TARGET-40-PARJXU	1631	1	35.9027	3.6780	0.0932	4.9066
TARGET-40-PASFCV	2062	0	130.6840	5.9646	0.8224	6.6707
TARGET-40-PANVJJ	3095	0	20.9052	5.1971	3.6503	5.0459
TARGET-40-0A4HXS	2948	0	102.0846	9.4022	0.0640	4.4028
TARGET-40-0A4HLD	3946	0	43.2143	2.6383	1.7739	4.0360
TARGET-40-PANMIG	776	1	13.9081	9.3211	0.7258	1.3233
TARGET-40-PAPXGT	2526	0	165.1720	6.2618	0.1272	4.3881
TARGET-40-PAMYYJ	271	1	252.4515	4.3371	0.1510	1.1070
TARGET-40-PATEEM	1451	0	46.2581	13.4270	0.0270	6.4643
TARGET-40-PASSLM	1865	0	20.0937	5.8001	12.5577	2.1580
TARGET-40-PATAWV	1702	0	16.9379	9.1411	0.0000	2.3407
TARGET-40-PAVECB	476	0	16.9840	8.7143	0.2489	6.8113
TARGET-40-PASUUH	1625	0	64.8018	3.6084	2.8545	4.7097
TARGET-40-PAPKWD	422	1	13.2864	19.7389	0.4532	1.0576
TARGET-40-PAKFVX	922	0	32.9150	10.2488	1.8056	3.0629
TARGET-40-PAUTYB	537	1	37.7728	6.4162	2.0655	3.2954
TARGET-40-PANPUM	295	1	6.7443	4.9547	0.0336	1.8058
TARGET-40-PATPBS	1468	0	21.8692	4.4948	1.7211	2.4819
TARGET-40-PATKSS	758	1	5.1574	6.2309	0.2230	2.1307
TARGET-40-PATUXZ	510	1	28.9776	12.6864	0.6680	4.8765
TARGET-40-PAMLKS	180	1	10.8912	12.1673	0.0667	3.5320
TARGET-40-PAKXLD	2462	0	7.3493	1.8358	0.0000	1.0232
TARGET-40-PALECC	754	1	42.5783	11.6986	0.8831	7.4727
TARGET-40-0A4I48	1616	0	61.5393	2.7705	0.3531	8.7056
TARGET-40-PANZZJ	1538	0	39.6486	5.8089	0.0592	2.4739
TARGET-40-PAUYTT	579	0	11.1330	2.8239	0.0000	6.9238
TARGET-40-PASEBY	2049	0	119.8635	11.9553	3.4643	10.4551
TARGET-40-PASRNE	1707	0	46.5809	4.4265	2.4058	4.4583
TARGET-40-PAKUZU	0	0	14.5776	5.7350	2.3554	10.8834
TARGET-40-0A4I65	5840	0	21.0918	2.6699	1.1142	4.6271
TARGET-40-0A4I0W	683	0	32.9186	5.5896	0.4005	6.2667
TARGET-40-PAPIJR	1719	0	46.5504	4.6632	0.5015	4.2777
TARGET-40-PASNZV	1747	0	39.3211	18.6361	0.1784	9.0649
TARGET-40-0A4I8U	983	0	22.2738	18.8119	0.8442	8.0703
TARGET-40-PAUTWB	687	0	61.5910	5.1284	0.3119	4.4180
TARGET-40-PATJVI	1575	0	249.6948	5.3422	7.4980	1.5413
TARGET-40-PANSEN	2256	0	12.6189	8.3601	0.2623	4.0370
TARGET-40-PAMJXS	3862	1	12.0678	7.9145	1.2935	4.9025
TARGET-40-PAUUML	672	0	2.7053	1.2208	0.0000	1.2048
TARGET-40-PALHRL	4374	0	30.8516	5.5254	2.0354	2.1366
TARGET-40-PATMPU	1579	1	16.4037	8.3585	0.7019	7.7646
TARGET-40-PAVALD	551	0	2.1560	9.3256	0.1380	0.5266
TARGET-40-PALKGN	2122	0	35.1637	36.5414	0.0218	14.3384
TARGET-40-PAMHLF	1913	0	15.1441	7.1278	0.1461	5.1630
TARGET-40-PAVCLP	511	0	55.7573	8.4000	0.4283	4.3486
TARGET-40-PAUXPZ	606	1	8.0252	1.7324	2.5909	4.5335
TARGET-40-0A4I5B	619	0	60.5914	3.4551	0.5402	4.7294
TARGET-40-PAPWWC	2520	0	64.5465	4.3364	4.6595	8.6366
TARGET-40-PANGPE	3378	0	23.8280	5.9870	0.3010	3.3249
TARGET-40-PALKDP	3282	0	6.6387	11.0852	0.0542	4.9630
TARGET-40-0A4HX8	1750	0	43.8952	5.4845	2.6959	5.7608
TARGET-40-PARKAF	1061	1	6.2579	20.1142	0.0000	12.2563
TARGET-40-PALFYN	1003	1	55.2234	3.6558	9.0113	4.2796
TARGET-40-PANZHX	1323	0	81.1179	16.2079	0.3805	3.4826
TARGET-40-PANGRW	3378	0	17.9721	10.2309	0.0798	1.6863
TARGET-40-0A4I3S	1844	0	43.6167	5.7135	1.5339	4.3724
TARGET-40-0A4I0Q	519	1	23.3931	17.0971	0.1896	4.4319
TARGET-40-PASYUK	1870	0	168.6712	2.4738	1.0791	2.4972
TARGET-40-0A4I9K	2257	0	23.0675	3.9614	0.4362	5.0762
TARGET-40-PAKZZK	1515	1	28.6836	3.2990	0.5528	4.5026
TARGET-40-PAMHYN	3900	0	25.9649	40.7886	0.1298	9.8550
TARGET-40-PAMEKS	857	1	7.3813	10.5221	0.0000	2.6223
TARGET-40-PARFTG	653	1	49.3485	11.0943	0.2469	2.6069
TARGET-40-PASKZZ	542	0	14.0560	3.5065	0.0000	3.6369
TARGET-40-PALZGU	2882	1	40.2702	7.1098	0.0874	7.9237
