# Supplementary material for: Identification and validation of novel biomarkers associated with immune infiltration for the diagnosis of osteosarcoma based on machine learning
Source: Front Genet. 2023 Sep 4;14:1136783. doi: 10.3389/fgene.2023.1136783 (PMC10507254; doi:10.3389/fgene.2023.1136783)
Supplement: Supplementary file 8 [file DataSheet2.ZIP › Source Data/GSE126209/GSE126209_Osteosarcoma.expression_matrix part2.xls]

ensembl_gene_id	entrezgene_id	hgnc_symbol	P14Normal	P14Tumor	P16Normal	P16Tumor	P20Normal	P20Tumor	P21Normal	P21Tumor	H2Normal	H2Tumor	H9Normal	H9Tumor
ENSG00000000003	7105	TSPAN6	5.88497	16.98485	6.536234	10.247618	5.8608139999999995	11.080694999999999	7.1169	19.141906	6.275479	3.624186	5.529098	13.912706000000002
ENSG00000000005	64102	TNMD	0	0	0	0	0	0	0	0	0	0	0	0
ENSG00000000419	8813	DPM1	70.70458500000001	101.716431	58.597189	95.52182199999999	58.660801	95.41458999999999	52.302749000000006	104.87041800000002	67.83997500000001	60.577695999999996	64.333625	88.086895
ENSG00000000457	57147	SCYL3	3.1513860000000005	3.901366	3.72743	3.799713	3.145763	6.659426	2.433268	6.060846	2.630184	4.646668000000001	2.868471	1.7806159999999998
ENSG00000000460	55732	C1orf112	11.20233	19.142236999999998	3.377239	19.698107	5.83953	12.554427	10.039646	10.930174000000001	3.2784699999999996	3.342651	3.927761	7.317275
ENSG00000000938	2268	FGR	0	0.046268	0.033231	0.045014	0	0	0.016149	0	0	0.086128	0.234603	0
ENSG00000000971	3075	CFH	11.499407999999999	20.860035999999997	25.189647	30.286186	10.759599999999999	31.256023	9.767092	3.572464	37.695474999999995	54.362296	31.229179000000002	2.545212
ENSG00000001036	2519	FUCA2	120.222892	67.917482	99.89867699999999	73.714628	111.481447	71.520337	88.896608	82.203547	94.203984	70.97206000000001	76.103037	39.093164
ENSG00000001084	2729	GCLC	6.615952	14.019220999999998	6.06493	10.149779	7.385662	14.880236	3.379249	25.474345	6.728518	11.613299999999997	5.828385999999999	18.906654999999997
ENSG00000001167	4800	NFYA	10.968129000000001	16.240418	8.617948	14.821978	9.284008	14.578825	9.498097	19.02956	5.780044	15.496771	6.1329	22.078606
ENSG00000001460	90529	STPG1	9.663566	6.096019	7.328862	7.620937999999999	7.147942999999998	11.179106999999998	6.453875000000002	12.150586	8.778766999999998	2.410763	8.643400999999999	8.761591
ENSG00000001461	57185	NIPAL3	27.083316	12.14298	42.794152	13.649798	33.003203	15.592597	19.697976	19.665072	44.40852400000001	19.475029000000003	35.357531	17.168811000000005
ENSG00000001497	81887	LAS1L	21.192188	37.912091000000004	13.441571	27.172414	20.055875999999998	41.150647	21.339729	54.62858	20.400459	28.289980000000003	20.427311000000003	42.875135
ENSG00000001561	22875	ENPP4	1.990505	3.271748	0.52705	2.332349	0.326338	2.702429	0.528136	4.04488	1.216679	6.654679	1.57011	4.631092
ENSG00000001617	6405	SEMA3F	18.380793	18.248795	18.786469999999998	22.320262	14.631362000000001	24.279403999999996	14.123558	9.340423000000001	8.770187	6.774809	7.0349070000000005	25.311146
ENSG00000001626	1080	CFTR	0	0.565879	1.7941479999999999	0.099513	0.942921	0.383923	1.118863	0.078497	0	16.330454999999997	0	0.437802
ENSG00000001629	54467	ANKIB1	17.567105	17.967941	24.479867000000002	13.321653	19.494853	12.517285999999999	12.176502	17.525540000000003	12.236172	33.379607	12.005835	40.48271799999999
ENSG00000001630	1595	CYP51A1	50.854217999999996	95.48549899999999	56.60434	64.572994	41.443399	35.495070000000005	28.074935	73.96086100000001	28.555512	60.49936	34.248405	50.314338
ENSG00000001631	889	KRIT1	20.121463	26.915162	30.172242	20.864541	21.034510999999995	12.822552	16.629320999999997	25.89081	14.447982	21.683294000000004	15.664564	13.881619000000002
ENSG00000002016	5893	RAD52	7.53804	11.585345	7.876575	14.685503	7.885998	13.119310999999998	8.678903	14.960571	4.573643000000001	18.038847	2.9336640000000003	10.316321
ENSG00000002079	NA	MYH16	0	3.3662970000000003	0	1.7010210000000001	0.018749	0.012264	0.035411	2.144847	0	4.871696	0.052732	15.069619
ENSG00000002330	572	BAD	110.40895299999998	80.543434	86.94364699999998	77.47620100000002	98.78246400000002	87.54475099999999	124.156405	69.507445	133.370282	46.745264999999996	101.73495	46.821733
ENSG00000002549	51056	LAP3	60.901177	74.822536	56.026078999999996	87.19940199999999	55.343413	143.928613	53.920092999999994	73.23474900000001	158.05332399999998	35.19826	130.55900300000002	25.647909
ENSG00000002586	4267	CD99	875.281415	527.1761250000001	1030.8300680000002	801.7388749999999	944.380651	560.64905	716.7316119999999	123.861096	1049.1247440000002	50.88093200000001	896.237609	175.69128199999994
ENSG00000002587	9957	HS3ST1	0	0.123349	0.007486	0.170771	0.005046	1.709513	0	0.237991	0.008118	0.025813	0.030156	0
ENSG00000002726	26	AOC1	0	0.069965	0	0.050841	0	0	0	0.227261	0	0.41020500000000004	0	0.108672
ENSG00000002745	51384	WNT16	0.707391	0.066187	12.887716000000001	0.128176	13.101959	0.047478	4.059709	0.020575	4.193546	0.186067	3.335214	0.425572
ENSG00000002746	23072	HECW1	2.599626	3.851452	6.679761	5.165596	5.9973269999999985	6.637524000000001	2.739983	4.101398	2.9374229999999995	2.211043	2.431619	2.955724
ENSG00000002822	8379	MAD1L1	32.764188000000004	39.927632	21.645545999999996	28.772756	24.338719000000005	158.42019600000003	41.66578499999999	139.27421199999998	40.939181	102.975523	26.912392000000004	314.630462
ENSG00000002834	3927	LASP1	368.79897299999993	156.64271599999998	265.010333	135.02733	278.946788	131.90175699999998	233.08441200000001	143.423963	193.468621	59.412118	176.811054	80.334608
ENSG00000002919	29916	SNX11	16.349539	17.040336	12.995133	12.937743	13.407739	21.539184	11.128209	23.716298000000002	17.783126	11.257062000000001	16.606127	12.631396
ENSG00000002933	55365	TMEM176A	0	0.587331	0	0.798932	0.0279	0.406536	0	0.515576	0	0.9423790000000001	0	2.119873
ENSG00000003056	4074	M6PR	76.12319600000001	140.95542300000002	52.707279	115.99603300000001	63.197008000000004	166.192856	62.587591	238.80225500000003	74.78248599999999	212.510656	62.468998	111.603329
ENSG00000003096	90293	KLHL13	11.873335	3.0940269999999996	9.1641	3.640845	7.1503499999999995	1.92082	6.834235000000001	1.072845	2.1862179999999998	13.238375999999999	1.489905	1.114605
ENSG00000003137	56603	CYP26B1	0.340098	21.82038	3.5757149999999998	17.731161	3.33262	16.716668	2.024302	10.023163	2.48899	1.637246	1.976802	5.472436999999999
ENSG00000003147	3382	ICA1	0.043112	2.5060830000000003	0.171203	1.979647	0.017151	0.131664	0.274748	0.8876169999999999	0	3.547931	0.110528	4.5621
ENSG00000003249	79007	DBNDD1	0.8497739999999999	31.975450000000002	1.191439	43.60161000000001	1.5611220000000001	33.122749	1.422604	7.209828000000001	3.921381	5.861313	3.4457489999999997	10.768357
ENSG00000003393	57679	ALS2	12.328052000000001	11.542195	10.46223	10.657192	10.182007	17.608316	7.203307000000001	22.532887999999996	8.951845	9.612863	7.312066	12.807341000000001
ENSG00000003400	843	CASP10	1.577805	2.143541	2.425742	2.948932	2.36773	2.783652	2.305619	2.274458	1.414617	7.554563999999999	2.662368	1.405
ENSG00000003402	8837	CFLAR	30.104724000000004	31.374811000000005	36.274199	30.620646999999998	25.899061999999997	44.353674	23.614336999999992	47.134189	39.251009999999994	134.52081199999998	41.146148000000025	27.192572000000006
ENSG00000003436	7035	TFPI	42.175447	28.865688000000002	41.174347999999995	25.820089	26.678424999999997	20.361525	24.574350000000003	20.872118000000004	44.301899999999996	144.78760699999998	33.672838999999996	87.84810700000001
ENSG00000003509	55471	NDUFAF7	12.592224	16.699897	9.247018	14.377229	10.790288000000002	11.720509	8.080006	17.574324	10.659326999999998	22.808132	10.116024999999999	12.766572
ENSG00000003756	10181	RBM5	58.424544	49.885161000000004	81.77734300000002	40.040578000000004	66.744553	28.178924999999992	54.40950899999999	50.84358500000001	48.25538100000001	48.317969999999995	46.769690999999995	49.85141500000001
ENSG00000003987	9108	MTMR7	0.528722	0.441389	0.405644	0.41185000000000005	0.562812	0.522568	0.36771	0.488045	0.530496	0.507613	0.436755	0.354479
ENSG00000003989	6542	SLC7A2	0.77377	1.7826680000000001	0.6295750000000001	1.1153629999999999	0.29563	0.154171	0.424664	1.162495	0.053721	1.2113779999999998	0.06652	3.953469
ENSG00000004059	381	ARF5	186.178184	155.799779	187.464748	132.90073800000002	176.332922	133.08213899999998	183.55571700000002	179.366718	145.810363	173.12786	144.27601900000002	119.665118
ENSG00000004139	23098	SARM1	2.6809019999999997	10.286475999999999	4.0518540000000005	14.422079000000002	3.480162	7.496114	3.463815	0.8918470000000001	0.9728889999999999	0.079152	1.939781	0.5040749999999999
ENSG00000004142	26073	POLDIP2	85.70406100000001	61.110281	61.666824999999996	63.159899	76.088409	94.320172	78.228707	93.979735	56.109354	53.593429	52.801429	29.89028
ENSG00000004399	23129	PLXND1	52.784039	38.489952	50.35859	41.950905000000006	37.56192600000001	67.610542	48.882636	30.654804000000002	44.61364900000001	21.221767	39.627266999999996	48.619755
ENSG00000004455	204	AK2	110.36460800000002	183.677035	87.744922	169.782341	107.07478899999997	226.70093	113.40747700000001	304.736331	96.972936	156.82090300000002	125.57139400000001	168.73612300000002
ENSG00000004468	952	CD38	0.387395	0.021329999999999998	0.025236	0.043431	0	0.11560100000000001	0	0.011057	0.052314	25.545633000000002	0.41023	0
ENSG00000004478	2288	FKBP4	18.639689000000004	92.76985900000001	16.72061	76.23028200000002	17.353601	54.73088	32.197441000000005	74.347024	13.860775	73.802353	20.234579	97.115274
ENSG00000004487	23028	KDM1A	34.789505999999996	52.783274999999996	35.051881	47.62763799999999	32.834192	40.478721	30.109431999999998	39.477553	26.320111999999998	41.060415	30.009656	43.318417999999994
ENSG00000004534	10180	RBM6	32.822389	38.575956000000005	45.17778899999999	30.578521	33.879654	19.999568	29.278221000000002	31.762201	44.74582499999999	88.60673700000001	44.705093000000005	70.710975
ENSG00000004660	84254	CAMKK1	2.5848050000000002	4.514351	1.5074699999999999	3.654691	2.176754	4.7929699999999995	2.065613	5.997667000000001	0.615323	2.511122	0.944438	6.367548000000001
ENSG00000004700	5965	RECQL	57.261134000000006	60.036750999999995	44.87195100000001	65.508541	46.77662900000001	49.007617	41.748892	36.947914000000004	22.359159	18.367397000000004	20.029142999999998	30.203549
ENSG00000004766	55610	VPS50	16.834972	16.898210000000002	18.233422	14.129788	17.068394	9.220685	11.073465	15.159939	10.868245999999997	14.783873000000002	9.405729000000001	7.332495999999999
ENSG00000004776	126393	HSPB6	24.374705	4.909655	10.760689	8.892568	12.930627	4.088699	22.691911	0.521403	20.713568000000002	0.101157	17.611953	0.291371
ENSG00000004777	115703	ARHGAP33	5.7436620000000005	14.137974999999999	3.3698870000000003	10.378898999999999	7.7828930000000005	3.6120090000000005	14.034224999999998	6.906196	3.981995	1.283591	5.172697	5.335202
ENSG00000004779	4706	NDUFAB1	156.836396	177.393284	108.79641699999999	202.80349500000003	143.753955	142.85294100000002	158.22848500000003	121.145485	204.990988	218.579624	212.960007	123.00805700000001
ENSG00000004799	5166	PDK4	0.108046	0.800631	0.018539	0.697536	0	1.579719	0.025392	0.942303	0.420991	0.857118	0.375382	3.150709
ENSG00000004809	85413	SLC22A16	0	0.02265	0	0	0	0	0	0.052782	0	0	0	0.076883
ENSG00000004838	51364	ZMYND10	0.751007	0.662146	0.692852	0.6190150000000001	0.607817	0.595799	0.583459	0.21759	0.262907	2.9416149999999996	1.431176	2.7027520000000003
ENSG00000004846	340273	ABCB5	0.078262	0.16323700000000002	0.049194	0.236651	0.070723	0.062556	0.09087400000000001	0.151802	0.098591	0.09698	0	0.199366
ENSG00000004848	170302	ARX	0.030535	0	0	0	0	0.299848	0	0.146903	0	0	0	0
ENSG00000004864	10165	SLC25A13	11.166991000000001	29.675844000000005	7.008327999999999	23.917536	7.730513999999999	24.520985	9.371239	42.040677	9.156002	18.584471	8.232841	14.405776999999999
ENSG00000004866	7982	ST7	10.833553	9.932348000000001	10.269318000000002	8.410841000000001	10.311859000000002	9.037844999999999	11.469955	9.687897	9.410022	12.922956000000001	10.548084999999999	5.911435
ENSG00000004897	996	CDC27	51.907354999999995	72.18321800000001	52.64785200000001	68.711737	46.68357399999999	66.40174400000001	36.120009	58.99548599999999	28.813955	20.267741	23.908215000000002	37.537411
ENSG00000004939	6521	SLC4A1	0	0.07572	0.14804	0.09551799999999999	0.087612	0.177147	0.050895	0.044207	0.048738	0.160688	0.145496	0.34604999999999997
ENSG00000004948	799	CALCR	0	0.058529	0	0.022664	0	0.031494	0	0	0	0.45412399999999997	0	0.237565
ENSG00000004961	3052	HCCS	29.971469	21.124226	22.900057	25.87135	21.657577000000003	38.926915	21.606692	30.039162	25.207351000000003	16.292408000000002	22.403968999999996	15.143869
ENSG00000004975	1856	DVL2	26.662126000000004	28.517733000000003	25.294082999999997	29.377912000000002	26.805074	47.234828	28.506885999999994	41.779982	15.103545000000002	25.181464999999996	17.917806000000002	25.816097000000006
ENSG00000005001	64063	PRSS22	0	0.20886	0	0.27204700000000004	0	0.11235	0	0.513111	0	0.079283	0	0.412968
ENSG00000005007	5976	UPF1	31.998576	31.387009	25.303289	36.157257	29.290946	37.825078	26.504292000000003	31.885491000000005	19.388418	24.373377	18.265842	14.180777999999998
ENSG00000005020	8935	SKAP2	2.290747	7.331576	2.267619	10.315384	2.372496	19.964889	1.382126	7.176265	3.160239	8.92778	4.280828	0.018042
ENSG00000005022	292	SLC25A5	315.556824	313.665758	144.69724100000002	255.538047	215.408596	357.62486900000005	297.347576	491.736719	184.966699	427.972227	233.946851	223.09366
ENSG00000005059	55013	MCUB	55.422605999999995	36.304246	46.758525	45.268997	50.124922999999995	36.260136	56.984407	27.470069	25.167042	17.00992	32.886013	21.588988
ENSG00000005073	3207	HOXA11	0.033408	4.592191	0	3.807456	0.018746	3.556682	0	5.472913	0	1.421644	0	2.5900160000000003
ENSG00000005075	5439	POLR2J	85.245358	83.05783799999999	62.084332	62.752348	72.558212	51.113996	88.71200900000001	86.13697	85.151249000000007	134.255966	114.549751	101.30721799999999
ENSG00000005100	56919	DHX33	8.355030000000001	11.565971000000001	7.126375	9.908817999999998	7.696701999999999	10.558309	6.5101819999999995	17.286256	3.463892	9.322090999999999	3.785648	6.649069
ENSG00000005102	4222	MEOX1	0	0.7457309999999999	0.01436	0.9355420000000001	0	0.54071	0.032257	0	0	0	0	0.053765
ENSG00000005108	221981	THSD7A	0	0.105512	0.019972	0.007124	0.024825	0.233154	0.005456	0.219015	0	0.55094	0	0.44981400000000005
ENSG00000005156	3980	LIG3	12.290705	19.071751	11.046371	22.254346	12.982555	13.100819	11.623224	15.772224999999999	5.529909	15.791702	4.321143999999999	13.761683999999999
ENSG00000005175	79657	RPAP3	20.897851999999997	31.079556	16.495479	31.407894	20.160031	33.219752	19.190206999999997	32.233515	19.020787	25.298419999999997	20.371553000000002	42.406842
ENSG00000005187	6296	ACSM3	0.178118	0.9827480000000001	0.274886	0.896922	0.071647	0.988945	0.551739	0.6443479999999999	0.047101000000000004	5.322463999999999	0.09689700000000001	3.106084
ENSG00000005189	81691	REXO5	9.965278999999999	9.457128	2.9381969999999997	10.961978	6.668931	7.616547	8.247418000000001	3.7098020000000003	5.231002	9.476732	5.4184019999999995	1.054017
ENSG00000005194	57019	CIAPIN1	33.327514	62.565282999999994	26.495142000000005	74.13253999999999	28.188079000000002	78.066057	28.598203	63.01335000000001	34.968424999999996	40.168699	38.24876	25.418569999999992
ENSG00000005206	56928	SPPL2B	34.300250999999996	16.735454	41.853328999999995	15.255858000000002	33.476454	19.701559	38.554144	23.236034999999998	29.108537	25.78821	25.862042999999996	12.708075000000001
ENSG00000005238	80256	FAM214B	30.579402	8.908730999999998	25.474943000000003	6.998291	26.242992	5.608796	23.404169	7.926177999999999	38.079885000000004	11.790569	29.610318	28.62858
ENSG00000005243	51226	COPZ2	126.14650099999999	49.668676	145.960995	74.39064800000001	135.119687	52.126493	130.09503800000002	15.370530999999998	194.572764	21.873718	154.257728	12.408013
ENSG00000005249	5577	PRKAR2B	1.567066	4.668492	5.692355	2.976803	2.354778	0.769473	2.119072	3.18804	1.263098	2.597338	5.402902	6.51869
ENSG00000005302	10943	MSL3	16.520480000000003	16.607226999999998	18.642065000000002	17.525925	14.654976	16.116347	12.315886	13.916424999999997	11.325664000000002	8.906401	10.963491000000001	6.304354
ENSG00000005339	1387	CREBBP	17.549007	19.440326	20.066842	20.342234000000005	17.729701000000002	21.494279000000002	11.953013999999998	23.500891999999997	6.514811	7.952204	6.5144269999999995	8.359647
ENSG00000005379	9256	TSPOAP1	0.73828	0.69863	0.138119	0.395157	0.06265	0.704488	0.089306	0	0	6.739423	0.287309	0.530678
ENSG00000005381	4353	MPO	0	0	0	0.012529	0.01184	0	0	0.030169	0	0	0	0
ENSG00000005421	5444	PON1	0	0.017989	0.309251	0	0.11527	0.08479	0.404829	0.069884	0	0.306352	0	0
ENSG00000005436	6936	GCFC2	8.552506	11.039804	6.106855000000001	14.264527	10.896796	10.003098999999999	6.618091	15.604766999999999	5.325881	21.341813	6.063860999999999	12.517082
ENSG00000005448	84058	WDR54	23.111807	70.080512	18.826289999999997	38.143292	29.537222000000003	11.665613	36.474622000000004	62.717031000000006	15.233183	68.05107100000001	28.037641999999998	72.954007
ENSG00000005469	54677	CROT	12.360460000000002	11.6	26.917123	10.756235	17.572397	6.625256000000001	13.139669	7.374302000000001	14.842227000000001	4.85341	13.871964	4.15004
ENSG00000005471	5244	ABCB4	0.10016800000000001	1.6370559999999998	0.33497	0.700036	0.25478	0.155995	0.079268	1.182608	0.27446	1.1540780000000002	0.263338	3.2924429999999996
ENSG00000005483	55904	KMT2E	18.106150999999997	19.794869000000002	21.384518000000003	16.854001	19.91569	15.379197999999997	10.894677	19.848318	7.4598960000000005	33.575771	9.366475999999999	14.637374000000001
ENSG00000005486	57414	RHBDD2	37.73103999999999	60.431745	35.509181000000005	41.553951000000005	41.275462000000005	27.079003	31.810084000000003	50.162659000000005	55.485015000000004	70.524309	48.538216999999996	74.987944
ENSG00000005513	30812	SOX8	0.070959	0.333808	0.036724	0.180116	0.049542	0.035184	0.190271	0.338828	0.072172	2.7156079999999996	4.693391	7.902533
ENSG00000005700	25998	IBTK	20.573126	16.360661	23.311319	17.850309000000003	18.845047	18.179769999999998	13.382625	17.010312	17.664238	9.258995	13.502265000000001	7.6668709999999995
ENSG00000005801	7748	ZNF195	9.927299999999999	16.060223	6.550442	11.991353	9.299838999999999	13.840172999999998	7.324089999999999	24.680688000000004	7.847073000000001	16.335739	7.656771	10.446644
ENSG00000005810	23077	MYCBP2	26.135397999999995	16.688551	24.497090999999998	19.526891	25.356561	20.109436	20.321050999999997	26.95711	18.328583000000002	9.583978	15.76908	6.270859
ENSG00000005812	26224	FBXL3	30.552984000000002	17.981074	42.342427	18.322402	31.688263	25.889967000000002	19.293362000000002	21.773571000000004	16.466222000000002	8.101314	12.412878	7.546961
ENSG00000005844	3683	ITGAL	0.035256	0	0.129785	0.007576	0.227468	0	0.194843	0.006719	0.011524	10.365801000000001	0.6799310000000001	0.264045
ENSG00000005882	5164	PDK2	21.280925999999997	15.099105999999999	28.695551999999996	13.92395	26.389314999999996	15.055344000000002	26.388845	12.767401999999999	18.03686	2.188115	15.41967	9.560852999999998
ENSG00000005884	3675	ITGA3	64.341567	196.53938500000004	21.847964999999995	142.68772199999998	45.97010100000001	109.32198499999998	41.531679	549.775008	41.13878100000001	58.323634	40.403684	185.84309100000002
ENSG00000005889	7543	ZFX	11.745058	9.809572000000001	19.961219000000003	9.799263	10.203809	11.209474000000002	6.974489999999999	9.178144000000001	3.043164	6.003069	4.621841	6.575608000000001
ENSG00000005893	3920	LAMP2	78.277216	62.377118	79.07520699999999	53.042241000000004	71.347989	67.79951899999999	44.072422	65.998767	55.458096	53.420933000000005	47.339572	74.075458
ENSG00000005961	3674	ITGA2B	0.024928	0.064049	0.11764	0.045982	0.078552	0.17344300000000001	0.20956199999999997	0.131057	0.047891	0.150367	0	1.062099
ENSG00000005981	51666	ASB4	0.011377	0	0.029404	0	0.009917	0.019445	0.008022	0.025275	0	0.016921	0.059288	0.054981
ENSG00000006007	51573	GDE1	38.93905	45.305816	52.08650099999999	38.775172000000005	43.958944	40.890277	39.122932999999996	44.051478	63.50807	35.024364000000006	59.637872	47.493753
ENSG00000006015	55049	REX1BD	62.16167900000001	79.615584	50.328735	91.040848	63.225114000000005	83.09241399999999	74.16405800000001	67.386611	85.79881	52.571011999999996	77.890323	72.20019599999999
ENSG00000006016	9244	CRLF1	11.884798	8.086431	1.548772	10.847525999999998	4.031889	7.732279999999999	4.917785	5.090058	2.085617	9.809832	2.032022	29.289819
ENSG00000006025	114881	OSBPL7	1.943661	5.4630529999999995	3.168068	5.7677819999999995	2.210013	4.345828999999999	2.513831	6.286103000000001	1.017813	11.974909	1.852182	14.486634
ENSG00000006042	26022	TMEM98	78.730684	47.123562	130.84363100000002	28.000307000000003	83.779887	2.7915660000000004	76.90673800000002	36.679739999999995	110.55887800000001	14.184092999999999	92.25655499999999	30.908556
ENSG00000006047	51087	YBX2	0	5.644579	0.050157	6.1509350000000005	0.025369	2.188698	0	5.56984	0	2.372131	0	8.88619
ENSG00000006059	3883	KRT33A	0	0	0	0	0	0	0	0	0	0	0	0
ENSG00000006062	9020	MAP3K14	5.47351	6.281189	7.055175	5.1137999999999995	5.110161000000001	11.456343	3.773106	11.993132999999998	3.996836	4.63546	2.825648	3.846407
ENSG00000006071	6833	ABCC8	0	0.496348	0	0.150417	0	0	0	0.108412	0	0.052044	0	0.9804980000000001
ENSG00000006116	10368	CACNG3	0	0	0	0	0	0	0	0	0	0	0	0
ENSG00000006118	54972	TMEM132A	6.843024000000001	52.591115	16.903457	44.886826000000006	11.000932999999998	26.508626	8.218630000000001	36.171763999999996	26.974312000000005	59.089670000000005	19.927775999999998	203.10262300000002
ENSG00000006125	163	AP2B1	66.851519	70.190673	86.020759	62.730794	69.39959499999999	70.86572999999999	50.407275	82.49587299999999	54.760453000000005	37.676272000000004	50.090275000000005	35.69535
ENSG00000006128	6863	TAC1	0.316868	0	0	0.053482	0.095804	0	0.038486	0	0	0	0.100718	0.089425
ENSG00000006194	10127	ZNF263	19.963136	24.571757	20.689390999999997	26.933316	22.212372	32.926403	13.950774	31.458465	11.321734000000001	22.711440999999997	11.086222000000001	24.087565
ENSG00000006210	6376	CX3CL1	0.013271	6.047896	0	3.4280410000000003	0	8.712794999999998	0.021902	6.289960000000001	0	0.766178	6.231345	2.625184
ENSG00000006282	64847	SPATA20	55.09423700000001	80.83946799999997	66.86721200000001	75.146382	68.221	52.268876	52.56086099999999	80.443974	50.997687	80.750469	42.605378	64.834304
ENSG00000006283	8913	CACNA1G	0.074527	0.730782	0.05591	0.514849	0.037536	0.054627	0.069902	0.462225	0.008703	0.519503	0.091738	1.0551110000000001
ENSG00000006327	51330	TNFRSF12A	460.00161700000007	301.585867	200.73165099999997	270.96233	369.732973	182.22395899999998	473.55392100000006	401.33927299999993	349.24072700000005	78.06516500000001	291.461561	282.90342499999997
ENSG00000006377	1750	DLX6	0.314309	0.037638	0.411931	0.036473	0.034456	0	0.11134	0	0	0.117801	0.183256	0
ENSG00000006432	4293	MAP3K9	0.166887	4.654202000000001	0.053519	2.001423	0.081821	2.9811190000000005	0.064915	5.8712029999999995	0.040828	3.7342280000000003	0.239091	14.766899
ENSG00000006451	5898	RALA	38.783999	27.780176	38.935831	25.635004000000002	41.008787000000005	60.368359000000005	30.354858999999998	58.846908000000006	32.351821	36.471327	35.200881	39.973152999999996
ENSG00000006453	55971	BAIAP2L1	3.8199630000000004	32.075872	3.3865800000000004	21.425162000000004	7.760807	21.348731	2.852716	35.505538	4.442468000000001	39.877491	2.778454	38.055459000000006
ENSG00000006459	80853	KDM7A	0.841624	1.584326	1.806141	0.669215	0.83918	3.45077	0.388826	4.807781	0.337933	13.562453999999999	0.433068	7.482563
ENSG00000006468	2115	ETV1	2.175542	10.331052999999997	2.612105	16.180657	2.9551920000000003	12.881787	3.923582	2.3206219999999997	3.1891590000000005	5.644322	2.597932	0.564658
ENSG00000006530	55750	AGK	16.610702	18.063035	21.793437	18.998516000000002	20.103957	30.400021000000002	14.062227	35.234573999999995	10.581536000000002	49.726051	10.811829	12.315789
ENSG00000006534	221	ALDH3B1	60.256177	14.440634999999999	55.210854	15.607019999999999	45.355824	16.850336000000002	40.484507	24.854802000000003	33.181256	3.648195	29.000992999999998	4.710881
ENSG00000006555	55001	TTC22	0	0	0	0	0	0	0	0.00946	0	0.114031	0.022195	0
ENSG00000006576	57157	PHTF2	16.304938	15.590796999999998	13.313505000000001	13.494067	13.959483000000002	9.414755999999999	12.207988	11.056787000000002	10.480571	11.296368	9.076582	16.707548
ENSG00000006606	10344	CCL26	4.932362	17.602097	1.57737	16.14495	3.185593	4.154572	5.702775000000001	10.948295000000002	7.308735	7.262039	8.208788	12.286758
ENSG00000006607	9855	FARP2	18.498980000000003	10.318741000000001	19.714282	8.872319000000001	13.915398	18.125411999999997	12.161880000000002	14.181358	8.073064	7.254506999999999	6.111274	8.261314999999998
ENSG00000006611	10083	USH1C	0	0	0	0.048852	0	0	0	0	0	1.060687	0	3.6735770000000003
ENSG00000006625	79017	GGCT	32.46820799999999	64.883278	16.716984000000004	51.697813	22.508114000000003	49.935309	34.408276	77.878945	18.061502	50.866383	32.234507	33.276576999999996
ENSG00000006634	10926	DBF4	12.748207	35.863304	5.6603129999999995	27.610877	10.166359	15.421151	13.361032	32.164484	3.7977499999999997	20.683497000000003	10.539359000000001	22.66177
ENSG00000006638	6915	TBXA2R	3.87959	1.823272	3.824358	2.684416	3.2790500000000002	3.1163619999999996	5.507508	1.159598	5.007823	1.9045899999999998	4.7358709999999995	3.8607679999999998
ENSG00000006652	3475	IFRD1	30.415063999999997	21.376782000000006	30.652698	24.174354000000005	28.739076	59.14026	17.612672	53.987932	16.234013	30.0297	17.230956000000003	41.062738
ENSG00000006659	56891	LGALS14	0	0	0	0	0	0	0	0	0	1.152109	0	0.210686
ENSG00000006695	1352	COX10	9.249896000000001	8.170738	9.259414	8.990301	8.539154	15.671693000000001	9.76126	16.639034	6.885963	12.940356000000001	6.5824430000000005	7.0298099999999994
ENSG00000006704	9569	GTF2IRD1	10.924041000000003	19.052584999999997	9.866368000000001	13.419571	9.14887	24.730708	7.334997999999999	23.823430000000005	6.669783999999999	5.175545	5.555644	20.017761
ENSG00000006712	54623	PAF1	45.265114999999994	50.054218	37.145004	46.411084	39.036173999999995	42.381762	44.974958	53.560192	41.013469	27.374983	36.032348999999996	58.070224999999994
ENSG00000006715	27072	VPS41	31.496367	26.265854999999995	35.013534	21.521852000000003	30.024837	47.202479	12.936766999999998	50.26848799999999	17.57253	37.550828	20.334554	26.625854
ENSG00000006740	9912	ARHGAP44	0.47051999999999994	1.9195629999999997	0.181031	1.691069	0.4578920000000001	0.581684	0.317785	1.171847	0.25938	1.806652	1.436451	6.092733
ENSG00000006744	60528	ELAC2	57.13824300000001	34.833019	31.225981000000004	26.718139	34.506367999999995	29.724727	41.232939	34.547609	34.608185999999996	53.024938999999996	35.246892	22.957382000000003
ENSG00000006747	85477	SCIN	4.974307	0.33734600000000003	1.920751	0.36511899999999997	11.938267	31.593987000000002	4.82577	14.265807	1.127417	0.535839	1.088164	2.094705
ENSG00000006756	414	ARSD	12.569782	1.266387	16.786659	2.848613	10.864472	6.135586	8.076464999999999	6.529977	8.005985	0.08761	5.164707	0.079097
ENSG00000006757	8228	PNPLA4	25.53799	6.54203	16.614068	2.340016	18.631792	5.093553	16.974682	9.274607	8.273869	4.090258	13.153423	4.20664
ENSG00000006788	8735	MYH13	0	0.249239	0.024076	0.156396	0.012322	0.012113	0.00998	0.300909	0	0.273177	0	1.150183
ENSG00000006831	79602	ADIPOR2	22.780196	46.473518000000006	22.596425	41.795733000000006	19.233121	43.78061700000001	15.899587	43.163348	15.18621	36.386583	13.715233000000001	23.622315
ENSG00000006837	51265	CDKL3	3.2443299999999997	2.1596029999999997	2.87275	3.9821	2.064232	6.1220300000000005	3.1711460000000002	2.554204	4.784754	1.9194210000000003	4.664762	2.454275
ENSG00000007001	151531	UPP2	0	0.078224	0	0	0	0.087611	0	0.045579	0	0.21929700000000002	0.035697	0.666357
ENSG00000007038	10942	PRSS21	0.138978	1.792831	0	2.601889	0	1.236346	0.232968	0	0	0	0.741215	0
ENSG00000007047	57787	MARK4	26.327470999999996	20.688332000000003	31.913729	28.030839999999998	29.493545000000005	50.030855	30.372222	45.159525	30.367528	39.526137000000006	27.340748	54.958155
ENSG00000007062	8842	PROM1	0	0.126983	0	0.020401	0	0	0	0	0	0	0.8199590000000001	0
ENSG00000007080	115098	CCDC124	137.154674	140.407176	93.45688700000001	145.005843	128.041719	125.11888400000001	140.127321	159.92468199999996	112.05392599999999	99.520101	108.18019400000001	123.94913700000001
ENSG00000007129	90273	CEACAM21	0	0	0	0.087059	0	0.029487	0	0.054139	0	3.710069	1.694868	0.7203299999999999
ENSG00000007168	5048	PAFAH1B1	56.922472	60.023099	65.363309	57.065772	55.93491699999999	64.926277	46.773337999999995	57.973147999999995	46.801392	58.966715	48.732995	71.205448
ENSG00000007171	4843	NOS2	0	0.020446	0.011208	0.128632	0	0.033344	0	0.009633	0	0.063827	0.022602	0.359675
ENSG00000007174	1770	DNAH9	0.024301	0.286845	0	0	0	0.049209	0.034583	0.022681	0.034116	0.109802	0.043737	0.041901
ENSG00000007202	9703	KIAA0100	37.96638	43.914335	40.28006	34.831145	37.74254499999999	28.664375999999997	28.757357	37.124611	27.651239	30.285629	25.145684	30.405806
ENSG00000007216	9058	SLC13A2	0	0	0	0	0	0	0	0	0	0	0	0
ENSG00000007237	8522	GAS7	0.15188800000000002	1.396292	1.095316	1.144687	0.13084	0.311201	0.54109	0.704655	0	0.47816400000000003	0.136283	1.556094
ENSG00000007255	79090	TRAPPC6A	13.561833999999998	20.604307000000002	13.077991	20.973716	10.859649000000001	23.538364	7.0285340000000005	31.710949	13.622648	72.966612	28.788221	56.576693000000006
ENSG00000007264	4145	MATK	0.091044	0.130303	0	0.411754	0.160912	2.046262	0.030929	1.411159	0.076859	0.104139	0.152864	0.390237
ENSG00000007306	1087	CEACAM7	0	0	0	0	0	0	0	0	0	0	0	0
ENSG00000007312	974	CD79B	0	0.04336	0.039323	0	0.039771	0.139858	0	0.033644	0	0.272525	206.679287	1.001058
ENSG00000007314	6329	SCN4A	0	0.005044	0	0.009757	0	0	0.003735	0.003922	0	0.45009699999999997	0.119461	0.584324
ENSG00000007341	54879	ST7L	15.840748000000001	24.312634	20.130351	23.342647	15.109454999999999	20.426853	14.853664	22.502657000000003	11.06954	12.165883000000001	10.304678	15.706877999999998
ENSG00000007350	8277	TKTL1	0	0	0	0	0	0.136988	0	0.052782	0	0.246367	0.437809	0.02877
ENSG00000007372	5080	PAX6	0.009734	4.245290999999999	0.008386	6.915521999999999	0	6.233136000000001	0.010001	2.670249	0	0	0	0
ENSG00000007376	113000	RPUSD1	27.973940000000002	34.920927	15.102307000000001	33.042944	24.937530000000002	33.739294	28.816167000000007	37.73730499999999	22.030590000000004	14.620261	26.517968	19.16808
ENSG00000007384	64285	RHBDF1	49.022087000000006	36.635916	61.164426999999996	36.790851	56.836722	23.335399999999996	54.236684	19.328131	95.49715099999999	19.439369	88.59334700000002	76.42192500000002
ENSG00000007392	55692	LUC7L	28.624458999999998	43.23990099999999	33.107815	41.195730000000005	29.723729999999996	31.649119000000006	34.346252	33.490907	29.630511000000002	67.08627299999999	28.095930000000003	40.679194
ENSG00000007402	9254	CACNA2D2	0.195483	0.9466579999999999	0.040786	0.5575140000000001	0.1394	0.168852	0.11487	0.8696459999999999	0.17451	3.124246	0.027408	5.613168
ENSG00000007516	8938	BAIAP3	0.064874	1.895063	0.649505	0.290454	0.218632	0.058685	0.071947	2.126591	0.286938	15.263641999999999	0.144919	41.707241999999994
ENSG00000007520	115939	TSR3	82.35279600000001	71.590379	71.746809	73.368037	85.354882	60.016291	102.25770299999999	75.847118	97.304036	34.168537	89.442661	59.816036
ENSG00000007541	9091	PIGQ	23.438316000000004	32.23499999999999	18.949402	28.863081	21.155980999999997	25.184778	23.744495999999998	28.531171999999998	27.677402999999998	15.853782000000002	23.080972	24.725019999999997
ENSG00000007545	57585	CRAMP1	6.418184	12.655589000000003	7.22895	10.034333	6.435909	10.28915	5.645935000000001	8.833825000000001	3.833783	4.949688	3.4063550000000005	7.274888
ENSG00000007866	7005	TEAD3	29.532059	21.020142	25.600891	18.409873	31.370338	20.375608	20.418034	20.894498	23.943115	7.798646000000001	18.545815	20.449713
ENSG00000007908	6401	SELE	0	0	0	0	0	0	0	0	0	0.038158	0	0
ENSG00000007923	55735	DNAJC11	40.944585999999994	34.731916	36.796057	36.766347	42.324277	45.678425999999995	35.21430599999999	39.988783	25.663710000000002	22.360252	24.517677000000006	4.900632000000001
ENSG00000007933	2328	FMO3	0.275017	0.154699	0.55241	0.062161	0.239456	0.262458	0.22668	0.240699	0.031506	0.493969	0.156103	0.838344
ENSG00000007944	29116	MYLIP	2.000057	7.82207	6.3563220000000005	6.92175	3.1933969999999996	9.070641	2.023687	5.001728	0.801598	10.848178	3.896595	19.220821
ENSG00000007952	27035	NOX1	0.018672	0	0.096512	0	0.048822	0.015933	0.026298	0.013813	0.026194	0.027791	0.032444	0
ENSG00000007968	1870	E2F2	2.091115	4.7138089999999995	0.35674	5.08549	1.015422	2.641918	1.818776	2.42242	0.454786	5.216011999999999	1.675683	0.782059
ENSG00000008018	5689	PSMB1	300.30881	360.074414	232.63660099999998	373.806124	268.399539	276.066375	252.22306	268.40272300000004	301.328459	336.007028	278.208599	348.191423
ENSG00000008056	6853	SYN1	0.43794599999999995	0.577971	0.082084	0.252388	0.286741	0	0.249438	0.377743	0.096725	0.951549	0.11902599999999999	2.33858
ENSG00000008083	3720	JARID2	4.047765	7.647499	5.806588	4.221814	3.4509739999999995	5.107253	2.467338	9.044725	1.3736959999999998	8.054511999999999	1.242932	11.144782
ENSG00000008086	6792	CDKL5	1.724043	0.762806	2.3620389999999998	0.49184300000000003	1.648997	2.5448809999999997	1.0298070000000001	1.7739539999999998	0.975258	1.4811479999999997	0.887679	1.764805
ENSG00000008118	57172	CAMK1G	0.076413	0	0.015804	0.016923	0.015989	0.093927	0.077516	0	0.025735	0.08191	0	0.9154869999999999
ENSG00000008128	728642	CDK11A	16.119853	31.467625	25.905104	28.942046	23.886670000000002	16.740877	23.472709000000005	28.417266	30.175871	38.976987	25.401425	44.621584000000006
ENSG00000008130	65220	NADK	40.299553	31.917512999999996	36.931189	31.244046999999995	38.534946	37.05768	36.739149000000005	36.402017	41.236728	43.762435	34.310088	9.264479999999999
ENSG00000008196	7021	TFAP2B	0.052109	0	0.01924	0	0.032447	0	0	0.005516	0	0	0	0.023964
ENSG00000008197	83741	TFAP2D	0	0.026587	0	0	0	0	0	0	0	0	0	0.04518
ENSG00000008226	9940	DLEC1	0.01952	0.066534	0.046111	0.021631	0.081542	0.074806	0.042917	0.117356	0.043534	0.032494	0.055013000000000006	0.049703
ENSG00000008256	9265	CYTH3	78.021387	38.086364999999994	65.869661	24.951411	62.124376	83.97704499999999	40.67762700000001	64.720551	33.037904999999995	15.340774000000001	29.141295	49.969494999999995
ENSG00000008277	53616	ADAM22	0.109527	2.168457	0.090917	1.205838	0.07091800000000001	0.417684	0.06829	1.8497629999999998	0.081889	13.113873	0.333696	3.8239300000000003
ENSG00000008282	6856	SYPL1	73.987646	84.30217699999999	61.770776000000005	75.12728200000001	63.373993000000006	62.656353	57.87157599999999	60.427027	59.648475	37.627648	71.640633	46.959668
ENSG00000008283	1534	CYB561	53.656406999999994	36.727603	55.322635	42.617416	42.280499000000006	43.277022	54.70713400000001	39.089112	30.167887000000007	8.080607	27.181855	25.033199999999994
ENSG00000008294	9043	SPAG9	55.291775	37.431258	41.710826	34.88093799999999	36.624366	46.18581900000001	26.692073999999998	43.330231999999995	25.012030000000003	35.68215	20.951101	79.40755800000002
ENSG00000008300	1951	CELSR3	0.611837	5.997929999999999	0.669371	3.6934500000000003	0.9450689999999999	0.6870809999999999	0.552248	6.459099999999999	1.4247509999999999	4.08167	2.212936	2.7236199999999995
ENSG00000008311	10157	AASS	4.195986	4.043829000000001	11.940000000000001	2.5348669999999998	6.313714999999999	1.3423979999999998	5.339295	3.7087570000000003	3.31785	4.3414269999999995	2.936403	6.177897000000001
ENSG00000008323	55200	PLEKHG6	0.190548	0.232962	0.970708	0.11076899999999999	0.213511	0.47241	0.29067	0.180858	0.172131	0	0.8770600000000001	0.090835
ENSG00000008324	51188	SS18L2	18.153884	26.710393	13.259962999999999	17.952457999999996	15.920043	21.535738000000002	20.345758	35.639439	23.906505999999997	25.438773	26.217559	38.283044
ENSG00000008382	84954	MPND	7.784817	6.895136	11.047767	4.241817	9.569939	6.527329	13.601978	9.549434	11.291473	7.7783809999999995	8.549256	17.491761
ENSG00000008394	4257	MGST1	135.14905399999998	149.9603679999999	132.56234799999996	232.03452299999995	96.71933899999999	332.044128	148.77433899999997	144.29094200000003	443.5718020000001	220.13579699999997	335.751772	24.150864000000002
ENSG00000008405	1407	CRY1	19.841981999999998	11.585345999999998	11.512385	10.911073	13.449654	39.14071800000001	11.621994	40.988964	7.5568789999999995	13.642076	5.771657	31.401978
ENSG00000008438	8993	PGLYRP1	0.094488	0.446654	0	0	0	0.397151	0	0.345823	0.132916	0	0	0.155129
ENSG00000008441	4784	NFIX	112.576908	128.425064	127.098942	197.98544500000003	96.901812	121.261013	90.18286499999999	36.482038	29.473689	19.981204999999996	27.342181999999998	21.555087999999998
ENSG00000008513	6482	ST3GAL1	7.407835	48.0066	11.80392	61.55980000000001	10.377835000000001	35.133856	6.36637	18.615064000000004	8.351546	16.517564	8.180109000000002	41.39185
ENSG00000008516	64386	MMP25	0.092494	0.54711	0.444033	0.580741	0.181382	0.329985	0.341379	0.44034799999999996	0.238528	1.263825	0.389448	0.847407
ENSG00000008517	9235	IL32	1.03525	45.59475100000001	11.489681	34.368211	1.032993	21.170417	3.812411	42.552384000000004	44.73566	106.21677599999998	35.729836	360.49144699999994
ENSG00000008710	5310	PKD1	82.599429	99.830127	122.131017	116.699874	88.926739	87.65836399999999	79.910477	45.428868	80.97812200000001	53.26147300000001	70.29073800000002	78.37941300000003
ENSG00000008735	23542	MAPK8IP2	0.117588	0.567412	0.126633	0.752489	0.1922	0.427425	0.108927	0.083084	0.209049	1.115034	0.264925	1.644844
ENSG00000008838	9862	MED24	36.037552999999996	35.927645	33.727186	36.45587999999999	35.172790000000006	37.319295	38.704803999999996	35.861186	24.863959999999995	47.49510299999999	27.009893	40.013117
ENSG00000008853	23221	RHOBTB2	7.179336999999999	8.611056	5.946943000000001	9.482162	4.991979	5.789895	6.585028	5.1233759999999995	5.814669	5.2784889999999995	9.888878000000002	2.024947
ENSG00000008869	54497	HEATR5B	6.153142	6.469353	6.591274999999999	4.913214	6.023726	5.239039	3.7535920000000003	7.997778	3.846472	13.764667	3.210264	6.301227
ENSG00000008952	7095	SEC62	59.053303	45.84806100000001	83.62251700000002	56.308606999999995	60.772265000000004	64.66131299999999	42.537837	54.37892	59.098618	44.92326	41.810093	42.72647600000001
ENSG00000008988	6224	RPS20	1543.562593	2338.6575399999997	1563.780675	2193.6363520000004	1611.3326029999998	1988.866548	1844.6888809999996	2777.3866350000003	1656.046427	3405.5633629999998	2063.49544	3654.4332710000003
ENSG00000009307	7812	CSDE1	222.83078100000006	360.86766400000005	266.627674	321.3750820000001	241.17597999999995	268.29813800000005	165.45454800000002	318.34717500000005	148.02985	233.19494699999996	135.412411	240.80441199999996
ENSG00000009335	9690	UBE3C	48.728950000000005	20.540351	42.75912499999999	21.942621	40.43832499999999	56.384919	29.657833000000004	47.250958	26.685292999999998	29.264286	24.194212999999998	6.097435999999999
ENSG00000009413	5980	REV3L	23.810060000000004	11.878889999999998	33.759576	11.845496	19.914085	14.814715	14.598341000000001	14.367053	15.963531	14.660233	14.467581	12.306042999999999
ENSG00000009694	10178	TENM1	0	0.548387	0	0.629271	0	0.611338	0	0.070288	0	1.257241	0	0.152255
ENSG00000009709	5081	PAX7	0	1.6418840000000001	0	0.7370099999999999	0	0	0	1.4993210000000001	0	0.159076	0	0.956354
ENSG00000009724	10747	MASP2	0.626571	0.931047	1.169999	0.783155	0.671839	0.442805	0.35436500000000004	0.832031	0.283217	0.577446	0.350789	0.393209
ENSG00000009765	389434	IYD	0.062379	0.261112	0.068271	0.09642800000000001	0.07947099999999999	0.062325	0.043663	0.146974	0.084119	0.062318	0.037446	0.097268
ENSG00000009780	199870	FAM76A	7.052703999999999	6.637694	6.152449999999999	7.75352	6.046346000000001	7.5296080000000005	4.552677	3.80858	7.600462	2.027862	4.109015	4.996958
ENSG00000009790	80342	TRAF3IP3	0.038542	0.127228	0.022737	0.108958	0.011502	0.080941	0.018603	0.081288	0.029512	72.76521600000001	0.43596100000000004	0.164985
ENSG00000009830	29954	POMT2	9.336135	22.755829	7.787744	15.788587999999999	7.377948	11.491733	12.145378999999997	18.784778999999997	11.054615	7.84074	9.9292840000000009	17.89963
ENSG00000009844	51534	VTA1	45.129285	55.537902	38.62637	59.107159	39.356729	52.490659	42.422968999999995	42.633845	34.476459	35.535072	31.695577000000004	36.133301
ENSG00000009950	51085	MLXIPL	0.661693	0.74722	0.933442	0.840461	0.477223	0.693546	0.56265	0.769227	0.494801	2.144154	0.8217369999999999	2.120265
ENSG00000009954	9031	BAZ1B	28.857602	32.681325	28.626426000000002	28.13787	25.656563	24.796813	22.664897	28.101560000000003	17.025178	19.550224	20.184039	14.949886
ENSG00000010017	10048	RANBP9	32.466732	33.180051	33.885377999999996	34.806126	26.393012	37.140645	20.731147999999997	24.001115	21.445898	23.819492	24.583719	32.300583
ENSG00000010030	51513	ETV7	1.036205	3.237268	3.36482	6.6915379999999995	0.795798	5.426311999999999	0.993258	0.380052	6.755891	0.43978300000000004	5.071845	1.630804
ENSG00000010072	83932	SPRTN	7.738583	6.766827	5.7968399999999995	9.258180000000001	6.380521000000001	11.480743	5.191647	8.794464999999999	3.731069	4.7754200000000004	4.01791	4.414828
ENSG00000010165	51603	EEF1AKNMT	18.243147999999998	31.599145	14.448993000000002	31.907591	18.479954	27.131286000000003	22.898463999999997	41.731574	26.450502	28.36788	24.902334	25.614489
ENSG00000010219	8798	DYRK4	23.839319	36.8696	29.393064000000003	26.179343	29.049857	32.902919999999995	25.46108	44.285005	19.589836	37.63771	15.330598	118.93552199999999
ENSG00000010244	7756	ZNF207	117.13167999999996	107.709874	94.092941	107.41141300000001	106.744768	105.468489	100.894645	93.88477399999998	68.765256	82.863508	64.19140200000001	111.437281
ENSG00000010256	7384	UQCRC1	161.544485	152.77256	119.210453	133.59370599999997	156.06937100000002	138.099197	172.054787	174.402096	169.081434	172.24465600000005	179.35225900000003	205.09740500000004
ENSG00000010270	83930	STARD3NL	43.057888000000005	42.724142	35.568802999999996	37.02155599999999	32.773306999999996	57.91469300000001	41.033742000000004	58.12105100000001	32.762345999999994	271.784671	31.756410000000002	47.977765999999995
ENSG00000010278	928	CD9	223.184835	250.85919500000003	147.23489500000002	218.61731699999999	208.997376	81.684838	128.425839	136.30452499999998	221.02011499999998	75.709028	192.018943	217.553291
ENSG00000010282	57467	HHATL	0	0	0	0.088736	0	0	0	0.096252	0.134842	0.038264	0	0.219303
ENSG00000010292	9918	NCAPD2	46.827345	127.318323	33.158862	112.64364199999999	36.15128899999999	61.533319000000006	48.266437999999994	77.294205	11.484694000000001	41.656918000000005	15.910491999999998	41.549876000000005
ENSG00000010295	25900	IFFO1	32.055887	8.330779	24.698301	12.123705999999999	27.336069	12.996012	25.532457	7.2608489999999986	37.701234	9.521818	29.243323999999998	6.066005
ENSG00000010310	2696	GIPR	0.443871	0.226607	0.27517	0.048545	0.782047	0.538211	0.19105299999999997	0.270399	0.373733	8.990561000000001	0.547586	4.890049
ENSG00000010318	51533	PHF7	5.042486	7.983558999999999	4.18124	4.820933	3.29736	3.510456	3.9470349999999996	8.349860000000001	2.769946	8.951836	4.171894	4.933648
ENSG00000010319	56920	SEMA3G	0.02536	0.551031	0.014566	0.194882	0	0.281911	0.035782	0.250517	0.023714	1.614442	0.058732	0.73491
ENSG00000010322	11188	NISCH	25.082234	29.998016	44.570504	23.869837	33.680823999999994	22.477579000000006	28.386620000000004	34.888136	23.032850999999997	21.986973999999996	20.730391	29.041263999999998
ENSG00000010327	23166	STAB1	0	0.031226	0.03073	0.024	0	0.040092	0.052946	0.40100800000000003	0	0.031649	0.049096	0.034296
ENSG00000010361	80199	FUZ	8.331145999999999	11.460007999999998	11.401713999999998	15.46951	11.273077999999998	9.374718000000001	13.993102000000002	7.511209	9.290796	16.258715999999996	9.225436	2.8041340000000003
ENSG00000010379	6540	SLC6A13	0.048912	0.50336	0	0.365174	0.127816	0.690809	0.199256	0.564678	0.205952	0.606676	0.085084	0
ENSG00000010404	3423	IDS	32.969768	40.539937	33.709236	24.999489999999998	29.206300999999996	23.664657	20.830303	50.831669999999995	20.249178	31.808702000000004	19.663658	41.12317
ENSG00000010438	5646	PRSS3	0.236322	0.111499	0.343436	0	1.021479	0	0.44806799999999997	0	1.037488	0	0.204113	0.204651
ENSG00000010539	7752	ZNF200	2.932324	6.672340000000001	2.537662	5.910126000000001	2.832792	6.560603	3.04635	7.548538	2.362098	4.974851	2.176018	2.5853249999999997
ENSG00000010610	920	CD4	12.071527	0.44835800000000003	21.744816	0.672703	13.344226999999998	0.125308	17.728368	0.230467	5.613786	0.429424	5.296082	0.458347
ENSG00000010626	10233	LRRC23	4.791162	10.374883	6.306913	7.8439440000000005	6.621345	5.320202999999999	5.641718	8.214238	7.199955	11.887177000000001	8.311091	18.387131
ENSG00000010671	695	BTK	0.037362	0	0	0.032029	0	0.051926	0	0.082918	0	0.060412	7.592102	0
ENSG00000010704	3077	HFE	8.09713	2.960413	15.133729	3.367165	9.342884000000002	3.7142880000000003	8.875481	1.67702	4.7810049999999995	1.5004220000000001	3.640092	0.765081
ENSG00000010803	22955	SCMH1	24.198052	25.888315	25.216319999999996	24.922674	22.838744000000002	23.485916000000003	22.906090999999996	40.27301800000001	12.972085	14.205443	12.651231000000001	14.677416
ENSG00000010810	2534	FYN	84.78060099999999	22.807781000000002	92.683486	24.130671000000003	57.272058	9.199639999999999	36.957381000000005	10.596049	57.559999000000005	65.86540300000001	65.817486	26.963646
ENSG00000010818	3097	HIVEP2	5.297007	4.618695	6.514889	3.6915390000000006	3.528923	3.945652	2.9805919999999997	5.381808	2.3824069999999997	7.938327	2.118366	7.2262319999999995
ENSG00000010932	2326	FMO1	0	0	0	0	0	0	0	0	0	0	0	0
ENSG00000011007	6924	ELOA	29.03764	35.527957	27.421355000000002	37.184285	26.25957	35.416301	25.953661999999998	41.969449999999995	16.551967	36.163965	16.679032	28.654534
ENSG00000011009	11313	LYPLA2	36.142914000000005	75.47151400000001	32.556708	60.318295	31.754955000000002	71.086124	35.952505	117.29448800000002	55.802949	89.75628000000002	42.949803	75.667837
ENSG00000011021	1185	CLCN6	9.026845	16.668716999999997	11.400725000000001	14.570466999999999	11.621783	15.608215000000001	6.832496	19.426637	5.5843240000000005	5.841294	6.970224999999999	14.227122999999999
ENSG00000011028	9902	MRC2	128.940801	54.761597	182.52738499999998	46.067478	149.087377	49.664011	127.154054	42.733073000000005	122.111841	36.026777	96.124484	115.462091
ENSG00000011052	654364	NME1-NME2	11.492741	13.682827	14.503072	19.426384	13.77748	10.638105000000001	14.836273	6.0926	11.887769	14.240668	16.907583	11.335198
ENSG00000011083	6534	SLC6A7	0.011919	0	0	0.032977	0.010389	0.040737	0	0.008826	0.033437	0.017728	0.041409	0
ENSG00000011105	10867	TSPAN9	5.67645	19.472302	19.652691	18.346210000000003	12.784610999999998	10.190078	10.902867000000002	10.714593	12.216885	10.52546	10.614728	38.921115
ENSG00000011114	55727	BTBD7	11.42686	6.636616999999999	10.188988000000002	4.757581999999999	9.004192	5.396650999999999	6.816982	7.643652	6.014191	4.844025	5.364607	5.368618
ENSG00000011132	9546	APBA3	9.248829	9.871067	10.162790999999999	9.121235	9.603221	13.666404999999997	11.818402999999998	16.657938	10.695077999999999	27.267592999999998	10.842426	22.339399999999998
ENSG00000011143	54903	MKS1	11.252707000000001	16.750062	9.578175	12.743835	8.187739	15.925228	9.986379000000001	23.284026	4.903707	14.041600999999998	4.965112	9.008488
ENSG00000011198	51099	ABHD5	21.404383	16.120919999999998	16.139266	12.940526	15.953691	12.600649	20.96739	22.643427000000003	6.997986	7.770300000000001	7.763948000000001	9.318327
ENSG00000011201	3730	ANOS1	0.026618	8.280543999999999	0.022933	3.382709	0	0	0.037568	6.598992	0.009334	14.575828999999999	0.166489	49.656894
ENSG00000011243	26993	AKAP8L	28.592282	40.282025	28.956343999999998	48.02327799999998	24.12158	50.908769	28.296074	37.794757	41.176593999999994	87.07777400000002	43.134854000000004	57.51647099999999
ENSG00000011258	54799	MBTD1	2.307934	4.727969000000001	4.334973	3.65079	2.722899	4.854092	1.901985	6.7673570000000005	1.6688	7.187882999999999	1.9551	2.543072
ENSG00000011260	51096	UTP18	30.005675	45.277362	20.375573	40.48128299999999	25.537652	52.456874	22.983779	63.812315000000005	21.861804	41.972480000000004	21.127286	51.88455000000001
ENSG00000011275	54476	RNF216	17.90041	27.652950999999998	19.358738000000002	24.16807	17.146079	27.093773	13.138867	30.785611	14.024486	22.980712999999998	15.257048	34.03066
ENSG00000011295	54902	TTC19	15.900229999999997	15.156498	25.963103	19.407892	17.722272	26.885829	9.834364	40.040195999999995	15.8926	26.69455	13.439911	11.470023999999999
ENSG00000011304	5725	PTBP1	181.830929	196.249093	135.92955500000002	178.706608	151.11956400000003	233.08607499999997	159.265138	242.585164	87.900379	100.53837899999999	96.25856700000003	99.10109300000002
ENSG00000011332	8193	DPF1	3.6868909999999997	4.407526	2.087875	5.558289000000001	3.8358280000000002	5.092104000000001	6.538390000000001	3.372406	3.6113750000000002	0.9756420000000001	4.738818	2.49043
ENSG00000011347	9066	SYT7	0.083092	6.0294740000000004	0.144659	10.547896000000001	0.139224	6.769051000000001	0.292716	0.9444760000000001	0.24846	0.80918	0.16442400000000001	3.531308
ENSG00000011376	23395	LARS2	9.017235	10.932611	7.927117000000001	10.055904	7.096126	7.490476999999999	9.119197000000002	8.348512	5.7569099999999995	3.803366	5.022093	4.114742
ENSG00000011405	5286	PIK3C2A	14.642889	15.166837000000001	14.25398	9.839009	11.253735	11.34737	6.45082	22.134819999999998	4.9012970000000005	15.017788000000001	4.482561	20.502744999999997
ENSG00000011422	5329	PLAUR	63.325137	72.24916400000001	45.344637	50.744746	64.71294200000001	24.672035	90.032956	69.243814	78.897816	116.74820000000001	68.10683399999998	281.60795900000005
ENSG00000011426	54443	ANLN	98.327301	96.83367299999999	28.954144000000003	92.98985400000002	64.66931000000001	63.96976	87.73643700000001	41.291435	21.869002000000002	6.268868	17.543807	23.616915
ENSG00000011451	58525	WIZ	28.954283999999998	33.683516	24.226431000000005	41.07353799999999	31.282031000000003	31.985963	23.331006000000002	22.844787	15.732635000000002	16.156037	14.340186000000001	8.912726
ENSG00000011454	2844	RABGAP1	21.845853	20.254873000000003	25.735725000000002	18.537703	18.635209	13.557077999999999	11.783890999999997	17.288351	10.781140000000002	13.567076	10.391531	13.381179
ENSG00000011465	1634	DCN	807.6921200000003	25.764639	2098.169951	41.26136	1263.0147459999998	32.523098	768.6171509999999	0.072419	1293.535058	0	1044.9827610000004	0.117372
ENSG00000011478	54814	QPCTL	9.869109	15.650547	9.405176	13.823004	10.605022	14.828138999999998	11.236709999999999	17.781855000000004	12.114057999999998	17.150043999999998	11.004527	38.28310199999999
ENSG00000011485	5536	PPP5C	50.9943	67.52805800000002	33.732952	72.17028600000002	43.918426000000004	55.75561599999999	46.71608199999999	55.342196	36.649542	42.914454000000006	33.473506	44.136549
ENSG00000011523	23177	CEP68	5.680217	5.027059	7.253216	5.310312999999999	4.243081999999999	5.303902	3.932947	5.709845	3.576933	6.309371999999999	3.872585	6.769879999999999
ENSG00000011566	8491	MAP4K3	16.556017	16.240233999999997	22.662641000000004	12.850605000000002	17.244347999999995	21.751041	8.196925	21.510254	16.104677	9.054848999999999	14.836783	12.492806
ENSG00000011590	27033	ZBTB32	0.27944199999999997	0.643921	0.343498	0.6301300000000001	0.023983	0.22462100000000002	0	0.283468	0.077231	4.336819	0.267547	3.2605340000000003
ENSG00000011600	7305	TYROBP	0	0	0.26237699999999997	0	0	0.138896	0	0	0	0	5.213207000000001	0
ENSG00000011638	57146	TMEM159	26.727237	18.562099	32.138521000000004	18.328646	28.418266	37.206345999999996	19.013692000000002	34.091462	38.34883	24.804385	34.933304	57.300048000000004
ENSG00000011677	2556	GABRA3	0	3.900321	0.024313	1.899949	0	0.024037	0.019843	2.700463	0	2.414627	0	6.917433
ENSG00000012048	672	BRCA1	10.880184	19.772009	2.698414	23.000769	6.01642	14.922587000000002	13.191909	9.775328000000002	2.872354	1.1653850000000001	4.691503000000001	3.8092189999999997
ENSG00000012061	2067	ERCC1	100.410544	101.45050000000002	69.033616	99.409984	83.749504999999985	98.347684	96.90925400000002	81.218837	130.423005	62.3786	111.249602	135.87675700000003
ENSG00000012124	933	CD22	0.048368	0.728604	0.25488	0.32160900000000003	0	0.6720170000000001	0.204357	2.669191	0.201651	3.141041	69.88597800000001	12.119099
ENSG00000012171	7869	SEMA3B	8.653833	20.393326	57.639868	23.808361999999995	22.269704000000004	12.293555000000001	22.772328999999996	6.845629999999999	13.032784	7.23862	10.673447999999999	9.277464
ENSG00000012174	51360	MBTPS2	15.921635	12.242638000000001	16.333784	14.694198	12.688151	16.756797000000002	11.425885	12.641798	8.966377	6.419489	7.267194	2.203862
ENSG00000012211	4007	PRICKLE3	7.143101	9.776452999999998	8.633307999999998	7.578764	7.586036	16.447993	7.485665	16.224682	5.598678	18.730321	4.876033	16.269319000000003
ENSG00000012223	4057	LTF	0.43666	0.398167	0.267569	0.241265	0.14248	0.092062	0.18629300000000001	0.280111	0.92077	1.594886	0.281932	5.241304
ENSG00000012232	2137	EXTL3	15.122879999999999	64.99510599999999	17.243835999999998	42.675895000000004	17.760285	10.111286999999999	14.999569000000001	53.916624999999996	9.355877000000001	25.87034	11.013664	79.218914
ENSG00000012504	9971	NR1H4	0	0	0	0	0	0	0	0	0	0	0	0
ENSG00000012660	60481	ELOVL5	63.060897000000004	105.88786999999999	56.122559	84.784018	57.949214999999995	87.075368	50.670923	91.32590199999999	25.744476	83.024022	31.138154999999998	188.93908199999998
ENSG00000012779	240	ALOX5	0	13.860145999999999	0	6.435861	0	0	0	12.223137999999999	0	8.677425	0	43.363602
ENSG00000012817	8284	KDM5D	0	5.934010000000001	0.516343	8.064315000000002	0.240731	5.0667100000000005	1.004928	0	4.864228000000001	0	5.425204000000001	0
ENSG00000012822	57658	CALCOCO1	47.585077000000005	27.219868999999996	76.83990299999999	21.273445000000002	49.704243999999996	25.858125	33.566205000000004	40.339058	38.42341	78.834253	31.130074999999998	83.38645700000001
ENSG00000012963	55148	UBR7	24.735287999999997	18.57274	11.882403	18.170523	16.900254	13.435541	22.983919	10.239961000000001	10.105341	14.749559	10.888193000000001	7.786633
ENSG00000012983	11183	MAP4K5	95.569254	52.065173	89.811982	41.652254	93.616364	36.872614	52.575492	48.888422	40.182794	30.136671999999997	31.058786000000005	54.248537
ENSG00000013016	30845	EHD3	9.148425	4.795553	17.250574	3.330614	14.816411	1.521619	11.156214	3.565526	9.062514	2.059503	8.010169	7.452275
ENSG00000013275	5704	PSMC4	92.064976	120.783439	62.354765	137.68287999999998	74.41625400000001	148.259567	79.359881	131.13341400000002	65.244598	120.839793	64.873921	133.80756300000002
ENSG00000013288	23324	MAN2B2	27.770677	9.598987	36.091336	7.678191	28.750003	7.131963	18.763039	10.447407000000002	27.030682	8.325718	23.601205	7.010818
ENSG00000013293	57709	SLC7A14	0.51491	0.027686	1.461178	0.043776	0.6250800000000001	0.032607	0.220848	0.086725	1.047072	1.208187	1.149369	0.141437
ENSG00000013297	5010	CLDN11	43.373478	33.15086	76.028444	54.234609999999996	31.181866999999997	31.581552000000002	36.505321	1.203972	336.179711	0.113471	263.307107	0
ENSG00000013306	51629	SLC25A39	78.391673	168.223807	60.710187999999995	126.57951800000001	65.73866500000001	94.92913800000001	91.36698499999997	225.51103200000003	77.60984699999999	157.45607700000002	79.73453300000003	248.32674599999993
ENSG00000013364	9961	MVP	217.30580200000003	90.470324	228.127171	100.50584700000002	204.15555200000003	71.08704300000002	190.7746	59.682927	242.17183399999996	62.758953	196.528443	63.915628000000005
ENSG00000013374	51667	NUB1	42.96204	23.685634	48.926159	29.186897	38.19643000000001	92.28194000000002	33.910698	67.15813	31.194677000000002	81.69279699999998	25.403541	29.466522
ENSG00000013375	5238	PGM3	54.20895900000001	16.992554000000002	49.161232	26.300066	45.425666	32.842633	31.115754999999996	15.018284999999997	39.916523	15.05589	32.154679	48.39170300000001
ENSG00000013392	112611	RWDD2A	3.199217	1.5023	2.943194	1.422552	3.316558	1.806348	1.732238	1.895342	4.038762	2.064584	2.745022	2.724489
ENSG00000013441	1195	CLK1	33.789778	28.194402	37.202268999999994	26.892128	37.511841999999994	33.465313	22.844938999999997	44.594315	21.428468	59.541782999999995	25.10624	92.808415
ENSG00000013503	55703	POLR3B	8.568164	5.1886030000000005	6.899769999999999	5.293156000000001	6.620527	5.097426	6.390803	5.517111	3.108503	3.12432	2.908857	1.118302
ENSG00000013523	23357	ANGEL1	4.733531999999999	5.850243999999999	8.357638	4.51611	6.9196610000000005	4.562403	4.408002	8.539271999999999	4.443618	8.684266000000001	5.47596	5.920756
ENSG00000013561	9604	RNF14	49.39412399999999	34.825264000000004	51.713897	44.966018	46.466575000000006	56.50058099999999	30.296492	31.174366	38.07052600000001	30.673240000000003	35.334168999999996	7.643835
ENSG00000013563	1774	DNASE1L1	17.072565	22.446418	26.623993	14.339256	21.491902999999997	12.530479	19.356492999999997	21.214573	19.41203	25.870081	16.353553	59.064614000000006
ENSG00000013573	1663	DDX11	23.086812999999992	95.282027	9.529733	85.39348299999999	16.153691	40.744296	32.328893	57.923503999999994	12.045486999999998	55.433089	15.252477	116.374803
ENSG00000013583	50865	HEBP1	91.754948	55.989607	115.125982	42.758922	111.735373	44.211228000000006	63.803496	65.80157099999998	132.467481	32.507046	106.020621	84.469759
ENSG00000013588	9052	GPRC5A	22.785848	53.872558	7.457139	34.835170999999995	9.704546999999998	19.789541	5.902345	48.747928	6.272582000000001	23.086333	2.977702	75.127542
ENSG00000013619	10046	MAMLD1	23.454735000000003	5.094435	13.282553	5.27424	16.010614999999998	3.804332	15.889979999999998	3.0469279999999994	14.273942000000002	1.083579	12.159474	5.168468
ENSG00000013725	923	CD6	0	0.013024	0	0.249151	0	0	0	0.21165399999999998	0	0.425534	0.489927	0.79432
ENSG00000013810	10460	TACC3	66.33938699999999	77.716311	17.878156999999998	74.016095000000007	42.671521	49.408267	81.51375000000003	48.025289	28.852140000000002	15.43755	33.051066	23.262365
ENSG00000014123	23376	UFL1	14.896840000000001	8.783541000000001	16.765537	9.781471	14.183214000000001	11.000569	10.713126	7.722657	6.261691	14.484258	5.017052	5.871908
ENSG00000014138	23649	POLA2	13.308506999999999	25.434858999999996	2.20838	22.031570000000002	8.234992	19.138650000000002	20.614991	14.520482000000003	9.115445	6.418589	13.860164999999999	17.53029
ENSG00000014164	23144	ZC3H3	11.25694	29.987446	9.410598	29.942909	11.942904	27.918806999999997	12.732828	23.813156	6.781783	23.439234	6.350355	25.479782
ENSG00000014216	823	CAPN1	172.96189199999998	82.96885499999998	168.63839400000003	85.952802	194.703923	92.40666700000001	153.107268	75.489749	107.193028	37.205795	104.256679	43.985371
ENSG00000014257	55	ACP3	0.133391	0.439247	0.14454899999999998	0.328375	0	0.589259	0.087418	0	0.22259	0.143514	0.598538	0.38693
ENSG00000014641	4190	MDH1	142.51038300000002	179.15549600000003	111.22200699999999	148.14828199999997	119.826861	129.845136	135.81868300000002	163.03040700000003	153.41998	160.921357	154.980042	167.78668599999995
ENSG00000014824	10463	SLC30A9	43.89318900000001	21.663133000000002	43.980019	24.235476	43.520810999999995	34.093787000000006	27.657518000000003	42.558170999999994	24.249651999999998	20.330143	21.577551	7.263705
ENSG00000014914	10903	MTMR11	6.411334999999999	6.194674000000001	11.391656000000001	3.3283519999999998	6.869794	2.496012	8.708103000000001	5.560737	8.276527999999999	4.074075	7.656508	15.840212
ENSG00000014919	1355	COX15	18.694038999999997	24.832061	20.041254000000002	22.818157	19.293004	21.05585	17.113782	27.514152	13.881416	34.12442	15.700987	20.386477
ENSG00000015133	440193	CCDC88C	0.027503	1.8896689999999998	0.232792	3.012877	0.009591	4.061236	0.11452000000000001	2.618373	0.095255	82.85353099999999	3.92559	0.476757
ENSG00000015153	10138	YAF2	12.963184	19.113940000000007	11.804750000000002	17.557892000000002	13.965480999999997	26.083989999999996	16.200582	28.183358000000002	11.798072000000001	26.642743	9.855723999999999	20.775001999999997
ENSG00000015171	10771	ZMYND11	33.806945999999996	17.002418	35.828613000000004	20.464738	31.370447000000006	31.256011	22.156274999999997	28.881225999999995	19.518548	4.904791	13.955871	2.161037
ENSG00000015285	7454	WAS	0.113257	0.147336	0.527997	0.7725869999999999	0.257564	0.771045	0.33298399999999995	0.47997	0.108628	21.408197	7.3369800000000005	0.151459
ENSG00000015413	1800	DPEP1	0	0.163686	1.074084	0.041877	0.106299	1.286	0.272551	0.348037	0.038589	0.181778	0.106031	0
ENSG00000015475	637	BID	51.102678999999995	50.78835	51.582860000000004	66.178005	61.708800000000004	58.632830999999996	64.21972699999999	38.98293	77.23268499999999	68.480354	76.03741	39.822241
ENSG00000015479	9782	MATR3	106.236735	142.92953099999997	115.51744099999999	145.218972	99.95252299999999	145.567124	82.305555	128.77878	74.005655	103.11440900000001	79.91899699999999	71.72905700000001
ENSG00000015520	29881	NPC1L1	0	0.100233	0.174365	0.145272	0.090648	0.097422	0.01456	0	0.098348	0.030703	0.072566	0.225779
ENSG00000015532	64132	XYLT2	22.340929	16.527452	20.395678	16.348236	21.329265	13.563124	21.394733	14.153248	22.61803	24.147315	18.655772	16.821466
ENSG00000015568	84220	RGPD5	6.758296	9.949285999999999	7.268180000000001	6.933408999999999	6.505484999999999	8.987589000000002	1.392815	15.469857	1.789972	17.517143	0.8589709999999999	33.898909
ENSG00000015592	81551	STMN4	0	0.271702	0	0.42900099999999997	0	0.28479299999999996	0	0	0	0.20127	0	0
ENSG00000015676	23386	NUDCD3	39.115237	37.577327000000004	36.239070000000005	34.214159	37.166039999999995	53.205825	34.603410999999994	57.334328000000006	23.770962	48.85213399999999	26.144004999999996	28.407913
ENSG00000016082	3670	ISL1	0	0.053941	0	0.144039	0	0.402837	0	0.572778	0	0	0	0
ENSG00000016391	55349	CHDH	0.310545	1.559349	0.422365	0.804407	0.239729	0.339647	0.44528	0.380832	0.112433	0.135788	0.150911	0.393069
ENSG00000016402	53832	IL20RA	0.161729	0.134707	0.220064	0.165985	0.033615	0.042517	0.620972	0.142765	0.054095	2.083576	0.066994	0.062144
ENSG00000016490	1179	CLCA1	0	0	0	0	0	0	0	0	0.041084	0	0.025441	0
ENSG00000016602	22802	CLCA4	0	0	0	0	0	0	0	0.010073	0	0	0	0
ENSG00000016864	55830	GLT8D1	66.065175	36.501812	101.27304200000002	33.789744	75.063724	21.278087	67.03309300000001	34.998731	73.78871999999998	51.935141	65.85711599999999	29.771622999999995
ENSG00000017260	27032	ATP2C1	49.76692399999999	36.321131	55.86336599999999	32.018386	44.45737299999999	37.128503	32.06191	35.93609	53.995701000000004	39.61539	35.8244	36.22647
ENSG00000017427	3479	IGF1	0.138971	0	0.862336	0	0	0	0.187552	0	0	0.737079	0	0.34935499999999997
ENSG00000017483	92745	SLC38A5	88.812159	0.425243	36.876264	0.405683	68.99014199999999	1.925852	108.778485	0.932835	53.74421	34.894828000000004	43.97352799999999	3.564466
ENSG00000017797	10928	RALBP1	35.840424	26.246864999999996	35.408442	19.61172	30.274285000000003	46.090554	27.652409000000002	37.904813000000004	23.088185	27.666933	21.877063000000003	27.709258000000002
ENSG00000018189	22902	RUFY3	23.017435000000003	17.377731999999998	28.019764000000002	14.445047	26.751365	9.393842999999999	15.058368	16.164454	15.966744	10.974453999999998	15.435959	20.004191999999996
ENSG00000018236	1272	CNTN1	0.175456	2.6701509999999997	0.052526	0.730842	0.045616	0.045290000000000004	0.009222	1.721841	0.681524	2.125729	1.522302	5.364072
ENSG00000018280	6556	SLC11A1	0.21581899999999998	0.35419500000000004	0.098906	0.532497	0.127901	0.22272999999999998	0.208505	0.28188100000000005	0.064232	0.9059590000000001	0.37862	0.399584
ENSG00000018408	25937	WWTR1	55.526197999999994	77.25344799999999	61.25012099999999	103.327015	48.804069000000005	90.133392	36.094952	26.769513	20.913897999999996	9.541020000000001	16.131399	16.412613
ENSG00000018510	8540	AGPS	25.117659999999997	40.275503	29.253527	31.367266	27.648958999999998	33.144145	16.414903	47.5575	5.9596	18.664811999999998	6.0403	18.261541
ENSG00000018607	NA	ZNF806	0	0	0	0.074094	0	0	0	0	0	0	0	0
ENSG00000018610	63932	CXorf56	21.571471999999996	16.632123999999997	19.960383	12.686245	19.630759	27.862512	17.958585999999997	31.564573	14.122137	15.900257	15.739418	12.761025
ENSG00000018625	477	ATP1A2	0.053975	0.058922	0.119837	0.017783	0.008408	0.579801	0.020409	0.073718	0.013525	0.248193	0	0.472777
ENSG00000018699	55622	TTC27	12.323084999999997	11.451108	11.345899	13.0825	11.938863	12.277691	10.254232	14.955866	8.282948	7.964319	10.408591999999999	10.601943999999998
ENSG00000018869	147948	ZNF582	1.8995690000000003	3.336964	2.410095	2.782418	2.163612	0.35273899999999997	1.4093459999999998	3.392073	2.626239	0.8465670000000001	1.6012719999999998	3.5847670000000003
ENSG00000019102	23584	VSIG2	0.045447	0.126823	0.078286	0.29124	0.038363	0.224288	0.030875	0.131963	0	0	0	0
ENSG00000019144	23187	PHLDB1	62.74028799999999	44.708697	55.133646	34.811952000000005	52.113768	45.991856000000006	48.848037	45.904853	45.727610000000006	9.280359	37.655013	17.006926999999997
ENSG00000019169	8685	MARCO	0	2.058363	0	0.88593	0	0	0	1.700931	0	20.815841000000002	0	64.931438
ENSG00000019186	1591	CYP24A1	0	6.661937	0	2.656793	0	37.241147	0	16.620099	0	1.972019	0	3.300917
ENSG00000019485	56981	PRDM11	2.798879	4.8140860000000005	2.779856	5.164167	2.489559	13.775848	2.074481	13.040929000000002	0.8025169999999999	0.823361	0.865696	2.520448
ENSG00000019505	57586	SYT13	0	0.015543	0.007026	0.276819	0	0.041203	0	0.098356	0	0.036416	0.070825	0.026257
ENSG00000019549	6591	SNAI2	74.004474	16.579006	85.71874299999999	14.275274	72.420458	11.976502	59.270615	13.106095	29.411137	6.486866	25.486396	4.5159970000000005
ENSG00000019582	972	CD74	1.832853	0.59967	3.524531	0.8824460000000001	0.345932	33.577858	2.0609200000000003	19.567783000000002	2.2067499999999995	116.27850699999999	161.496496	0.499035
ENSG00000019991	3082	HGF	7.740852	52.70212599999999	43.434138	81.090253	25.903256	54.90352899999999	9.541244	0.047828	8.433771	1.070565	6.847848	0.6452530000000001
ENSG00000019995	54764	ZRANB1	9.089849	7.696632	13.798366	7.919397	9.779110000000001	9.739252	6.319608000000001	10.207387	6.74411	6.070537	6.702251	11.575296
ENSG00000020129	23154	NCDN	23.06781	27.147686	19.909983	30.767069000000003	22.739613999999996	29.728676999999998	22.564049000000004	38.38852	17.865027	18.889502	14.782802	9.781256
ENSG00000020181	25960	ADGRA2	32.387428	10.223849	56.555586999999996	13.009273	43.639923	15.449502	26.095548	2.875774	16.213695	3.413393	13.491127	3.579142
ENSG00000020219	NA	CCT8L1P	0	0	0	0	0	0	0	0	0.04026	0	0	0.046393
ENSG00000020256	55734	ZFP64	9.436483	21.912477	10.143504	17.253501	8.033174	21.066107000000002	8.496953999999999	21.860113	4.857422	11.173257	7.528785000000001	19.523346999999998
ENSG00000020426	4331	MNAT1	51.501299	40.025624	45.201351	30.242204	45.734222	35.484159	46.835677000000004	43.970172999999996	51.073113	51.914018999999996	38.507092	54.205181999999994
ENSG00000020577	23034	SAMD4A	39.345003	34.753043999999996	45.52175600000001	33.014307	48.63730599999999	22.970435000000002	18.925894999999997	45.325581	29.122042999999994	17.353642	25.807250999999997	63.786148
ENSG00000020633	864	RUNX3	7.487551999999999	5.163736	9.764659	8.122587	11.06918	31.500611999999997	7.869850999999999	3.21701	4.207625	0.066224	9.463231	0.053793
ENSG00000020922	4361	MRE11	12.047648	15.464395	9.055499000000001	17.777217	9.549535	18.36544	8.991675999999998	16.563618	4.719207	4.69671	6.715876	6.952302
ENSG00000021300	58473	PLEKHB1	0.046031	0.876023	0.198264	0.7005619999999999	0.714098	0.33356	0.161954	0.946966	0.23847400000000002	31.604357999999998	1.395538	0.520347
ENSG00000021355	1992	SERPINB1	44.473813	21.826986	44.428137	20.488517	39.497959	43.276295	28.192503000000002	40.967824	27.533434	85.81356699999999	25.002772	15.113814999999999
ENSG00000021461	64816	CYP3A43	0	0.058722	0.068246	0	0.022356	0.021468	0	0.021078	0	0.26741400000000004	0	0.270937
ENSG00000021488	11136	SLC7A9	0	0.377749	0.171731	0.275408	0.046677	0.079331	0.018922	0.137662	0	0	0.09324	0.201041
ENSG00000021574	6683	SPAST	5.836435	10.097627000000001	7.761144	6.916048	5.9580720000000005	8.741505999999998	4.027401	10.945699000000001	2.9642310000000003	9.411629999999999	3.7687820000000003	6.63448
ENSG00000021645	9369	NRXN3	0.622745	1.854423	0.113318	0.810808	0.038623	2.5575229999999998	0.064801	4.240290000000001	0.101796	0.460583	0.064012	2.517332
ENSG00000021762	114879	OSBPL5	24.305193999999997	11.137736	26.338987	9.285698	26.342482000000004	5.033786	30.752128	7.220265999999999	14.975638	2.227856	12.045573999999998	11.735805
ENSG00000021776	9716	AQR	12.098812	12.153006000000001	10.415284000000002	9.493023	11.331033000000001	12.448918	8.527861000000001	16.635361999999997	13.129706	10.423367000000002	9.461165000000001	12.867129
ENSG00000021826	1373	CPS1	4.427067999999999	5.267833	4.953598000000001	5.079136	4.236157	3.0138739999999995	4.2263020000000004	3.594867	2.659907	0.527251	2.4387630000000002	1.2188020000000002
ENSG00000021852	732	C8B	0	0	0.019555	0	0	0	0.015974	0	0.095542	0	0.197246	0
ENSG00000022267	2273	FHL1	106.90577599999997	64.978666	103.020465	54.617315000000005	46.809307999999994	21.566416000000007	38.093419000000004	38.656037	56.209725000000006	63.948405	42.900015999999994	84.38029200000001
ENSG00000022277	51507	RTF2	106.93320200000001	107.23463100000002	91.30232	101.54910299999999	108.94026000000001	110.34765999999999	86.272677	118.612975	91.598411	81.994268	96.285405	108.61907799999999
ENSG00000022355	2554	GABRA1	0	0.753647	0	1.1383340000000002	0	0	0	0.9572749999999999	0	0.17738299999999999	0	0.635977
ENSG00000022556	55655	NLRP2	0.025471	0	0	0	0.130641	0	0.037691	0.009429	0	8.659892	6.283858	0.037079
ENSG00000022567	57210	SLC45A4	1.402308	3.623692	2.508452	4.327384	2.686997	8.535741	1.745682	3.211229	1.101655	11.644977999999998	1.128412	3.981084
ENSG00000022840	9921	RNF10	68.72275100000002	73.24167	79.259416	69.119265	81.13260900000002	83.55193699999997	57.229933999999986	82.554237	86.914225	82.79141999999999	88.26020199999999	86.50980999999999
ENSG00000022976	55778	ZNF839	4.2759339999999995	3.488284	5.180303	3.7554780000000005	4.707221	4.981529999999999	5.352612	4.975649	5.512445	8.876615000000001	7.266843	1.6188909999999999
ENSG00000023041	64429	ZDHHC6	29.518894	31.494820999999998	26.807048	31.813413999999998	25.486399000000002	36.77247	23.296346	28.413422000000004	18.046325	11.287801000000002	18.426516	13.619288000000001
ENSG00000023171	57476	GRAMD1B	11.050796	1.807016	5.693526	1.819818	6.737402	0.009314	8.772187000000002	1.4857109999999998	6.670291000000001	16.538235	6.011244	13.793735
ENSG00000023191	6050	RNH1	446.638835	182.07791199999997	346.04784899999993	237.05134399999997	355.8748269999999	229.176814	370.903273	146.11177500000002	346.481061	88.92714999999997	290.734854	67.228598
ENSG00000023228	4719	NDUFS1	57.29715099999999	53.785250000000005	51.649884	55.411086999999995	48.842523	59.43264599999999	36.917078	54.93714200000001	36.244156	46.115	34.16613400000001	31.381812
ENSG00000023287	9821	RB1CC1	14.688341000000003	18.162720999999998	22.028851000000003	16.946874	11.884989999999998	21.332278	8.719604000000002	24.757816000000002	6.513341	25.038146	6.426912000000001	25.322622
ENSG00000023318	23071	ERP44	19.1741	17.171064	23.858151	15.399675	18.476289	16.318459	16.561254	16.323368	26.205827	23.975537	22.911717	26.946028
ENSG00000023330	211	ALAS1	32.422788000000004	39.338878	23.478545000000004	35.855047	27.19326	39.144265	19.589561	43.777998000000004	41.963866	32.749404000000006	37.381165	63.956765
ENSG00000023445	330	BIRC3	2.606209	6.909474	1.829183	7.481146000000001	0.876789	12.175026	1.45301	13.630054	15.618437	8.514361	19.86289	24.493037
ENSG00000023516	11215	AKAP11	8.597831	10.348269	10.694567	12.83897	8.201553	12.863859	6.242821	8.443373	4.465789	3.678532	4.021353	4.400138
ENSG00000023572	51022	GLRX2	41.051645	25.222976	24.148694	39.364269	28.939432999999998	64.749613	29.965578	47.70488	30.650585999999997	9.131281999999999	31.046975000000003	8.68189
ENSG00000023608	6617	SNAPC1	27.148336	23.124944	15.211984	16.56739	18.452699	21.559675	17.307073	27.972108	13.419828	38.423134	11.741755	120.759385
ENSG00000023697	51071	DERA	34.941917000000004	32.558393	26.584446999999997	32.259296	27.171861	38.394237999999994	32.711240000000004	38.899480000000004	21.213234	16.888265999999998	21.418853000000002	19.950504
ENSG00000023734	11171	STRAP	141.05158899999998	128.707879	109.968808	141.84786100000002	121.639858	148.133417	100.74918300000002	164.44015000000002	127.324241	164.260999	109.597583	130.284314
ENSG00000023839	1244	ABCC2	1.683989	1.1306	1.492061	0.39654199999999995	1.569925	0.271265	1.8402450000000001	0.726366	0.288844	0.139313	0.28085099999999996	0.150817
ENSG00000023892	50619	DEF6	0.257485	0.358269	0.238874	0.270774	0.138097	0.152069	0.404408	0.19045	0.055572	23.005999000000003	2.634675	0.543382
ENSG00000023902	51177	PLEKHO1	58.62123600000001	23.048600999999998	44.42701399999999	17.458211	47.88055500000001	10.547228999999998	45.486059	10.802240999999999	59.55081299999999	22.597411	40.78083	71.1819
ENSG00000023909	2730	GCLM	18.641405	14.383542	31.272261	18.476396	20.664174000000003	16.979823	15.055603	7.0642949999999995	8.246576000000001	4.854163	6.473482	8.20193
ENSG00000024048	23304	UBR2	7.740791	4.949553	10.317918	4.896519	8.66294	4.307537	5.36135	5.086842	5.977285	8.508596	5.843553999999999	6.026161999999999
ENSG00000024422	30846	EHD2	301.29162399999996	83.211751	323.864903	121.082514	331.944773	137.432695	257.681514	63.775147	185.20275099999998	5.553075	150.98128300000002	19.052881
ENSG00000024526	55635	DEPDC1	16.864773999999997	27.673040999999998	7.752727	30.516747000000002	10.466292999999999	24.677507999999996	17.951010999999998	12.666954	3.29419	4.046164	3.467318	3.777828
ENSG00000024862	25901	CCDC28A	7.86699	13.822427000000001	12.209728	15.400886	8.897058000000001	16.080929	7.275669000000001	18.151469	8.637492	33.374916999999996	9.661722	47.568979
ENSG00000025039	58528	RRAGD	2.538709	9.463412	0.165692	5.2189499999999995	0.314179	1.086799	0.633838	8.064511	0.433312	37.798756999999995	0.357714	25.021490999999997
ENSG00000025156	3298	HSF2	8.910018	12.871580999999999	7.267547	10.081987000000002	7.280621	13.309463000000001	5.73376	14.33445	6.22772	16.560891	6.810914	16.89663
ENSG00000025293	51230	PHF20	38.108878000000004	22.335357000000002	36.318485	20.33602	30.327378	26.154153	26.304949	29.243598	24.685996000000003	13.895916	19.805662	16.943728
ENSG00000025423	8630	HSD17B6	1.818992	1.406876	3.954043	1.666304	1.907476	0.539884	0.9917830000000001	0.404292	17.100867	9.323833	12.245565	3.481145
ENSG00000025434	10062	NR1H3	6.918499	11.668104000000001	11.501997000000001	14.677857000000003	6.393930000000001	24.800522	13.160997000000004	15.075171	9.893292999999998	6.526555	8.831173	6.147164999999999
ENSG00000025708	1890	TYMP	22.058412	40.580042000000006	28.597212999999993	67.666501	10.130724999999998	38.449757999999996	14.82061	6.114337	158.53456099999997	10.577909	129.017672	2.7146790000000003
ENSG00000025770	29781	NCAPH2	30.501178000000003	49.68416500000001	13.260035999999998	41.826099000000006	20.897557000000003	27.005578999999997	43.315307	34.742844	20.945298	18.398048000000003	23.505277	28.272786
ENSG00000025772	10953	TOMM34	37.386805	87.73597	21.396548	81.581043	34.124485	64.102282	36.252969	90.315037	31.872861	38.772178	32.714053	64.157235
ENSG00000025796	11231	SEC63	38.180437999999995	31.031665	48.526903999999995	37.257166	41.051852999999994	26.407410999999996	32.616348	22.506394999999994	58.45548	55.707834000000005	43.597575	32.340976
ENSG00000025800	23633	KPNA6	21.332029	17.674867	21.482064	17.626454	20.861304999999998	18.3085	16.831184	20.535407	15.596977	12.487606	14.201527	12.155329
ENSG00000026025	7431	VIM	10904.656798	3372.856881	13467.691482	4269.233948	15542.536022999999	2898.2763559999994	12881.081305999998	1386.9748979999997	10249.622712	359.27621	8319.463290999998	714.9939909999999
ENSG00000026036	NA	RTEL1-TNFRSF6B	1.8662590000000001	2.1633880000000003	1.5090449999999997	2.91483	2.154334	1.459167	2.3301299999999996	1.3167499999999999	2.385363	1.543049	1.5340500000000001	1.7637170000000002
ENSG00000026103	355	FAS	38.019102	32.381389999999996	42.835781	30.829982	31.079775000000005	32.886491	36.173034	42.919637	32.366529	5.66696	25.542112	9.469451000000001
ENSG00000026297	8635	RNASET2	11.982119	14.686789000000001	25.090028999999998	13.177688999999999	20.301181000000003	24.296062000000003	17.623454	25.697811	16.771914999999996	2648.9973700000005	26.211961000000002	64.45327
ENSG00000026508	960	CD44	553.5970080000001	678.8155039999999	838.4976569999999	945.3905570000001	685.2001070000001	601.1660450000002	502.887562	183.079451	240.92333499999998	177.23027900000002	213.33272499999993	646.6576839999998
ENSG00000026559	3755	KCNG1	4.224117	16.588204	3.7300920000000004	16.226559	3.1023119999999995	7.527850999999999	3.5749619999999998	7.269367999999999	0.838356	8.026234	0.23653	27.598318
ENSG00000026652	56895	AGPAT4	1.8515159999999997	3.8457790000000003	2.7862649999999998	4.148463	1.8518309999999998	8.968565	2.572337	9.467774	1.853329	3.795916	0.693814	10.26042
ENSG00000026751	57823	SLAMF7	0	5.654694999999999	0	2.900668	0	0.065491	0.013615	5.964386	0	254.465891	3.212085	13.797509999999999
ENSG00000026950	11119	BTN3A1	6.064614000000001	11.596157	19.654156	16.920892000000002	6.315705	15.594789	9.03586	5.654046	11.850496000000001	21.548586999999998	9.731857999999999	11.625748000000002
ENSG00000027001	4285	MIPEP	12.11315	10.608981	10.289167	14.078229	9.298636	15.876306999999999	8.923729	10.672455999999999	12.305155000000001	2.093187	14.643356	7.026811
ENSG00000027075	5583	PRKCH	0.6328149999999999	11.481594	0.479007	8.701592	0.226771	7.894982000000001	0.8260989999999999	8.497361999999999	0.50643	9.781151	1.21761	33.64573899999999
ENSG00000027644	3645	INSRR	0	0	0.069761	0.014933	0.021176	0.020773	0.045702	0.011999	0.011357	0.132434	0.028128	0.05214
ENSG00000027697	3459	IFNGR1	26.650261	27.765722000000004	38.190484000000005	28.033855	23.040796000000004	28.153979999999997	16.872759	22.367568000000002	33.707795	18.509427	24.058625	26.551995
ENSG00000027847	11285	B4GALT7	28.812425	23.148941	23.445049	21.582366999999998	27.319204000000003	20.519214	30.139905	29.443704999999998	31.559886000000002	21.922666	31.081512	32.803865
ENSG00000027869	9047	SH2D2A	0.437968	0.076275	0.446241	0.055997	0.315144	0.5646039999999999	0.627477	0.429428	1.218712	24.878529	2.850783	0.481539
ENSG00000028116	7444	VRK2	18.598486	38.613524	13.3631	33.794556	14.489837	30.920785999999996	15.155653000000001	33.912178	8.209431	13.695003999999999	10.549504	15.356145
ENSG00000028137	7133	TNFRSF1B	14.361027	10.273614	12.736937	18.164623	10.133951999999999	9.60947	9.814824999999999	0.026032	12.033843	6.3018719999999995	10.487684	1.3084
ENSG00000028203	55591	VEZT	30.796827999999998	18.959228000000003	42.343439999999994	25.002345000000002	36.82298	35.45091	25.735456999999993	36.084194999999994	30.887408000000004	15.557700999999998	30.354054999999995	12.692150000000002
ENSG00000028277	5452	POU2F2	1.187621	1.137194	3.4226099999999997	0.5683819999999999	1.7461929999999999	0.677166	2.6738850000000007	2.1609949999999998	12.432505	1.7037929999999997	39.080335	8.150781
ENSG00000028310	65980	BRD9	21.557746999999996	21.385853	19.175029000000002	20.059159	20.714072	19.266834999999997	19.538731000000002	27.697133999999995	19.291363999999998	22.009482	21.696204	21.952088
ENSG00000028528	6642	SNX1	128.203229	147.09003699999997	143.79478	136.753104	146.75901900000002	117.45254399999999	113.993853	139.73911999999999	69.798512	49.18406399999999	53.563506	66.960117
ENSG00000028839	9519	TBPL1	45.428825	39.922705	46.836803	47.021142000000005	31.657519	42.968562999999996	42.876424	35.795995	27.238258000000002	36.801972	18.547722	32.760941
ENSG00000029153	56938	ARNTL2	18.655869	12.357422000000001	13.239564999999999	10.607903	14.213602	9.529967000000001	12.695691999999998	11.154485	7.966119999999999	8.139673	7.380701000000001	26.594867999999998
ENSG00000029363	9774	BCLAF1	62.067946	72.32039499999998	66.40874399999998	69.825323	61.746045	61.05611900000001	40.84529100000001	64.571876	36.512144	20.154200000000003	32.506314	39.79330999999999
ENSG00000029364	55334	SLC39A9	17.907927	22.247033	20.562899	19.395411	18.961178999999998	16.621616	12.534912	22.445221999999998	14.996753	37.47796500000001	12.808028	31.664065999999995
ENSG00000029534	286	ANK1	5.049181	0.8896850000000001	4.326455999999999	0.9484319999999999	4.766142	0.546552	6.232520999999999	0.378426	5.621449	0.133876	4.6277170000000005	0.104646
ENSG00000029559	3381	IBSP	0.0619	0	0	0	0	0.026341	0.413205	0	0.130276	0.645656	0	0
ENSG00000029639	51106	TFB1M	8.757906	14.712325000000002	6.425826	14.02934	10.883664	9.150281	11.193223999999999	13.766878999999998	11.344169	8.786143000000001	10.904893	12.457982000000001
ENSG00000029725	9135	RABEP1	22.282873	15.565408999999999	20.863265000000002	17.349291	19.820748000000002	20.686886	14.699542999999998	13.062951999999997	12.601173	18.571659999999998	11.826286000000001	7.549839
ENSG00000029993	3149	HMGB3	63.574998	64.691769	34.032225	53.44259	51.52728	49.714879999999994	67.78404	47.378693	28.401797000000002	13.553913	30.679564	35.191660999999996
ENSG00000030066	23279	NUP160	14.493077000000003	28.719418	15.713515999999998	28.435504999999996	11.447798999999998	22.491503999999996	11.144078	21.833097000000006	6.850575000000001	17.476995999999996	9.4475460000000009	14.969546
ENSG00000030110	578	BAK1	15.91063	24.803084	13.529666	19.86636	12.394842	36.206022	16.959405999999998	39.154722	15.70691	22.017122999999998	15.056334	36.729023
ENSG00000030304	4593	MUSK	0.625339	1.6877280000000001	1.0608419999999998	1.872045	1.174192	1.161342	0.711736	0	1.322515	0.262693	1.132633	0
ENSG00000030419	22807	IKZF2	0.269007	2.751075	0.521608	2.6690709999999997	0.33236	1.8340319999999999	0.16292500000000001	2.561813	0.577943	0.288687	0.457568	1.605523
ENSG00000030582	2896	GRN	302.06056	225.946177	330.34334800000005	206.537617	362.22648	285.25470699999994	192.93688600000002	317.19987100000003	448.4608599999999	290.586845	402.35257099999995	408.30532700000003
ENSG00000031003	51306	FAM13B	19.484731	10.656346000000001	26.779975	9.831402	19.500366	26.915771	9.788283000000002	20.873345	10.610271999999998	4.656178	9.629273999999999	7.269022
ENSG00000031081	57514	ARHGAP31	6.967926	3.771531	4.741843	4.294601	3.26773	8.661726	3.676897	2.455161	1.731576	1.369955	1.271353	1.632195
ENSG00000031691	55166	CENPQ	8.430247	20.361019	2.404899	18.74667	4.007041	10.654164	7.524987	7.86906	3.456176	4.240347	2.664161	6.901754
ENSG00000031698	6301	SARS1	154.39009399999998	249.66896200000002	217.580876	242.65761199999997	161.69954399999997	267.435325	110.26460200000001	298.251056	132.57888300000002	168.00755399999997	125.074552	325.87716700000004
ENSG00000031823	8498	RANBP3	56.307408	52.29591200000001	49.034462	50.849626	58.95386700000002	83.20841700000001	54.063756999999995	96.096874	33.387235000000004	50.562872000000006	42.003149	44.97546499999999
ENSG00000032219	5926	ARID4A	5.072308	5.7555890000000005	7.301677	4.1659299999999995	5.027934	4.374099999999999	2.864896	8.065192999999999	4.119122	5.459412	3.635299	10.038536
ENSG00000032389	7260	EIPR1	27.270118	18.666783000000002	20.869932000000002	20.102256	25.398667000000003	23.878580999999997	23.343407999999997	22.690012000000003	19.372200999999997	20.831023999999996	18.713604999999998	7.774919
ENSG00000032444	10908	PNPLA6	59.528369	79.214983	56.95697299999999	86.80881100000002	54.610991	76.593659	61.512131000000004	64.62802500000001	70.781585	52.80538599999999	57.089197999999996	74.714559
ENSG00000032742	8100	IFT88	6.893075	6.481133	7.971496	6.803248999999999	5.789204	5.6700420000000005	4.535152000000001	4.05875	4.49218	2.498011	3.671797	5.480326000000001
ENSG00000033011	56052	ALG1	34.55276	24.492172000000004	29.936684	26.279206	29.478308	23.418318	35.34134	18.8142	26.949022	11.415106	24.311661	7.668317
ENSG00000033030	55596	ZCCHC8	11.042736	15.704445000000002	11.851772	13.613407999999998	10.988219	19.115233000000003	8.576027	23.165369999999996	6.263389	12.480602000000003	7.214698000000001	13.694817
ENSG00000033050	10061	ABCF2	28.517453999999997	16.705233	20.846953	19.995849	23.864151000000003	36.600815	24.255836999999996	47.71809499999999	25.292192	15.873634000000001	27.196238	6.518431
ENSG00000033100	54480	CHPF2	46.936023999999996	8.248662	51.329836	10.62887	46.048975999999996	21.251958	38.864695999999995	16.427579	55.387975999999995	25.321192000000003	46.469307	6.863918
ENSG00000033122	57554	LRRC7	0.34196499999999996	2.0520680000000002	0.592876	0.894042	0.647457	1.069884	0.093597	1.24969	0.1805	0.380332	0.604889	2.138454
ENSG00000033170	2530	FUT8	14.421871999999999	19.018985999999995	23.72162	15.539133	16.275351999999998	8.685221	20.395256999999997	12.919246000000001	12.511692	6.80241	14.145080000000002	16.368108000000003
ENSG00000033178	55236	UBA6	23.247269	21.913994000000002	29.796844	26.989946	22.374343000000003	24.135216999999997	15.713991999999998	25.408704999999998	9.296563	13.584451	7.3701289999999995	19.595613
ENSG00000033327	9846	GAB2	3.70277	3.461983	2.732161	1.54404	3.587265	6.093387	1.726649	9.687826000000001	2.358941	3.005915	2.965256	9.526586
ENSG00000033627	535	ATP6V0A1	27.463086000000008	9.865629	16.349483000000003	17.368916	22.710448999999993	30.264931999999998	15.893141000000002	22.571980000000003	55.807293	31.150175000000004	47.011472000000005	2.341737
ENSG00000033800	8554	PIAS1	14.864952	18.309656	18.759994000000003	20.760119999999997	13.914696	16.381406000000002	13.637032	18.622972	7.02396	17.695493999999997	8.062122	32.908128
ENSG00000033867	9497	SLC4A7	29.393886000000002	18.064635	26.894945	22.41546	24.004717	21.739368	18.390531	18.059440000000002	12.378194	7.209161	10.780988999999996	10.153848
ENSG00000034053	321	APBA2	1.9495520000000002	12.687589000000001	5.027906000000001	9.45334	3.739488	3.038115	2.993124	7.297441999999999	18.34635	27.220105999999998	14.313094	11.445397
ENSG00000034152	5606	MAP2K3	171.108265	48.890309	66.929958	44.473358000000005	127.339601	21.841114	110.285861	46.22021800000001	154.11426	72.962734	132.269215	88.962468
ENSG00000034239	79645	EFCAB1	0.216338	0	1.294285	0.03856999999999999	0.247231	0	0.408734	0	0.055851	0.414862	0.18335200000000001	0.335549
ENSG00000034510	9168	TMSB10	9993.29689	7942.62229	9504.623873	8639.196728	9492.080648	5827.164989	9080.831245	4475.837942	13991.410842	3638.116827	11327.976723	5769.38846
ENSG00000034533	28990	ASTE1	2.748885	4.804038	2.67125	5.682724000000001	2.332398	5.97331	3.174028	4.184381999999999	1.8175819999999998	2.34856	2.125086	1.855796
ENSG00000034677	25897	RNF19A	15.949073	21.162522000000003	22.454909999999998	18.617523	14.255018	18.214834	8.974929999999999	27.568779999999997	7.323503	58.631871000000004	8.633514	21.697440999999998
ENSG00000034693	8504	PEX3	12.396699	13.686658999999999	8.828147	10.472446999999999	9.09578	12.547751	10.53811	11.910104	9.452493	4.447029	12.823924	5.624505
ENSG00000034713	11345	GABARAPL2	102.82463	77.47382800000001	98.25508899999998	75.501591	98.14408800000001	95.66600400000002	74.376357	137.566621	112.67356900000001	144.44020700000002	121.779849	207.057808
ENSG00000034971	4653	MYOC	0	0.208915	0.018908	0.222762	0	0.299453	0.130688	0	0	0	0	0
ENSG00000035115	26751	SH3YL1	18.383636999999997	7.296509	27.717348999999995	11.196217	23.786105999999997	15.073428	12.527817	11.330395	12.110946	6.3612910000000005	10.201202999999998	4.479298000000001
ENSG00000035141	84908	FAM136A	36.664325999999996	69.75529999999999	22.361733	52.676935	27.708061999999998	58.74194500000001	34.171922	107.280518	23.668277	50.377947	29.09614	38.517351999999995
ENSG00000035403	7414	VCL	178.53302399999998	71.953075	177.333635	83.08195	140.698508	78.513413	97.063637	41.679186	92.40522899999999	7.685736000000001	77.23833400000001	20.536951
ENSG00000035499	55789	DEPDC1B	4.810854000000001	12.112028	1.5628259999999998	8.190939	2.753099	7.337810999999999	4.980466	7.291479	1.4338389999999999	2.938195	4.588629	2.7608479999999997
ENSG00000035664	23604	DAPK2	3.3071900000000003	3.682753	1.0870220000000002	4.436863	1.281082	4.188414	1.765571	0.8390489999999999	2.776111	7.091902000000001	2.259591	4.867125000000001
ENSG00000035681	8439	NSMAF	36.334573000000006	29.933726	32.333169	32.507947	32.805924	28.397659000000008	21.833431	35.441188999999994	21.19859	11.531484000000003	20.058145000000003	13.327018
ENSG00000035687	159	ADSS2	46.081754	37.522152999999996	45.390071	49.106781999999995	39.625747999999994	47.32186300000001	32.891671	38.911412	31.037115	18.8645	27.780759999999997	9.914178
ENSG00000035720	26228	STAP1	0	0	0	0	0	0.040768	0	0	0.033552	0	5.782022	0
ENSG00000035862	7077	TIMP2	605.240762	218.413453	552.7509650000001	275.31821	596.806231	259.505587	321.81406100000004	195.272826	464.86231000000004	137.860532	378.104451	116.780188
ENSG00000035928	5981	RFC1	17.654508999999997	41.266587	14.394641	30.102151000000003	16.402435	23.371459	22.365378000000003	35.258148999999996	14.702564999999998	32.002579000000004	17.499019999999998	39.398746
ENSG00000036054	55773	TBC1D23	23.730587	21.747765000000005	29.958422000000002	17.632404000000005	24.005553	16.162539	19.040295999999998	23.398964	20.219859	17.250094	15.454242	36.177789000000004
ENSG00000036257	8452	CUL3	37.071033	41.339013	35.94524400000001	35.751055	32.627435999999996	32.087293	30.722476000000004	40.859252999999995	45.714200000000005	47.728133	34.175371999999996	44.956245
ENSG00000036448	9172	MYOM2	0.729718	5.626473	1.9881579999999999	6.011773	2.270686	5.086860000000001	2.90315	3.9011299999999998	0.194714	2.226521	0.212514	3.086987
ENSG00000036473	5009	OTC	0	0	0	0	0	0	0.080998	0	0	0	0	0
ENSG00000036530	10858	CYP46A1	0.254719	0.202413	0.647738	0.20499699999999998	0.481321	0.200855	0.37834199999999996	0.063146	0.268588	0.323785	0.556613	0.5959960000000001
ENSG00000036549	26009	NA	19.892796999999998	26.758838	24.561768	22.105796	22.915303999999995	22.512241999999997	12.428883000000003	27.043432000000003	9.95063	19.279521	11.128865000000001	10.828099
ENSG00000036565	6570	SLC18A1	0	0	0	0	0	0	0	0	0	0	0.111621	0
ENSG00000036672	9099	USP2	0.552031	2.341589	0.43495100000000003	3.649557	0.619514	1.924916	0.42347	0.28221	1.078638	58.1693	5.48422	0.5993200000000001
ENSG00000036828	846	CASR	0.361228	0.715493	0.372676	0.491896	0.296015	0.408099	0.222726	0.723027	0.380111	0.817896	0.593085	1.300725
ENSG00000037042	27175	TUBG2	13.114373	7.1293370000000005	15.842022	10.113258000000002	15.868198999999999	12.697536	12.389738	8.177927	15.501059999999999	8.554986	13.624335000000002	0
ENSG00000037241	51121	RPL26L1	133.595563	88.62814800000001	67.66752699999999	97.321141	83.53644899999999	101.98902399999999	113.08484599999998	96.14524	71.93259800000001	54.925511	69.038255	34.66811
ENSG00000037280	2324	FLT4	0.022611	1.6253	0.05985	1.0810849999999999	0.124104	1.119401	0.07496900000000001	0.955867	0	1.322508	0.034509	4.69428
ENSG00000037474	54888	NSUN2	40.804076	70.403317	32.092444	57.50151600000001	39.335525000000004	63.229009999999995	30.460798000000004	98.341793	36.32929800000001	58.264719	45.906155	76.212196
ENSG00000037637	54455	FBXO42	7.9545390000000005	9.254125	8.295106	9.075161	8.723871	9.879311	9.498591	13.963242	8.582459000000002	7.713241	11.952541	13.918378
ENSG00000037749	4238	MFAP3	18.944485	20.893925000000003	19.562199000000003	21.676572999999998	15.517330999999999	26.420237000000004	11.056199	21.472994	4.9560130000000004	9.59569	3.702955	13.462592
ENSG00000037757	84245	MRI1	16.102758	16.845811	16.559912999999998	17.752971	18.767958999999998	40.526858	23.545863	13.216033000000001	13.528246999999999	16.252017000000002	9.475299	7.424188
ENSG00000037897	4234	METTL1	12.907653999999999	19.028444999999998	8.232092	19.885852999999997	12.013046	19.821270000000002	18.103534	23.318346	15.151609	10.902969	12.357043000000001	20.207404999999998
ENSG00000037965	3224	HOXC8	0	7.274708	0.048279	7.260839	0	4.303826	0.013155	2.30456	0	0.722911	0	1.928958
ENSG00000038002	175	AGA	24.151478	9.604264	27.158355	8.866150000000001	28.394125	15.721106	19.86278	21.03583	12.903351999999998	39.526767	12.284587	15.185521000000001
ENSG00000038210	55300	PI4K2B	13.678771	12.138128	9.939489	15.389393	10.717459	17.711712	10.542929	5.897386	9.75729	4.151519	7.942041	1.787612
ENSG00000038219	259282	BOD1L1	13.832094999999999	11.694953000000002	15.057644	8.979057	11.318385000000001	11.547486	9.398451000000001	19.648860999999997	10.500944	15.980937	8.237642	10.827971999999999
ENSG00000038274	27430	MAT2B	35.115537	65.29240999999999	39.499612	77.486583	33.55476	67.288556	31.574372	45.556362	28.504037999999998	73.19895100000001	24.262611999999997	23.848563000000002
ENSG00000038295	7092	TLL1	0.017039	0.043315	0.007616	0.026184	0	0.500131	0.006236	0.83571	0.0124	0.334062	0.030711	0.333478
ENSG00000038358	23644	EDC4	25.516659	26.290418000000003	19.948665000000002	20.814334	23.175023	20.800314	26.344968	28.333978999999992	34.124829	21.751874000000004	22.313344	30.239138999999998
ENSG00000038382	7204	TRIO	73.25236799999999	64.021007	84.33153999999999	50.570146	66.69617899999999	50.666389	50.972544000000006	70.873561	75.54726499999998	45.202265	71.952515	46.572993
ENSG00000038427	1462	VCAN	66.611163	7.313409999999999	75.870435	11.650154	35.750868000000004	41.859292999999994	56.33830499999999	24.298692	16.34796	0.224365	10.434238	0.123698
ENSG00000038532	23274	CLEC16A	6.389085000000001	14.008930999999997	7.462141999999999	11.678759000000001	6.822338	7.527465	6.090417	12.281277000000001	5.321962	9.141258	4.675846	17.081325999999997
ENSG00000038945	4481	MSR1	0.384725	1.183926	0.185389	3.066394	0.30616	18.576320000000003	0.257855	11.054977	0.038971	2.258043	0.149934	8.505317
ENSG00000039068	999	CDH1	0.092977	0.46899199999999996	0.118376	0.154879	0.103004	4.490965	0	0.253152	0.081942	0.052303	0	0.355698
ENSG00000039123	23517	MTREX	42.475370000000005	48.841554	35.635161	55.091496	35.144029	37.388181	27.820733999999998	37.977132999999995	17.57828	27.206743	17.379664000000002	21.645865
ENSG00000039139	1767	DNAH5	0.487476	0.598887	0.602624	0.869774	0.708426	0.493508	0.577125	0.64117	1.064351	0.23513599999999998	0.9100999999999999	1.081249
ENSG00000039319	9765	ZFYVE16	11.199581	11.167761	16.761136999999998	10.397568	9.666045000000002	7.801723	12.881884	9.896906	6.6713320000000005	7.739433	11.153286000000001	4.793656
ENSG00000039523	79567	RIPOR1	57.203478999999994	31.020718000000002	36.501237999999994	27.145137999999996	49.335282	71.84859200000001	46.203216000000005	85.58485999999999	39.94095600000001	16.441976000000004	33.153825	45.74803
ENSG00000039537	729	C6	0.145824	0	0.101586	0	0.030835	0	0.017187	0	0.170977	0.018131	0.021174	0.117834
ENSG00000039560	26064	RAI14	68.04373199999999	43.931199	82.70420899999999	41.078509	87.92184800000003	101.09769700000001	42.202690999999994	55.268596	81.67699999999999	10.121378	67.71269900000001	36.652336999999996
ENSG00000039600	11063	SOX30	0.065522	0	0.068643	0.03022	0	0.098298	0.088465	0	0.018628	0.024375	0.02307	0
ENSG00000039650	11284	PNKP	38.870129	42.333943	31.742015000000006	36.157972	37.607133	26.005555	36.252928000000004	42.73764599999999	40.82200499999999	48.746897	38.28678599999999	82.65541100000002
ENSG00000039987	54831	BEST2	0.049099	0.023361	0	0.27478600000000003	0	0.041845	0.034541	0.018146	0	0.10968	0.085332	0.074552
ENSG00000040199	23035	PHLPP2	4.218355	3.4882400000000007	4.508396	2.312823	4.0493239999999995	6.428179	2.8003629999999995	6.369786	2.133083	2.003299	2.3759230000000002	3.8483660000000004
ENSG00000040275	54908	SPDL1	38.316821	52.684419	17.262318000000004	60.425633	27.978725000000004	61.13718200000001	36.659952999999994	26.607122999999998	9.053833000000001	8.244354	10.666962	2.439833
ENSG00000040341	27067	STAU2	27.007946	37.95409	26.449102	34.140308999999995	26.012756999999997	35.078414	14.264983	34.136702	10.973258999999999	27.995168	12.974924999999999	30.903318000000002
ENSG00000040487	54896	SLC66A1	17.479877	17.820826	11.325489	15.678754999999999	14.810533000000001	31.28142	13.612643000000002	35.551397	17.600737000000002	9.861180999999998	16.624566	12.672061999999999
ENSG00000040531	1497	CTNS	15.482466	11.352736	11.55592	9.643151	14.03487	26.257521999999998	14.164263	29.724032	12.573174999999999	14.978066000000002	16.182648999999998	7.400541
ENSG00000040608	65078	RTN4R	0.080128	16.777815999999998	0.023008	12.277377	0.082277	9.094412	0.066428	11.680038	0	6.457269999999999	43.197908000000005	15.081465
ENSG00000040633	79142	PHF23	41.647949999999994	38.257115999999996	42.986551	32.087637	45.76725800000001	36.936482000000005	34.731143	43.207001000000005	39.865798000000005	37.939620000000005	38.012835	10.776498
ENSG00000040731	1008	CDH10	0	0.950267	0.013348	0.547324	0.033018	0.280492	0.03275	1.158263	0	0.420091	0	0.650331
ENSG00000040933	3631	INPP4A	8.710696	12.112419	11.609682999999999	9.213686	10.501411	9.10597	6.520922	10.694372	4.2047159999999995	38.361099	4.780814	15.076115999999999
ENSG00000041353	5874	RAB27B	0.8174	1.219624	2.979324	1.190587	1.582721	1.46451	2.071446	2.374934	0.623074	0.105661	0.844728	0.409822
ENSG00000041357	5685	PSMA4	341.8209780000001	426.792159	290.91000900000006	428.79745999999994	277.5303080000001	450.9584	328.73101600000007	418.850513	337.643209	290.511738	327.557091	213.464782
ENSG00000041515	23026	MYO16	0.012097	0.72337	0.121306	0.707956	0.065597	0.271906	0.03415	0.560819	0.058385	0.236223	0.010505	0.8047690000000001
ENSG00000041802	55341	LSG1	18.998518000000004	29.988086999999997	16.483658	29.285433	18.660913999999998	31.204766999999997	15.345194999999999	31.754549	15.680322	26.487692000000003	15.867890000000001	26.395834
ENSG00000041880	10039	PARP3	37.224049	16.476884	37.220972	16.388938	33.768522	19.827748	27.037747999999997	17.180303	21.863411000000003	19.751405000000002	24.136225	10.044781
ENSG00000041982	3371	TNC	47.298337000000004	50.072755	63.409016	49.586526000000006	53.758845	26.174292000000005	69.25463	20.092557	44.758633	21.281063999999997	40.439325999999994	81.74409
ENSG00000041988	90326	THAP3	15.008826000000003	10.268606	14.709516999999998	10.025412000000001	16.973761	16.447355	17.083309	11.841581999999999	18.367727000000002	17.743909000000002	19.144267	17.168051
ENSG00000042062	140876	RIPOR3	0.42972299999999997	3.2245489999999997	9.925951999999999	3.642539	3.138122	1.961816	2.822568	0.273005	8.38949	0.668661	7.821614	0.740196
ENSG00000042088	55775	TDP1	15.180159	11.643733000000001	8.157641000000002	9.75089	12.282214	11.266974000000001	16.116668999999998	12.759122000000001	7.864355	7.758875000000001	8.919662	5.686623
ENSG00000042286	84883	AIFM2	25.957337000000003	21.715197	20.469669000000003	19.80278	21.254007	19.52122	14.931332000000001	21.221242	25.731153000000003	8.911451	21.148144000000002	17.133774000000003
ENSG00000042304	56918	C2orf83	0.025762	0.09254	0.21249	0.069988	0.035254	0.021801	0.102169	0.070573	0.144619	0.078272	0.177686	0.298778
ENSG00000042317	55812	SPATA7	7.77755	3.718588	13.392832999999998	2.928977	13.191629	4.129469	8.688232000000001	4.488449	7.631534	3.885128	5.636904	4.334541
ENSG00000042429	9440	MED17	17.304973999999998	20.98371	17.740485	18.765611000000003	16.381088000000005	22.646792	12.598093	24.389468	10.440036999999998	14.963076000000001	9.224776	16.121832
ENSG00000042445	54884	RETSAT	38.74216	22.500944999999998	46.430119000000005	20.440236	43.285297	29.453121	28.300488000000005	34.758593	29.632182	25.112011	27.242075	16.900068
ENSG00000042493	822	CAPG	148.41639600000002	221.781016	115.14377	328.025087	115.67835000000002	360.306403	157.463217	129.86693799999998	108.73248	18.816792	84.130551	30.514056999999998
ENSG00000042753	1175	AP2S1	394.82975999999996	278.02188	260.301534	285.40380500000003	336.010206	262.90225799999996	373.4249929999999	251.57617	458.986276	163.559505	402.791899	238.46387199999998
ENSG00000042781	7399	USH2A	0.006398	0.026439	0.020212	0.009831	0.005578	0.012782	0.015062	0.007907	0.005982	0.022184	0.003703	0.01404
ENSG00000042813	11055	ZPBP	0	0	0	0	0	0	0	0	0	0	0.230148	0
ENSG00000042832	7038	TG	0.01461	1.6356330000000001	0.59643	0.571096	0.06592100000000001	0.470996	0.048376	0.483401	0.9181969999999999	2.757279	0.058549000000000004	0.383101
ENSG00000042980	10863	ADAM28	0	0.070741	0.639201	0.038139	0.038576	0.043049	0.012512	0.16461199999999998	0.016576	4.501494999999999	0.28782599999999997	2.153048
ENSG00000043039	8538	BARX2	0	2.2705949999999997	0.023662	1.087733	0	0.040133	0.04376	1.594946	0	0.434741	0.039058	0.805234
ENSG00000043093	54165	DCUN1D1	19.573905	20.203006000000002	21.347815	32.237492	15.312992	32.752425	13.149482	21.37225	8.023943000000001	15.412559000000002	8.407647	12.419471999999999
ENSG00000043143	23338	JADE2	13.114283999999998	23.12047	15.106798999999999	29.549604999999996	17.160422	45.12636499999999	11.922956	30.114562999999997	10.419653	11.940074	17.199474	5.309411999999999
ENSG00000043355	7546	ZIC2	0.059473	11.017771	0.051235	21.957044000000003	0.012959	18.32175	0.094295	8.883031	0	2.150754	0	0.071907
ENSG00000043462	3937	LCP2	0	0	0.017816	0.027999	0	0.01764	0.10208600000000001	0	0.18306299999999998	0.8701979999999999	0.161993	0.147193
ENSG00000043514	54802	TRIT1	14.183785	24.932486	15.136679	17.155052	13.103386999999998	27.940478	12.890680000000003	37.340188000000005	14.051970999999998	24.840725000000003	12.769442000000002	25.826783
ENSG00000043591	153	ADRB1	0	0.013771	0	0.05334	0	0.172859	0	0.29965	0	9.062344	0	0.023305
ENSG00000044012	2981	GUCA2B	0	0	0	0	0	0	0	0	0	0	0	0
ENSG00000044090	9820	CUL7	12.097337999999999	11.647483	19.215986	9.469745	14.946471	6.760003	13.064405999999998	9.825001	9.736747	34.681537000000006	8.702651999999999	18.793091
ENSG00000044115	1495	CTNNA1	223.60324200000005	174.02491699999996	190.13195999999994	200.050145	188.16882699999996	224.29534499999997	135.897742	140.602188	155.138965	61.451316	134.00630700000002	103.76220299999999
ENSG00000044446	5256	PHKA2	6.969892999999999	9.298886	7.308291999999999	7.803626	7.521774000000001	12.069992	5.516590000000001	13.34313	4.56301	12.155181999999998	7.315525	7.484041
ENSG00000044459	54875	CNTLN	4.511486	3.280819	4.740902999999999	3.414275	4.506684	3.456684	3.9926649999999997	2.3517059999999996	2.7297469999999997	3.896363	1.990779	1.522321
ENSG00000044524	2042	EPHA3	0.205323	0.006989	0.259023	0.08114	0.05114	0.062718	0.139703	0	0.02057	7.2298979999999995	0	0
ENSG00000044574	3309	HSPA5	328.957892	235.549593	323.606402	253.9647	311.735742	278.599224	261.510752	245.89773	320.530675	717.30783	280.015798	2028.542495
ENSG00000046604	1829	DSG2	0.37832	8.604805	1.10346	4.340428	1.028474	19.635431	0.96326	25.713643	0.438773	49.67954	0.35322	10.639479000000001
ENSG00000046647	54960	GEMIN8	18.927867999999997	9.572953	22.643746	10.148155000000001	18.141583999999998	15.933342999999999	15.176983000000002	9.84149	8.538286000000001	18.653921	11.971593	11.518556999999998
ENSG00000046651	8481	OFD1	7.774668000000001	8.578968	8.909732	10.576766000000001	8.073474	11.855767	7.091334	9.804427000000002	4.765827	9.655429999999999	8.725695	14.802529
ENSG00000046653	2824	GPM6B	0.794602	0.9576469999999999	0.699338	0.7482409999999999	1.1397789999999999	0.492927	0.400526	0.613631	0.46458900000000003	0.235127	0.235515	0.938221
ENSG00000046774	51438	MAGEC2	0	0.044427	0	0.02151	0	0	0	0.086172	0	0.138852	0	0.225895
ENSG00000046889	80243	PREX2	0.00755	0.082979	0	0.031325	0	2.6025259999999997	0	3.68459	0	0.038394	0	0.109289
ENSG00000047056	22884	WDR37	7.307740000000001	3.39066	7.0728740000000005	3.7652650000000003	6.887811999999999	4.081157	5.955560999999999	5.1461380000000005	5.034724000000001	6.9258820000000005	4.971486	2.570754
ENSG00000047188	64848	YTHDC2	7.692825	7.976818	10.388107999999999	7.066042	8.860783000000001	10.736389	5.538699	12.691226	4.866088	4.436868	6.020777	1.958759
ENSG00000047230	56474	CTPS2	5.635733	5.938259	4.010949999999999	7.2285260000000005	4.5687619999999995	11.3154	5.4638279999999995	5.465237	4.611313	3.893567	12.457137000000001	4.318963999999999
ENSG00000047249	51606	ATP6V1H	51.182125	37.236951	31.980688000000004	35.97690500000001	40.968933	47.511031	30.236887000000007	45.759129	57.943366	34.851189	48.588379	26.241639
ENSG00000047315	5431	POLR2B	44.42044200000001	52.329922999999994	46.98742800000001	46.635563999999995	48.585655	39.743776	32.357591	57.980686999999996	26.361682	66.437311	24.493604	55.543963000000005
ENSG00000047346	56204	FAM214A	9.104808	6.184078	13.139747	5.988236000000001	13.177721	5.669873	6.703539999999999	5.077958000000001	7.129828999999999	23.220145	7.707897	6.414733999999999
ENSG00000047365	116984	ARAP2	0	4.092217	0	2.700123	0	3.6617049999999995	0.007771	6.296611	0	2.0594099999999997	0.965645	5.665895
ENSG00000047410	7175	TPR	23.808375	47.29383800000001	24.314019	49.006001	18.925712	27.646949000000003	22.206137000000002	32.937299	26.947173999999997	42.572589999999984	19.787523	39.999648
ENSG00000047457	1356	CP	0.021464	0.222987	0.023337	0.43426	0.040253	0.9203319999999999	0.16068	0.368639	0	0.014786	0	0
ENSG00000047578	23247	KIAA0556	8.093696	6.868907999999999	8.396541000000001	6.145014999999999	10.770233	8.083986	5.753124999999999	10.788333000000002	5.896552	7.164021999999999	6.835546	12.045648
ENSG00000047579	84062	DTNBP1	15.542501000000001	15.417314000000001	12.772472999999998	12.641186	15.150775999999999	21.148851000000004	13.263907	20.853348000000004	15.996503	15.072461000000002	18.109614	19.423080000000002
ENSG00000047597	7504	XK	0.016281	0.713768	0.049092	0.728122	0	1.072021	0.011486	0.566932	0.011418	0.060518	3.110556	0.366924
ENSG00000047617	57101	ANO2	0.058836	12.620233999999998	0.162201	5.543646	0.0718	0.405825	0.104574	7.268522	0.069854	2.6857690000000005	0.173155	12.865775
ENSG00000047621	57102	C12orf4	17.780903000000002	21.592223	16.370375	18.477695	13.823636000000002	12.912678	13.573815999999999	21.416974000000003	10.618054	15.449268	9.734928	5.146484
ENSG00000047634	6322	SCML1	17.012356999999998	22.523030999999996	11.522590999999998	26.229297000000006	15.125128	33.567036	11.921327	12.182478	13.156577	4.213896	10.943615	13.494473
ENSG00000047644	55841	WWC3	12.998172	16.311338	11.122842	15.204070999999999	9.389785	14.221810999999999	9.365803	12.592247	10.332001	1.651525	7.303108	6.285994
ENSG00000047648	395	ARHGAP6	2.090363	0.7118279999999999	5.911722999999999	0.480954	4.215597000000001	0.303217	2.242233	0.7722610000000001	2.488185	0.515036	1.983638	0.6571629999999999
ENSG00000047662	27146	FAM184B	0	0.027177	0.013606	0.020232	0	0.024863	0.004898	0.005093	0.009501	0.022672	0.02431	0.022494
ENSG00000047849	4134	MAP4	218.10372200000003	102.790952	264.03953400000006	90.78726000000002	241.202247	83.57338	151.07391699999997	85.32555499999998	132.63822100000002	36.59757	109.765357	60.856171
ENSG00000047932	57120	GOPC	14.486960999999999	18.761851	21.159838	17.496271999999998	16.389823	16.300265	12.628765999999999	22.502921	9.946029000000001	10.778595	8.093082	2.130339
ENSG00000047936	6098	ROS1	0	0.7445999999999999	0	0.271955	0	0.062056	0	0.63195	0	0.364913	0	1.1642730000000001
ENSG00000048028	57646	USP28	10.002839999999999	24.610461000000004	12.243683	23.288689	10.388456	22.620572999999997	7.055597999999999	26.068156	4.8960159999999995	8.29486	6.071090000000001	18.656337999999998
ENSG00000048052	9734	HDAC9	5.470909	11.493314	3.5434129999999997	5.498628000000001	3.787241	2.7875950000000005	1.897527	16.247163	6.362182	16.701285000000002	11.762362	27.951132000000005
ENSG00000048140	26262	TSPAN17	46.12560500000001	74.14343399999998	38.640729	67.177178	40.19551799999999	54.947961	44.312242	63.834338	40.428092	30.284988999999996	33.836137	44.91866
ENSG00000048162	51491	NOP16	36.567169	51.784290000000006	20.965295	51.50719099999999	29.820877999999997	61.30871700000001	36.545361	78.80521899999998	37.078056000000004	53.957888000000004	33.352157000000005	40.420474000000006
ENSG00000048342	57545	CC2D2A	23.436293	9.873963	23.278488000000003	5.606967	20.251020999999998	9.880141999999998	17.146632999999998	19.481586000000004	21.538478999999995	6.630195	19.173565	9.422501
ENSG00000048392	50484	RRM2B	23.023684	55.961996000000006	26.230142	33.871498	25.370964	31.782877	17.502565	70.050041	16.487326	60.014988	14.302838	143.386506
ENSG00000048405	168850	ZNF800	6.9143490000000005	8.112141	7.996839	5.816155	7.70104	10.452852	5.942276	13.865738	5.677357000000001	14.917226000000003	4.6450119999999995	9.9177129999999991
ENSG00000048462	608	TNFRSF17	0.065925	0	0.05677	0	0.11481	0	0.184193	0	0	34.111698	4.712443	0.171775
ENSG00000048471	92017	SNX29	8.710443	4.264689	20.086751999999997	6.138847	12.150832000000001	3.9736350000000003	6.01191	2.538694	7.825304	3.9167579999999997	8.740136999999999	3.5764620000000003
ENSG00000048540	55885	LMO3	0.011915	0.18704300000000001	0.057067999999999994	0.542236	0	1.408023	0	0.259683	0.036263	35.958991000000005	0.186546	0.167258
ENSG00000048544	55173	MRPS10	46.750384	32.225389	34.676181	29.937986	37.046909	30.862527	30.947067	45.754933	34.487568	31.617387	30.807839	28.62358
ENSG00000048545	2978	GUCA1A	0.154504	0.029388	0.186321	0.028521	0.134628	0	0.282283	0.022819	0.07092	0	0.1758	0
ENSG00000048649	51773	RSF1	7.948575999999999	39.657847	16.417105	22.43327	8.727468	28.372356000000003	6.600935999999999	30.214045000000006	10.781064	35.698786	10.642627	56.301289
ENSG00000048707	55187	VPS13D	9.985304	10.000214999999999	11.245190999999998	8.845154999999998	11.106736	7.254015	8.049287	10.596892000000002	9.639867	10.995227	8.456342999999999	17.27906
ENSG00000048740	10659	CELF2	3.627958	3.020428	0.45261000000000007	2.929567	0.798194	1.764475	1.080653	0.893799	0.063769	0.398978	0.04489	0.9546410000000001
ENSG00000048828	23196	FAM120A	76.273465	60.807973000000004	89.47091100000002	58.42138799999999	80.174934	52.92302000000001	60.984391	65.467474	35.027567	32.573896999999995	30.409378999999994	20.547965
ENSG00000048991	23518	R3HDM1	16.590594999999997	16.933311	22.219347000000003	16.621411000000002	22.201380000000004	32.00875	19.906881000000002	19.320092000000002	9.647519	18.846691999999994	8.233075999999999	10.466251999999999
ENSG00000049089	1298	COL9A2	1.1434090000000001	3.80398	1.139887	1.9222279999999998	0.6906380000000001	0.45808299999999996	1.005356	3.512165	0.386256	4.917832	2.1629560000000003	9.684112
ENSG00000049130	4254	KITLG	14.477943000000002	8.139453000000001	24.946652999999998	5.422927	13.879337	2.905945	12.369588	6.996995	5.107202	1.905401	3.6205309999999997	7.185771999999999
ENSG00000049167	1161	ERCC8	8.432035	7.053737	6.730975999999999	8.115348	7.167116	9.100090999999999	5.001646999999999	9.243502	4.15246	7.991465	5.929158	5.806179
ENSG00000049192	11174	ADAMTS6	7.492422	4.993583999999999	10.679044000000001	4.191976	9.631929	2.145325	3.949029	7.43035	4.575215	3.6404880000000004	3.933701	8.705999
ENSG00000049239	9563	H6PD	10.623769	6.922787	16.905777999999998	7.307181999999999	13.229789	6.620044	7.383087	5.45519	6.898496	9.531239	6.671526999999999	4.2576860000000005
ENSG00000049245	9341	VAMP3	149.07542400000003	58.083114	122.075124	58.484456	124.64949899999999	52.477948000000005	94.618087	59.713614	133.309893	36.461397	107.49110099999999	40.949028
ENSG00000049246	8863	PER3	4.766633	12.594888999999998	6.6248	6.884313000000001	4.847567000000001	2.3117550000000002	2.931487	10.042046	2.2186589999999997	4.796313	1.821736	14.226215000000002
ENSG00000049247	10911	UTS2	0.145306	0.253195	0	0	0	0	0	0	0	0	0	0.484733
ENSG00000049249	3604	TNFRSF9	0.060206	1.058654	0.073816	0.6086320000000001	0.03525	0.056239	0.04442	0.6628989999999999	0	2.784661	0.062192	4.42937
ENSG00000049283	55040	EPN3	0.068257	0.5652710000000001	0.064776	0.48630900000000005	0.059485	0.047328	0.151043	1.082206	0.113174	0.390116	0.03954	0.20528600000000002
ENSG00000049323	4052	LTBP1	86.52770199999999	28.816691000000002	87.549478	36.522088	49.110148	21.264271	45.776097	5.2209769999999995	31.253207999999997	2.257019	27.411088000000003	8.496977999999999
ENSG00000049449	5954	RCN1	167.55801699999998	169.86759099999998	348.165946	128.774379	200.223164	128.61380700000004	186.616781	196.77958800000002	300.137093	78.17829699999999	227.812756	204.071822
ENSG00000049540	2006	ELN	1533.9430059999997	0	244.338363	0.158382	226.463734	0.182314	534.4860559999997	0.062719	280.63316299999997	0.285379	238.29905900000003	0.032884
ENSG00000049541	5982	RFC2	28.736875	49.193572	9.236612999999998	35.016079	18.755097000000003	22.378727	32.271786	32.018936999999994	15.204654000000001	16.202532	25.486254	24.252234
ENSG00000049618	57492	ARID1B	12.140631999999998	17.111036000000002	16.544562999999997	14.628860000000003	12.555723999999998	10.127310999999999	10.913056000000001	15.724871999999998	6.744750999999999	7.760856000000001	6.933818999999999	8.62062
ENSG00000049656	81037	CLPTM1L	89.054657	385.7349979999999	75.30226099999999	230.86491299999997	68.19991399999999	724.757204	88.23956199999999	373.6602699999999	129.89668600000002	321.77797	131.49187999999998	142.442535
ENSG00000049759	23327	NEDD4L	5.859520000000002	45.62515900000001	9.352479000000002	26.351346000000003	5.931319000000001	30.054472999999998	5.1606570000000005	82.57810799999999	10.407658999999999	41.009758000000005	22.837208999999998	109.55048900000001
ENSG00000049768	50943	FOXP3	0.15903	0.39354500000000003	0.334285	0.087742	0.27330699999999997	0.051507	0.255344	0.27174	0.135763	0.04527	0.139897	0.25407599999999997
ENSG00000049769	89801	PPP1R3F	1.8129540000000002	3.872919	3.147532	3.1598230000000003	2.442722	3.802162	2.0520400000000003	3.803695	1.821871	2.1999779999999998	2.227445	0.646181
ENSG00000049860	3074	HEXB	231.20393600000003	86.621054	260.66620400000005	132.18884100000002	250.77165399999998	122.492275	177.103657	49.330971	406.790606	150.847475	341.992116	1.481787
ENSG00000049883	79810	PTCD2	7.699765000000001	7.207743999999999	5.942239	9.478402	6.531897999999999	8.573093	6.262485	6.134489	4.709646	4.660756	4.377840000000001	0.9317099999999999
ENSG00000050030	340533	NEXMIF	0	0.084388	0	0.021287	0	0	0	0.082733	0	0.057193	0	0.428751
ENSG00000050130	51528	JKAMP	82.11110000000001	64.70671399999999	80.34005	55.838233	77.94356499999999	39.824097	55.024377	65.979069	69.16383600000002	53.202716	54.61760200000001	90.72044599999998
ENSG00000050165	27122	DKK3	198.22808899999995	335.97863	279.333977	448.17757699999987	245.98154000000002	527.0265699999999	145.67603699999998	185.20060400000003	256.189605	58.998003	213.272091	204.68270799999993
ENSG00000050327	7984	ARHGEF5	4.979974	1.752914	5.963846	3.166454	2.766888	14.841484	3.9469849999999997	6.206772	2.274058	0.04713	2.708314	0.083314
ENSG00000050344	9603	NFE2L3	1.2741069999999999	11.377899	5.5182649999999995	16.411046	2.621989	15.033734	0.862523	4.322499	8.548929000000001	8.662967	8.277875	1.273634
ENSG00000050393	63933	MCUR1	14.882676	21.124964	7.849499	21.557678000000003	9.15013	20.691512	9.917746000000001	21.276701	9.138715999999999	10.880091	13.279484	17.267359
ENSG00000050405	51474	LIMA1	294.058093	58.516716	286.412062	54.087871	245.683295	80.06148400000001	157.956352	78.32913299999998	207.96621799999997	45.69453000000001	168.406723	75.926428
ENSG00000050426	25875	LETMD1	25.843035	41.117457	35.015128	41.28046200000001	30.242925000000003	45.662715000000006	21.907875000000004	53.823381999999995	27.164632	120.81915500000001	29.955495000000003	58.215891
ENSG00000050438	9498	SLC4A8	3.393263	2.137155	2.300845	1.503473	3.374551	0.622845	2.748073	1.140957	3.3496669999999997	1.874564	3.6850000000000005	4.964938
ENSG00000050555	10319	LAMC3	0.049251	4.519727	0.014344	1.869707	0.085841	0.326732	0.015751	2.171425	0.015567	1.5241540000000002	0.042798	8.207154
ENSG00000050628	5733	PTGER3	0.29296999999999995	0.005664	0.450165	0.016436	0.815261	0.052176	0.478572	0.008807	1.327777	0.061829	0.983332	0.29825
ENSG00000050730	79931	TNIP3	4.206838	0.43332299999999996	3.845477	0.478058	2.022563	0.382258	1.849566	0.719356	1.6220459999999999	0.90452	1.4314820000000001	5.0721180000000015
ENSG00000050748	5601	MAPK9	24.730936000000003	36.140998	24.003501	33.576009	23.833610999999998	55.543144000000005	18.200785	28.784040000000005	15.063435	13.228057000000002	16.486386999999997	16.322741
ENSG00000050767	91522	COL23A1	0	46.688022	0.083933	75.417263	0	43.698986	0.027441	0.014414	0	0.05801	0	0
ENSG00000050820	9564	BCAR1	74.82508499999999	42.660194999999995	47.781833000000006	38.62089700000001	61.692712	85.597363	61.562114	64.51190199999999	59.70699799999999	10.680498000000002	50.320167	21.709434999999996
ENSG00000051009	84067	FAM160A2	13.4497	16.272591000000002	12.392377999999999	13.172878	10.527650999999999	11.449135	13.837864	17.910576	9.940565	15.919935	8.339122	32.961574
ENSG00000051108	9709	HERPUD1	116.51274199999999	138.503014	146.96706500000002	161.768529	126.31992100000002	178.681243	74.10166	102.977777	71.521141	208.76894299999998	89.618291	454.9273349999999
ENSG00000051128	9454	HOMER3	92.164198	77.39011299999999	53.965919	100.81935200000001	73.178446	90.345051	79.449222	51.94001	91.82453100000001	20.937251	83.041873	58.75849200000001
ENSG00000051180	5888	RAD51	17.215066999999998	18.463731	5.057837	18.529711999999996	9.117837999999999	10.280696999999998	15.288329000000001	8.544013	8.06242	1.815658	9.478811	3.04285
ENSG00000051341	10721	POLQ	2.901256	13.100838	0.844256	8.408156	2.0678419999999997	4.330109	3.207704	7.539413	1.437421	0.670152	1.3258510000000001	1.800372
ENSG00000051382	5291	PIK3CB	5.680797999999999	11.004586	7.232648999999999	11.41235	6.181243	19.313235	4.000077999999999	13.335860999999998	4.717173	6.581253	4.191574	6.652119000000001
ENSG00000051523	1535	CYBA	248.009031	4.927462	239.08337100000003	7.116977	261.030355	271.21007199999997	238.36465	342.76644999999996	478.302236	281.55043900000004	481.95730899999995	10.553671
ENSG00000051596	84321	THOC3	43.433164	70.175595	20.523639000000003	77.8436	35.936674000000004	58.498423	48.75023699999999	55.00933199999999	17.811756000000003	46.701855	22.82187	68.436858
ENSG00000051620	23593	HEBP2	64.905605	66.956673	72.34203400000001	62.662262999999996	80.611528	44.022478	62.359711000000004	72.705383	48.77003	91.542551	39.386171	91.71023299999999
ENSG00000051825	10198	MPHOSPH9	13.298005000000002	21.688951000000003	11.548321999999999	25.542655	11.229277000000002	15.999476000000001	16.085393	20.431389	7.121806000000001	12.919448000000003	7.8216	16.865602
ENSG00000052126	54477	PLEKHA5	8.215375	11.56254	21.620884	8.784200000000002	11.641184	15.477307	10.319965999999999	21.738424000000006	9.707759	9.039962000000001	10.544139000000001	12.454993
ENSG00000052344	5652	PRSS8	0.042945	0.439731	0.036988	0.260619	0.030609	0.043753	0.462783	0.449004	0	1.95019	0	5.814262
ENSG00000052723	80143	SIKE1	28.432037	50.668805000000006	28.326197	50.24673	28.862542	45.661910000000006	22.465783999999996	63.860341999999996	14.384127000000001	65.566487	17.379298999999996	191.91867399999998
ENSG00000052749	23223	RRP12	11.687046000000004	16.800658	7.906733	15.696208000000002	10.429779	26.290172000000002	12.509336	35.024558	11.819202	28.817048	11.833418000000002	50.900887999999995
ENSG00000052795	57600	FNIP2	6.647247	5.746216	6.755774000000001	4.9901729999999995	7.040427999999999	9.076825	3.633747	7.67085	4.726514999999999	6.1233059999999995	2.482445	3.931084
ENSG00000052802	6307	MSMO1	60.11459000000001	131.914027	42.32219800000001	120.03752999999999	52.165839000000005	70.297934	33.12455	77.119545	28.487862999999997	105.95357	35.715485	154.706963
ENSG00000052841	55761	TTC17	23.687348999999998	28.156156000000003	39.801978000000005	25.722278	25.859211	31.94428	17.664612	35.483906	18.892204999999997	61.70596400000001	17.142158	66.428798
ENSG00000052850	60529	ALX4	0.431451	0.097581	0.088203	0.168575	0.070124	0.143854	0.165118	0.021675	0	0.010872	0.012701	0.09416
ENSG00000053108	23105	FSTL4	0	0.25859	0.164477	0.333077	0	0.318593	0	0.7071069999999999	0	0.023154	0.658609	0.30952100000000005
ENSG00000053254	1112	FOXN3	8.750038	11.068264000000001	11.400682000000002	8.11207	8.070096	1.944229	7.10876	7.01132	4.563947	14.024302999999998	4.4891700000000005	8.41815
ENSG00000053328	728464	METTL24	0	0	0.123643	0	0.083367	0	0	0	0	0.071425	0.083238	0
ENSG00000053371	8574	AKR7A2	71.527433	69.10564000000001	61.772761	61.735618	62.313722000000006	54.71482099999999	70.843051	58.080909	55.869107	35.92774	56.162349	43.722609999999996
ENSG00000053372	51154	MRTO4	35.013186	45.481156000000006	18.107897	38.538511	27.25571	36.35495100000001	39.994412000000004	58.7346	26.61114	27.673986	28.496773000000005	26.121025
ENSG00000053438	4826	NNAT	0.716182	0.583038	0.44006	1.451185	0.737296	0.414575	0.359329	0.125558	0.059753	0.317588	0.228033	0.828527
ENSG00000053501	55850	USE1	27.983238999999998	33.608851	32.605605	44.15537200000001	28.617510999999997	50.975374	32.041979	36.081436	25.287574	64.65584199999999	31.21744	15.982961
ENSG00000053524	23101	MCF2L2	0.254026	0.6543450000000001	0.501008	0.455994	0.31771299999999997	0.553564	0.19487600000000002	0.944861	0.42404800000000004	1.502116	0.440902	2.370675
ENSG00000053702	83714	NRIP2	0.386607	0.339169	0.527337	0.40144	0.294847	0.343823	0.397211	0.518048	0.226759	0.527334	0.09363	0.325705
ENSG00000053747	3909	LAMA3	3.952953	1.2249619999999999	10.280144	2.384091	7.512111	3.0114549999999998	5.519541	2.100399	2.337748	0.032956	2.558583	1.0611869999999999
ENSG00000053770	55745	AP5M1	15.66014	21.561752	17.506047000000002	15.259262	16.510880999999998	10.858069	10.812691	23.601795999999997	8.708255999999999	9.035696	8.505688	7.538793999999999
ENSG00000053900	29945	ANAPC4	19.135758000000003	11.183797	16.133728	10.566522999999998	13.104071999999999	13.236593000000001	11.123330000000001	13.334205	12.096117000000001	11.415663999999998	9.804156999999998	4.406057
ENSG00000053918	3784	KCNQ1	0	0.101247	0.039248	0.099955	0.013236	0.034714	0.032102	0.070202	0	0.306958	0.263835	0.810744
ENSG00000054116	27095	TRAPPC3	73.599235	69.124267	58.737269	75.69500400000001	72.26009799999999	89.680174	67.99355899999999	78.337039	80.14277700000001	50.857606	77.57876999999998	52.359950000000005
ENSG00000054118	9967	THRAP3	46.703602	51.715614	56.099897	49.465164	49.020864	49.465861	38.20814	62.069141	31.574161	32.831403	32.331396999999996	30.763039
ENSG00000054148	29085	PHPT1	211.79334599999999	552.503169	247.417253	371.076422	264.896992	132.998308	291.50471200000004	523.258922	399.43062199999997	182.41617499999995	367.657721	485.159094
ENSG00000054179	954	ENTPD2	0	0	0	0.063358	0	0.247976	0.19421300000000002	0	0	1.031721	0	0.053099
ENSG00000054219	4065	LY75	1.106624	0.317483	1.4633639999999999	0.693294	0.326646	0.31137400000000004	0.513714	0.024448	0.892075	5.6545499999999995	1.4076399999999998	0.279643
ENSG00000054267	51742	ARID4B	8.612778	10.837000000000002	11.963187999999999	11.61731	8.900615	16.641254000000004	6.644182000000002	14.858248999999999	6.411444000000001	8.577925	7.129842	9.63819
ENSG00000054277	23596	OPN3	3.775883	3.108737	8.98913	4.008120000000001	5.015534	7.415444999999999	5.4405019999999995	7.00269	2.680849	4.921227	2.920929	2.755845
ENSG00000054282	10806	SDCCAG8	10.496751999999999	9.979728	10.375657999999998	14.397482	8.711183	15.263443999999998	8.874135999999998	9.788082	11.430423	21.017211999999997	9.195355000000001	6.907116
ENSG00000054356	5798	PTPRN	0.210368	21.601329999999997	1.2332299999999998	10.399016000000001	0.861997	0.021209	1.2035909999999999	17.141634000000003	0.57867	24.859365999999998	0.327687	75.86202600000001
ENSG00000054392	55733	HHAT	1.451002	7.639663	1.767753	4.456391	1.6987600000000003	15.487622	0.919654	17.084853	1.42415	3.476732	0.940779	8.396782
ENSG00000054523	23095	KIF1B	14.608177	12.745561999999998	17.44755	12.305178	14.082383	8.780087	10.239092	8.051401	8.799712	8.629173	6.987170999999999	10.301762
ENSG00000054598	2296	FOXC1	6.04941	5.098819	6.475003	5.40055	4.346177	12.511781	3.598963	7.82859	3.412262	3.025651	2.767278	8.668217
ENSG00000054611	25771	TBC1D22A	16.412917999999998	13.975952999999999	14.439856	12.871402999999999	14.734501999999999	12.642178999999999	11.978002	16.145636	13.826069	16.163726	16.999276000000002	7.16936
ENSG00000054654	23224	SYNE2	5.21063	16.548481	3.6909569999999996	11.186674	3.633643	20.786966000000003	5.010123	15.346900000000002	2.369205	11.878505	5.527214000000001	20.977858
ENSG00000054690	57475	PLEKHH1	0.794247	6.4947799999999996	1.0127100000000002	3.165363	0.693785	1.383635	0.623914	7.096257	1.321034	4.735061999999999	0.5394430000000001	13.917125
ENSG00000054793	10079	ATP9A	6.921467	12.281368	10.202323999999999	12.680909	8.199631	7.331565	3.725672	8.236045	5.296335	2.435492	4.0323080000000004	7.800553000000001
ENSG00000054796	23626	SPO11	0	0	0	0	0	0	0	0	0	0	0	0
ENSG00000054803	140689	CBLN4	0	0.237942	0	0.089598	0	0	0	0.308198	0	0.061936	0	0.31314
ENSG00000054938	25884	CHRDL2	0.079804	0.277779	0.369222	0.276312	0	12.921580000000002	0.040604	0.017469	0.07837	0	0	0
ENSG00000054965	23201	FAM168A	15.001099	16.695086000000003	19.011311	15.784184	13.329384999999998	18.412084	11.731456999999999	17.695068000000003	6.649637	11.154562	7.045186999999999	12.363048
ENSG00000054967	84957	RELT	4.204181	8.467513	1.030236	6.6299850000000005	2.2597899999999997	6.821822	3.70505	13.606962000000001	2.938421	9.400441	5.447957	19.975043
ENSG00000054983	2581	GALC	15.407075000000003	7.557568	20.707563000000004	5.948375	17.758397000000006	1.001597	9.507863	5.408932	10.638537	3.5997209999999997	7.85819	14.223788
ENSG00000055044	51602	NOP58	54.003468000000005	118.84525199999999	39.605515000000004	118.869492	43.372361999999995	125.94058100000002	49.732749000000005	150.921542	40.078519	83.882832	42.919189	58.95732900000001
ENSG00000055070	26099	SZRD1	129.07805100000002	147.640268	109.42983000000001	124.98426300000001	106.329484	109.477097	107.12151800000001	143.91881	71.28474700000001	67.292253	68.166056	73.186382
ENSG00000055118	3757	KCNH2	0.035516	2.768111	0.011172	2.8726059999999998	0	1.871769	0	0.606326	0	146.426682	1.513669	6.736959000000001
ENSG00000055130	8454	CUL1	37.77284	18.982169	35.957061	21.562488000000002	33.562436	30.924145000000003	26.715042999999998	26.443846	23.338006000000004	45.452953	25.341148	4.15829
ENSG00000055147	10827	FAM114A2	17.125112	15.399780000000003	20.869139	18.640109	18.113291999999998	24.302836000000003	15.591044	15.838931	11.587525000000001	17.215277	11.267552999999998	7.021133000000001
ENSG00000055163	26999	CYFIP2	2.549755	38.736233000000006	4.8656120000000005	20.768925	4.398508999999999	18.862105	2.8620319999999997	55.35025599999999	10.889884	26.204338999999997	30.299971	64.65060899999999
ENSG00000055208	23118	TAB2	20.351087	35.214663	28.898828	30.341166	20.341218999999995	30.725899999999996	17.616038	33.506479	19.349724	34.588933	18.766074	27.519938000000003
ENSG00000055211	116254	GINM1	48.776555	38.139136	53.983855	36.368476	41.378657000000004	25.920149000000002	37.984064000000004	23.759625	65.555703	22.581822	54.641015	47.115897999999994
ENSG00000055332	5610	EIF2AK2	22.744289000000002	58.155102	25.122173	71.86548099999999	17.981332000000002	102.16652500000001	15.498449	47.8758	23.061218999999998	13.486213999999999	21.205348	18.139604
ENSG00000055483	57602	USP36	17.3871	25.928513000000002	12.987519	18.397042000000003	17.154006999999996	53.268797	12.447766000000001	83.064264	13.234825999999998	42.46889400000001	18.119054	89.436405
ENSG00000055609	58508	KMT2C	6.326163	4.641811	7.521412	4.2385850000000005	6.981934	6.7107660000000005	5.027999	7.331359	2.740738	9.984005999999999	4.752663	3.889291
ENSG00000055732	55283	MCOLN3	0.28280299999999997	3.063616	1.247185	4.46052	0.769898	2.875348	0.564997	0.04135	2.900943	0	2.4405859999999997	0.03302
ENSG00000055813	114800	CCDC85A	1.828079	0.867298	0.10083	0.451469	0.325018	0.759017	0.586497	0.709177	0.108247	0.688355	0.126402	1.276591
ENSG00000055917	23369	PUM2	19.333233999999997	35.21718800000001	23.084518000000003	30.131153	19.198347000000002	25.393686	13.533651	36.015719999999995	10.91181	39.618682	12.338636000000001	26.507799000000006
ENSG00000055950	84545	MRPL43	111.54466900000001	86.19679799999999	96.838343	80.81903900000002	120.093547	96.698468	126.076989	124.95719300000002	95.174314	90.124192	95.553785	84.62864199999999
ENSG00000055955	3700	ITIH4	0.858388	0.269583	0.377278	1.2186020000000002	0.287715	1.4300279999999999	1.506611	0.859472	2.4954739999999997	1.3093499999999998	1.3342180000000001	0.718028
ENSG00000055957	3697	ITIH1	0	0	0	0	0	0.169909	0	0.073995	0	0	0.127248	0
ENSG00000056050	54969	HPF1	48.904500999999996	43.959337000000005	38.753434999999996	34.914154	45.067505	24.867729	43.100913	43.159932	30.415528000000002	67.121022	23.401098	42.100375
ENSG00000056097	51663	ZFR	39.475052000000005	46.614320000000006	43.025645000000004	43.441531000000005	35.95586	46.57133000000001	32.081074	60.767352	22.282835	24.410011	23.077003	35.269558
ENSG00000056277	55609	ZNF280C	2.123786	1.615511	2.231617	1.325613	1.907171	2.533044	1.270562	3.9915510000000003	0.834427	2.381744	0.794079	1.966906
ENSG00000056291	10886	NPFFR2	0	5.132656000000001	0.086842	2.28764	0.109057	2.705283	0.051369	6.3941419999999995	0.277582	6.470155999999999	0.313318	5.7816980000000004
ENSG00000056487	112885	PHF21B	0.146345	3.359076	0	1.542074	0	2.66023	0	5.068356	0	4.465878999999999	0.793962	14.552184999999998
ENSG00000056558	7185	TRAF1	1.030246	0.475746	1.165418	0.557261	0.927754	0.254044	1.263852	0.432921	0.961158	10.590166	2.431538	6.09408
ENSG00000056586	54542	RC3H2	13.462512	11.313704999999999	15.000459000000001	10.898463999999999	11.612813	11.207657999999999	7.951582	13.188449999999998	7.379384	5.817678	7.403483999999999	5.880851
ENSG00000056736	55540	IL17RB	0.66745	2.377029	1.070623	1.8932180000000003	0.903547	1.1974060000000002	1.049808	1.055429	0.5511630000000001	0.719673	0.359978	1.68109
ENSG00000056972	10758	TRAF3IP2	19.951428	16.571125	29.310852	19.490687	25.067759000000002	14.756509999999999	23.199721	9.571081999999999	23.609743	23.314011999999998	23.238839999999996	20.357129
ENSG00000056998	8908	GYG2	7.517068	3.028001	14.791105	2.7198929999999995	11.431654	11.094078999999999	5.126788	5.475235999999999	4.828667	1.25851	3.7532	2.95167
ENSG00000057019	131566	DCBLD2	24.780994	102.00035599999998	18.953087	65.927369	18.752558	26.151905000000003	23.327423	133.322793	17.602567999999998	12.986769	13.765504	32.40072
ENSG00000057149	6317	SERPINB3	0	0.346598	0	0.206924	0	0	0.019704	0.289878	0	1.127304	0	6.297532
ENSG00000057252	6646	SOAT1	24.428269	31.996408000000002	14.744464	32.724098999999995	16.47441	42.651492	16.255023	52.888554	12.117735999999999	8.572696	9.679598	13.828805999999998
ENSG00000057294	5318	PKP2	0	14.49224	0	8.241623	0	7.334643	0	18.766178	0	5.143491	0	15.108148
ENSG00000057468	4438	MSH4	0.05335	0.114349	0.01149	0.135317	0	0.03418	0.009401	0.118493	0	0.079365	0	0.021495
ENSG00000057593	2155	F7	0.176676	0	0.087549	0.017299	0.156937	0	0.013205	0.022775	0.021583	0	0	0
ENSG00000057608	2665	GDI2	235.70946900000004	150.781176	171.674172	160.27626999999998	184.96587699999998	194.724572	186.923101	160.358363	130.76813199999998	199.43332600000002	140.832882	76.971486
ENSG00000057657	639	PRDM1	0.449267	2.1973249999999998	1.729763	1.2796459999999998	0.94882	1.404544	0.9080699999999999	1.536317	0.509077	35.383914	0.425185	2.623999
ENSG00000057663	9474	ATG5	19.331042	16.764718	18.096139	15.040042	15.944865	21.005067	16.994996	21.027367	16.008008	19.427586	12.814685999999998	17.359149
ENSG00000057704	57458	TMCC3	0.128165	0.074655	0.128823	0.027016	0.080693	0.153978	0.050243	0.696706	0.379501	1.122104	0.247334	1.364201
ENSG00000057757	57095	PITHD1	36.911371	37.667939000000004	28.783984	35.34282399999999	35.522552000000005	45.016244	38.849199999999996	58.531619	34.329252	27.4251	37.678661	41.558033
ENSG00000057935	57504	MTA3	19.392606999999998	33.591569	22.53881	31.073616999999995	18.263118000000002	29.663866	15.600392000000001	29.076705000000004	22.268016999999997	20.889518000000002	29.12305999999999	44.76715
ENSG00000058056	8975	USP13	8.324167000000001	13.886569	7.582293	12.635145000000001	6.047715	10.497665	6.569293	9.623167	3.238418	4.327756	2.682962	2.677998
ENSG00000058063	23200	ATP11B	17.748492	35.074104000000005	24.148464000000004	26.342754	18.695750999999998	20.280605	11.060481000000001	28.024879999999996	10.319366000000002	53.510380999999995	10.923414000000001	25.560322000000003
ENSG00000058085	3918	LAMC2	3.915368	10.868842	0.973292	5.648811	1.483992	6.871542	1.726931	36.21094900000001	1.86075	19.450542000000002	1.294529	69.10287
ENSG00000058091	5218	CDK14	7.395983	19.716131	9.098899	14.445826	6.007109	8.064691	5.401796	15.415547	4.929308	5.339463000000001	8.698794	10.595603
ENSG00000058262	29927	SEC61A1	255.07417900000002	215.24827400000004	297.18012799999997	232.05323200000004	252.895582	195.504505	235.412421	176.417008	278.81306399999994	107.295012	236.87061699999998	127.14393899999999
ENSG00000058272	4659	PPP1R12A	40.811286	20.698975	46.153762	24.119848000000005	32.822962000000004	26.327885	31.415579000000005	24.780576	17.052493	18.472006999999998	16.51729	8.411768
ENSG00000058335	5923	RASGRF1	0.15362699999999999	10.380372999999999	0.093615	4.666124	0.118118	0.092785	0.055389999999999995	8.942534	0.893943	2.1422	0.9083979999999999	6.682332000000001
ENSG00000058404	816	CAMK2B	0	0.344226	0	0.32591099999999995	0	0.285467	0	0.18110199999999999	0	1.621331	1.046253	0.8101470000000001
ENSG00000058453	9696	CROCC	13.108085	11.013483999999998	13.90184	10.780041	12.237994999999998	7.910988	10.891795000000002	10.226222999999997	11.868265000000001	12.958444	11.806190999999998	11.236391000000001
ENSG00000058600	55718	POLR3E	20.999983	33.064986999999995	12.786217	34.119306	14.277776000000001	23.069828999999995	15.83817	24.094796	13.951636	39.67293	15.319334999999999	22.827783
ENSG00000058668	493	ATP2B4	126.518367	24.362265999999998	104.742018	35.553367	114.79037	26.029963000000002	84.706219	2.8952730000000004	138.431714	21.797053	113.552043	10.592941
ENSG00000058673	9877	ZC3H11A	39.350033	48.189166	43.257433	51.154487	39.06542700000001	63.005083000000006	29.882398000000002	70.32634	34.05191	79.438702	28.933642000000003	28.117397
ENSG00000058729	55781	RIOK2	19.779881	14.110809	10.143278	20.857267	12.968828	19.856236	17.287058	21.153311000000002	15.049629999999999	8.31382	10.9108	11.479159
ENSG00000058799	54432	YIPF1	17.93242	21.471401999999998	19.239183	14.899911	17.797902999999998	18.891806	18.896058	27.153785	20.212386	17.600845	18.735210000000002	25.35645
ENSG00000058804	55706	NDC1	11.958958	25.233149	7.104412	26.559252	8.908574	20.262124	13.416690000000001	15.667225	5.572228	9.540591	6.771871	6.791001
ENSG00000058866	1608	DGKG	1.4844659999999998	2.8919300000000003	1.0649980000000001	2.2312250000000002	0.7042860000000001	7.10416	1.684003	2.862236	1.6314730000000002	2.575919	2.108631	7.825208
ENSG00000059122	84256	FLYWCH1	47.03848000000001	47.415741999999995	62.090706	59.961543000000006	41.08841600000001	38.198612999999995	37.851983999999995	23.939356	20.684196	23.508264	23.335278999999996	50.644560000000006
ENSG00000059145	64718	UNKL	8.830537	20.663766999999996	10.510102000000003	22.540565	10.018707000000001	18.983641000000002	7.757632999999999	6.720992	5.16097	12.067172	3.9319229999999994	12.031577
ENSG00000059377	6916	TBXAS1	2.174279	3.589223	2.20686	7.667949	1.373343	6.247709	2.5053959999999997	2.8628530000000003	1.1812	1.056496	1.217427	1.132612
ENSG00000059378	64761	PARP12	11.180788000000002	24.444634999999998	12.907706000000001	28.078100999999997	7.175742	73.30019300000001	6.036160999999999	38.667223	36.093367	29.757213999999998	35.171749	21.768707000000003
ENSG00000059573	5832	ALDH18A1	43.729075	39.26452999999999	57.781931	43.308581000000004	46.902829	55.105419000000005	42.97550199999999	51.906348	33.497677	26.984925999999998	38.504870000000004	31.942985999999998
ENSG00000059588	6894	TARBP1	9.513676	10.821787	11.333284	12.745651	12.72226	16.411802	10.25137	9.563713000000002	12.070273	31.127192999999995	14.182539000000002	3.262381
ENSG00000059691	5188	GATB	12.569747	12.533141	11.295838999999999	12.200989	13.654497	8.612376	15.298226999999999	13.500677999999999	11.636144999999999	14.803931000000002	11.636534999999999	6.2072210000000005
ENSG00000059728	4084	MXD1	1.63774	2.1940749999999998	2.560201	2.701294	1.796397	3.6406409999999996	1.2719749999999999	8.872983	1.3334139999999999	7.724798	2.09702	13.184412
ENSG00000059758	5128	CDK17	16.104729	12.512438000000001	17.016005	12.663395	19.349095000000002	23.437736	10.150829	17.832036000000002	11.827288	11.697034	11.396573	10.754062000000001
ENSG00000059769	548645	DNAJC25	10.15807	7.692959	10.656241999999999	8.191172	11.218617	7.68902	8.938628	6.414505	8.91614	9.558774	7.300295	16.222366
ENSG00000059804	6515	SLC2A3	23.063474000000003	31.216737	25.473286	14.537689	22.827404999999995	1.6652200000000001	14.777206	23.746913	23.068423	226.04491399999998	18.10799	192.439715
ENSG00000059915	5662	PSD	2.327228	2.13095	2.7579230000000003	1.3253270000000001	3.1403589999999997	1.234643	3.602542	3.384268	1.352414	2.598405	1.6646300000000003	6.109709
ENSG00000060069	9150	CTDP1	12.297308999999998	16.004357	12.010038	11.289875	11.460999999999999	11.493374000000001	10.742326	20.510875	9.113743	11.110370999999999	9.872815	24.885845
ENSG00000060138	8531	YBX3	143.979162	422.914999	171.868151	298.65464	161.19723099999996	346.40460800000005	168.98841000000002	492.8234800000001	237.710065	298.4085090000001	188.001791	735.8377040000001
ENSG00000060140	55359	STYK1	1.217353	1.269358	0.905465	0.903068	1.276236	2.4152250000000004	0.996391	6.3224920000000004	5.818340000000001	0.262178	4.600203	0.863494
ENSG00000060237	65125	WNK1	42.433694	43.592973	49.335938	45.451910999999996	38.066196000000005	53.973654999999994	34.80468200000001	53.52603900000001	19.278795000000002	35.641331	22.046559	24.007954
ENSG00000060303	NA	RPS17P5	0	0	0	0.271019	0	0	0	0	0	0	0	0
ENSG00000060339	55749	CCAR1	40.330862999999994	44.50802	38.308644	43.372489	35.303796999999996	39.074245999999995	34.822503	53.34374999999999	38.831813	32.220463	33.93663	28.677746999999997
ENSG00000060491	11054	OGFR	28.633714	60.694719	34.025687999999995	67.77746	29.172967	68.11464600000001	32.435207	44.115317	54.674763999999996	32.930396	49.429549	55.012240000000006
ENSG00000060558	2769	GNA15	0	0	0.03452	0.25324800000000003	0.052386	0	0.014106	0.343526	0.24790099999999998	0.235468	0.272846	0.257764
ENSG00000060566	84699	CREB3L3	0	0	0	0.015952	0.015072	0.06181	0	0	0	0.025734	0.030045	0
ENSG00000060642	55650	PIGV	8.802751	10.726697000000001	11.156206	9.541411	7.046044	10.910656	9.36001	12.294735	8.831208	13.664007999999999	9.860965	4.469632
ENSG00000060656	10076	PTPRU	1.3527179999999999	18.853007000000005	4.135638999999999	10.206449	3.158191	3.274361	4.442096	12.046747	0.8358209999999999	19.706128	0.79487	40.779954999999994
ENSG00000060688	9410	SNRNP40	31.712776999999996	64.599496	21.715553	56.850826	30.68674	56.99395100000001	27.954905	71.12857100000001	25.181907	39.232898	26.906744	47.809985
ENSG00000060709	23504	RIMBP2	0	0.71587	0	0.129458	0	0.078998	0	0.857436	0	1.106225	0	2.639355
ENSG00000060718	1301	COL11A1	5.898483000000001	27.808161	23.409964000000002	14.770802999999997	12.950163	0.654147	5.905891	21.149789	20.496199	8.105726	16.434085000000003	26.021803000000002
ENSG00000060749	79832	QSER1	9.16772	15.395633	7.956064	12.575380999999998	8.03731	10.320120999999999	6.944916	14.321856	3.170899	4.702866	3.1000609999999997	7.363298
ENSG00000060762	51660	MPC1	50.521605	42.97164599999999	36.997551	43.725934	36.007948	34.483035	44.408299	29.960538	32.410066	39.359587	39.459857	68.445858
ENSG00000060971	30	ACAA1	53.14989800000001	32.086372000000004	49.97656200000001	22.603045999999996	50.633912	22.150638999999998	46.984395000000006	29.010697000000004	56.88792899999999	26.261737999999998	53.902151999999994	26.904675000000005
ENSG00000060982	586	BCAT1	32.968831	57.610554	53.459692999999994	44.33645	43.40198099999999	52.221789	28.364087999999995	70.151309	19.003977000000003	14.995907000000003	22.213235	51.78636900000001
ENSG00000061273	51564	HDAC7	48.198893999999996	64.313312	51.72780199999999	52.27050399999999	48.441318999999986	42.716367999999996	54.75127800000001	66.78534900000001	41.840861	44.060551000000004	34.503213	49.329009
ENSG00000061337	11178	LZTS1	5.667308	2.53295	3.56077	2.795659	3.496969	1.877336	5.884382	0.799626	0.823726	0.45744	2.295045	1.265053
ENSG00000061455	93166	PRDM6	0.026938	0.219321	0.276931	0.8893059999999999	0.06654	0.38132	0.1458	0.367204	0.012594	0.133465	0.779851	0.014444
ENSG00000061492	7478	WNT8A	0	0	0	0	0	0.025861	0	0	0	0	0	0
ENSG00000061656	6676	SPAG4	1.566289	1.745546	1.430212	1.797893	1.616689	6.285016	1.76054	3.786235	1.371801	26.737147999999998	3.5735259999999998	4.245595999999999
ENSG00000061676	10787	NCKAP1	67.144024	65.61024900000001	62.216618999999994	46.843816000000004	57.21515000000001	49.009966999999996	42.829557	66.96815199999999	36.660231	42.575866999999995	38.04108299999999	59.09734199999999
ENSG00000061794	60488	MRPS35	42.099065	51.083712	33.0585	53.630702	33.977594	76.687677	36.569632	63.929303000000004	29.024155	38.890662000000006	31.525604	28.603713
ENSG00000061918	2983	GUCY1B1	2.852107	1.830995	4.895864	1.679739	2.283117	2.7586500000000003	4.749521	0.539849	1.2091999999999998	1.111113	0.7460330000000001	1.796731
ENSG00000061936	6433	SFSWAP	21.503660999999997	25.256429999999995	23.770881999999997	22.624910000000003	22.934315999999995	26.63453	20.518224	32.16496299999999	15.494444	39.337895	18.094676	22.217514
ENSG00000061938	10188	TNK2	8.238669	14.192400999999997	7.0657250000000005	15.40966	10.225225	12.297023000000005	7.4427330000000005	12.783276	12.332761999999999	27.590275000000005	13.105274000000001	16.973712
ENSG00000061987	23041	MON2	17.122030000000002	13.088384	25.822357	13.000925999999998	20.073145000000004	12.43871	12.393073	17.526106999999996	10.284555000000001	18.486172000000003	11.175819999999998	25.403184000000003
ENSG00000062038	1001	CDH3	0.748508	0.881189	0.541569	1.540658	0.559659	1.3023500000000001	0.325075	1.65462	0.650127	0.703552	0.7168249999999999	1.671749
ENSG00000062096	416	ARSF	0	0	0	0	0	0	0	0.034529	0.032764	0	0	0
ENSG00000062194	65056	GPBP1	25.27628	34.518361999999996	23.402074000000002	32.773289	17.222183999999995	35.035658	20.620462999999997	28.222720999999996	30.625326	57.51076499999999	25.738706	45.834643
ENSG00000062282	84649	DGAT2	0.039068	3.617572	0.22276400000000002	3.1149660000000003	0.153343	2.557379	0.22695	4.095923	0	4.183546000000001	0.48919	12.427097999999999
ENSG00000062370	7771	ZNF112	1.69145	2.224095	1.96458	2.584549	1.689169	2.8635859999999997	1.461476	2.950278	1.547098	0.555222	0.646679	2.714658
ENSG00000062485	1431	CS	134.648438	150.057834	91.35856299999999	135.19722499999997	109.63157199999999	123.13765799999999	116.25690300000001	129.675596	59.766237000000004	140.16275400000004	69.922299	71.60237100000002
ENSG00000062524	4058	LTK	0.540122	0.479283	0.8044049999999999	0.307265	0.516258	0.131584	0.70915	0.27326799999999996	0.342865	2.336621	0.372184	0.337127
ENSG00000062582	64951	MRPS24	246.676787	219.440353	232.18663099999998	209.54156	242.102778	466.670076	230.848317	322.58536499999997	309.108304	281.749816	308.948586	322.66084299999994
ENSG00000062598	63916	ELMO2	27.78129699999999	33.962920000000004	29.180521999999996	28.828962999999995	23.063546000000002	25.580854	24.236164	26.562441999999997	25.703176	21.550201	23.263197	33.322373
ENSG00000062650	23063	WAPL	13.169758	15.591755000000001	14.191382	16.796038000000003	12.486966	26.096215	11.975931	22.798669999999998	13.268047	15.617714	12.001219	11.021754
ENSG00000062716	81671	VMP1	95.642493	180.95216299999998	95.821404	145.30497400000002	87.605458	146.331212	87.84118699999999	188.768312	60.88216800000001	197.144593	55.986155	161.392289
ENSG00000062725	10513	APPBP2	12.473214	20.563492	23.395834	14.39985	15.531671	27.203069000000003	8.301808	21.763168	7.2881469999999995	10.556519	6.346909999999999	6.393083999999999
ENSG00000062822	5424	POLD1	17.765832	46.70301000000001	5.254884	39.934136999999986	12.210523	23.238405999999998	26.509927	32.97805600000001	10.457073999999999	18.995540000000002	14.446655000000002	27.361221999999994
ENSG00000063015	124925	SEZ6	0	0	0	0	0	0.219886	0	0	0	0.114649	0	0
ENSG00000063046	1975	EIF4B	130.639852	231.402479	226.09562899999997	222.27351900000002	161.06310299999998	207.27936599999998	105.546949	230.97660499999998	68.49139400000001	457.095906	93.79013699999999	271.248195
ENSG00000063127	28968	SLC6A16	0.059941	1.3765079999999998	0.130976	1.0458219999999998	0.102907	0.063014	0.07499	1.9617	0.405813	0.9177150000000001	1.048378	2.6389560000000003
ENSG00000063169	29998	BICRA	6.629067	9.433366	9.957403999999999	8.410718	9.085882999999999	9.474046999999999	8.273838000000001	15.181401999999999	5.040785	4.352187000000001	4.873713	4.33007
ENSG00000063176	56848	SPHK2	12.967340999999998	12.248887	16.668867	13.63934	16.715145000000003	18.340023000000002	17.030836	18.374781000000002	11.864338	9.36084	11.317665	4.656586
ENSG00000063177	6141	RPL18	1218.3890609999999	1361.221072	1237.920845	1440.9654059999998	1272.100712	1641.3050200000002	1458.269691	1770.000443	1256.4353700000001	2692.548231	1572.2981469999997	2609.9954470000002
ENSG00000063180	770	CA11	1.597765	14.186041	1.555751	10.306331	0.291429	5.755388	0.078378	12.210579000000001	0.469234	39.261739999999996	7.449803	37.704711
ENSG00000063241	79763	ISOC2	68.13521	61.063654	49.15824199999999	67.88743899999999	58.49092100000001	72.111172	70.35342000000001	61.892432	81.23678999999998	35.341969999999996	69.024232	67.58115
ENSG00000063244	11338	U2AF2	167.76818699999998	164.514089	114.88460200000002	167.197276	148.006436	155.553281	183.68463699999998	183.454107	92.958946	99.456124	99.613776	105.643655
ENSG00000063245	29924	EPN1	167.84137199999998	149.380074	134.43050900000003	136.85782799999998	168.55618300000003	138.414702	161.337609	147.52544999999998	121.39756899999999	96.942496	114.79759000000001	138.15755
ENSG00000063322	55588	MED29	24.348782999999997	20.737735	22.998604	18.842487	27.069561	32.883774	20.821425	33.124598	15.372948	16.970466	13.23107	18.516981
ENSG00000063438	NA	AHRR	30.664892999999996	9.360584	37.949573	14.875845000000002	32.683981	8.699767	15.761052000000001	0.58279	4.368867	0.753973	5.245511	0.630579
ENSG00000063515	2928	GSC2	0	0	0	0.049312	0	0.135661	0	0.078579	0	0	0	0
ENSG00000063587	10838	ZNF275	5.411369	5.497653	6.782581	4.215475	5.858653	6.307026	3.662785	7.225617	3.140426	5.488485	2.609453	5.861642
ENSG00000063601	8776	MTMR1	12.166048	9.091351	13.51863	8.199792	14.926417999999998	9.675422	9.552788	12.582511	8.112872	10.728475	8.803999000000001	3.4898360000000004
ENSG00000063660	2817	GPC1	142.90945100000002	156.53744999999998	123.78186699999999	101.20052599999998	145.90977900000001	31.33354	141.885206	131.023117	94.46258999999999	28.606372	78.13776600000001	97.43580399999999
ENSG00000063761	57143	ADCK1	6.803565	5.092268000000001	4.41315	4.355798999999999	6.103657	7.391291999999999	5.8403730000000005	8.042318999999999	4.214254	6.328341	6.510026	3.5113280000000002
ENSG00000063854	3029	HAGH	64.330398	60.82915400000001	36.701541000000006	70.64962200000001	47.898482	71.476766	42.513207	47.471916	82.053718	34.518399	65.990158	49.968304999999994
ENSG00000063978	6047	RNF4	43.197276	28.484616	38.19797700000001	30.012641	50.107939	56.195794	33.5808	42.46752000000001	28.547582	41.41770100000001	25.704515	19.889248
ENSG00000064012	841	CASP8	9.274209	26.364494000000004	13.218571	28.48394	7.9833870000000005	40.777476	10.633136	40.010903000000006	6.831105000000001	33.992877	9.317403	13.60636
ENSG00000064042	22998	LIMCH1	0.5549890000000001	16.287937999999997	0.160844	11.942709	0.350375	21.925849999999997	0.325059	12.554706000000001	1.045859	7.9881400000000005	0.975356	25.448714
ENSG00000064102	55726	INTS13	18.305683	25.459699999999998	11.39424	25.367826	13.020226000000001	27.775741	16.834680000000002	24.527974	16.925504	28.411979999999993	17.817470999999998	16.704703
ENSG00000064115	51768	TM7SF3	98.16223300000001	187.43307699999997	96.42381499999999	144.37994700000002	90.61013899999999	112.663581	76.386584	196.23217400000001	51.864034000000004	145.26273400000002	53.785973000000006	172.04475499999998
ENSG00000064195	1747	DLX3	0.341619	2.962426	0.148066	4.473181	0.01498	2.288575	0.145281	0	0	0.025578	0	0
ENSG00000064199	53340	SPA17	23.643176	15.931288	12.641639	16.807934	13.581173	10.500413	22.779701	7.853471	17.655124	5.329686000000001	13.258885	12.013777
ENSG00000064201	10077	TSPAN32	0.289845	3.560141999999999	0.403625	5.744537	0.106727	3.899988	0.21488600000000002	0	0.075018	0.241683	0.847118	0
ENSG00000064205	8839	CCN5	14.414784000000001	0.092147	22.911174000000003	0.113777	7.203366000000001	22.761351	10.411428	16.569803	9.178381	0.116977	7.67082	0.165327
ENSG00000064218	58524	DMRT3	0	0.66981	0	1.014997	0	0.338641	0	0.053379	0	0.134222	0	0.145486
ENSG00000064225	10402	ST3GAL6	0.457826	6.940573	0.394254	7.822911000000001	0.199238	4.998422	0.10881299999999999	4.9440100000000005	0.161312	6.077450000000001	0.9241160000000002	13.022666999999998
ENSG00000064270	9914	ATP2C2	0.12845499999999999	0.388261	0.103805	0.29157700000000003	0.161705	0.357922	0.290904	0.445625	0	0.7046810000000001	0.6253580000000001	1.7033170000000002
ENSG00000064300	4804	NGFR	0.076876	1.712333	0.010982	0.657991	0.044662	0.370285	0.233645	1.227006	0	3.73633	0.022145	14.302163
ENSG00000064309	50937	CDON	1.272581	10.313793	1.082741	12.830217000000001	0.539729	7.7294540000000005	1.0707	2.022845	0.09497799999999999	4.431891	0.248975	5.341221
ENSG00000064313	6873	TAF2	15.557701000000002	34.806034	24.066330999999998	40.23554700000001	17.922373	47.382374	11.981787000000002	42.42869199999999	6.523172	19.763201	8.004695	10.328306999999999
ENSG00000064393	28996	HIPK2	9.181379	5.125393	8.577562	4.8884050000000006	7.775734000000001	7.031777	6.354342	9.105547000000001	4.104507999999999	5.841438	3.200719	3.865926
ENSG00000064419	23534	TNPO3	28.842101	20.964772	29.49631	19.345854	27.117924000000002	23.182461	23.987478000000003	23.990274000000003	18.03306	27.33794	14.246239	18.259752000000002
ENSG00000064489	NA	BORCS8-MEF2B	2.435752	4.633562	1.894869	7.219669000000001	2.682742	5.693835	3.037152	5.277302000000001	3.178138	5.081141000000001	1.860117	3.680681
ENSG00000064490	8625	RFXANK	47.46457099999999	74.61052200000002	45.091942	83.72012899999997	48.965161	118.12573800000001	54.841629	69.35135100000001	73.643557	63.53995	57.693453	37.343869000000005
ENSG00000064545	54929	TMEM161A	15.870797999999999	33.390589	21.748787999999998	42.719268	18.207303	45.977017	22.636146	22.989553000000004	17.374776	32.780313	22.261570000000003	11.925702000000001
ENSG00000064547	9170	LPAR2	1.7492109999999998	4.633177	2.450075	4.525357	1.902482	2.6523809999999997	1.9425109999999997	3.836913	5.3594	9.720552	19.627335999999996	6.787734
ENSG00000064601	5476	CTSA	262.61609599999997	129.915775	273.801391	122.154066	255.96372599999998	151.750841	191.163604	156.28388600000002	283.12828699999994	116.79759000000001	245.142927	144.75671900000003
ENSG00000064607	10147	SUGP2	29.612969999999997	45.697154000000005	25.753443	48.80642300000002	25.324267000000003	34.301808	26.854709	28.632368000000003	37.172458000000006	27.688330999999998	31.580005	22.709449
ENSG00000064651	6558	SLC12A2	4.595237	12.017685	3.584688	9.407126	3.953704	6.631545	3.265461	9.435735000000001	2.7104530000000002	2.6637850000000003	3.454033	5.523222
ENSG00000064652	28966	SNX24	22.958339999999996	26.279818999999996	20.267065999999996	21.346484000000004	18.500327	31.126399000000003	16.843298	46.239553	23.26675	20.051904	16.735868999999997	50.70566
ENSG00000064655	2139	EYA2	14.813935	6.338857999999999	15.874998999999999	7.58623	14.600968	3.839511	10.62346	2.483067	9.15339	0.762555	6.70428	2.838904
ENSG00000064666	1265	CNN2	454.507023	113.832107	478.96746300000007	93.90702300000001	470.837579	120.24033399999999	328.90210999999994	100.68981699999999	288.25961099999995	68.57874799999999	283.197189	73.997859
ENSG00000064687	10347	ABCA7	1.110698	2.678478	2.320984	1.5533519999999998	1.973697	2.387827	1.0448410000000001	2.4411959999999997	0.753388	14.192779	3.887432	2.3436790000000003
ENSG00000064692	9627	SNCAIP	2.35947	0.018791	3.101507	0	3.2993179999999995	0.020131	3.0334939999999997	0.069835	1.787269	0.378762	0.99662	0.12395
ENSG00000064703	11218	DDX20	28.101177999999997	17.149657	13.160809	14.543951999999999	15.057641	12.769487999999999	14.722885	14.811307	6.822164	6.033129000000001	6.496938	8.78768
ENSG00000064726	53339	BTBD1	54.818115	47.82308400000001	50.207893	42.26636999999999	53.510342	49.326322999999995	35.10794500000001	54.94575699999999	35.616525	42.986782999999996	32.892938	29.277839
ENSG00000064763	55711	FAR2	9.638157999999999	20.02774	3.05114	35.139565999999995	3.224713	21.43611	4.276816	1.377935	8.803627	25.143162000000004	4.106876	0.996866
ENSG00000064787	8537	BCAS1	0.073751	0.013911	0.025477	0.060009	0.054401	0.136369	0.09603400000000001	0.09121	0.102173	0.147	0.075875	0.439935
ENSG00000064835	5449	POU1F1	0.033141	0	0	0	0	0	0	0	0	0	0	0
ENSG00000064886	1117	CHI3L2	0.105767	3.10319	0.182205	2.9341	0.030718	2.956263	0.39683	0.7913490000000001	0	3.8788859999999996	0.49045800000000006	7.804914
ENSG00000064932	22904	SBNO2	34.722027	30.638579	45.27142299999999	29.479732000000002	30.625893999999995	36.158876	31.875873	33.356933000000005	21.649601	29.771040000000003	20.324766	25.447959000000004
ENSG00000064933	5378	PMS1	10.507551	12.671833000000001	10.419776	14.058212999999999	10.822382	10.799842	11.084445	11.658764999999999	8.509616000000001	10.709465000000002	9.020238	7.036366
ENSG00000064961	10362	HMG20B	99.258637	75.63815999999998	71.68557400000002	56.721766	84.800011	40.564257	110.045843	77.18080000000002	76.306945	62.11780200000001	69.60237300000003	119.26848600000001
ENSG00000064989	10203	CALCRL	0.517997	0.6078870000000001	0.548145	0.545943	0.12291300000000001	0.338401	0.26135600000000003	0.161221	0.412439	10.372259999999999	2.5419620000000003	0.440228
ENSG00000064995	6882	TAF11	16.940952	45.632833999999995	15.997194	53.234413	14.619761999999998	37.650826	17.297022	24.217716000000003	17.684142	27.161328	17.238771	24.07521
ENSG00000064999	23294	ANKS1A	4.354112	10.359532	4.8038680000000005	12.026424	4.687748999999999	11.033635	3.103649	9.112950999999999	2.641102	6.97764	2.880414	8.567496
ENSG00000065000	8943	AP3D1	72.96278300000002	41.645807999999995	64.355298	46.888405000000006	69.12693	67.03032299999998	60.066413	69.18494100000001	69.921461	70.49243200000001	57.047655999999996	37.56627599999999
ENSG00000065029	7629	ZNF76	11.104057999999998	11.184799000000002	12.157005999999997	11.096998	10.020423000000001	10.424976999999998	10.798402000000001	11.322873	11.207952	16.985041	8.680304999999999	6.55713
ENSG00000065054	9351	SLC9A3R2	124.197155	17.036867	44.953623	14.633175999999999	84.800061	24.633139999999997	93.219948	31.600709	62.086551	21.064000999999998	51.684885	37.437976000000006
ENSG00000065057	4913	NTHL1	17.614221	24.254129000000002	15.061292	25.898228000000003	15.917361999999999	21.549118999999997	26.175604999999997	11.678582	15.230846999999999	25.413423	17.670195000000003	17.450536
ENSG00000065060	54887	UHRF1BP1	2.996457	14.05739	4.629416	16.499879	3.104337	17.239515	1.570408	11.544636	1.141764	3.6378369999999998	1.804063	6.000418
ENSG00000065135	2773	GNAI3	22.582751	28.070365	18.525055	29.198527	18.25072	23.894975	14.388658	17.468325	13.976049	11.271643	12.249441	21.470861
ENSG00000065150	3843	IPO5	103.388606	76.63036100000001	75.72790199999999	75.579485	79.37866700000001	62.88431700000001	81.44465800000002	65.406534	54.976725999999985	43.93791099999999	48.48076	44.15204
ENSG00000065154	4942	OAT	123.572844	82.800002	131.636158	88.87542199999999	113.04976799999999	87.996874	88.968079	65.616157	98.07719600000001	20.582265999999997	95.460005	47.287559
ENSG00000065183	10885	WDR3	10.78454	25.904465000000002	9.114182	23.640867	12.918562999999999	28.276806	7.732968	34.888445	3.8680120000000002	47.821945	6.025296000000001	17.135815
ENSG00000065243	5586	PKN2	14.050846	22.472943	19.43512	20.365855	15.853893	15.490895000000002	11.259601	19.857165	6.198308	13.362521999999998	6.524776	13.383199000000001
ENSG00000065268	57418	WDR18	37.240307	38.158134000000004	38.505424000000005	36.334802999999994	35.59870900000001	32.331452999999996	47.797371	41.107434000000005	41.543081	61.454098	45.476541000000005	16.701474
ENSG00000065308	9697	TRAM2	109.848119	82.692013	90.390239	112.491361	85.032454	81.433274	63.946901	28.052651	44.076778	14.913661	37.428424	7.322578
ENSG00000065320	9423	NTN1	0.439762	9.275593	1.124594	6.391295	0.18864	1.253834	0.226607	7.15771	1.758597	3.557831	1.491199	11.788996
ENSG00000065325	9340	GLP2R	0.020355	0.626579	0.14264100000000002	0.417092	0	0.043497	0	0.396269	0.042826	0.25004499999999996	0	0.61444
ENSG00000065328	55388	MCM10	6.013593	19.079282000000003	1.4521439999999999	17.956621000000002	3.8669020000000005	8.799466	7.919991	9.989903	1.270141	2.069896	2.917236	4.171203
ENSG00000065357	1606	DGKA	26.239979	25.962795999999997	51.140012	20.486940000000008	41.277829000000004	17.026548000000002	37.73582499999999	38.89819299999999	45.291623	36.999109	35.219139999999996	61.723288000000004
ENSG00000065361	2065	ERBB3	1.832311	0.26486699999999996	1.685668	0.24798599999999998	2.266973	3.5322640000000005	1.852905	1.101936	1.127548	1.958827	0.625527	4.85966
ENSG00000065371	54763	ROPN1	0	0.057051	0.185357	0.083045	0.09647	0.025532	0.23961	0.044303	0.050049	0	0.063553	0.242529
ENSG00000065413	91526	ANKRD44	5.314107	4.3910860000000005	3.30727	3.432966	4.527783000000001	2.119548	3.084295	2.278054	1.050009	6.678185	1.76986	2.481278
ENSG00000065427	3735	KARS1	95.666874000000007	104.64434700000001	79.22934699999999	90.45414199999999	83.504817	133.52729100000002	93.60439299999999	154.162915	80.96284500000002	160.389313	92.458656	111.56728400000001
ENSG00000065457	23536	ADAT1	32.227461	41.801303999999995	31.539886999999997	39.79481799999999	29.684636	41.385611000000004	29.428218000000005	55.891523	29.321965	37.11231099999999	26.709279000000002	15.814822
ENSG00000065485	10954	PDIA5	28.032011000000004	21.201759999999997	28.591748	18.89213	23.402752000000003	27.807888000000002	25.846786999999996	20.951990000000002	31.241383000000003	43.070989999999995	28.02946	87.44319000000002
ENSG00000065491	55633	TBC1D22B	3.68272	9.035664	4.604777	6.747413	4.071326	9.637858	4.096961	14.432457	3.39703	5.237747	3.938193	8.769121
ENSG00000065518	4710	NDUFB4	190.72386500000002	301.58233500000006	157.64098	270.703948	194.803576	208.458371	181.916857	268.505065	155.630915	193.50085	148.873139	268.689451
ENSG00000065526	23013	SPEN	9.536473	14.156994000000001	12.589855	11.843923	9.129718	14.829322000000001	9.466906999999999	20.906423	4.647603	9.357721	4.372063	9.891671
ENSG00000065534	4638	MYLK	90.522078	18.506920999999995	132.7343	19.701375	69.21874799999999	21.993648	56.71310900000002	21.298429000000002	50.67420999999999	1.7356589999999998	42.931666	5.4545699999999995
ENSG00000065548	55854	ZC3H15	47.665404	72.21624800000001	47.483997	67.884915	44.19106599999999	52.10399	47.003167000000005	63.090137999999996	38.067044	65.033085	34.68477000000001	67.64097299999999
ENSG00000065559	6416	MAP2K4	12.659329	15.501377	15.163078	12.620560000000001	13.176668000000001	15.238389000000002	10.910245	19.255053	9.560448	11.438404999999998	10.491109000000002	11.382921
ENSG00000065600	55248	PACC1	5.18288	6.582913	4.255567999999999	10.586054	6.804566	19.747052	5.840541	14.750514	6.024817	13.360606	5.938053	15.630835999999999
ENSG00000065609	9892	SNAP91	0	0.997819	0	1.9622959999999998	0.018437	0.069749	0	0.6720670000000001	0	0.338175	0	1.583073
ENSG00000065613	9748	SLK	13.168597	13.978660000000001	13.951891	16.800145	11.756809	15.466667999999999	9.638724000000002	11.28963	9.069604	18.214475	9.005156999999999	8.565335
ENSG00000065615	51167	CYB5R4	15.318147	17.776355	11.419892	16.726442	12.6066	20.766605	10.304559	19.452946	3.894627	7.606256	7.1511320000000005	12.777190000000001
ENSG00000065618	1308	COL17A1	0.235973	4.8253829999999995	0.013961	1.5596860000000001	0.058613	0.012779	0.121238	2.524661	0.022729	4.024832	0.015556	10.479632
ENSG00000065621	119391	GSTO2	0.743326	3.578444	0.740128	3.050029	1.037141	1.035339	0.719648	3.55256	3.445069	2.6236169999999994	2.0596650000000003	9.033868
ENSG00000065665	55176	SEC61A2	6.8931759999999995	12.202653999999997	6.203697	11.866613000000001	6.668871999999999	10.390740999999998	5.655141	14.174113999999998	6.49571	8.194095999999998	6.007177999999999	18.040563
ENSG00000065675	5588	PRKCQ	0.014261	2.139685	0	1.10559	0	2.064231	0.01005	2.2857250000000002	0	0.850277	0.024607	2.396177
ENSG00000065717	7089	TLE2	1.2785	10.029893000000001	2.4587109999999996	6.995875999999999	1.327809	4.099231	2.697752	7.805439	0.143064	10.22269	0.355009	40.180583
ENSG00000065802	51665	ASB1	26.672722	27.254368999999997	20.617375000000003	14.599993	30.586231999999995	11.482786	33.816658	27.903847000000003	30.051396	28.069914	23.420263000000002	72.298881
ENSG00000065809	83641	FAM107B	129.92317400000002	29.466517999999994	77.79370999999999	35.895528	84.20548399999997	50.213348999999994	40.611593000000006	13.653585	70.14109299999998	9.303239	63.77983100000001	15.958115999999999
ENSG00000065833	4199	ME1	22.287422	17.2301	30.799166	21.360233	25.417223	23.3342	12.326591	11.373247	17.016953	2.211399	13.252401	7.270896
ENSG00000065882	23216	TBC1D1	40.814233	44.05317100000001	24.973681	36.663311	29.462149000000004	29.412862999999994	38.363988000000006	44.630957	24.083645	38.922835	52.308418999999994	107.577746
ENSG00000065883	8621	CDK13	12.073853000000002	16.014409999999998	14.967735000000001	13.744747	12.682683	20.859478	10.342473	23.291276000000003	9.956812000000001	19.46824	13.347032	18.723541
ENSG00000065911	10797	MTHFD2	64.28608399999999	200.86147699999998	125.712971	168.265565	87.457316	231.273861	28.942908	237.238447	26.311304	100.481437	50.969335	170.54788100000002
ENSG00000065923	84679	SLC9A7	9.739662	3.927054	16.062301	3.155986	15.095372999999999	2.063281	8.624128	5.742672000000001	23.151088	4.832682999999999	19.934881999999998	18.531896000000003
ENSG00000065970	55810	FOXJ2	9.427572000000001	15.883026	11.372046	12.289318	9.931846	9.349852	8.291239000000001	13.356094	4.5218739999999995	7.195044	3.655807	14.224302
ENSG00000065978	4904	YBX1	1065.803314	1619.9487960000001	913.502291	1512.107857	1126.404631	1318.734681	1061.331199	1701.3953729999998	618.6582030000001	558.936549	644.129062	658.63429
ENSG00000065989	5141	PDE4A	8.652936	9.068272	10.181268999999999	10.993319	9.749256	11.195533	6.679514999999999	6.444201	4.708089	6.738142	4.936196999999999	6.280715
ENSG00000066027	5525	PPP2R5A	18.132888	9.814562	18.513641	9.527532	15.815642	20.152625	14.618888	18.192806	9.867608	15.920176	11.83305	13.142932
ENSG00000066032	1496	CTNNA2	0.011201	0.22174299999999997	0	0.014651	0	0.0118	0.022381	0.030681	0.022281	0.737827	0	1.9105130000000001
ENSG00000066044	1994	ELAVL1	72.767135	88.588331	47.986143	89.61575400000001	56.498476999999994	86.654019	54.83309	79.415497	30.818856	53.612242	36.187128	61.653217999999995
ENSG00000066056	7075	TIE1	0.13618599999999997	0.475411	0.101424	0.08476	0.025013	0.5086149999999999	0.25505100000000003	0.44160599999999994	0.242808	2.9710769999999997	0.136129	9.097909
ENSG00000066084	57609	DIP2B	5.4730739999999996	7.56421	5.117652	6.622766	4.8593519999999994	7.8584570000000005	3.572707	9.331582	2.571539	7.536272	2.608522	4.596473
ENSG00000066117	6602	SMARCD1	33.065395	50.50200000000001	33.029021	51.640383	28.700603	42.444518	25.359306999999998	51.138777000000005	20.797903	33.26615	19.962337999999995	22.702825
ENSG00000066135	9682	KDM4A	13.371381	22.447578	20.831267	18.276928	12.896977	17.674237	10.152522000000001	26.115302	10.388841	16.103032000000002	9.476938	13.977079000000002
ENSG00000066136	4802	NFYC	33.499868	87.435689	27.836116	65.102301	24.301297	51.254887	32.603257	81.28594400000003	16.164573	33.765170999999995	19.081547999999998	25.949058999999995
ENSG00000066185	84217	ZMYND12	0.261853	0	0.485252	0.178531	0.05704	0.108989	0.181149	0.812416	0.359521	0.097567	0.22266	0.209586
ENSG00000066230	6550	SLC9A3	1.673582	3.470683	1.354995	3.892665	1.307411	4.555883000000001	1.275611	4.863219	0.572557	2.4324179999999997	0.882246	1.330431
ENSG00000066248	25791	NGEF	0.357796	6.186324999999999	0.8000590000000001	7.098376000000001	0.5561229999999999	3.03723	1.5270830000000002	2.1423579999999998	0.027925	4.579125	0	12.017631
ENSG00000066279	259266	ASPM	13.733417	13.525628	4.501034000000001	16.251944	8.148244	12.238994	12.563431000000001	3.4250489999999996	3.4876270000000003	3.777981	3.446905	0.631872
ENSG00000066294	8832	CD84	0.011039	0.019749	0.013387	0.020908	0.034303	0.01302	0.007388	0.019717	0	0.039106	0.393974	0.088649
ENSG00000066322	64834	ELOVL1	173.96208700000005	141.01987800000003	134.924102	123.039428	145.11754	101.78259599999998	168.84309900000002	121.48667400000001	155.22958800000004	43.706635000000006	128.824802	63.43626199999999
ENSG00000066336	6688	SPI1	0	0.25751	0.091513	0	0	0.267475	0.031676	0.133211	0.100098	0.067432	18.344462	0.146641
ENSG00000066379	30834	ZNRD1	16.385483	23.951851	17.794935000000002	19.597126	18.084213000000002	23.264292	23.599666	30.673104000000002	20.379992	72.40336099999999	22.727325999999998	36.33618
ENSG00000066382	744	MPPED2	0.072655	0.830655	0.016184	0.482959	0.016374	0	0.015876	0.529261	0	0.598482	0	2.0932440000000003
ENSG00000066405	51208	CLDN18	0.035759	0.220619	0.393475	0.256881	0.179727	0.230922	0.234377	0.081601	0.036381	0.094028	0.022528	0.073948
ENSG00000066422	27107	ZBTB11	7.154031	13.306523000000002	7.839792	12.361872	7.053174	11.472128999999999	5.021363	12.686585000000001	3.658842	14.880676999999999	4.487057	20.949538
ENSG00000066427	4287	ATXN3	13.069158	19.433403000000002	30.469863999999998	14.408645	15.074703999999997	15.863569	11.93488	23.846392	10.700154999999999	11.046369	15.84264	21.482885000000003
ENSG00000066455	9950	GOLGA5	31.133993	12.443993	37.093435	14.261627	29.688636000000002	18.758018	21.792277000000002	15.142526000000002	30.692845	16.193264	23.834491	15.948312999999999
ENSG00000066468	2263	FGFR2	2.289047	3.7180569999999995	1.3769259999999999	2.004201	0.320002	0.390071	0.7589950000000001	2.522258	0.047243	1.880517	0.024639	6.388064
ENSG00000066557	55631	LRRC40	13.060259	13.181013	10.017473	12.965854	10.502917	15.098845	10.298909	15.512637	6.616428	6.299999	6.112098	4.316941
ENSG00000066583	51015	ISOC1	6.540271	29.227936	10.717178	29.788576000000003	7.125081	26.220653	7.832487	26.922879	6.645752	12.603992	7.814434	19.346916
ENSG00000066629	2009	EML1	18.760218000000002	5.339598	33.078441	7.434551	30.370045999999995	10.312356	23.643907000000006	3.475225	11.538031	1.266418	9.468751999999999	2.329886
ENSG00000066651	60487	TRMT11	12.139396	10.792559	8.64424	9.504972	10.407137	13.39421	8.229547	18.066634	7.810506	18.394334	8.656374	15.121119
ENSG00000066654	55623	THUMPD1	17.202094	16.856838	21.027573000000004	20.696309	16.897696	18.498502	12.275112	18.295648	7.934353	9.624089999999999	7.093328	11.166718
ENSG00000066697	91283	MSANTD3	70.397092	104.73199	49.01628	84.72273	66.080248	63.048008	59.195564	98.490885	74.94839400000001	33.405975	64.47432500000001	116.636109
ENSG00000066735	26153	KIF26A	0.014838	1.602144	0.019176	1.067184	0	0.338887	0.015705	1.274872	0	0.515272	0	1.713108
ENSG00000066739	55102	ATG2B	7.513964	3.957377	11.334605000000002	4.714547	6.466215	6.193336	5.309303	6.392618	3.092287	3.9248779999999996	1.931497	0.707516
ENSG00000066777	10565	ARFGEF1	13.287858000000002	22.185001	15.450575	14.819201999999999	16.515970999999997	21.343697000000002	11.939670999999999	34.029595	14.937129	20.835211	14.874255	19.58325
ENSG00000066813	348158	ACSM2B	0.199019	0.094464	0	0.389368	0.086962	0	0.136625	0.442176	0.281226	0.462357	0.174681	1.520641
ENSG00000066827	57623	ZFAT	2.213286	5.2434270000000005	3.0254670000000004	7.608504	2.8124019999999996	5.081867	2.0950680000000004	5.56722	3.0967200000000004	6.666403999999999	2.950378	5.676324
ENSG00000066855	9650	MTFR1	18.451181000000002	31.561458000000002	15.34009	28.850564999999996	14.289972	31.280876000000003	12.257467999999998	29.402238	10.439383	16.158711	10.575136	21.587141000000003
ENSG00000066923	10734	STAG3	2.8455519999999996	3.30491	2.266592	1.9678939999999998	3.5767949999999997	0.8439939999999999	2.744275	2.701849	1.154919	6.643037	3.144453	5.266789
ENSG00000066926	2235	FECH	21.884942	21.416017	36.401742000000006	18.797897000000003	33.376056	29.902482999999997	19.75012	31.422988	12.169594	9.11617	11.586635	6.603615
ENSG00000066933	4649	MYO9A	7.667259999999998	4.126945	8.431923999999999	4.759309	7.093627999999999	5.205814	4.914296	6.089387	3.136128	2.327861	4.999245999999999	1.0599789999999998
ENSG00000067048	8653	DDX3Y	0.009654	28.072816999999993	2.283228	42.02138500000001	0.513332	25.363000999999997	2.373287	0	17.711433000000003	0.043068	13.030589	0
ENSG00000067057	5214	PFKP	158.279604	77.18201599999999	52.845251999999995	81.51349599999999	81.431364	148.58297600000006	91.83394200000001	113.989851	104.29963	93.24635599999999	101.33146600000002	42.910472999999996
ENSG00000067064	3422	IDI1	44.942486	55.586819000000006	33.376364	66.017758	38.192099	67.998488	32.822109000000005	29.293984	22.316544	29.021909	37.786635000000004	22.862706999999997
ENSG00000067066	6672	SP100	36.24792500000001	62.17149700000001	47.777623999999996	81.92204300000002	36.265012000000006	127.475119	30.20914000000001	62.78307200000001	75.35539200000001	22.007347000000003	61.873519	52.261655
ENSG00000067082	1316	KLF6	106.319978	55.520647000000004	144.11430800000002	50.546054	94.602513	64.537015	102.202853	52.078251	79.191894	8.559785	67.400862	24.093205
ENSG00000067113	8611	PLPP1	28.427592	11.684525	39.825905	13.452968	24.967650000000003	72.25279900000001	27.572694	10.256409000000001	53.469232	18.100980999999997	44.01636	10.707258
ENSG00000067141	4756	NEO1	20.052842	11.476224	31.621762999999998	5.4203980000000005	23.374822	5.491906999999999	11.97756	10.066519	11.000785	11.913488	10.957098	9.487892
ENSG00000067167	23471	TRAM1	311.74496999999997	134.793215	420.834095	144.609882	316.39583799999997	330.232571	161.476308	209.057988	255.213052	56.748026	200.061898	52.33861
ENSG00000067177	5255	PHKA1	0.640051	2.934398	0.623382	3.065319	0.39691	3.8391649999999995	0.379382	5.785489	0.554019	11.685645000000001	1.192048	7.861568
ENSG00000067182	7132	TNFRSF1A	126.284317	113.811367	177.34762099999998	109.895606	133.63654999999997	96.85828000000001	142.065888	101.88396599999999	108.79141000000001	18.165501999999996	82.81594699999998	62.068422999999996
ENSG00000067191	782	CACNB1	5.442242	7.201599000000001	9.216591	7.016506	7.325702	9.349897999999998	4.695645	9.635720000000001	7.264664	8.721931	7.911602	15.666262999999999
ENSG00000067208	7813	EVI5	11.624381	9.547401	11.296533	4.801419	9.638257999999999	5.352128	5.238799	7.798718	4.014077	5.060878	3.413253	10.903342
ENSG00000067221	9399	STOML1	28.383983999999998	18.380166000000003	19.269133	19.502244	22.515301	16.444955999999998	36.372422	13.420370000000002	28.853533000000002	17.488664999999997	24.482856999999996	2.782026
ENSG00000067225	5315	PKM	1752.7387519999997	1876.887104	1609.5150370000006	1598.081395	1836.7690570000007	1218.75802	1770.208551	1605.1964560000001	1967.1046559999995	2672.9095390000007	1955.6670609999994	890.820532
ENSG00000067248	54505	DHX29	16.605259000000004	15.312474	17.083087	15.912215000000002	15.261145	13.361918000000001	14.880486	9.673637000000001	11.730161	6.554121	9.741371000000001	5.630574
ENSG00000067334	30836	DNTTIP2	30.249556	36.142894000000005	22.774946	32.656555	23.746263	26.073376999999997	25.431849999999997	31.412388999999997	34.283729	38.427595	24.818592000000002	36.842674
ENSG00000067365	79091	METTL22	19.916472999999993	27.867792999999995	20.121706999999997	24.006962000000005	18.581402999999998	21.892077	18.549089999999996	27.753119	21.752313	37.662837999999994	21.642471	83.047779
ENSG00000067369	7158	TP53BP1	14.295745999999998	24.862025999999997	27.674094	25.070926999999998	18.089963	18.123479999999997	14.607962000000002	19.727358000000002	15.585465000000001	11.500084	14.563285000000002	22.874631
ENSG00000067445	7216	TRO	5.026506	20.598221	10.607153	13.818147	8.013389	8.370631	7.778682999999999	14.652007000000001	4.210679	6.1562	3.7689079999999997	21.943410000000004
ENSG00000067533	51018	RRP15	10.622271000000001	10.349324	6.852557	10.0662	10.196117999999998	18.943534999999997	10.371438000000001	30.393715999999998	5.82761	3.311435	5.900703	1.072094
ENSG00000067560	387	RHOA	1028.574942	442.93392	802.238452	407.27793	814.902917	441.542543	732.795856	433.51369500000004	542.746803	351.396974	496.4485639999999	246.63111999999998
ENSG00000067596	1659	DHX8	17.800256	19.309475	17.097569000000004	20.673724	15.028955	26.586562	14.469075	22.503670000000003	19.163469	18.019042	18.920360000000002	18.175497999999997
ENSG00000067601	NA	PMS2P4	4.385531	4.0882950000000005	4.735351	4.553836	4.253038	2.544626	2.295518	5.087624000000001	2.354303	8.154544	2.909324	8.121174
ENSG00000067606	5590	PRKCZ	0.788277	10.335763	0.914826	6.5323459999999995	0.96719	10.87076	1.546932	19.668461999999998	0.990912	8.2034	2.218438	25.608321999999998
ENSG00000067646	7544	ZFY	0	5.024371000000001	0.788818	7.529141999999999	0.211061	5.254607999999999	0.477627	0	2.4462639999999998	0	2.216975	0
ENSG00000067704	55699	IARS2	52.91249	54.849599	49.326817999999996	64.769281	49.833712999999996	67.468609	37.39429	60.080617000000004	35.573820999999995	76.509268	37.572366	17.653192000000004
ENSG00000067715	6857	SYT1	0.064687	0.595184	0.175152	0.431793	0.196239	1.078818	0.071702	1.243384	1.153609	5.798456	0.844593	2.088531
ENSG00000067798	89795	NAV3	26.761606999999998	21.066218000000003	20.297248	21.339915000000005	20.521396000000003	9.631636999999998	11.709961999999997	14.407061	15.018666999999999	7.886876	12.101448999999999	20.264414
ENSG00000067829	3421	IDH3G	63.875023	53.988015	49.6972	39.233380000000004	56.444824	52.223667000000006	69.64891100000001	71.225809	63.761263	51.559323	60.773782	70.61739299999999
ENSG00000067836	79641	ROGDI	12.893207	13.314869	15.570318	13.951391000000001	14.611035000000001	9.101099000000001	21.671483000000002	10.163984000000001	17.357778	9.352722999999997	16.314988	14.462739
ENSG00000067840	57595	PDZD4	0.251801	5.315958000000001	0.14105	3.7875669999999997	0.050969	0.91094	0.371423	3.986206	0.196068	7.970635	0.044149	26.438860000000005
ENSG00000067842	492	ATP2B3	0	0.020073	0	0.063804	0	0.011097	0	0.007801	0	0.06266	0	0.039667
ENSG00000067900	6093	ROCK1	33.59865999999999	20.062102	27.953962	15.255817	31.399025	15.758197999999998	22.210217999999998	20.862218	17.825217	18.263453000000002	16.355841	17.427533
ENSG00000067955	865	CBFB	41.884161999999996	32.368701	21.813515	33.039954	30.537307999999996	47.963787999999994	24.999449	58.500749000000006	16.981464000000003	24.019233	20.955737	20.432596
ENSG00000067992	5165	PDK3	1.5822200000000002	4.744598	0.532134	3.263311	0.48074399999999995	0.632245	0.76776	3.963212	0.48154600000000003	5.78012	1.420404	3.745307
ENSG00000068001	8692	HYAL2	20.038715000000003	36.021826000000004	17.868992000000002	26.253847	19.032131	12.870875000000002	29.825783	28.043720999999998	25.080052000000002	19.281247	22.780853	18.340249999999997
ENSG00000068024	9759	HDAC4	6.211373999999999	4.335056000000001	11.880699	8.290014	5.544606999999999	7.248652	3.792563	2.776973	3.3933079999999998	11.681712000000001	1.8222110000000002	2.796095
ENSG00000068028	11186	RASSF1	43.742774999999995	22.705343	25.727463	23.61667	35.004622000000005	24.753505	36.40880000000001	27.168293000000002	32.243066	25.858233	31.862458	35.254463
ENSG00000068078	2261	FGFR3	0.296964	0.477672	0.162559	0.283466	0.209704	6.051282	0.504317	0.9898390000000001	0.175678	0.8431230000000001	0.069	4.007337
ENSG00000068079	3430	IFI35	33.832875	99.72015900000001	43.02738899999999	154.858011	23.109927	266.8686169999999	26.078707000000005	64.28723699999999	163.935378	14.368784999999999	131.51563099999998	1.482798
ENSG00000068097	63897	HEATR6	11.658439	15.140659	13.478069999999999	12.123384	9.103325	14.080145000000002	6.6780870000000006	18.829265	5.560016	10.911558999999997	4.379282	17.929122000000003
ENSG00000068120	80347	COASY	42.07018600000001	54.948485	35.81009900000001	49.103673	38.723749999999995	46.65557199999999	41.869897	63.16211499999999	28.77457	63.331917999999995	30.174514999999996	35.664812000000005
ENSG00000068137	79990	PLEKHH3	10.155943	17.765373	10.313183	19.722229000000002	8.896417999999999	14.482369	8.235291	9.298358	10.260992	18.332912999999998	8.375693	39.864782999999996
ENSG00000068305	4205	MEF2A	30.558007000000003	29.227301999999995	33.664655999999994	30.994556	22.639553999999997	39.605578	15.074409000000001	33.158883	11.034336	9.973191000000002	8.7552	13.306075
ENSG00000068308	55593	OTUD5	37.63147099999999	32.203120999999996	40.875119000000005	21.141439	35.54892	44.334348	31.954009999999997	48.12640700000001	29.757584	42.800923000000004	31.47852	50.731105
ENSG00000068323	7030	TFE3	70.507008	54.06663400000001	74.718443	37.523416999999995	67.82316900000001	40.263204	51.98291699999999	62.297	46.816134999999996	33.482271999999995	42.1557	70.717634
ENSG00000068354	4943	TBC1D25	11.006959	13.139624000000001	13.561981	11.176929	12.61704	14.341548	9.975389	17.149141999999998	5.909446	9.036506	6.091992	12.085031
ENSG00000068366	2182	ACSL4	37.46171799999999	23.478516	38.47768500000001	24.329548999999997	36.817454000000005	38.50457000000001	24.222571	28.888502000000003	22.600301000000005	17.603617	21.907634	13.23617
ENSG00000068383	3632	INPP5A	13.843546	9.383637	9.766333000000001	7.591926	10.665733999999999	7.791422000000001	10.622094000000002	10.466237	8.45505	3.620963	12.253137	7.174729000000001
ENSG00000068394	27238	GPKOW	21.394321	26.010673	17.504703	20.108023	19.064075	19.773624	21.264258	26.532255	17.905568	19.247911	17.837262	22.108037
ENSG00000068400	56850	GRIPAP1	16.907182000000002	21.743164999999994	18.129457	17.061538000000002	15.030796000000002	15.857733	11.433874000000001	28.918788999999997	17.968681	24.797850999999998	17.21911	32.707849
ENSG00000068438	24140	FTSJ1	77.84429800000001	51.092638	39.89290199999999	38.570365	62.568271	194.71600300000003	65.78734	175.64444	43.882232	38.420561	38.805444	66.638283
ENSG00000068489	55771	PRR11	36.931782	86.213616	15.499498000000001	65.64009499999999	27.288763000000003	43.587028999999994	36.238656	58.313454	8.201130000000001	16.919991	10.008374	34.386849
ENSG00000068615	65055	REEP1	0.133729	2.397544	0.067205	1.246668	0.097298	0.306918	0.236829	1.629727	0.036704	0.5643830000000001	0.148733	1.1492
ENSG00000068650	23250	ATP11A	8.895912000000001	11.726441	10.466004	9.208167999999999	11.355109000000002	7.668560000000001	6.388151000000001	15.156669	4.214991	8.810226	3.6070530000000005	11.974739
ENSG00000068654	25885	POLR1A	8.142091	11.306075000000002	6.585941	9.668666	8.408645	11.14971	6.895835	14.876244	4.290561	5.73163	4.149751	3.943275
ENSG00000068697	9741	LAPTM4A	473.873914	297.34335000000004	611.235603	338.534471	450.984793	290.183692	321.034244	286.824547	476.361421	140.58513399999998	375.259871	290.307407
ENSG00000068724	57217	TTC7A	17.579941	8.260194	16.187021	9.357724	18.213517000000003	16.773834	15.937641	11.605851	10.648817	10.747744	11.596268000000002	15.905662
ENSG00000068745	51447	IP6K2	46.99425300000001	72.391425	72.88476299999999	57.15380400000001	55.60996600000001	41.032253000000004	58.746425	75.472243	40.688629	87.99687999999999	41.62027299999999	100.36295199999999
ENSG00000068781	286749	STON1-GTF2A1L	0.136864	0	0.296655	0.017302	0.160229	0	0.024225	0	0.074348	0	0.995604	0
ENSG00000068784	55133	SRBD1	4.931906	10.252501	5.976714	10.111766	5.151061	7.105145	4.622537	10.122051	2.575667	8.135372	2.7460240000000002	3.906276
ENSG00000068796	3796	KIF2A	23.231215	30.384247000000002	24.746876	29.829829000000004	19.912397000000002	30.011360000000003	18.121551	29.163197000000004	9.880646	23.882119	13.554597999999999	14.122734
ENSG00000068831	10235	RASGRP2	1.083463	0.6708799999999999	0.5919120000000001	0.116685	0.775089	0.799544	0.662601	0.582364	0.761269	2.345136	1.424274	6.357188000000001
ENSG00000068878	23198	PSME4	27.652009	33.682035	21.742610000000003	25.606042000000002	25.523844999999998	14.990578	26.508116	31.309033999999997	48.713103999999994	60.791092000000006	39.228034	100.03605000000002
ENSG00000068885	57560	IFT80	17.253555000000002	15.755939999999995	29.032570999999997	18.730563	18.26146	16.609132000000002	12.693421000000003	12.190359	8.7360099999999985	5.704282000000001	9.677682	8.266539
ENSG00000068903	22933	SIRT2	49.603858	24.825195	49.46239899999999	33.163604	52.031028000000006	42.674527	40.625454	32.623153	37.746	23.605393999999997	37.823539	22.488816
ENSG00000068912	27248	ERLEC1	49.030014	35.361519	62.250435	32.482448	47.71239	25.045440999999997	41.684248	29.094251	56.62283	62.249419	45.222623	65.25481699999999
ENSG00000068971	5526	PPP2R5B	15.390251000000001	13.535688999999998	17.274577	13.034804	16.378667999999998	12.641637	15.076908000000001	11.936113	23.047774999999998	13.466493999999999	18.632404	21.438952
ENSG00000068976	5837	PYGM	0.48203300000000004	0.398362	0.09188	0.294657	0.048446	0.174192	0.15564499999999998	0.432832	0.330022	1.025844	0.32077500000000003	0.418542
ENSG00000068985	8712	PAGE1	0	0	0	0	0	0	0	0.234251	0	0.803846	0	0.704094
ENSG00000069011	5307	PITX1	7.833391999999999	210.402064	12.947245999999998	352.93816699999996	10.376375999999999	202.504349	10.265219000000002	12.593138999999999	0.217841	8.428633	8.744871	7.2528109999999995
ENSG00000069018	57113	TRPC7	0	0	0	0	0	0.063368	0	0	0	0	0	0
ENSG00000069020	375449	MAST4	1.9604890000000001	3.9604239999999997	5.788676	3.286766	2.608493	1.339971	2.203185	4.7667209999999995	1.057366	2.709118	2.016197	10.739624000000001
ENSG00000069122	221395	ADGRF5	0	0.29943600000000004	0	0.034085	0	0.132783	0	0.169818	0	0.218975	0	1.818393
ENSG00000069188	54549	SDK2	0.029487	2.528038	0.046693	2.392819	0.01928	0.579364	0.01041	1.403814	0.015509	3.372704	0.038406	13.634241000000001
ENSG00000069206	8756	ADAM7	0	0	0	0	0	0	0	0	0	0	0	0.083508
ENSG00000069248	55746	NUP133	14.335593999999999	12.511327000000001	18.068832	18.278772	15.802108	21.67726	11.037021000000001	17.531951	9.991064	11.466586999999999	9.989827	10.170786999999999
ENSG00000069275	64710	NUCKS1	71.107613	100.824092	65.389397	121.135625	66.736838	114.117778	59.691659	73.170997	36.51853	33.245795	36.808528	16.381173
ENSG00000069329	55737	VPS35	55.893981000000004	45.47509	51.502722	44.200585000000004	48.233539	73.404201	40.145206	63.35362699999999	28.748585	24.209107	25.906995000000002	21.535904000000002
ENSG00000069345	10294	DNAJA2	44.05845	47.445130999999996	41.317552	48.599714	38.772282	69.95253600000001	33.693611000000004	58.612714	37.59492	43.007428	34.065517	51.788520999999996
ENSG00000069399	602	BCL3	28.546049999999997	35.779476	54.338745	41.07626499999999	22.686842000000002	37.210356999999995	33.647271	19.120634	11.084373000000001	44.132361	13.719679000000001	35.171983999999995
ENSG00000069424	8514	KCNAB2	2.5205990000000003	9.662851999999997	5.230057	12.420500000000002	5.625870000000001	6.65024	2.973893	6.585074	2.9332089999999993	35.49409999999999	6.2645740000000005	14.031965000000001
ENSG00000069431	10060	ABCC9	1.3892330000000002	1.512602	1.6223210000000001	1.349781	1.275358	0.949995	1.381226	2.098586	1.3652570000000002	2.632693	1.431069	3.898654
ENSG00000069482	51083	GAL	0.516837	0.407493	0.519159	1.673829	0.824806	1.01527	1.559655	0.126241	0.121095	0	0.150206	0
ENSG00000069493	29121	CLEC2D	2.397725	5.631286	2.522612	3.792781	2.588814	2.246371	2.85971	6.091981	3.779995	123.97292799999998	4.242911	25.271489999999996
ENSG00000069509	139341	FUNDC1	22.472830000000002	13.697875	16.316926	13.015638000000001	14.786776	17.199854000000002	16.337336	17.962684	17.997753	10.13359	17.159586	7.675905
ENSG00000069535	4129	MAOB	0.017429	0.8806	0.122383	0.305472	0.01519	0.044626	0.024552	0.477135	0.048898	0.18156	0	0.365455
ENSG00000069667	6095	RORA	5.912075	8.189567	7.30384	7.847966	7.374966	1.098487	3.798476	4.888555	6.5595859999999995	23.969185	4.068751	30.041591
ENSG00000069696	1815	DRD4	0.178975	0.782613	0.123328	0.330455	0.828695	0.273921	0.100527	1.455337	0.401834	4.824508	0.125095	7.965817
ENSG00000069702	7049	TGFBR3	9.910712	3.1032209999999996	24.741355	2.7148000000000003	11.573631999999998	3.0331919999999997	7.137658999999999	3.10502	6.739937	2.871927	6.010537	3.787485
ENSG00000069764	8399	PLA2G10	0.055849	0.264946	0	0.051669	0.048641	0.047292	0.117225	0.287669	0	0.417121	0	0.090823
ENSG00000069812	54626	HES2	0	0.21707100000000001	0.042163	0.079943	0.242561	0.180948	0	0.038214	0.184426	0.261488	0.104036	0.80737
ENSG00000069849	483	ATP1B3	141.87791099999998	72.297968	100.521162	91.193362	112.449443	112.528661	112.885536	96.533872	201.029931	57.121375	172.92259399999998	61.305602
ENSG00000069869	4734	NEDD4	46.222261	73.459379	52.893631	69.237776	42.587921	45.33328099999999	40.530106	91.52991800000001	44.670186	75.80681100000001	35.784923	83.04638899999999
ENSG00000069943	9488	PIGB	16.240671	8.578915	14.485792000000002	8.549510000000001	14.997631000000002	14.508334	12.050058	12.772839	18.320973000000002	10.096466	13.084381	6.771322999999999
ENSG00000069956	5597	MAPK6	28.499738999999998	27.347269	31.944921	23.457854	24.383924999999998	42.60041100000001	17.089733	43.988162	13.666313000000002	25.117245	12.53654	28.91632
ENSG00000069966	10681	GNB5	25.462492	25.834375	29.286285	18.153331	24.063405000000003	22.705183999999996	16.332023000000003	30.849975999999995	12.78398	20.185989999999997	15.505866000000003	34.863666
ENSG00000069974	5873	RAB27A	12.255592000000002	11.477828	11.490007000000002	10.198488999999999	11.867745	6.413257000000001	12.803068000000001	11.333334	4.450456	16.200167999999998	7.446308999999999	11.903811
ENSG00000069998	27440	HDHD5	18.095318	31.75631200000001	12.552304000000001	32.021341	17.493699	27.475904999999997	17.674947999999997	27.017145	14.434565	38.792649999999995	46.023146	11.376579999999999
ENSG00000070010	7353	UFD1	103.47925099999998	170.39789299999998	80.233827	157.15909100000005	106.83133999999998	97.31040899999999	121.296752	125.735451	124.61569599999999	81.380817	136.521668	120.12481199999999
ENSG00000070018	4040	LRP6	5.93126	14.818014999999999	6.526986999999999	10.472787	5.206291	12.021586	3.126815	14.471342	2.851714	3.647151	3.083383	12.281267
ENSG00000070019	2984	GUCY2C	0	0	0	0.010275	0	0	0.007856	0.016502	0	0	0	0
ENSG00000070031	6343	SCT	0	0	0.283412	0	0	0.820522	0	0.597074	0	0.752814	0	0.82902
ENSG00000070047	57661	PHRF1	14.110427	12.052516	12.036615999999999	12.441205	13.76691	12.373111	14.069754000000001	12.601041	8.221388	14.195680000000001	7.845771	7.01779
ENSG00000070061	8518	ELP1	23.617864	21.335357000000002	23.16241	23.309007	21.185693999999998	14.040313000000001	17.490381000000003	23.461667	14.978244	22.001005	19.835024	20.83784
ENSG00000070081	4925	NUCB2	130.923814	81.612507	135.148261	77.91064699999998	102.207178	40.513736	93.51931399999998	40.84683999999999	184.645872	61.932828	146.423792	208.87744599999996
ENSG00000070087	5217	PFN2	165.47882500000003	202.61470500000001	172.21937299999996	228.802556	147.98310399999997	160.982988	121.92828999999999	100.053755	158.434136	43.647206	123.953929	113.95846600000002
ENSG00000070159	5774	PTPN3	1.524597	7.218154	0.5919719999999999	4.39267	0.67196	2.649495	1.595568	5.889839	1.178449	3.2237139999999997	1.5935089999999998	9.657727
ENSG00000070182	6710	SPTB	0.352356	2.885767	0.425496	1.934052	0.361814	0.381136	0.254129	2.6414150000000003	0.268586	1.167627	0.460886	2.625706
ENSG00000070190	27071	DAPP1	0.013717	0.071581	0.026424	0.026947	0.064335	0.053351	0.021178	0.061841	0.042188	7.83185	1.033186	0.355728
ENSG00000070193	2255	FGF10	0.438025	0.833773	0.491394	1.056767	0.40282	0.890656	0.077095	0.09404399999999999	0.306467	0.091362	0.308339	0.524401
ENSG00000070214	23446	SLC44A1	12.314519999999998	9.336399	19.244448000000002	8.753039000000001	12.547161999999998	9.665617	7.314621	5.783993000000001	5.952139	5.79362	5.095114000000001	5.100871
ENSG00000070269	54916	TMEM260	8.431195000000002	6.088543	9.423826	5.680681999999999	6.132791	7.934827	6.908479	11.236702999999999	4.723081	9.700942	3.952449	12.13523
ENSG00000070366	23293	SMG6	13.350676	13.499251999999998	12.002717	9.486264	12.315686999999999	10.381749	11.940774	12.867062	12.814676	16.130383	14.113549000000003	10.606754
ENSG00000070367	10640	EXOC5	43.658668	47.986405	49.413692000000005	30.864176	37.897749000000005	28.334819	28.488436999999998	38.679576000000004	15.686467	22.674677	16.025805000000002	22.775109
ENSG00000070371	8218	CLTCL1	3.45918	5.568824	2.512161	3.462672	2.2181130000000002	6.868340999999999	2.345835	8.097933	3.787013	3.257152	2.448363	6.274962
ENSG00000070388	27006	FGF22	0.144906	0.183978	0.14128	0.29267200000000004	0.26461	0.109125	0.099478	0.360306	0.172828	0.159195	0.378073	0.335033
ENSG00000070404	10272	FSTL3	63.34833	48.708884	24.369840999999997	36.86784	42.33447099999999	47.128074000000005	40.807956000000004	124.333607	34.016037	15.112448	30.431974	27.406871
ENSG00000070413	9993	DGCR2	22.681386	17.067824	25.492483	17.10022	22.450939	16.465073	21.740277000000003	24.328159000000003	16.849396999999996	25.833561999999997	19.123037999999998	8.322003
ENSG00000070423	55658	RNF126	52.039229	32.58135899999999	31.678026000000003	28.813569999999995	43.337222000000004	51.82467799999999	41.975337	48.455692	44.76942699999999	56.782338	42.02375200000001	56.242242
ENSG00000070444	4335	MNT	11.184238	10.067580000000001	20.763411	10.783729	14.862257	13.459906	10.279369	12.188705	5.517319	11.638919	6.477166	14.369829999999999
ENSG00000070476	79364	ZXDC	8.050874	13.653181000000002	6.396706	11.584769999999999	7.50421	12.612408	6.091213999999999	14.013576	3.467718	9.741594	4.190226	21.632795
ENSG00000070495	23210	JMJD6	32.645396	24.462024999999997	26.247004999999998	23.252692	26.075001	45.944165	24.092537999999998	42.746367	35.904112	53.104737	39.605554	75.50483700000001
ENSG00000070501	5423	POLB	16.758608	29.914607	14.614783999999998	26.429032	16.989028	27.388258	14.86028	25.472919	13.64767	51.34607400000001	21.062655999999997	32.832965
ENSG00000070526	55808	ST6GALNAC1	0	0.305986	0.157045	0.072192	0.015749	0	0	0.193606	0	0.253373	0	0.14421699999999998
ENSG00000070540	55062	WIPI1	57.46323999999999	31.061329	127.46529100000001	35.878134	73.36787	39.284501	46.261551999999995	41.24833699999999	70.545658	37.358402999999996	59.307548	86.675332
ENSG00000070601	22844	FRMPD1	8.260487	11.679114	7.888925	14.021887	9.337371	10.035915	5.655514	13.790543999999999	9.683209	18.628313000000002	14.765936	30.080691
ENSG00000070610	57704	GBA2	27.541520999999996	47.30661	27.86636	51.941755	24.51995	34.717248	25.168601999999996	32.698513999999996	32.475546	37.844096	29.754937	46.955033
ENSG00000070614	3340	NDST1	85.37628000000001	66.066079	118.564095	71.34622099999999	102.37815499999999	144.072144	74.29962100000002	85.19054700000001	66.75366399999999	7.182107	51.537508	16.579678
ENSG00000070669	440	ASNS	38.118196000000005	86.32516299999999	103.14426300000001	62.000081	52.763903000000006	191.42370300000002	9.951114	178.358604	19.67939	107.16310199999998	44.28757	201.93470000000002
ENSG00000070718	10947	AP3M2	9.115909000000002	16.003406	5.635764999999999	15.906225	7.551086000000001	9.738858	6.301401	8.742226	7.752615	13.846497	7.444560999999999	13.976015000000002
ENSG00000070729	1258	CNGB1	0.019516	0.049426	0	0.795986	0.017012	0.133422	0	0.021957	0	0.022028	0.012867	0.274246
ENSG00000070731	10610	ST6GALNAC2	1.38877	1.5927059999999997	1.909014	1.012125	1.42001	1.047248	0.545737	0.019624	1.763214	0	1.595465	0
ENSG00000070748	1103	CHAT	0	0	0	0	0	0.10783799999999999	0	0	0	0.367338	0	1.025784
ENSG00000070756	26986	PABPC1	579.107831	832.9679610000001	608.623891	804.788552	552.897573	900.5531870000001	521.1292	1087.975045	324.07020600000004	1354.7619880000007	380.49081000000007	542.8701370000001
ENSG00000070759	10420	TESK2	1.257703	1.225144	1.909983	0.677942	0.832282	0.134261	1.0098	0.805115	0.958798	5.340013	0.829779	5.348486
ENSG00000070761	29105	CFAP20	41.928971	118.063942	40.876171	158.97837699999997	47.771454	151.562605	46.03261	93.92066299999999	40.228289000000004	39.89864299999999	43.835088999999996	78.93531
ENSG00000070770	1459	CSNK2A2	27.875798999999997	49.281675	26.800425	49.528209999999994	26.934182	68.52072199999999	21.313251	64.849658	21.908758	37.262408	31.76439	49.386029
ENSG00000070778	11099	PTPN21	13.723643000000003	9.566827000000002	16.614576999999997	5.264318	13.991676000000002	4.126215	8.995213999999999	7.735691999999999	6.52422	1.7679559999999999	7.7000210000000004	2.8264769999999997
ENSG00000070785	8891	EIF2B3	41.371295	32.154703	28.792447000000003	35.761086	31.664580000000004	30.691262	36.682336	27.487554	30.705975000000002	19.738729	29.342165	29.084474
ENSG00000070808	815	CAMK2A	0.179987	0.024998	0.037664	0.058698	0.013775	0.082235	0.135693	0.012955	0.073915	0.456862	0.048608	0.014077
ENSG00000070814	6949	TCOF1	13.673043	40.673042	8.302304	39.123242000000005	12.427645	31.770034999999996	16.684158000000004	32.680673	9.447231999999998	26.333789000000003	11.570061	24.834353
ENSG00000070831	998	CDC42	245.968773	195.83772599999995	230.67224800000002	177.128856	229.237094	205.654637	208.57212	200.069042	178.158255	102.56765999999999	152.98864500000005	97.952472
ENSG00000070882	26031	OSBPL3	22.834016000000002	20.526266999999997	25.394159	11.391477	24.908101000000002	8.557583000000001	16.427511	22.893565999999996	15.358299	14.932559	20.139077	28.094646
ENSG00000070886	2046	EPHA8	0	0.016025	0	0.10736000000000001	0	0.007189	0	0.254915	0	0.573197	0	2.859372
ENSG00000070915	6559	SLC12A3	0	0.085037	0	0.147282	0	9.061233	0	0.19726100000000002	0	0	0	0.049022
ENSG00000070950	56852	RAD18	9.276498	11.222576000000002	5.745125	9.237227	8.18054	14.527554000000002	8.605737	16.452617	3.9492249999999998	4.175336000000001	5.013363	7.397404
ENSG00000070961	490	ATP2B1	17.772942999999998	34.027035	21.579007000000004	37.748983	18.572134	31.221311	12.307799000000001	55.424826	31.506036	7.209007000000001	26.271649999999998	23.763558999999997
ENSG00000070985	29850	TRPM5	0	0.010486	0	0.011297	0	0	0.017271	0	0	0.098207	0	0.070909
ENSG00000071051	8440	NCK2	23.375233	62.407672999999996	21.227723	37.45381	19.950373000000003	24.96818	16.817297	58.827799999999996	12.411442	24.213190999999995	11.806967	34.868498
ENSG00000071054	9448	MAP4K4	73.70471399999998	81.19905	73.790737	60.757472000000014	60.422495999999995	62.401771999999994	57.53550499999999	73.956158	37.643602	32.848551	39.092777999999996	119.67972299999995
ENSG00000071073	11320	MGAT4A	0.068507	2.663032	0.102924	1.687403	0.096333	0.48562	0.115677	3.2710850000000002	0.137092	4.009024	0.587399	8.777832
ENSG00000071082	6160	RPL31	2110.946042	3033.962408	2399.188363	2864.8160810000004	2190.7024399999996	2724.246854	2252.217517	3058.731423	1658.70233	3844.4336800000005	2241.2165790000004	4677.630483
ENSG00000071127	9948	WDR1	616.945115	134.227875	479.65735199999995	127.01990699999999	534.7168479999998	213.07009899999997	411.414786	167.979549	350.610026	70.952259	302.45912599999997	94.691133
ENSG00000071189	23161	SNX13	20.123035	24.176167	22.686643000000004	23.256757	18.225953	14.88467	9.50228	22.161534	5.997622000000001	1.9064079999999999	6.927908	10.922603999999998
ENSG00000071203	54860	MS4A12	0	0	0	0	0	0	0	0	0	0	0	0
ENSG00000071205	79658	ARHGAP10	13.001097	10.301978	12.320419000000001	10.68507	11.34592	9.765689	13.630136	13.374255	12.924053	3.9122960000000004	11.240133	7.009136999999999
ENSG00000071242	6196	RPS6KA2	28.945078	17.665531	40.060972	27.489625999999998	25.595235	15.584491	13.307136	1.261845	6.9206639999999995	2.027777	4.857545	5.332054
ENSG00000071243	54556	ING3	8.595202	9.954147	8.899643999999999	8.660274999999999	7.62121	9.586295999999999	9.34	12.406068000000001	6.63688	9.209575000000001	5.948233999999999	2.5481949999999998
ENSG00000071246	22846	VASH1	1.5039879999999999	3.0952170000000003	3.187948	2.108739	1.830661	2.325278	1.845455	1.787166	0.590229	0.954071	0.552857	4.183543
ENSG00000071282	29995	LMCD1	57.83737599999999	50.647431999999995	9.5201	28.263087999999996	21.15501	179.167956	13.976831	56.583018	6.386043	5.967423	4.694713	21.680753
ENSG00000071462	114049	BUD23	73.51097000000001	104.895271	63.046295	81.07659100000001	74.78804899999997	86.45085800000001	64.61577399999999	156.73723099999998	87.071388	409.759492	105.31905499999999	195.75173799999996
ENSG00000071537	6400	SEL1L	31.972829	23.285479000000002	53.671953	15.290725	36.23292000000001	13.774628	18.477349	21.486447000000002	16.384154	25.912909000000003	13.939622	27.124767
ENSG00000071539	9319	TRIP13	29.878234000000003	51.41416300000001	8.261528	48.46776	19.671820999999998	40.756424	32.342826	36.133008000000004	11.354292000000001	8.578581000000002	17.443508	9.086551
ENSG00000071553	537	ATP6AP1	106.098079	94.03672600000002	115.587147	82.492164	119.03329800000002	133.66401100000002	94.26891699999999	148.53217099999998	113.251442	149.986916	110.578812	139.273205
ENSG00000071564	6929	TCF3	57.993628	87.66173199999997	59.39830600000001	70.92878699999999	60.70962	108.987643	66.55672200000001	82.099715	39.601681000000006	96.596913	86.646572	55.81203000000001
ENSG00000071575	28951	TRIB2	14.448799999999999	69.120302	12.594624	71.13917099999999	12.065525000000001	32.127936999999996	10.991087000000002	28.15965	9.793698	7.042548999999999	10.499041	21.519948
ENSG00000071626	26528	DAZAP1	105.45220499999999	77.68576699999998	76.48376500000002	84.25431	93.15669799999999	108.86724299999999	91.23876499999997	131.086246	58.154737000000004	63.171322	58.379324	47.704297000000004
ENSG00000071655	53615	MBD3	77.750617	51.889599000000004	54.72174999999999	43.22127599999999	59.325790999999995	30.373874	78.10824800000002	51.90320700000001	56.546586999999995	86.135477	54.94774999999999	11.844941
ENSG00000071677	51052	PRLH	0	0	0	0	0	0	0	0	0	0	0	0
ENSG00000071794	6596	HLTF	14.879716000000002	26.612679	13.864026999999998	33.74220699999999	13.156493999999999	30.447621	11.011043	15.128103000000003	6.641190000000001	26.604427	6.923153	9.856315
ENSG00000071859	9130	FAM50A	108.136572	67.38826900000001	87.22951200000001	51.516136	101.48791299999999	108.77450999999998	89.75473099999999	148.18692700000003	156.185514	78.63463499999999	131.890633	145.10314
ENSG00000071889	60343	FAM3A	35.370463	22.232228	35.345739	20.782209	32.75663099999999	35.647707999999994	36.96627899999999	53.442122	30.141456999999996	29.100904000000003	28.678896999999996	27.489313
ENSG00000071894	29894	CPSF1	28.687022999999996	73.86264	26.627844	43.072799	33.886616999999994	28.116445999999996	38.800517000000006	92.46398599999999	48.489356	72.058365	41.58417	132.55210100000002
ENSG00000071909	140469	MYO3B	0.007929	0.04801	0.143062	0.023698	0.069124	0	0.016316	0.013495	0.100097	0.015292	2.009823	0.01959
ENSG00000071967	79901	CYBRD1	118.58526400000001	78.90536099999998	158.782692	120.45749500000001	105.12700399999999	149.270674	55.143592999999996	44.132611000000004	76.94953199999999	7.518687	61.032454	15.870887000000002
ENSG00000071991	28513	CDH19	0	0	0	0	0	0	0	0.004905	0	0	2.210896	0
ENSG00000071994	5134	PDCD2	55.626097	86.91163999999999	55.911802	86.713928	59.2329	72.764448	52.69839199999999	88.412916	48.264151999999996	134.96135999999998	54.54272400000001	71.379936
ENSG00000072041	55117	SLC6A15	0.014104	6.467371	0.37723	8.512498	0	26.640741	0.025872	49.80635399999999	0.24883699999999997	1.484743	0.17953999999999998	6.150924
ENSG00000072042	51109	RDH11	40.195212000000005	64.882698	44.366206	47.962135	39.482507999999996	36.834378	40.366111000000004	56.639998999999996	24.841447	46.91971	26.649929000000004	67.023456
ENSG00000072062	5566	PRKACA	81.31407800000001	50.246219	51.970378	59.042055000000005	70.074507	47.265705	71.634957	36.998347	36.999026	38.184543000000005	39.388154	18.523386999999996
ENSG00000072071	22859	ADGRL1	2.376014	15.751425	2.690427	15.093937	1.0472299999999999	14.361552000000001	1.6168370000000003	14.542383999999998	0.427701	11.928543	2.04065	14.145528000000002
ENSG00000072080	6694	SPP2	0	1.407584	0	1.179125	0	0.534731	0.373139	1.692941	0	0.081022	0	1.273343
ENSG00000072110	87	ACTN1	489.35883099999995	213.22236499999997	357.14143600000006	158.57404999999997	423.9523109999999	147.11865799999998	334.113544	174.99121900000003	247.006857	46.84394199999999	212.04937699999996	171.01606
ENSG00000072121	23503	ZFYVE26	5.533532	8.094698	4.446782	4.742766	4.337821999999999	4.80182	4.057447999999999	9.654712	4.831634	5.330636000000001	3.536831	5.961313
ENSG00000072133	27330	RPS6KA6	0.906429	1.463573	1.461679	1.103515	0.946845	0.84554	0.6853750000000001	2.151294	0.50455	0.582384	0.448905	1.312303
ENSG00000072134	22905	EPN2	19.862064	20.841876	17.955694	22.362526000000003	14.640136999999998	17.350064000000003	17.246783999999995	15.330427999999998	13.012711000000003	8.773553000000001	10.788985	11.153002999999998
ENSG00000072135	26469	PTPN18	25.768897000000003	34.20711	18.323657	27.448925000000003	18.3183	24.053069999999998	25.754454	43.159807	10.479664999999999	53.14918	10.225067000000001	21.695619999999998
ENSG00000072163	55679	LIMS2	34.620159	8.323701999999999	14.670499	5.628714	19.186093999999997	4.547268999999999	9.922814	6.518455	29.393922	2.585071	25.093087999999998	6.401096
ENSG00000072182	55515	ASIC4	0	0.173886	0.0286	0.153121	0.032779	0.016045	0.023387	0.162913	0.071203	0.283953	0	0.344169
ENSG00000072195	10290	SPEG	18.549542999999996	27.889236999999998	21.223619999999993	20.347089	20.879558000000003	5.482959	21.899123000000003	18.406177	14.489934	13.815891	11.88639	28.061197000000003
ENSG00000072201	84708	LNX1	1.9523540000000001	8.54041	2.001674	10.583561	1.425913	8.174307	1.7999230000000002	0.72508	0.462902	0.591839	0.49208	0.264106
ENSG00000072210	224	ALDH3A2	35.402446	43.904542000000006	45.324895999999995	51.978842	30.418042000000003	39.434105	22.609965000000006	11.378186000000001	9.824161	21.599946	10.563220999999999	11.706793000000001
ENSG00000072274	7037	TFRC	56.839397000000005	104.68800199999998	57.660548999999996	90.11164400000003	66.354709	137.356867	34.804918	144.20524299999997	37.871817	40.67080699999999	52.88968100000001	50.132347
ENSG00000072310	6720	SREBF1	23.386577999999993	63.583701	50.839494	56.17793499999999	45.03621199999999	54.538374	22.231411	30.234028999999992	20.346342999999997	54.204713999999996	21.254751	16.278192
ENSG00000072315	7224	TRPC5	0	0	0.006173	0	0.012493	0	0	0.010619	0	0.010653	0	0.023064
ENSG00000072364	27125	AFF4	23.27326	27.500352999999997	28.864783	26.384285000000002	22.785912	47.23464	14.355450000000001	34.788452	11.977592	17.585601999999998	10.128032999999999	31.727773
ENSG00000072401	7321	UBE2D1	13.411278000000001	21.009553000000004	12.815647000000002	14.563363999999998	10.334950000000001	18.980961	8.820518	24.748452	9.497333000000001	19.551636000000002	9.513912	44.085502
ENSG00000072415	64398	MPP5	12.759407	24.532094999999995	13.578773	15.533446	13.343723999999998	14.77837	9.589894000000001	26.845	8.840067000000001	12.112214999999999	8.81628	26.995908999999997
ENSG00000072422	9886	RHOBTB1	10.043539999999998	14.918854	16.417265	9.100378	10.5098	19.489205	4.55476	14.119795	4.511196999999999	2.9106110000000003	4.344462	10.668529
ENSG00000072501	8243	SMC1A	29.590947	34.14183400000001	15.246876	24.928456	19.746296	20.887722999999998	24.382451	26.807623	4.418558	11.211914000000002	9.374044000000001	6.736928
ENSG00000072506	3028	HSD17B10	87.548322	97.31043799999999	53.994817	75.27745999999999	69.03477699999999	109.63835	76.43464399999999	137.310606	81.482617	79.563	79.12603200000001	44.576434000000006
ENSG00000072518	2011	MARK2	13.139399000000001	14.402443000000002	10.869735	12.560299999999998	11.796619999999999	22.910241	11.869204	27.161186999999998	7.812240000000001	10.773924999999998	8.397679	8.489939000000001
ENSG00000072571	3161	HMMR	19.266294	38.688768	8.304456	50.346874	11.631048999999999	33.087436000000004	22.66437	14.102412000000001	3.342064	8.588703	8.097338	5.33093
ENSG00000072609	55743	CHFR	20.740125	7.689096999999999	19.394398000000002	5.567751	19.819212	9.813175	14.755355	12.130742999999999	19.596630000000005	23.559497999999998	15.693722000000001	6.239250999999999
ENSG00000072657	29953	TRHDE	0	1.7439179999999999	0.093376	1.012351	0.006446	0.022027	0.028712	1.070721	0	0.295409	0	1.72034
ENSG00000072682	8974	P4HA2	68.755769	68.10767	95.91863900000001	60.923472	69.88565899999999	61.20501	66.897808	45.033979	111.23773200000001	52.765359999999994	91.81134700000001	133.08093300000002
ENSG00000072694	2213	FCGR2B	0	0	0.007802	0.063736	0	0.008247	0	0	0	0	0	0.043743
ENSG00000072736	4775	NFATC3	7.221198	6.6849750000000006	5.716918999999999	6.505846	5.361949999999999	10.377444	5.161124000000001	9.026605	2.83042	7.733669	8.346186999999999	6.839033
ENSG00000072756	51095	TRNT1	13.949479	18.831529	14.237872	14.151635	15.086196000000003	8.319745000000001	13.224159	18.744107	13.569923	15.702973	9.946568	20.488362000000002
ENSG00000072778	37	ACADVL	242.74956400000002	229.30077899999995	233.33014800000004	222.293114	216.610456	173.94354400000003	273.842474	213.18388000000007	371.446512	239.20144899999994	330.8727670000001	280.949855
ENSG00000072786	6793	STK10	18.881822000000003	12.328134	12.262498	9.330714	15.64775	11.947828999999999	17.950099	18.036213	19.721227000000003	15.3734	19.385345000000004	27.368335
ENSG00000072803	23291	FBXW11	27.338177	33.907745999999996	28.055211999999994	35.99658300000001	25.701332999999995	36.175225000000005	16.140846	33.780538	16.156908	31.611915	13.382368	27.175753000000004
ENSG00000072818	9744	ACAP1	6.367958	11.159901	2.374977	7.668062000000001	5.5001619999999996	0.7977839999999999	6.527092999999999	11.852418	3.592484	48.99817500000001	5.259024	26.208595000000003
ENSG00000072832	1400	CRMP1	5.972777000000001	27.579788999999998	7.314159999999999	15.067881000000002	7.275702000000001	2.077503	4.675968	23.924266999999997	4.5279419999999995	6.152441	4.495026	18.659523
ENSG00000072840	2121	EVC	10.599884	2.870835	18.748845	2.368951	12.481044	6.668356	8.724608	10.225684000000001	7.855843	2.88546	6.67633	2.044498
ENSG00000072849	51009	DERL2	77.374189	57.329243000000005	61.347584000000005	56.684625	57.546982	53.565272	80.522676	64.74788600000001	77.61348100000001	39.00050100000001	52.337813	41.236905
ENSG00000072858	54847	SIDT1	0.0083	0.437905	0.007151	0.045922	0	0.189083	0.011711	0.075942	0.134185	3.3017760000000003	0.39545600000000003	0.503226
ENSG00000072864	54820	NDE1	33.920846000000004	33.303695000000005	22.068996000000002	36.082283	25.101490000000002	25.78273	26.477194	16.233952000000002	5.58275	8.768608	9.877609	7.61013
ENSG00000072952	10335	MRVI1	4.2838270000000005	0.013718	1.8131529999999998	0.039814	1.123843	0	0.78414	0.010664999999999999	3.821604	0.058176	3.118657	0.04633
ENSG00000072954	79041	TMEM38A	0.881887	3.7194830000000003	1.159799	3.270728	0.6651739999999999	2.532613	0.46770300000000004	2.451903	0.942696	20.808065	5.7672490000000005	9.098357
ENSG00000072958	8907	AP1M1	95.786169	71.839021	68.14115100000001	86.19290500000001	78.37366599999999	80.98858700000001	74.465487	62.826633	73.601783	69.69197700000002	65.152865	49.08164099999999
ENSG00000073008	5817	PVR	44.413992	35.041937000000004	29.512888999999998	29.508859	29.460334	57.748673	30.181239	88.983013	44.019143	25.084366000000003	35.827487000000005	65.60900600000001
ENSG00000073050	7515	XRCC1	21.935583	34.102149000000004	13.847531	36.183325	17.171587000000002	30.458349000000002	25.843745000000002	26.795602	13.227606999999999	15.492187000000001	15.870190000000001	21.611386
ENSG00000073060	949	SCARB1	12.229486000000001	36.18569	10.350465	32.812371999999996	12.012651	52.848746000000006	6.766278000000001	55.715424	10.623131999999998	61.381612	11.749559	45.456396
ENSG00000073067	54905	CYP2W1	0.019186	0.037231	0	0.054118	0	0	0	0.014463	0	0.250674	0	0.27976100000000004
ENSG00000073111	4171	MCM2	27.974032	72.84279500000001	6.48889	80.277577	16.642838	61.200683999999995	38.05988599999999	39.784535999999996	7.9023509999999995	10.187204000000001	18.370842	10.183309000000001
ENSG00000073146	54456	MOV10L1	0.247466	0.506078	0.8536870000000001	0.519	0.250651	0.023969	0.10994100000000001	0.5458080000000001	0.142386	0.49422499999999997	0.079528	0.835664
ENSG00000073150	56666	PANX2	1.772572	2.448465	1.1653019999999998	2.968209	1.617237	1.4000219999999999	1.027623	1.448613	0.815507	7.886107	0.56396	14.966307
ENSG00000073169	83642	SELENOO	18.357143999999998	19.860848	16.141043	13.919055	18.028786	11.230065	21.450065000000002	16.300494999999998	22.091464000000002	31.054387	20.484111	21.701973
ENSG00000073282	8626	TP63	0.143671	2.707256	0.265993	4.477769	0.014893	2.9056390000000003	0.025622	0	0.063685	0.027006	1.08866	0.146212
ENSG00000073331	80216	ALPK1	3.4501290000000004	6.264955	7.632402	5.079883999999999	4.338006	4.910066	2.969614	6.458168000000001	2.951567	14.67447	3.6847570000000003	32.361610999999996
ENSG00000073350	3993	LLGL2	0.03826	0.683319	0.103835	0.276361	0.358777	23.233981999999997	0.610643	4.146769	0.051386	5.859960999999999	1.222403	0.461607
ENSG00000073417	5151	PDE8A	19.640175	12.779649	22.991785999999998	9.956727	20.293827	13.929904	19.06006	15.439370000000004	13.404793	9.948167000000002	10.587598999999999	13.907696000000001
ENSG00000073464	1183	CLCN4	1.230739	1.84415	1.025868	1.638853	0.9790049999999999	1.863657	0.811662	2.036683	1.137965	0.40204	0.811303	0.903301
ENSG00000073536	54475	NLE1	21.294363	21.267815	10.151530000000001	24.225438999999998	14.810512000000001	30.000915	18.021395000000002	38.901393	7.649843	11.956855000000001	7.9106510000000005	15.415842999999999
ENSG00000073578	6389	SDHA	75.628708	95.906743	77.40204800000001	92.82818999999999	71.793304	94.54024200000002	68.307216	101.96772599999998	66.06129999999999	80.13177300000001	84.658472	121.04999100000002
ENSG00000073584	6605	SMARCE1	81.87115999999999	104.58822199999999	94.27089899999997	103.193512	88.27977700000001	85.804867	71.25043400000001	74.50667599999998	55.04059600000001	59.918136000000004	50.627313	47.67429100000001
ENSG00000073598	54752	FNDC8	0	0	0.069982	0.463186	0.100284	0.067272	0.028271	0.057148	0.111132	0.063129	0	0.062195
ENSG00000073605	55876	GSDMB	2.033248	5.061139	3.675949	5.308936999999999	3.4331750000000003	3.7331080000000005	3.716718	3.100657	3.356946	29.142805000000006	4.583685	44.76981299999999
ENSG00000073614	5927	KDM5A	13.571720000000003	15.723066999999999	17.920538999999998	17.960508	13.647941	16.796207	11.019318	22.037131	7.822445999999999	12.609308999999998	9.315190999999999	5.790697
ENSG00000073670	4185	ADAM11	0.213542	1.6624400000000001	0.43790399999999996	1.302466	0.273344	0.441129	0.252926	0.880196	0.245023	1.203109	0.239546	1.15453
ENSG00000073711	5523	PPP2R3A	8.338875999999999	4.665832000000001	10.626248	3.4100939999999995	8.948599	6.194991999999999	8.332787999999999	6.393034000000001	4.226299	1.3350659999999999	3.436047	5.957197
ENSG00000073712	10979	FERMT2	133.65715600000001	40.002247	107.700804	37.334937	91.349307	42.750941000000005	71.562964	41.618814	64.892589	14.094995	49.810871000000006	38.360203
ENSG00000073734	8647	ABCB11	0.086786	0.416214	0.170037	0.264752	0.152951	0.17095	0.323566	0.38372	0.176819	0.362164	0.105544	0.591724
ENSG00000073737	10170	DHRS9	0	0.096374	0	0.06238	0	0	0	0.144368	0	0.6055889999999999	0	2.229832
ENSG00000073754	922	CD5L	0	0.03952	0	0.019151	0	0.4072	0	0.030703	0	0.27811	0	0.971645
ENSG00000073756	5743	PTGS2	11.075551	77.81133100000001	17.139906	123.68194499999998	15.838118000000001	84.04991100000001	4.792091	1.6009449999999998	18.043067999999998	1.2722049999999998	16.089633	4.26071
ENSG00000073792	10644	IGF2BP2	38.10352999999999	42.741068	51.628893000000005	46.385583000000004	50.71567399999999	54.160512999999995	32.358037	57.776311	25.969086000000004	28.429852000000004	22.949756999999998	70.133625
ENSG00000073803	9175	MAP3K13	15.129065	15.751356999999999	14.693765	12.871315000000001	12.560376999999999	15.638586	14.904175000000002	21.812994	12.212752	23.962314000000003	13.514054000000002	34.530328
ENSG00000073849	6480	ST6GAL1	0.069361	2.229628	0.683547	2.5474959999999998	0.088365	2.195032	0.414392	0.723621	0.243953	0.265236	18.183378	0.729956
ENSG00000073861	30009	TBX21	0	0	0	0.047959	0	0.014791	0.012207	0	0	0.541589	0.060221	0.195665
ENSG00000073905	NA	VDAC1P1	0	0	0	0	0	0	0	0	0	0	0	0
ENSG00000073910	10129	FRY	0.709012	2.3878619999999997	3.0659840000000003	2.907194	2.067608	1.318775	0.223434	0.123353	0.719545	6.949597	1.066258	2.5623899999999997
ENSG00000073921	8301	PICALM	137.774531	92.55425699999998	111.16357999999998	91.63197000000001	110.94479299999996	154.393352	78.673584	144.10010399999996	79.6138	44.753702	71.936737	49.51735300000001
ENSG00000073969	4905	NSF	27.618238	24.737414	28.478383	24.896118	26.98491	23.022411999999996	22.448473000000003	20.293090000000003	21.918969	17.652288	19.716834000000002	18.201833
ENSG00000074047	2736	GLI2	8.729907	8.631212000000001	4.535769	7.593488000000001	4.729081	4.019437	4.172722	7.988747	1.8080019999999999	0.6639839999999999	1.024516	5.333074999999999
ENSG00000074054	23332	CLASP1	14.731491	19.278526000000003	22.671436999999997	15.637681	16.334319999999998	13.859053000000001	11.433511000000001	17.937648999999997	6.862771	13.941738	6.833075	9.335367999999999
ENSG00000074071	65993	MRPS34	106.797017	127.30091699999998	69.485388	122.585282	93.473719	91.236837	121.76037899999999	97.724155	98.262828	105.889875	92.54146399999999	146.82755
ENSG00000074181	4854	NOTCH3	34.400496000000004	3.671003	8.518508	1.726442	8.220896	0.54056	15.317015	3.309383	12.352333999999999	3.514322	11.074417	10.770921000000001
ENSG00000074201	1207	CLNS1A	79.197835	157.493932	94.79654599999999	143.43333199999998	76.10828000000001	165.086686	72.742207	221.182795	76.72797	188.73500100000004	68.812101	160.34924800000002
ENSG00000074211	5522	PPP2R2C	0.060019	7.969053	0.027023	5.9887120000000005	0.063799	0.539197	0.044241	7.296015999999999	0	5.972258999999999	0.018162	22.207002000000003
ENSG00000074219	8463	TEAD2	20.632979999999996	22.671158	22.607509000000004	22.255608	16.188469	12.437219000000002	18.098629999999996	11.833774999999997	16.217956	2.7292560000000003	13.265905	12.722082
ENSG00000074266	8726	EED	12.158838	28.885618	9.110786999999998	26.466148000000004	11.31518	19.745685999999996	12.266409000000001	25.673765000000007	13.135959	21.114781	12.358669999999998	18.369753
ENSG00000074276	54825	CDHR2	0	0.640768	0	0.40324299999999996	0.29505000000000003	0.466686	0.46207600000000004	0	0.303134	0.015914	0.018277	0.03447
ENSG00000074317	6620	SNCB	0	7.071634	0	8.648696	0	5.222749	0	0.608093	0.050964	1.6869399999999997	0.063146	7.494885
ENSG00000074319	7251	TSG101	77.00558200000002	41.714805	63.001901	37.17627099999999	59.59350799999999	70.95875500000001	55.793665	77.49575	70.911353	86.403696	62.848400000000005	68.195299
ENSG00000074356	55421	NCBP3	15.218388999999998	14.565436000000002	24.783360000000002	13.153571000000001	15.197543000000001	11.827148999999999	14.274676	18.212319	11.570727	7.273909999999999	13.089998999999999	8.073875
ENSG00000074370	489	ATP2A3	0.954429	2.20125	2.227873	2.325671	3.65116	1.565555	1.112986	0.923546	2.310571	3.6032029999999997	34.37357	3.7534029999999996
ENSG00000074410	771	CA12	24.665387999999997	38.448487	42.12292	60.916239	17.53424	36.820457000000005	21.848816999999997	1.355465	8.792515	1.1790189999999998	7.4250869999999995	4.979237
ENSG00000074416	11343	MGLL	161.656363	46.608624999999996	88.49686600000001	59.89135400000001	133.40157100000002	76.79357399999999	78.829071	58.47294600000001	155.03470499999997	4.571434	132.75884499999998	14.162388
ENSG00000074527	59277	NTN4	82.312063	12.646155	60.043066	12.818272	70.15572	24.546537999999998	23.70068	12.036963	107.360478	2.464771	76.878233	9.414991
ENSG00000074582	617	BCS1L	23.124507999999995	47.47668400000001	27.197887	44.73671900000001	27.338838999999997	40.196893	40.111638000000006	43.142326	20.43565	40.880382000000004	23.507742000000004	27.999378999999998
ENSG00000074590	9891	NUAK1	4.245012	9.989609	3.384828	5.495426	3.93926	46.462513	1.244741	23.320545000000003	1.467155	3.625387	1.2204	4.746706
ENSG00000074603	54878	DPP8	14.187772	13.680475000000003	19.057205	12.163481999999998	15.627025	11.093831999999999	6.883698	17.726931999999998	5.917597	15.753207000000002	7.3549690000000005	32.64289699999999
ENSG00000074621	9187	SLC24A1	5.475619	4.0445150000000005	5.934685999999999	2.9571690000000004	4.93859	4.507303	3.4460419999999994	7.603526999999999	3.0830339999999996	4.441385	3.540224	1.331895
ENSG00000074657	55205	ZNF532	25.085679999999996	30.841469000000007	35.150625999999995	24.568783999999994	30.054556	21.601615000000002	16.906157	34.865195	12.050998	10.679238000000002	12.042701999999998	16.483793
ENSG00000074660	8578	SCARF1	0.104192	0.124138	0.29147500000000004	0.097842	0.191751	0.200258	0.162431	0.243127	0.257373	0.48593000000000003	0.2242	2.046169
ENSG00000074695	3998	LMAN1	75.734767	47.299292	111.517279	49.862681	76.568226	52.985476999999996	62.093529000000004	38.302434	37.203746	53.191917	34.239499	69.180806
ENSG00000074696	51495	HACD3	55.083614	77.93761599999999	49.056278999999996	79.605088	48.95233999999999	75.52961400000001	50.539367999999996	62.341097000000005	43.181917000000006	32.909227	37.965109	45.021765
ENSG00000074706	26034	IPCEF1	0.868573	0.028376	0.948334	0	0.113756	0.079736	0.29928	0.032235	0.056694	0.05369	0.11871	0.010212
ENSG00000074755	23140	ZZEF1	10.493876000000002	6.349102000000001	9.783617	5.625734	8.639270000000002	5.445475999999999	6.567978	8.398634	5.119654	14.483226	5.4379040000000005	10.854642
ENSG00000074771	50508	NOX3	0	0.044739	0	0	0	0	0	0	0	0	0	0
ENSG00000074800	2023	ENO1	1523.758715	2507.0262990000006	850.0857419999999	2211.277389	1209.746608	1449.9987669999996	1422.307673	1811.0869690000002	802.54207	1920.4200419999997	1086.7148920000002	1077.7180200000003
ENSG00000074803	6557	SLC12A1	0.148575	0	0	0.024894	0.004156	0.023071	0.003365	0	0	0	0.033114	0.014638
ENSG00000074842	56005	MYDGF	435.210168	212.221651	503.238923	222.870802	522.56195	206.656696	489.879919	174.842556	747.447864	377.260783	625.1288880000001	365.857693
ENSG00000074855	57719	ANO8	4.36717	4.752779	5.321237	5.3680069999999995	4.275049	4.9163250000000005	4.759023	2.9208	2.683656	4.97382	2.0469720000000002	5.481152
ENSG00000074935	51175	TUBE1	11.144337	16.148519999999998	22.865406	14.995487	14.464704	20.994163	7.6716809999999995	23.625209	6.824764999999999	8.775643	8.920681	13.395424
ENSG00000074964	55160	ARHGEF10L	12.585265	6.902477	9.008429999999999	7.225567000000002	10.075632	11.768724	9.794552	7.158798999999999	17.782421	4.271696	14.712615000000001	9.993349
ENSG00000074966	7294	TXK	0.358757	0.404808	0.8176910000000001	0.200509	0.3264	0.5555019999999999	0.259071	0.214117	0.252131	0.37806	0.467379	0
ENSG00000075035	9671	WSCD2	0.008994	0.270829	0	0.107826	0	0.35187100000000004	0.017559	0.115357	0	1.226947	0	0
ENSG00000075043	3785	KCNQ2	0	0.804996	0	0.129042	0	0.316192	0	0.3095	0	4.181704	0	8.704381
ENSG00000075073	6865	TACR2	0.575185	0.156343	0.188749	0.202216	0.429621	0.186634	0.211845	0.251865	0.153717	0.041576	0.33325	0.132818
ENSG00000075089	64431	ACTR6	19.86813	12.908137	18.71731	18.670035000000002	17.071015	22.984755	16.296929000000002	22.051403	12.281865	45.323267	15.340962999999999	11.809513
ENSG00000075131	54962	TIPIN	13.967788	21.735298	8.198928	24.934288	9.780693	16.840384	15.214699999999999	21.827814999999998	11.75824	10.611532	7.152507	8.057845
ENSG00000075142	6717	SRI	107.87728899999999	179.077013	113.247568	136.962133	100.152128	86.34974700000001	94.297406	165.16164300000003	123.39236700000001	134.217775	116.95514900000002	171.18461099999996
ENSG00000075151	8672	EIF4G3	27.047977	24.293132	44.53388700000001	25.853663	33.439686	29.992515	22.950628000000002	29.408537	25.623399999999997	30.747827	20.992410999999997	22.277957999999998
ENSG00000075188	79023	NUP37	42.070605	41.107475	33.327211999999996	40.390604	34.624136	44.487406	42.051624	50.906171	26.223646999999996	38.403215	30.829021	14.248427
ENSG00000075213	10371	SEMA3A	6.897599	31.162851999999997	30.473341	26.66953	14.157238999999999	14.830294999999998	15.95631	14.527043	15.085736	14.794725	14.074127	36.491899000000004
ENSG00000075218	51512	GTSE1	25.167357000000003	44.861365	7.375859	37.277322999999996	14.658874	16.069765	28.341609	25.732306	5.7542230000000005	3.7605229999999996	7.982365000000001	6.054932
ENSG00000075223	10512	SEMA3C	34.815217000000004	28.074286	59.544881000000004	27.552512999999998	33.618408	27.913847	24.656502999999997	50.789030000000004	22.741728000000002	7.541649	14.759013	26.513538999999998
ENSG00000075234	55020	TTC38	17.458669	13.254777	17.405070000000002	10.301059	16.715712	15.267757	20.792161	12.626316000000001	12.354218999999999	7.374877	12.729842	12.874168
ENSG00000075239	38	ACAT1	101.13269499999998	88.80307400000002	87.74906700000001	104.13854099999999	88.02358299999999	103.80460000000001	64.73492499999999	68.990343	91.099903	64.561885	83.76656400000002	39.22118
ENSG00000075240	23151	GRAMD4	7.247433	9.530249999999999	4.530998	11.897418	8.118444	8.383036	4.509689999999999	10.788587999999999	3.5568989999999996	40.607730000000004	6.525394	5.923488
ENSG00000075275	9620	CELSR1	0.149576	0.268605	0.49744600000000005	0.393089	0.176595	8.038013	0.20680500000000002	5.5878000000000005	0.065151	0.138451	0.151367	0.13231900000000002
ENSG00000075290	7479	WNT8B	0.021428	0.142781	0	0.039541	0.018675	0	0.015083	0.07923	0	0.542335	0	0.069186
ENSG00000075292	27332	ZNF638	35.492485	54.159572000000004	33.010564	51.15516100000001	30.044933999999998	41.021198000000005	26.819047	68.313119	53.107042	64.17891800000001	38.329098	60.730692000000005
ENSG00000075303	55972	SLC25A40	12.732337000000001	27.247360000000004	6.391724000000001	17.882216	7.45637	18.945177	11.869282000000002	21.793797999999995	5.160730000000001	23.170778999999996	10.776737999999998	17.213085
ENSG00000075336	29090	TIMM21	33.464192	42.725791	23.369123000000002	35.340274	25.46512	23.259228	38.869676	38.554370999999996	21.373311	11.977772	18.609075	16.997847
ENSG00000075340	119	ADD2	0.008018	0.807966	0.009923	2.136132	0.003873	0.582195	0.003119	0.043755	0	0.025874	0	0.18689699999999998
ENSG00000075388	2249	FGF4	0	0	0	0	0	0	0	0.010234	0	0.020566	0	0.111407
ENSG00000075391	9462	RASAL2	12.660781	13.365165999999999	15.769863	9.234588	15.931014	17.001784999999998	10.248368000000001	28.228856	5.531359	1.8957069999999998	4.20939	7.378724
ENSG00000075399	9605	VPS9D1	17.204404	12.495804999999999	22.426220999999998	9.820801	24.073042	8.326675	13.954930000000001	10.8761	25.261533	9.471642	23.510274000000003	22.668574999999997
ENSG00000075407	7587	ZNF37A	4.415566	7.544454	6.019788999999999	7.567081000000001	4.941218	13.814902	3.5831020000000002	9.291341000000001	3.329311	10.395935999999999	3.730247	5.595757000000001
ENSG00000075413	4140	MARK3	36.22388699999999	30.609395999999997	54.109891000000005	24.197850000000003	39.366564	35.911539000000005	35.02142500000001	40.313226	44.58257300000001	43.47277900000001	38.015595	20.906077
ENSG00000075415	5250	SLC25A3	950.5129120000001	561.5125539999999	877.801711	572.9526220000001	901.133579	744.986115	737.336646	754.5824540000001	456.166516	585.2539529999999	434.58995	275.50906599999996
ENSG00000075420	64778	FNDC3B	37.859362000000004	29.962806000000008	67.02063199999999	35.382415	38.20322000000001	50.13643400000001	20.561787	25.051164999999997	30.896239999999995	13.787666	23.282001	17.081483
ENSG00000075426	2355	FOSL2	41.679721	46.700769	58.93184599999999	34.720710999999994	36.085689	72.272124	32.145981	63.847069000000005	19.727408999999998	18.100051	16.684566	26.172898000000004
ENSG00000075429	27091	CACNG5	0.03579	0.064058	0.027723	0.053225	0.045765	0.03352	0.028176	0.071234	0.050487	0.146603	0.104605	0.220268
ENSG00000075461	27092	CACNG4	0	0.046	0.010399	0.022265	0	0.010314	0.00851	0.035752	0	0	0	0
ENSG00000075539	285527	FRYL	8.552835	11.681358999999997	11.666315999999998	8.063484999999998	7.860472	8.251422000000002	8.162336999999999	18.450485000000004	4.564623	9.189570999999999	4.166795	8.538670999999999
ENSG00000075568	23505	TMEM131	15.487986000000001	22.108738000000002	19.785176999999997	18.167281000000003	16.609804	14.883996	15.221506	22.904723	10.880269999999998	12.698479	11.775719	13.296434000000001
ENSG00000075618	6624	FSCN1	271.574037	262.44405500000005	222.814562	226.019939	290.68281399999995	168.42156	247.734545	242.833694	201.75262400000003	118.99150400000002	161.68618800000002	396.74079100000006
ENSG00000075624	60	ACTB	11226.563610000001	5309.140410999999	6568.777721000001	4754.7239979999995	10116.39632	3687.124245	7819.036166000001	3998.208389	6180.679856	1142.299151	6007.70247	1451.3831919999998
ENSG00000075643	55034	MOCOS	3.249999	3.655383	7.835547	3.874499	5.598867	4.867847	4.486836	5.304503	5.502666	0.991669	3.152381	5.011438
ENSG00000075651	5337	PLD1	1.6783200000000003	8.878754999999998	5.709202	6.348116999999999	2.475635	12.613261999999999	1.1695209999999998	9.444085000000001	2.302075	9.773378	0.9065880000000001	23.054846
ENSG00000075673	479	ATP12A	0	0.038187	0	0.053253	0	0.059947	0.008143	0.014841	0	0.017177	0	0.074417
ENSG00000075702	284403	WDR62	7.312247	13.053646999999998	2.241181	10.771493	4.880413	9.265516	9.158857	9.500016	4.0713	5.697432	3.740398	11.025131000000002
ENSG00000075711	1739	DLG1	29.927294	35.306442000000004	27.227174999999992	34.933233	24.535639	31.291682	14.311852	38.282164	13.460518	20.377832	13.343636	15.855736
ENSG00000075785	7879	RAB7A	266.740256	191.67486000000002	178.242458	226.610172	246.72126999999998	258.893367	197.287438	235.01165299999997	209.531081	137.125888	190.427458	120.688559
ENSG00000075790	55973	BCAP29	71.30590300000001	59.73063099999999	64.29587300000001	58.443719	62.873792	36.000588	57.66414000000001	49.783167	66.882141	55.673750000000005	66.54927599999999	50.916458999999996
ENSG00000075826	25956	SEC31B	1.489148	5.174966000000001	3.055545	4.344671	2.155006	3.304973	2.161731	3.288071	2.279295	10.718728000000002	2.753797	5.207609000000001
ENSG00000075856	9733	SART3	17.237569999999998	22.920918	20.155184000000006	26.653668	19.017014999999997	26.477654	16.439777	28.562907000000003	10.566195	29.670979000000006	13.871830000000001	12.061350000000001
ENSG00000075884	55843	ARHGAP15	0	0.068881	0.042917	0.079676	0	0.060557	0	0	0	0.514474	4.558049	0.279171
ENSG00000075886	113457	TUBA3D	0.06456	0.236579	0.360826	0.133395	0.16876	0.159744	0.08691	0.487642	0	0.945662	0	0.573167
ENSG00000075891	5076	PAX2	0	0.719251	0	0.5992280000000001	0	0.281706	0	0.971166	0	9.848935999999998	0	1.792209
ENSG00000075914	23016	EXOSC7	30.141283	37.24462700000001	33.880717000000004	30.051598	34.733970000000006	26.668114	30.423527	57.198882	43.884542	45.470183	41.269310000000004	66.136605
ENSG00000075945	22920	KIFAP3	16.547518	10.584906	19.344624999999997	12.271825	13.718859	14.623617	12.456248	11.602777000000001	16.559019	11.835657000000001	14.253025000000001	16.581229
ENSG00000075975	23609	MKRN2	23.192982	14.932527	27.541574999999998	14.053738	25.157063	65.15454	17.029878	51.909605	16.657742	33.93483	14.873303	31.666953
ENSG00000076003	4175	MCM6	34.516032	39.786122	15.783162	44.413361	22.70579	36.449641	33.939902	23.186861	12.022676	10.128676	17.708983	9.70795
ENSG00000076043	25996	REXO2	193.657482	151.68771600000002	205.928492	125.83665799999999	190.076933	142.77744500000003	151.710292	138.23943600000004	211.57864700000005	74.236131	164.417308	192.13162400000004
ENSG00000076053	10179	RBM7	28.399343000000002	35.705274	28.818420999999997	39.131257	28.253313000000002	30.927192	22.322719999999993	38.349764	17.486739	24.822806000000003	14.839490000000001	27.131086000000003
ENSG00000076067	5939	RBMS2	31.065907000000003	28.785512	27.838729	19.858018	23.670619000000002	17.354369	16.433197	30.387178999999996	16.673500999999998	12.057832000000001	15.006587999999999	20.126571000000002
ENSG00000076108	11176	BAZ2A	17.600322000000006	27.916798000000004	22.915922000000002	25.959782	21.877249000000003	27.457918000000003	14.80526	36.156355000000005	9.420810999999999	52.098085000000005	11.893516	49.44084200000001
ENSG00000076201	25930	PTPN23	21.333322000000003	20.821427	17.712924	17.556076	20.928468000000002	13.382216	20.007831	20.691067	12.352286	14.687956000000002	10.250572	16.576624
ENSG00000076242	4292	MLH1	30.950115000000004	37.31868899999999	25.460153999999996	31.708869999999994	25.644205000000003	24.000244	30.448330000000006	30.207156	16.706511	14.482877000000002	20.145062000000003	17.024061
ENSG00000076248	7374	UNG	28.592357999999997	45.049224	20.498617999999997	50.763815	22.536197	34.596432	26.057347	21.116575	14.253172999999999	7.057717	14.296843	6.204801
ENSG00000076258	2329	FMO4	0.572393	1.169773	1.524703	1.253904	0.412854	0.71611	0.804234	0.869801	0.885552	1.5328879999999998	0.95143	1.9344919999999999
ENSG00000076321	27252	KLHL20	15.021213	12.941310000000001	19.93602	14.187033	16.134876000000002	14.804590999999999	12.066737	16.664854000000002	8.870158	12.430010000000001	6.922956999999999	8.214092
ENSG00000076344	8786	RGS11	0.885396	0.018922	2.448231	0.009156	1.762756	0.018675	0.954773	0.008738	4.073074	0	3.638839	0.031978
ENSG00000076351	113235	SLC46A1	2.89932	4.565383000000001	2.3881669999999997	3.001925	2.8666270000000003	5.818526	4.642766	5.253957999999999	4.96154	3.486935	3.962386	7.597510999999999
ENSG00000076356	5362	PLXNA2	2.156654	1.333684	0.599398	0.944647	0.589322	0.497398	0.821273	1.582577	0.114353	1.625736	0.20199799999999998	3.179245
ENSG00000076382	10615	SPAG5	28.108843000000004	54.49770399999999	10.188045999999998	49.684574	17.866748	24.959008999999998	34.09544600000001	31.307126000000004	10.042944	12.536047999999997	19.597941	22.376981
ENSG00000076513	88455	ANKRD13A	84.47703500000001	11.280750000000001	107.897488	15.374033	100.45684700000001	19.373966	60.575763	11.96788	84.643901	15.609806	74.184735	17.39028
ENSG00000076554	7163	TPD52	0.021195	42.995039	0.01826	33.359854	0	38.165103	0.086195	62.280515	0	41.687823	9.045075	50.081813999999994
ENSG00000076555	32	ACACB	0.9405209999999999	1.428234	1.703376	2.9088499999999997	1.774218	0.9859390000000001	2.070747	0.46769499999999997	0.41199399999999997	0.97993	0.947208	1.686372
ENSG00000076604	9618	TRAF4	31.55677	62.980893	24.375525000000003	55.83078	27.214778000000003	82.62123	31.787326	104.58088400000001	36.595341	50.470884	48.10358900000001	46.937732
ENSG00000076641	55824	PAG1	1.055253	0.9932259999999999	2.386423	0.670537	1.552558	0.97893	0.968188	0.288318	3.026448	0.513316	6.678494	2.224292
ENSG00000076650	55094	GPATCH1	4.20088	6.834308999999999	3.542306	5.66613	2.7145010000000003	6.026879	4.369048	5.318257	3.24155	6.497063	3.259234	9.121713
ENSG00000076662	3385	ICAM3	5.793964000000001	5.380013	5.754703	5.437827	4.9511009999999995	5.799256	10.103386	3.5084349999999995	4.206193	2.446395	7.779012	6.62458
ENSG00000076685	22978	NT5C2	70.63062799999999	30.559317	87.053561	27.54524	64.49419400000001	126.39665600000001	29.870315	69.68041200000002	37.794933	29.607090999999997	40.046369999999996	23.457082
ENSG00000076706	4162	MCAM	50.659814999999995	66.790959	30.600504	37.704466	56.26851	47.206984	23.32036	113.75151499999998	26.433739000000003	20.277425	20.979885	50.423952
ENSG00000076716	2239	GPC4	2.443813	14.031386	1.195786	12.461172	0.66127	33.924269	1.111297	15.809062	0.286641	3.100748	0.221848	9.856867
ENSG00000076770	55796	MBNL3	0.917929	1.951307	2.158777	1.500595	0.5770770000000001	0.9272429999999999	1.406763	0.25415	0.956086	1.9872739999999998	0.637903	0.606946
ENSG00000076826	57662	CAMSAP3	0	2.6165730000000003	0	1.76696	0	9.636593999999999	0.020273	5.832147	0	8.246103999999999	0.643755	23.425316000000002
ENSG00000076864	5909	RAP1GAP	0.03614	1.439568	0.131031	1.0714599999999999	0.109605	0.500725	0.089657	1.035175	0.075648	2.001108	0.062794	4.037885999999999
ENSG00000076924	56949	XAB2	21.65337	54.958327000000004	19.455151	58.323407	20.325263999999997	47.946436	24.636091999999998	43.365859	21.899189000000003	44.495688	20.971141000000003	52.345277
ENSG00000076928	9138	ARHGEF1	44.81798299999999	62.754973	38.216322	63.88681999999999	43.417996	52.11538600000001	44.58622599999999	67.180272	40.581300999999996	52.44197400000001	42.127677	73.290517
ENSG00000076944	6813	STXBP2	2.401485	31.414867999999995	2.9433789999999997	17.411533	3.5075849999999997	50.699228000000005	1.930181	85.35328599999998	9.524133	88.97387099999997	17.524291	88.23600199999998
ENSG00000076984	5609	MAP2K7	18.68453	33.499414	18.682805	34.374193	17.833431	33.627674999999996	16.74475	35.574574	12.999072	25.65254	12.682877000000001	27.503963000000002
ENSG00000077009	27231	NMRK2	0	0	0	0	0	0	0	0	0	0.070826	0	0.46219
ENSG00000077044	8527	DGKD	4.967962999999999	20.979448	4.2129200000000004	10.017091	3.027355	13.488228999999999	5.440351	28.378279000000003	1.911578	37.18028	3.254463	106.87236800000001
ENSG00000077063	83992	CTTNBP2	1.002213	2.446071	2.611955	1.1761380000000001	1.81471	1.254475	1.2315260000000001	0.732398	0.070404	1.705949	0.036902	0.630115
ENSG00000077080	51412	ACTL6B	0	0	0	0	0	0	0	0	0	0	0.055935	0.052061
ENSG00000077092	5915	RARB	4.210846	0.60544	0.71082	0.063751	0.793291	0.059723	1.498293	0.136334	0.431576	0.882935	0.39754500000000004	1.273022
ENSG00000077097	7155	TOP2B	37.480228	42.708294	48.98461900000001	39.253657	38.039119	36.932594	31.757189	41.724748	36.937977000000004	38.402694	40.736764	29.555226
ENSG00000077147	56889	TM9SF3	63.88049499999999	43.027044	83.009584	51.762128000000004	62.338814	52.457151999999994	38.213907	53.596478000000005	51.560497999999995	50.543084	42.488963000000005	22.798649
ENSG00000077150	4791	NFKB2	18.069663	45.20516500000001	22.774026	50.30597800000001	15.063010000000002	48.21472900000001	20.522858	33.70898599999999	27.515459999999997	46.364737	33.50568	89.11969199999999
ENSG00000077152	29089	UBE2T	57.317025	76.573923	14.303138	84.14623	32.7719	57.899198999999996	68.30970500000001	31.517977	35.940732000000004	22.610014	38.35995200000001	35.388591999999996
ENSG00000077157	4660	PPP1R12B	4.282035	1.30625	3.6773219999999998	4.4311989999999994	1.578245	2.3420560000000004	2.1445790000000002	2.565212	1.9565160000000001	2.584182	1.000877	2.6529369999999997
ENSG00000077232	54431	DNAJC10	37.365879	47.28911	50.275031999999996	47.42741199999999	32.986584	49.524362999999994	30.244362000000002	51.906837	24.573442000000004	35.367990000000006	25.646012	47.661367
ENSG00000077235	2975	GTF3C1	25.093000000000004	24.134388999999995	23.450557000000003	31.295967000000005	19.791926	20.121644000000003	27.475896999999996	20.499380000000002	36.827073	25.53138	31.539375	25.97691
ENSG00000077238	3566	IL4R	17.066603999999998	39.149962	13.465989000000002	61.89418999999999	11.638268	35.716719000000005	12.482121999999999	9.065377999999997	16.586556	14.63697	15.062475000000001	10.828687
ENSG00000077254	23032	USP33	27.53198	32.419824	35.398623	34.084445	31.188285	31.007946	19.438594000000005	21.576075000000003	22.517412999999994	37.358833	16.915584	34.780421
ENSG00000077264	5063	PAK3	0.058471	1.399053	0.168268	0.310254	0.016949	1.2822010000000001	0.062619	4.2352609999999995	0.026844	0.298279	0.420748	1.7374519999999998
ENSG00000077274	827	CAPN6	0	0.256973	0	0.169614	0	0.073329	0	0.208803	0	5.042384	0.298177	0.553119
ENSG00000077279	1641	DCX	0	0	0	0	0	0	0.003164	0	0	0	0	0.010897
ENSG00000077312	6626	SNRPA	86.458843	131.814531	44.35235000000001	133.495085	68.022609	127.10818599999999	85.199821	99.26207600000001	44.537095	86.450058	54.971195	64.548069
ENSG00000077327	9576	SPAG6	0	0	0.065635	0	0.016601	0.138253	0.013413	0	2.514827	1.858372	2.576019	0.246042
ENSG00000077348	56915	EXOSC5	12.88953	28.078908	8.151343	27.890385	14.097166	39.084081000000005	20.075619	67.844225	10.220099	47.381232	18.608336	40.582021
ENSG00000077380	1781	DYNC1I2	89.543934	68.78764600000001	91.14937499999999	67.800329	80.06368899999998	52.541294	66.656455	48.505031	76.13027799999999	29.327924000000003	65.71159200000001	36.26698499999999
ENSG00000077420	54518	APBB1IP	8.20881	0	11.648669000000002	0.046936	7.982525	0.028954	6.823655	0	15.081503	0	22.996194	0
ENSG00000077454	4034	LRCH4	23.206255	16.577489	13.639708999999998	15.035717	21.784114000000002	8.367526	24.079302	21.17336	21.270753	27.795715999999995	22.414189999999994	21.190324
ENSG00000077458	143684	FAM76B	10.935146	13.188074000000002	12.139257999999998	14.817647000000003	9.342105	17.060937999999997	7.1466389999999995	17.418208	2.48188	15.479475	3.5168740000000005	11.984949000000002
ENSG00000077463	51548	SIRT6	27.836699999999997	21.144817	23.106558999999997	15.409682999999998	26.409347000000004	25.323165	24.480937	28.363106999999992	23.817857999999998	21.588676	21.518807000000002	23.225257
ENSG00000077498	7299	TYR	0	0	0	0	0	0	0	0	0	0	0	0
ENSG00000077514	10714	POLD3	12.743788	19.350927000000002	6.816392999999999	18.334604000000002	8.471662	22.523957000000003	12.591924999999998	19.321411	4.387315	3.4108099999999997	4.744593	6.71361
ENSG00000077522	88	ACTN2	0	0.291867	0.028223	1.354546	0.123359	0.498012	0.067808	0.7312540000000001	0.961657	0.6461490000000001	0.606328	4.987045999999999
ENSG00000077549	832	CAPZB	389.47079199999996	211.21673099999998	368.78419399999996	202.69191999999998	387.32484100000005	215.68474399999997	331.44854999999995	203.06550700000003	315.688112	124.720585	289.745446	110.206433
ENSG00000077585	7107	GPR137B	13.233545	9.726415	14.109138999999999	9.478597999999998	13.514756	13.621182000000001	8.983747999999999	17.455552	14.295966	6.457095	16.337773	26.525893
ENSG00000077616	10003	NAALAD2	0.06516	1.114808	0.23187100000000002	0.63811	0.24288	0.288698	0.24887099999999998	0.81755	0.140441	4.152798	0.152186	2.445626
ENSG00000077684	79960	JADE1	12.693882	13.455864	18.072131	10.446407	13.624441000000001	15.319377	10.077606999999999	15.695117000000002	11.114605	6.920557	10.197376	11.128295
ENSG00000077713	203427	SLC25A43	23.937514	6.462235	24.417516	8.411695	24.055414000000003	17.547439	18.289068999999998	10.976857999999998	15.685697	3.9856640000000003	13.442996	3.951748
ENSG00000077721	7319	UBE2A	125.16886500000001	56.924451999999995	114.552042	54.291374	121.210734	113.43564	106.53071100000001	96.32957800000001	83.483544	36.999758	77.56396199999999	27.728616
ENSG00000077782	2260	FGFR1	104.38157800000002	103.06274299999998	160.425585	145.28356799999997	118.92273900000002	83.91882199999998	78.85308799999999	39.761931000000004	104.96655600000001	33.041042000000004	92.84682400000001	101.71892100000001
ENSG00000077800	8468	FKBP6	0.176214	0.320808	0.16801300000000002	0.118158	0.756742	0.068622	0.219287	0.099252	0.435454	0.231027	0.049757	0.21481699999999998
ENSG00000077935	27127	SMC1B	0.070574	0.070154	0.008686	0.120869	0	0.086181	0.035552	0.008797	0	0	0	0
ENSG00000077942	2192	FBLN1	316.057888	89.153864	924.0998470000001	108.93432900000002	508.008906	70.140457	380.39300000000003	37.92083400000001	630.803638	19.359871000000002	513.921625	71.92786699999998
ENSG00000077943	8516	ITGA8	11.667277	0.345279	55.709806	0.74109	43.155102	0.304427	18.653677000000002	0.042385	20.12418	7.406210999999999	14.985799	0.111442
ENSG00000077984	8530	CST7	0	0.437422	0	0.3047	0	0.334275	0	4.698618	0	1.971764	0	8.059244
ENSG00000078018	4133	MAP2	0.11726600000000001	0.7781220000000001	0.21063300000000001	0.772433	0.049689	0.912819	0.022976999999999997	0.701704	0.29275399999999996	1.072916	0.214262	6.206449000000001
ENSG00000078043	9063	PIAS2	10.723668	10.49822	9.761859	9.260387	8.332783	9.044039	6.628934999999999	13.065187	4.793048	12.274663	6.339300999999999	10.739665
ENSG00000078053	273	AMPH	14.019044	8.682215	21.187635999999998	10.053467999999999	17.394595000000002	3.922163	15.061014	4.1720049999999995	10.011595000000002	1.789383	6.518903	6.64095
ENSG00000078061	369	ARAF	38.41849400000001	36.116111	35.207080000000005	32.93317	36.794879	38.361484999999995	36.047931999999996	47.943765	33.285214	22.516836	30.330360000000002	25.232635000000002
ENSG00000078070	56922	MCCC1	11.618312000000001	13.177003000000001	14.00124	13.102475	12.336176000000002	13.801832000000001	8.85085	15.293732	17.326202	7.84715	14.17866	14.176468
ENSG00000078081	27074	LAMP3	0	1.4047820000000002	0.083633	0.788943	0	0.233639	0.047948	0.77151	0	1.735654	0.095039	4.651876
ENSG00000078098	2191	FAP	57.983721	8.900937000000003	51.013382	7.478462	52.128836	5.055402000000001	37.197742000000005	4.4448240000000006	60.323710000000005	3.164618	48.86148300000001	9.39727
ENSG00000078114	10529	NEBL	0	2.146678	0	0.8235690000000001	0.007768	8.019319	0	2.397961	0.006248	0.64084699999999994	0	0.52132
ENSG00000078124	55331	ACER3	6.549703	8.139566	6.205281	8.0588380000000015	4.728227	13.093138000000001	5.017858	11.804818	3.598529	3.7955579999999998	2.9079520000000003	6.26375
ENSG00000078140	3093	UBE2K	70.817646	66.77615800000001	51.865823000000006	42.72590100000001	65.24787599999999	58.36727700000001	55.098956	80.92680700000001	60.05986300000001	46.820972	45.313534	52.551238
ENSG00000078142	5289	PIK3C3	19.102677999999997	8.060113	20.609700999999998	9.462481	18.626945	16.201926	12.219159	18.932350999999997	22.067925	32.028126	20.641049000000002	18.446604
ENSG00000078177	55728	N4BP2	0.9036290000000001	3.397376	1.927112	2.209891	0.915172	3.512483	0.75932	4.529782	0.230665	2.1683209999999997	0.491555	2.546767
ENSG00000078237	57103	TIGAR	14.219231	12.231959	9.938412	8.533301	10.321606	20.529757	10.652436	26.694846	13.754547	2.3591870000000004	11.226216	8.047359
ENSG00000078246	7289	TULP3	34.089901	32.622334	50.47855	28.980126	40.269214	24.858179	31.366774999999997	27.669365	20.553755999999996	12.324064	16.980196	35.87118699999999
ENSG00000078269	8871	SYNJ2	29.489879000000002	17.66029	17.485631	15.303899	17.272094000000003	14.779203999999998	17.430428	13.05711	9.635258	8.709337000000001	7.972809	10.034679999999998
ENSG00000078295	108	ADCY2	0.180555	0.9128649999999999	0.08527799999999999	0.09111	0.063659	0.133189	0.021145999999999998	0.720651	0.11848600000000001	0.436175	0.010867	3.103164
ENSG00000078304	5527	PPP2R5C	81.35325300000001	49.485735999999996	78.0782	42.07989700000001	66.55125900000002	50.04287	70.13475799999999	53.332029000000006	53.93856399999999	160.989846	68.24731200000001	45.817313
ENSG00000078319	NA	PMS2P1	9.6053	9.740766	7.109128	7.92236	9.101581	5.351937	9.624546	10.124942	8.026921	27.848402	13.477469	11.53282
ENSG00000078328	54715	RBFOX1	0.146396	1.9469379999999998	0	1.399322	0.054197	0.061978	0.045511	1.5540660000000002	0.103186	1.467342	0	5.9895499999999995
ENSG00000078369	2782	GNB1	278.121326	174.52336499999998	255.13154600000001	187.79092999999997	246.678445	198.777688	212.68699900000001	153.830528	171.626954	108.94980299999999	160.668579	70.003326
ENSG00000078399	3205	HOXA9	0	24.50429	0	37.763012	0	38.159595	0	22.282701	0	5.214252999999999	0.155663	18.927048
ENSG00000078401	1906	EDN1	8.400555	40.374228	4.0778	33.776312	3.749708	13.450294	3.34817	20.904425	13.79917	2.204547	12.343426	10.624422
ENSG00000078403	8028	MLLT10	12.376881000000001	22.271088	20.763199	19.18951	12.655375	28.978915	10.486063	27.923502000000006	9.209192000000002	12.011064	11.002672	11.002203000000002
ENSG00000078487	55063	ZCWPW1	1.495906	2.5005550000000003	1.704642	3.684549	1.369178	2.725822	1.624608	1.215151	1.420985	1.657271	2.5219489999999998	0.38503499999999996
ENSG00000078549	117	ADCYAP1R1	0	0.11009	0	0.06807099999999999	0	0	0	0.080834	0	0.534205	0	2.31312
ENSG00000078579	26281	FGF20	0	0	0.022074	0	0	0.152839	0.169116	0.284069	0.215715	0.43586199999999997	0.133611	0.564682
ENSG00000078589	27334	P2RY10	0	0	0	0	0.010608	0.010524	0	0	0.017278	0.036599	0.12054400000000001	0.178674
ENSG00000078596	9452	ITM2A	0	0.170897	0	0.21700399999999997	0	0.204377	0.042095	0.148235	0.094454	0.49083	0.294195	0.581187
ENSG00000078618	4898	NRDC	74.34124200000001	70.03274099999999	73.710895	66.72042899999998	71.40922800000001	73.298162	60.199892999999996	74.40597500000003	71.31004200000001	73.76179400000002	71.922203	43.606889
ENSG00000078668	7419	VDAC3	123.66760500000001	127.91527099999999	88.13152199999999	146.743325	100.048072	110.922895	115.12625000000001	77.475039	96.54360199999998	110.25868799999999	93.534572	42.887999
ENSG00000078674	5108	PCM1	31.3828	41.255462	33.501145	41.14034299999999	30.355008	34.646226999999996	26.30695	32.46522	31.240299	18.025541	19.71497	21.301257999999997
ENSG00000078687	57690	TNRC6C	3.553929	1.8302649999999998	2.76822	1.4016819999999999	3.016288	0.541171	1.8062719999999999	0.9559059999999999	1.100952	1.3799670000000002	0.645257	1.6580320000000002
ENSG00000078699	9139	CBFA2T2	6.026589	11.616216999999999	10.386514	10.212036	8.7933	17.105239	5.5450729999999995	13.948068000000001	4.207137	29.094640000000002	5.3938489999999994	26.846407000000003
ENSG00000078725	1620	BRINP1	0.317298	1.379823	0.106964	0.879645	0.012025	0.860189	0.116679	2.022137	0.019352	1.949715	0	6.146177000000001
ENSG00000078747	83737	ITCH	22.274905999999994	19.702928999999997	25.115318000000002	16.413237999999996	20.455977	37.659591999999996	13.296314	38.733955	11.177909	17.603569	11.470577000000002	28.803389
ENSG00000078795	27039	PKD2L2	0.654751	1.0032240000000001	1.23242	2.021608	1.605227	1.0897629999999998	1.303463	1.223973	1.803445	2.703765	1.3890710000000002	3.3670590000000002
ENSG00000078804	58476	TP53INP2	18.594424	11.190339000000002	24.286454	6.473412000000001	22.777065	14.197749	10.905223	14.086848	16.69029	6.686909999999999	13.332066000000001	10.063288
ENSG00000078808	51150	SDF4	231.087989	141.58066699999998	288.92539899999997	169.246152	258.576711	140.904587	225.79566	114.000209	245.444079	145.33289100000002	209.267581	105.91027399999999
ENSG00000078814	57644	MYH7B	1.1621700000000001	2.033833	1.84822	1.615583	1.208263	1.5202550000000001	1.0477619999999999	1.813979	2.028133	3.39228	2.447896	5.1919059999999995
ENSG00000078898	80341	BPIFB2	0	0	0	0	0	0	0	0	0	0	0	0.085696
ENSG00000078900	7161	TP73	0.075079	5.415991000000001	0.007584	3.9643669999999998	0.008459	1.604099	0.037261	2.555659	0	6.313211	0	0.62332
ENSG00000078902	54472	TOLLIP	41.284046999999994	24.270955999999998	31.932571	23.966756	40.826011	60.813637000000014	34.315806	52.615356000000006	27.944710999999995	20.628708	30.2583	23.571752
ENSG00000078967	51619	UBE2D4	15.175338	10.971707	11.69287	10.016983	9.569388	13.92869	9.59393	14.556435999999998	10.466002999999999	12.67497	9.749334000000001	9.403537
ENSG00000079101	27098	CLUL1	0	0.070095	0.22098299999999998	0.18836499999999998	0	0.991851	0.30239900000000003	0.712139	0	0.216931	0	3.4995269999999996
ENSG00000079102	862	RUNX1T1	2.9762790000000003	0.06364500000000001	6.510146	0.005242	3.0904340000000006	1.0287600000000001	2.709773	0.31072900000000003	1.265188	0.016902	1.412785	0
ENSG00000079112	1015	CDH17	0	0	0	0	0	0.014526	0	0	0	0.069968	0.061287	0.018946
ENSG00000079134	9984	THOC1	15.712697	22.389837	20.301816000000002	20.040739000000002	15.788737000000001	32.611154	16.29012	43.201105999999996	13.339918	22.680271	15.746821999999998	28.792757
ENSG00000079150	51661	FKBP7	25.461731	20.790841999999998	43.592726	27.210893	25.473326	18.215121	34.70758	7.660178999999999	24.553081	15.633446	25.466983	22.485643
ENSG00000079156	114880	OSBPL6	3.0829519999999997	5.473867	2.1362550000000002	4.206718	3.762697	4.7260539999999995	4.297002999999999	5.263284	1.2005439999999998	3.436423	1.4235069999999999	9.136698
ENSG00000079215	6507	SLC1A3	2.0998259999999997	10.974554	7.721754999999999	7.103807000000001	3.018836	10.503638999999998	2.215996	6.54231	1.0648879999999998	17.559308000000005	1.089234	10.418460000000001
ENSG00000079246	7520	XRCC5	134.116638	171.6343	101.741272	161.29385699999997	110.546053	130.943917	123.465594	148.910796	92.993546	140.56770399999996	87.18739599999999	75.264284
ENSG00000079257	56925	LXN	10.055598	0.144626	20.207444	0	8.662134	12.887322	9.908068	5.123412	12.474463	0.151648	12.082328	0
ENSG00000079263	11262	SP140	0.16705	18.454002	0.318171	12.696506999999999	0.101059	4.039523999999999	0	21.533528	0	16.674799999999998	0.450361	45.543350000000004
ENSG00000079277	8569	MKNK1	25.517222	5.515981	31.088130000000007	8.290023999999999	26.129594999999995	21.854367000000003	21.229021000000003	14.129131	20.137314	10.374386999999999	21.503220999999996	6.352928
ENSG00000079308	7145	TNS1	20.835687999999998	14.787886	23.042671000000002	18.483996000000005	16.38437	8.10006	15.139566	5.079613999999999	8.180138000000001	3.7353060000000005	14.992504	3.354366
ENSG00000079313	57455	REXO1	15.715874000000001	14.13403	12.331591	12.380786	13.692761	19.061334	15.549313999999999	27.208996	12.619281000000003	24.748623000000002	12.864979	12.913567
ENSG00000079332	56681	SAR1A	76.56778399999999	55.627500000000005	104.887766	56.23494099999999	84.771428	51.417151	54.405029	39.904881	102.286451	39.19057099999999	82.82812	76.33415199999999
ENSG00000079335	8556	CDC14A	0.742976	2.009494	0.957932	1.283568	0.597921	2.734102	0.818118	3.3228980000000004	0.7314200000000001	1.115276	0.4906	3.711792
ENSG00000079337	10411	RAPGEF3	1.421485	3.0015820000000004	0.728502	4.5012609999999995	0.570312	5.822098000000001	1.139539	13.057064999999998	1.761057	4.913902	2.1465	8.51529
ENSG00000079385	634	CEACAM1	0.31814200000000004	1.2930849999999998	0.067266	1.011025	0.187076	0.553815	0.11882000000000001	0.6106590000000001	0.086362	1.262466	1.3341669999999999	3.602473
ENSG00000079387	29843	SENP1	6.718263	12.795544999999999	6.301956000000001	12.124892999999998	9.213861	11.303986	6.7110199999999995	12.734663	3.9545509999999995	6.399093	3.620268	4.765829
ENSG00000079393	51207	DUSP13	0	0.228826	0	0.092757	0	0.209506	0	0	0	2.311149	0.174916	0.057338
ENSG00000079432	23152	CIC	29.534767000000002	48.480753	31.728164999999997	42.830885	30.778810999999997	34.619294000000004	31.394567000000006	51.47296500000001	24.35994	25.26039	20.950755	39.079083999999995
ENSG00000079435	3991	LIPE	3.589446	4.013749	2.086543	1.677449	3.2968390000000003	0.30084500000000003	4.264975	2.2896140000000003	1.605845	1.429313	4.087797999999999	7.726439000000001
ENSG00000079459	2222	FDFT1	110.82054799999999	261.129724	84.101491	265.610632	106.62217600000004	167.044263	79.044521	136.19154	52.248435	131.420746	80.75811699999998	191.75303299999996
ENSG00000079462	5050	PAFAH1B3	30.532169	98.353616	9.977040999999998	84.01144300000001	26.809884	70.84178	26.125026	72.54557	21.697007000000003	40.749500999999995	27.930130000000005	80.739713
ENSG00000079482	4983	OPHN1	4.802821	7.374301	3.603682	5.701008	4.526948	8.806606	2.754391	9.714319999999999	4.164568	5.703793	2.866891	8.781271
ENSG00000079557	173	AFM	0	0.022148	0	0.021473	0	0	0	0	0.032649	0	0	0
ENSG00000079616	3835	KIF22	41.045599	68.75960599999999	12.625575	74.854427	25.841382	49.08676799999999	50.65223500000001	30.080323	19.087529999999997	11.551979000000001	27.998390999999998	15.86966
ENSG00000079689	10590	SCGN	0	0	0	0	0	0	0	0	0	0	0	0
ENSG00000079691	55604	CARMIL1	5.405587	3.8679829999999997	5.853422	2.148294	4.661183	10.71961	3.688248	11.450733	6.252192	4.252458	6.3487480000000005	3.4736890000000002
ENSG00000079739	5236	PGM1	34.414494000000005	57.920116	41.788121	41.25406400000001	33.593912	51.675491	35.937560999999995	66.54579100000001	28.676693	24.026957	29.663442	11.706556
ENSG00000079785	1653	DDX1	76.87960400000001	87.669807	69.802535	80.39296800000001	67.00811900000001	57.396781	62.457913	63.120996	68.871672	66.87431999999998	55.998044	60.143856
ENSG00000079805	1785	DNM2	78.292242	48.247657000000004	58.148011999999994	51.35613299999999	71.171944	131.174063	60.228512	82.12956299999998	44.413938	55.18155	45.217251999999995	34.913073999999995
ENSG00000079819	2037	EPB41L2	41.93469499999999	104.20241000000003	56.690555	82.09240200000002	39.012505	52.34653099999999	38.59954199999999	69.76651299999999	35.044078	52.70758700000001	26.183063	127.98771699999998
ENSG00000079841	22999	RIMS1	0.706585	0.270417	0.17093000000000003	0.4381	0.3312	1.014046	0.13498100000000002	0.733096	0.7706729999999999	0.07853	0.964152	0.365241
ENSG00000079931	26002	MOXD1	13.296489	9.82466	49.984733000000006	7.164733	32.468137	4.036553	21.62706	12.131106	55.175665	5.439508000000001	44.523104	16.467425
ENSG00000079950	8417	STX7	37.679826999999996	20.397278	31.821473	18.771114999999998	30.839634	25.744035	22.628705	25.438937000000003	17.415008	17.029465000000002	12.441377	21.048776
ENSG00000079974	11158	RABL2B	21.104268	30.233276	25.524280000000005	21.648314	19.670723	17.47625	16.866602	29.472448999999997	14.319037	21.269152000000002	16.661318	28.695592
ENSG00000079999	9817	KEAP1	47.518235999999995	60.39317500000001	42.549761	69.33000700000001	40.174907000000005	64.427475	45.555237	38.27821399999999	31.329710000000002	37.603923	27.905437	10.621891
ENSG00000080007	55510	DDX43	0.104749	3.9914009999999998	1.041652	2.028184	0.242742	0.063375	0.392269	3.329215	0.28652300000000003	1.71612	0.354885	6.5826
ENSG00000080031	5794	PTPRH	0.67551	2.493622	0.367042	4.114736	0.396856	5.03509	0.446794	2.860694	2.01634	5.17361	1.5136800000000001	9.778786
ENSG00000080166	1638	DCT	0	0	0.014319	0.015327	0	0.007106	0.005863	0.006157	0	0.19919599999999998	0.072172	0.374887
ENSG00000080189	51006	SLC35C2	24.295488	43.875417000000006	25.117613000000002	39.91641799999999	21.274200000000004	43.916995	22.034300999999996	69.10334800000001	24.152027999999994	56.315630999999996	21.783580000000004	54.513870000000004
ENSG00000080200	131544	CRYBG3	4.620032	6.925666	3.591001	5.228627	2.067089	5.485423	3.2072320000000003	6.60943	1.254133	4.367761	1.656599	5.3315
ENSG00000080224	285220	EPHA6	0	1.6718110000000002	0	1.376574	0	1.97971	0	2.002275	0	0.7721659999999999	0	3.011369
ENSG00000080293	6344	SCTR	0	0.159097	0	0	0	0.08596	0	0	0	0	0	0.040745
ENSG00000080298	5991	RFX3	0.46894600000000003	2.098678	0.928875	1.3700249999999998	0.878179	1.4970780000000001	0.388095	2.334959	0.383107	2.633458	0.87189	2.706925
ENSG00000080345	55183	RIF1	7.973090999999999	14.183207999999999	7.654306	13.646544000000002	6.451396	14.029651	6.142672	13.718939	3.9060580000000003	8.867983	4.1767520000000005	7.372826000000001
ENSG00000080371	23011	RAB21	31.027326000000002	20.970453	26.828529	25.597869000000003	27.149509	35.07012	25.234703999999997	35.804991	22.49315	19.195228999999998	21.649452	18.999678
ENSG00000080493	8671	SLC4A4	13.780211000000001	0.408377	8.304343	0.591967	9.139474	1.568429	9.077863	0.539138	6.444558	0.152794	5.219309	0.36670200000000003
ENSG00000080503	6595	SMARCA2	30.981641999999997	42.254651	56.03206	50.85193799999999	34.571891	39.566028	24.274651	15.38253	19.15242	18.883296	16.865999	12.075400999999998
ENSG00000080511	50700	RDH8	0	0.031695	0.028714	0	0	0.471693	0.066659	0	0.046776	0.143954	0	0
ENSG00000080546	27244	SESN1	6.91507	12.628290999999999	9.602329	9.183603999999999	7.738062	11.725508	7.878994000000001	18.923771000000002	7.856135999999999	5.834893	7.285169	8.033067
ENSG00000080561	11043	MID2	3.317737	2.143643	3.226	0.921629	1.9730189999999999	6.426341000000001	1.698321	5.669688	1.010881	2.2937	0.961811	7.205226
ENSG00000080572	139212	PIH1D3	0	0	0.049327	0.026425	0.049899	0	0.040255	0	0	0	0	0.048485
ENSG00000080573	50509	COL5A3	8.426536	0.749413	9.633476	0.396547	2.958284	2.77055	9.614295	0.388414	13.812928	0.199912	12.112594	0.0757
ENSG00000080603	10847	SRCAP	14.570866999999998	12.94802	16.214004	15.840203	12.369527	9.879752000000002	9.966168	9.18956	2.436893	7.552683	2.722352	3.1474339999999996
ENSG00000080608	9933	PUM3	31.479281999999998	32.422424	24.390602	33.205251	28.724901000000003	54.884387000000004	25.894399999999997	68.13861800000001	28.850978	27.063257	23.023425	20.103671000000002
ENSG00000080618	1361	CPB2	0	0.088026	0	0	0	0.05252	0.021681	0	0	0.137924	0.048138	0.044769
ENSG00000080644	1136	CHRNA3	0.022831	1.141099	0	0.6956640000000001	0	0.074732	0	0.9523489999999999	0	1.633078	0	3.784923
ENSG00000080709	3781	KCNN2	0.080075	0.964669	0.024538	0.243027	0.181611	0.173607	0.156389	0.433827	0.016875	1.7701569999999998	0.195027	3.7415190000000003
ENSG00000080802	4850	CNOT4	9.487167000000001	8.785523000000001	8.899567000000001	8.285950999999999	9.676767000000002	8.121700999999998	8.625033	8.814570999999999	6.906429	11.02198	6.502233	8.292303
ENSG00000080815	5663	PSEN1	38.079328999999994	29.970672	42.940673	23.149670999999998	34.122274999999995	30.524635999999994	22.242474000000005	39.00894600000001	26.870049000000005	33.14332099999999	22.909370999999997	31.542119000000003
ENSG00000080819	1371	CPOX	18.003912	48.283281	21.386519	46.299163	20.654064	36.072513	18.624741	41.113446	11.222196	17.368634999999998	10.109227	18.062655
ENSG00000080822	56650	CLDND1	53.18460800000001	108.085119	65.461307	108.18533800000003	50.805804	146.89492199999998	41.785188999999995	77.695396	38.01024999999999	70.303614	31.140958999999995	116.08705
ENSG00000080823	5891	MOK	43.09445	11.042890000000002	16.945541	9.240124999999999	36.947905000000006	52.121880000000004	86.284179	74.95122699999999	10.260741	6.679319999999999	9.512379	13.393561
ENSG00000080824	3320	HSP90AA1	385.1893560000001	383.389112	286.836586	357.2279829999999	295.967693	236.67675	428.950508	247.755834	233.99708199999995	279.37797900000004	295.58992699999993	191.609724
ENSG00000080839	5933	RBL1	6.673500000000001	8.596567	2.505555	7.137768	4.05814	5.625667	5.436538	4.446196	1.989291	0.603071	2.426865	1.444343
ENSG00000080845	22839	DLGAP4	95.072749	73.55991300000002	67.22385299999999	67.809966	84.25067499999999	65.20784799999998	72.961084	73.262217	54.103309	38.40277699999999	47.213629999999995	91.815786
ENSG00000080854	22997	IGSF9B	0	0.580889	0.03993	0.594588	0.002053	0.556964	0	0.442658	0	1.09882	0	3.7218880000000003
ENSG00000080910	3080	CFHR2	0.670034	0.613389	0.406396	0.598738	0.609142	0.356843	0.729804	0.427579	0.436048	1.081668	0.60284	2.2835710000000002
ENSG00000080947	NA	CROCCP3	1.5833249999999999	1.8295950000000003	2.629326	5.579806	2.6805939999999997	1.792542	1.7859850000000002	1.784329	1.300054	2.451677	1.063947	5.493354999999999
ENSG00000080986	10403	NDC80	25.822799999999997	57.808599	8.285104	41.298461	15.879234	21.806606	34.037287	36.340494	9.869489	9.516041	14.762191	25.432492000000003
ENSG00000081014	23431	AP4E1	7.043407	4.606611	6.120659	4.641561	6.198146	4.977989	3.7780579999999997	6.025354	3.626589	3.075667	3.7872660000000002	2.762031
ENSG00000081019	54665	RSBN1	2.8617019999999997	6.6096509999999995	3.8977570000000004	5.076274999999999	3.0970109999999997	5.580579	2.6484259999999997	6.073489	1.584095	7.972681	1.681126	14.589079
ENSG00000081026	260425	MAGI3	3.322542	7.7379929999999995	2.783207	7.08022	2.6216880000000002	4.086371	2.8002480000000003	4.464088	1.360258	3.274242	0.922588	4.4413339999999994
ENSG00000081041	2920	CXCL2	0.6621859999999999	10.131452	4.7824480000000005	17.241681	0.834578	29.725369999999998	1.8128769999999998	15.744508000000002	12.409079	0	11.644276999999999	0
ENSG00000081051	174	AFP	0	1.714742	0.699153	1.5962610000000002	0.863867	0.601005	0.439573	1.5333109999999999	1.141865	0	1.6057839999999999	0.591838
ENSG00000081052	1286	COL4A4	0.077941	0.660984	0.187316	0.783523	0.057221	0.017554	0.034754	0.611254	0.05178	0.603602	0.121107	2.748606
ENSG00000081059	6932	TCF7	8.643735	6.338900999999999	4.584351	7.658827	5.889284	5.580784999999999	11.478896	0.12691	3.143437	0.993664	2.5332839999999996	0.966351
ENSG00000081087	28962	OSTM1	35.890348	13.632191999999998	21.043044000000002	17.014063999999998	34.448293	53.270399	20.178660999999998	38.006744000000005	28.50997	13.289272	23.01793	7.214303999999999
ENSG00000081138	1005	CDH7	0	0.036525999999999996	0.002639	0	0.008238	0.002883	0.002356	0.076234	0.012926	0.025748	0.005827	0.15947999999999998
ENSG00000081148	50939	IMPG2	0.049114	0.094012	0.118987	0.099089	0.072216	0.071757	0.087021	0.094115	0.041525	0.102655	0.008566	0.015981
ENSG00000081154	57092	PCNP	102.66830399999999	166.734841	111.83065300000001	142.47742200000002	108.90689400000001	139.88481000000002	84.465489	179.187544	69.06472	96.050162	70.569484	136.351432
ENSG00000081177	55218	EXD2	11.649809	9.472919	13.216939000000002	7.3878520000000005	10.433635999999998	8.160169000000002	9.800869999999998	7.741215	11.085089	10.107814	8.793545	9.900491
ENSG00000081181	384	ARG2	1.590157	13.185691	1.616764	7.450395	0.952642	8.897891000000001	1.523838	12.851359	1.2001199999999999	18.014162	2.11756	58.756888000000004
ENSG00000081189	4208	MEF2C	2.274386	5.818864	5.832654	8.409377000000001	2.8588940000000003	8.232118	2.31787	2.715251	1.069442	12.510748000000001	3.92322	0.36756700000000003
ENSG00000081237	5788	PTPRC	0	0.093381	0.046046	0.07393	0	0.06093	0.012567	0.039595	0.012494	13.322241	16.592862	0
ENSG00000081248	779	CACNA1S	0	0	0	0	0	0.029801	0	0	0	0.290066	0.012102	0
ENSG00000081277	5317	PKP1	0.257562	0.019357	0.020173	0.007197	0.095254	0	0.352431	0	0.032842	0.011604	0	0
ENSG00000081307	79876	UBA5	40.61427999999999	41.327592	41.803278	43.827228999999996	44.439826	33.72655699999999	34.990444000000004	45.68399800000001	28.472877999999994	35.37722600000001	25.320720000000005	29.638609000000002
ENSG00000081320	9262	STK17B	42.978592	14.172785000000001	46.50567900000001	15.921324	31.899853999999998	18.675658	21.748513	11.235371	24.227772	4.382308	21.641019	11.550089
ENSG00000081377	8555	CDC14B	16.083789	8.56098	27.311949000000002	7.291615000000001	19.169702000000004	8.881839	10.207801	11.418277	16.57904	4.904477	13.020312	14.18442
ENSG00000081386	22869	ZNF510	4.884238	6.437518	5.917838	4.990587	3.660893	3.4061339999999998	3.5542049999999996	2.9851680000000003	1.810842	5.954912	1.7524570000000002	3.129143
ENSG00000081479	4036	LRP2	0	0	0	0.004772	0	0.011078	0	0.10358500000000001	0.007259	0.237489	0.019712	0.034451
ENSG00000081665	440515	ZNF506	10.919459	2.977117	8.609596	2.811708	7.193417	1.5669410000000001	7.132894	0.563056	13.911741000000001	1.834349	10.367624	0.439581
ENSG00000081692	65094	JMJD4	14.864061999999999	13.419177999999999	11.873412	16.244172	14.422642999999999	24.093017	11.863018000000002	18.820254000000002	16.448359	9.780285	14.99191	3.591171
ENSG00000081721	11266	DUSP12	26.550058999999997	45.836330000000004	23.856675	47.525772	26.002801	50.798289999999994	18.680394	43.345875	18.614083	36.901500000000006	20.195859	22.289977000000004
ENSG00000081760	65985	AACS	15.707725	18.583192999999998	12.472099999999998	11.910481999999998	14.838868999999999	12.965108	12.347933000000001	22.298877	10.032435	22.431162000000004	10.882803000000001	18.23199
ENSG00000081791	9812	DELE1	36.785315000000004	45.531245000000006	38.824477	40.382825999999994	30.598435000000002	30.326664	29.890487999999998	32.235068	35.04112	39.653677	33.124899	25.042155
ENSG00000081800	6561	SLC13A1	0	0	0	0	0	0	0	0	0	0.045999	0	0
ENSG00000081803	93664	CADPS2	3.7054840000000002	1.867604	6.00746	0.992487	2.157633	0.154669	3.0173900000000002	1.464747	1.021538	10.666145	1.001443	3.2967239999999998
ENSG00000081818	56131	PCDHB4	0.27863	0.205726	0.165579	0.083411	0.125442	0.019323	0.063774	0.093921	0	0.386781	0	0.072751
ENSG00000081842	56142	PCDHA6	0.040938	1.326689	0.085985	0.582101	0.058187	0.019615	0.071271	0.902431	0.018958	0.123426	0.092775	0.237322
ENSG00000081853	56113	PCDHGA2	0.857228	0.133617	2.573411	0.182577	1.349259	0.09012	0.919537	0.069243	0.972621	0.180705	0.496309	0.090309
ENSG00000081870	51668	HSPB11	43.30357	66.74295599999999	32.229015000000004	61.498093000000004	34.770762	53.48312000000001	44.666263	52.473953	46.998098	28.265770999999997	45.77555400000001	46.743759999999995
ENSG00000081913	23239	PHLPP1	3.294206	3.569219	3.729121	3.7906560000000002	2.962849	3.767911	2.409481	2.020253	2.10673	2.821239	2.75811	3.268373
ENSG00000081923	5205	ATP8B1	52.407973999999996	5.29721	40.53580900000001	8.961190000000002	49.49363700000001	6.990937	25.51924	1.51451	52.965348999999996	0	41.310911	0.09651299999999999
ENSG00000081985	3595	IL12RB2	0.036724	0.097436	0.127856	0.195623	0.31833100000000003	0.048765	0.05633	0.059162	0.160084	0.084872	0.1586	0.01904
ENSG00000082014	6604	SMARCD3	19.436395	12.533843999999998	23.359643000000002	13.699932999999998	19.783518	15.448556999999996	20.532591000000004	6.247628	20.806608999999998	13.296657999999999	16.719678000000002	11.778410999999998
ENSG00000082068	55100	WDR70	19.110229999999998	27.104329	21.593771	19.316537	22.779408	29.734299	18.227392	36.419182	30.731806	19.590997	22.562626	19.855780000000003
ENSG00000082074	2533	FYB1	0.026856	0.016538	0	0.12828	0.030275	0.030616	0.018944	0.053783	0	0.025846	0	0.083451
ENSG00000082126	58538	MPP4	1.2170039999999998	1.452346	2.30382	1.3764009999999998	2.233641	0.9140849999999999	2.049401	0.428942	3.5637359999999996	0.129218	2.8173500000000002	0.38607400000000003
ENSG00000082146	55437	STRADB	24.702428	21.482662000000005	38.611876	22.557918	27.541592	28.905520999999997	26.154408000000004	22.461669999999998	42.531164000000004	12.375245	35.511208	5.003368000000001
ENSG00000082153	9689	BZW1	282.730499	186.438776	182.27863000000002	183.39346999999998	207.83977600000003	198.416285	178.62853700000002	185.71703100000002	95.805448	90.351499	84.296208	57.38916
ENSG00000082175	5241	PGR	0.059277	0.140826	0.204285	0.008629	0.141555	1.245304	0.261087	0.462184	0.113765	0	0.059596	0.104489
ENSG00000082196	114899	C1QTNF3	0.214205	1.026564	0.591801	0.505111	0.456024	0.445793	0.5934889999999999	1.030566	0.404017	1.4263540000000001	0.438021	1.385415
ENSG00000082212	4200	ME2	29.126378	29.179827	24.075259999999997	25.448804999999997	25.372645	27.940118000000002	22.63203	43.123392	18.946972000000002	40.28364700000001	23.469027	15.056053999999998
ENSG00000082213	55322	C5orf22	14.621481000000001	19.548744	13.618227000000001	17.779658	10.629906000000002	26.526314999999997	8.0603	38.151922	9.030104	20.854094	9.407945999999999	23.525133
ENSG00000082258	905	CCNT2	13.446335999999999	19.616115999999998	16.027527	18.005136	12.231680000000003	17.646827	7.135395000000001	21.981442	5.094848000000001	9.904539000000002	4.513753	15.871031
ENSG00000082269	57579	FAM135A	3.028312	5.229887	2.24233	3.7330359999999994	3.04355	5.857297	1.5647219999999997	10.172004999999999	1.8942480000000002	4.921045	1.8433730000000002	11.204996999999999
ENSG00000082293	1310	COL19A1	0.065734	0.36955099999999996	0.177766	0.6258549999999999	0.057275	0.5308350000000001	0	0.065971	0.046118	0.175672	0.311805	0.409771
ENSG00000082397	23136	EPB41L3	10.525488	22.804160999999997	6.249264	11.874258000000001	3.986223	0.31421	5.3723469999999995	18.809247	2.545025	27.098239999999997	2.257997	24.135954
ENSG00000082438	22837	COBLL1	2.491126	8.331187	0.8262959999999999	8.193362999999998	0.9108949999999999	10.308130000000002	1.2053900000000002	8.637289999999998	1.459241	2.346204	4.369574	3.531024
ENSG00000082458	1741	DLG3	4.90182	4.135123	7.592801000000001	1.777232	5.69353	5.315519	6.079946	1.6200400000000001	2.936134	10.166368	3.538688	3.827714
ENSG00000082482	3776	KCNK2	118.013272	1.1750829999999999	86.829673	2.180847	90.78453700000001	2.94419	89.220032	0.066688	61.144805000000005	0.038281	50.70724800000001	0.082939
ENSG00000082497	56256	SERTAD4	11.080293000000001	5.97634	3.8414989999999998	3.7770090000000005	7.085629999999999	28.871006	3.659815	18.250244	1.831932	0.347896	1.252668	1.170614
ENSG00000082512	7188	TRAF5	16.939929	8.070672	17.514311	8.586224000000001	12.42122	10.269905999999999	9.341583	9.034096	11.004421	7.116293	10.522252	5.539506
ENSG00000082515	29093	MRPL22	41.732982	55.504075	24.641711	58.335176	32.568644	75.133412	40.804872	72.378192	40.548474999999996	45.363455	48.964343	64.494551
ENSG00000082516	25929	GEMIN5	6.429437	12.255931	5.675031	12.566994	5.835236	11.000276	6.450598	12.923133	3.293139	3.824848	4.709352	5.268012
ENSG00000082556	4986	OPRK1	0.008525	0.081239	0	0.111777	0.020232	0.007301	0	0.114146	0	0.614623	0	0.902082
ENSG00000082641	4779	NFE2L1	103.010153	88.615237	142.36220199999997	82.78703600000001	88.20468399999999	102.413195	71.828965	88.983674	88.44984899999999	71.82933100000001	82.41976600000002	154.146219
ENSG00000082684	54437	SEMA5B	0.028698	0.179241	0.037146	0.087941	0.051161	0.123756	0.044451	0.036178	0.13780800000000001	0.211549	0.092298	0.144428
ENSG00000082701	2932	GSK3B	17.174241	39.887558	16.048224	27.129792	15.992227	21.137243000000005	11.264832	42.137723	11.492733000000001	31.105187	10.952429	79.12195
ENSG00000082781	3693	ITGB5	257.3811319999999	243.1097	123.97794900000001	171.390898	165.16971299999997	66.48905300000001	133.36548399999998	180.008566	88.14105399999997	103.44522000000002	76.66625300000001	297.812573
ENSG00000082805	23085	ERC1	11.614091000000002	14.669455000000001	13.221498	13.913287999999998	9.588944000000003	12.607815	7.287660000000001	13.383842	4.410447	9.042897	5.433675000000001	11.450135
ENSG00000082898	7514	XPO1	74.491412	128.71615499999996	62.909653	115.375678	65.764251	88.521134	63.625555000000006	93.54237499999999	45.31463199999999	65.671003	58.254522	45.311158
ENSG00000082929	NA	LINC01587	0	0	0	0	0	0	0	0	0.471461	0	0	0
ENSG00000082996	11342	RNF13	27.172745999999997	20.740741	25.372523	22.224800999999996	20.294884999999994	37.188027000000005	14.139451	29.372001000000004	19.343864	24.045804	18.830393	20.259363000000004
ENSG00000083067	80036	TRPM3	0.331994	0.38298699999999997	0.288812	0.391299	0.210252	0.248951	0.321929	0.5286919999999999	0.306286	1.05904	0.175171	0.887401
ENSG00000083093	79728	PALB2	4.739844000000001	8.397648	3.6446880000000004	8.114664000000001	3.8658829999999997	8.126932	3.8850679999999995	8.996602000000001	4.954713	3.1332319999999996	4.543815	2.334599
ENSG00000083097	23033	DOP1A	5.166333000000001	3.801926	6.235532999999999	3.9317849999999996	4.435344000000001	3.5369490000000003	3.042771	1.686974	2.328072	1.832042	2.47599	1.4483599999999999
ENSG00000083099	57226	LYRM2	33.598506	25.255664	24.295598	21.739853	26.820701999999997	25.375331	23.303421000000004	27.002052	19.320615	18.846388	16.841407	10.377585
ENSG00000083123	594	BCKDHB	15.089122999999999	7.459505999999999	18.065989000000002	8.120315	15.511504000000002	10.254216	10.266804	7.128525	9.007657	4.945553	9.796849	4.3844639999999995
ENSG00000083168	7994	KAT6A	6.339101999999999	9.482199000000001	8.128694	10.036743	5.494686	7.831095	4.706349000000001	5.989451999999999	2.5298969999999996	8.597928000000003	2.6276909999999996	5.3963470000000004
ENSG00000083223	79670	TUT7	7.634709999999999	6.219317	10.418562999999999	5.964218000000001	7.806972999999999	4.4285049999999995	6.031528	6.238762	10.627901	13.137367999999999	8.514783	19.052077000000004
ENSG00000083290	9706	ULK2	7.099142	2.294915	8.098413	3.012239	5.222130999999999	2.22596	4.138907000000001	0.242423	3.107025	0.107181	1.859032	0.209573
ENSG00000083307	79977	GRHL2	0	0	0	0.019813	0	0.09415699999999999	0	0	0	0.047846	0	0
ENSG00000083312	3842	TNPO1	82.461581	55.798901	72.02830200000001	46.752361	63.076919	58.35943999999999	48.752753	63.71472000000001	34.408946	25.54954	29.079729	39.68012
ENSG00000083444	5351	PLOD1	134.718377	136.937406	165.17968199999999	104.28982900000001	121.092862	61.64507400000001	141.88808199999997	97.147893	143.956109	97.660173	132.64351099999996	104.239871
ENSG00000083454	5026	P2RX5	0.045635	6.14999	0.046303	6.034701999999999	0.11515700000000001	8.462250000000001	0.151928	7.411771	0	10.379617	15.617377999999999	8.721478
ENSG00000083457	3682	ITGAE	65.73678	36.625631999999996	45.965294	32.249561	53.374204	29.664756	52.773652	37.472553	57.013917	14.228385000000001	49.832201999999995	24.624785999999997
ENSG00000083520	22894	DIS3	19.614456	15.590714	20.33168	15.196074000000001	16.727583	22.633694	11.964074	24.02084	8.799883999999999	18.071519	8.368454999999999	18.94058
ENSG00000083535	10464	PIBF1	6.455597	6.516109	7.703851	6.048907	6.213921	8.723026	5.150868	7.769534	10.103561000000001	10.298223	4.789451000000001	5.303207
ENSG00000083544	81550	TDRD3	7.061842	5.388096	7.250286	4.9293629999999995	5.578142	7.022167	5.1954590000000005	4.859716	4.163088999999999	5.715452	3.805623	1.959784
ENSG00000083622	NA	NA	0	0	0	0	0	0	0	0	0	0	0	0
ENSG00000083635	26747	NUFIP1	4.111862	5.128107	2.662163	5.205831	3.529892	9.868598	3.926486	11.089659	3.025144	4.133148	3.333398	3.633919
ENSG00000083642	23047	PDS5B	8.661095	15.438797000000001	10.032166	15.625489999999997	6.933991000000001	12.682931	8.217659	11.406696	6.535667999999999	7.271840000000001	6.7108039999999995	6.417069
ENSG00000083720	5019	OXCT1	27.058884000000003	34.809401	23.621845	30.11277	24.742559999999997	27.101172	24.569227	25.633617	15.015779	6.91605	16.009841	12.50691
ENSG00000083750	10325	RRAGB	11.424539	15.784247999999998	20.530659999999997	11.24575	18.009005	19.069929	10.562045	23.081686	21.398384	8.063657	11.378646999999999	9.215802
ENSG00000083782	1833	EPYC	0	0.23042600000000002	0	0	0	0	0	0.076083	0	0.198576	0	0
ENSG00000083799	1540	CYLD	21.455819	18.316179	22.201154	16.773676000000002	18.795925999999998	16.005287000000003	16.236223	22.606020999999995	21.630031	15.560276	18.636733	30.416449
ENSG00000083807	10998	SLC27A5	9.591481	10.561217000000001	4.712752999999999	10.148242999999997	8.972053	12.521004000000001	7.322669	10.821102999999999	9.289055000000001	43.83511599999999	10.110388	18.020388
ENSG00000083812	25799	ZNF324	7.088241	5.500894	5.7198150000000005	6.101905	5.900302	5.935453999999999	4.881413	5.582128	3.058495	6.585964000000001	2.8851240000000002	3.117551
ENSG00000083814	79891	ZNF671	2.862256	2.593269	4.462287	1.441278	5.649071	0.455313	2.89087	1.636723	3.242623	0.76332	3.898747	1.632581
ENSG00000083817	55659	ZNF416	2.625615	3.154568	3.036095	2.509783	2.450696	4.571998	2.059402	4.666042	2.806888	3.907504	2.939309	1.51159
ENSG00000083828	54807	ZNF586	5.000355	7.191951	6.612231	7.016017	6.1012640000000005	8.749699	4.898505	8.881663	3.425852	10.898354	4.488884	4.714606
ENSG00000083838	55663	ZNF446	5.5964290000000005	5.476773	6.5998220000000005	5.835976	6.413521	8.310419	4.824529999999999	7.995467	4.404293	5.039554	5.2518460000000005	3.494587
ENSG00000083844	9422	ZNF264	4.656024	8.049208	7.0594220000000005	7.732868	6.474296000000001	5.327879	6.399619	7.183401	4.207439	1.3944500000000002	3.0570769999999996	5.279204
ENSG00000083845	6193	RPS5	997.1585390000001	1381.112369	1001.234894	1471.613973	1058.550853	1633.0735379999999	1334.5836080000001	1534.0450269999997	1095.894631	2779.690066	1436.4295229999998	2041.5294749999998
ENSG00000083857	2195	FAT1	117.40291800000001	74.332007	140.520444	44.233199000000006	109.386707	53.298272	90.69346700000001	70.02982200000001	123.699004	9.885226000000001	106.991023	31.593953999999997
ENSG00000083896	91746	YTHDC1	26.021369	35.045331	36.513008000000006	34.02495	26.752049	48.465417	19.227176	60.716876	17.388897999999998	45.73614100000001	17.643754	52.709505
ENSG00000083937	25978	CHMP2B	30.447129	33.059007	28.990591	25.755705000000003	30.546444	27.211737	23.171798000000003	41.44702899999999	28.109657	29.458836	22.828519999999997	51.636946
ENSG00000084070	64744	SMAP2	24.888391000000002	44.126887	25.50387	61.438052	21.75483	38.776118	27.207821000000003	14.382152000000001	17.342385	38.409909999999996	21.352759000000002	30.133273
ENSG00000084072	10450	PPIE	43.881675	64.91117000000001	39.556248	58.129572	37.957	57.157967	45.259856	63.998221	35.830723000000006	73.46675499999999	48.299699000000004	72.986808
ENSG00000084073	10269	ZMPSTE24	47.482523	38.260362	47.311075	37.091761	41.053717	43.37331	36.511085	46.064627	36.898666	15.451038	29.601708000000002	16.155941000000002
ENSG00000084090	56910	STARD7	48.38367699999999	66.804837	52.694363	67.107077	52.092014	64.094489	37.962241999999996	75.29136499999998	46.311599	68.166653	57.993233	25.922058999999997
ENSG00000084092	84273	NOA1	15.127827	20.146426	15.923384	15.075763	14.909821	15.150942	15.466189	21.903163	9.030762	28.70415	11.939143	23.620916
ENSG00000084093	5978	REST	8.333097	11.134939	13.064764	8.552695000000002	9.938568	9.616185000000002	5.919048999999999	12.767113	5.045991	8.692155	5.572698	13.687745
ENSG00000084110	3034	HAL	0.085403	0.021302	0.054472	0.014581	0	0.009553	0.015765	0	0.06272	0.9501459999999999	0.034851	0.036014
ENSG00000084112	54434	SSH1	25.783315999999996	13.181386000000002	25.634439000000004	13.263894	22.398236999999998	18.497583000000002	12.136605999999999	11.862616000000003	8.427591	6.809877999999999	7.472159	8.536147999999999
ENSG00000084207	2950	GSTP1	688.9060530000002	937.5971549999998	735.5556989999999	875.1488899999998	709.67611	1648.957116	838.3038079999999	1290.2105080000001	779.951723	198.98182500000001	867.971682	738.2360219999998
ENSG00000084234	334	APLP2	414.630226	385.48118900000003	445.463484	473.65507700000006	376.2064690000001	403.1357100000001	247.29617599999997	227.06061000000003	277.44535099999996	104.975253	235.393691	283.600425
ENSG00000084444	57613	FAM234B	1.378492	3.026334	2.1750719999999997	2.280974	1.392764	1.922073	1.5467559999999998	3.777559	2.572033	9.262488	2.467141	13.32995
ENSG00000084453	6579	SLCO1A2	0.21332800000000002	0.8501240000000001	0	0.308646	0	0.067557	0	0.6645	0	5.210981	0.029964	1.396878
ENSG00000084463	51729	WBP11	26.256244000000002	61.700272999999996	21.051683	50.022014	24.982905000000002	38.238707000000005	28.401588	52.149255999999994	12.21791	36.722404	14.696552	30.452632
ENSG00000084623	8668	EIF3I	245.959265	232.88478700000005	187.399735	207.972515	217.376212	230.58853799999997	215.57493699999998	304.78939199999996	194.086394	327.31488800000005	224.76172	286.005037
ENSG00000084628	79570	NKAIN1	0.090598	0.5465	0.091057	1.386973	0.039483	0.631795	0.04256	0.089409	0	0.224661	0	0.170404
ENSG00000084636	1307	COL16A1	72.72165000000001	36.878265999999996	149.349544	58.721940999999994	109.57813399999999	37.188120000000005	83.95395800000001	6.884692	90.23926999999999	1.827524	75.41383300000001	4.916507000000001
ENSG00000084652	200081	TXLNA	38.397971	39.750183	46.140844	36.748495	40.486502	31.022883	32.450627	40.23484	29.863555	31.093407	25.431455	24.247719
ENSG00000084674	338	APOB	0	0	0.004955	0.007423	0.014035	0.002462	0	0	0	0.025638	0	0.032365
ENSG00000084676	8648	NCOA1	3.887402	6.296609	6.394228999999999	5.345528999999999	4.432796	6.849623	2.998727	7.703684000000001	2.830274	5.028129	2.924483	6.114812000000001
ENSG00000084693	60509	AGBL5	13.993678	41.463253	16.667299999999997	30.183253999999998	17.930069000000003	25.443911999999997	13.367670000000002	39.004426	8.8637	24.580142000000002	12.857495	33.62354499999999
ENSG00000084710	22979	EFR3B	0.071835	2.197208	0.028564	1.3484939999999999	0.05299	0.028367	0.055253000000000003	1.902509	0.093973	1.521681	0.383867	6.001915
ENSG00000084731	3797	KIF3C	9.358791	9.461030000000001	13.186468000000001	8.085994	8.204753	13.095474	10.084145	9.455764	6.265537	11.704033	4.79915	26.038553
ENSG00000084733	10890	RAB10	106.07948400000001	110.418903	100.613876	95.555023	88.85048	137.24118800000002	89.01807299999999	140.690721	63.939243999999995	72.061482	49.502717999999994	80.26638
ENSG00000084734	2646	GCKR	0.390205	0	0.739008	0	0.875601	0	0.529645	0	1.326218	0.031145	1.509649	0
ENSG00000084754	3030	HADHA	99.33575700000002	101.43279700000001	96.50892	86.27824600000002	96.934633	63.387227999999986	93.48857500000001	88.51466699999999	109.47181000000002	124.78505100000001	111.588779	100.73104300000001
ENSG00000084764	22924	MAPRE3	18.363612999999997	29.287348	19.414113	38.577112	17.966566999999998	26.296044	14.853613	7.743308000000001	22.62788	38.732055	17.662541	56.369237
ENSG00000084774	790	CAD	15.776012	28.042513	10.032395999999999	26.359847000000002	13.426333	20.437160000000006	17.148780000000002	28.824764999999996	6.832769	14.146785999999997	8.436668	17.182845
ENSG00000085063	966	CD59	1275.5408519999999	317.076276	904.7602999999998	323.92116599999997	1038.147322	314.122009	867.848548	230.56977	1166.4419450000003	276.170624	969.7988969999998	250.729067
ENSG00000085117	3732	CD82	15.235969	78.212869	36.845683	104.023511	21.097485	69.833933	30.872901	18.023078999999996	88.298116	19.246499	66.07309599999999	51.184656000000004
ENSG00000085185	63035	BCORL1	5.03985	4.211266999999999	3.5402430000000003	2.84235	3.52152	5.337579999999999	3.760358	4.544266	2.244138	8.264064	2.5993610000000005	3.1739260000000002
ENSG00000085224	546	ATRX	12.824256000000002	35.757633000000006	21.523484	21.846952	14.753715999999999	16.643595	13.611460000000001	35.487628	7.593171000000001	12.925889999999999	5.869656	5.449858
ENSG00000085231	102157402	AK6	44.311906	45.460448	31.352818	44.468006	40.112108	42.36722800000001	40.875460999999994	38.783202	48.188368	34.614064	46.116389	30.698593000000002
ENSG00000085265	2219	FCN1	0	0.004747	0	0.004852	0.00475	0	0.003846	0.007853	0	0	0	0.034942
ENSG00000085274	55892	MYNN	6.881744	10.670541	8.675287	10.944865	7.077757	12.654003	5.379899	12.635074999999999	5.990809	11.704143	4.2296439999999995	10.671597000000002
ENSG00000085276	2122	MECOM	0.014612	3.924467	0.135916	2.581002	0.068627	2.3089269999999997	0.082483	7.226289	0.423271	1.4785009999999998	0.361399	2.138232
ENSG00000085365	9522	SCAMP1	31.410877	22.359433	36.009423	25.584488	30.169905	27.767965000000004	17.050743999999998	19.115857	18.90128	20.236347000000002	15.752875	16.788932
ENSG00000085377	5550	PREP	18.372532	16.902698	13.009913999999998	14.22967	15.599946	14.955416	14.436557999999998	16.928904	12.467409	28.536055	12.523389	8.339863
ENSG00000085382	57531	HACE1	6.082665	5.823563999999999	5.82859	6.935752000000001	6.249729	5.501841	4.721463999999999	3.6402439999999996	5.119085	3.5829809999999997	6.187523	5.97657
ENSG00000085415	81929	SEH1L	27.53426	52.519704000000004	19.251733	38.550831	23.788926	39.57583700000001	17.387964	68.677795	11.503429	20.633371999999998	15.109653999999999	31.346902
ENSG00000085433	22911	WDR47	10.143339000000001	9.875497000000001	10.171469	13.430287	9.462803	11.753013999999999	6.099958	4.940803	8.603775	4.388681	7.102674	9.621509
ENSG00000085449	57590	WDFY1	46.136194	36.347421999999995	58.561426	37.864058	44.041128	41.418741	23.378188	55.33780899999999	33.024856	28.411887999999998	30.009766999999997	66.262561
ENSG00000085465	5016	OVGP1	0.38351	0.676584	0.359129	0.9201349999999999	0.417828	0.74231	0.387345	0.385386	0.731071	4.587128	0.398438	9.434707
ENSG00000085491	29957	SLC25A24	33.396699000000005	41.077249	27.303531	44.582966000000006	24.509808999999997	52.35360599999999	18.968577	30.051204000000002	12.747887	6.712983	10.923335	6.626579
ENSG00000085511	4216	MAP3K4	7.093081	16.313235	6.21446	9.168947999999999	6.299838	6.782097	6.671558	15.085825	3.061453	10.212257	3.697584	16.139481
ENSG00000085514	29992	PILRA	0.065816	0.907296	0.113353	0.715451	0	0.25685199999999997	0.161741	0.411918	0.570427	1.6539270000000001	0.21027800000000002	3.681497
ENSG00000085552	57549	IGSF9	0	1.929252	0.066627	1.036899	0.028892	0.041507	0.111569	1.6477870000000001	0	1.343511	0	4.129041
ENSG00000085563	5243	ABCB1	0	4.243231	0.228891	2.103268	0.040924	13.047519999999999	0.21542899999999998	8.741888999999999	0	12.391947	0.134027	15.22142
ENSG00000085644	7760	ZNF213	6.736557000000001	7.221187999999999	4.934299	7.587013	6.379565	8.307802	5.993589	8.181404	2.49762	4.38945	3.7396670000000003	2.238372
ENSG00000085662	231	AKR1B1	154.424207	150.55918400000002	185.425787	124.03900300000001	160.202034	1099.7259210000004	159.944622	282.24161300000003	619.6040279999999	90.962158	512.6150419999999	133.264105
ENSG00000085719	8895	CPNE3	34.288523	33.903903	36.478264	39.373272000000014	30.719711999999998	38.66778300000001	19.623793999999997	29.352840999999998	18.773540999999998	40.38251199999999	17.431044999999997	20.987129
ENSG00000085721	54700	RRN3	23.436444	21.752100000000002	18.119415	24.272726000000002	17.335058	26.526434	14.106093	22.429313	15.049547	22.177033	14.297404	11.077077
ENSG00000085733	2017	CTTN	231.73594699999998	173.27219899999997	225.46400799999998	172.51910400000003	253.26412800000008	153.09754500000003	163.63622800000002	191.10579499999997	215.92469599999998	107.81943599999998	170.81644	211.687911
ENSG00000085741	7481	WNT11	0.218304	1.548832	0.778429	0.591393	0.574676	2.305202	0.104134	1.963452	0.524754	2.262997	0.042878	2.445157
ENSG00000085760	4528	MTIF2	19.914795	26.765779999999996	17.227275000000002	23.712086999999997	17.199965999999996	26.46929	17.703310000000002	38.000002	11.874494	48.4594	13.769102	13.930872
ENSG00000085788	23259	DDHD2	31.289398999999996	36.862844	39.888533	40.16792499999999	28.434326	29.802480999999993	19.496843	28.336817	11.718011	40.989994	13.929827000000001	20.227949
ENSG00000085831	22996	TTC39A	0.138042	2.153492	0.221061	0.98203	0.321247	14.868030000000001	0.315893	12.218106	0.326639	1.358308	0.7258560000000001	3.982681
ENSG00000085832	2060	EPS15	20.428489999999996	14.954423	25.244457000000004	12.262681999999998	17.482729000000003	13.473683999999999	11.659687	18.373381000000002	13.74826	22.45142	15.684454	16.267303000000002
ENSG00000085840	4998	ORC1	4.745874	12.458074	0.7622389999999999	11.650756999999999	2.901157	6.755436	4.851326	6.1919699999999995	0.984663	2.328218	3.307009	4.737686
ENSG00000085871	4258	MGST2	8.689901	32.825921	11.607302999999998	22.285874	10.957543999999999	10.652914	10.182670000000002	29.742067000000002	6.749383	7.634111	6.173418	32.336835
ENSG00000085872	10523	CHERP	18.698048	30.585800999999996	15.154611	33.149019	18.000204	30.506071999999996	18.588058999999998	39.867901	10.808837	49.696412	14.323400000000001	29.196051000000004
ENSG00000085978	55054	ATG16L1	15.106451	15.924911999999997	14.848759000000001	17.166597	15.80462	21.934694	9.655496	22.67193	7.079655	16.525451	8.269004999999998	10.488189
ENSG00000085982	55230	USP40	12.265612	21.726799000000003	16.299587000000002	19.382111000000002	11.740014999999998	17.773115	11.388289	24.388378999999997	11.343505999999998	9.662804	8.214463	6.114519
ENSG00000085998	55624	POMGNT1	44.419926999999994	43.872943	41.457043000000006	40.761501	48.048708	37.302108000000004	53.552406000000005	43.21693499999999	66.82631900000001	49.95169799999999	51.983857	38.587237
ENSG00000085999	8438	RAD54L	8.985482	18.356905000000005	2.2485660000000003	18.651298000000004	4.5202160000000005	11.924225999999999	10.021687	10.324299000000002	3.7802	4.955515	5.4440159999999995	8.900364
ENSG00000086015	23139	MAST2	20.429988999999996	28.895236	21.916705999999994	20.439814000000002	20.845266000000002	21.882267	20.854820000000004	27.588736999999995	19.993180999999996	14.387852	18.997163999999998	38.445333000000005
ENSG00000086061	3301	DNAJA1	99.78868700000001	172.44956	100.27147799999999	158.832324	90.117444	128.156429	116.08462700000001	114.821184	128.904629	99.56441	110.300775	123.954589
ENSG00000086062	2683	B4GALT1	89.91714300000001	50.214633	96.422756	60.239137	60.584045	78.419161	53.717041	32.398087000000004	48.739915	17.176232	39.869219	34.94689
ENSG00000086065	51510	CHMP5	50.557481	52.806935	54.109035	50.133522	44.485939	52.164417	39.221057	46.843086	75.404826	64.460285	62.269867000000005	68.918194
ENSG00000086102	4799	NFX1	17.502131	15.683254	17.513889	14.823832999999999	16.322264999999998	14.020904	13.691011000000001	16.913514	14.566516	24.399459	13.455938	13.580797999999998
ENSG00000086159	363	AQP6	0.151995	0.34819500000000003	0.071051	0.388339	0.173143	0.326254	0.107645	0.22363499999999997	0.274778	0.74481	0.240199	0.636621
ENSG00000086189	27292	DIMT1	49.827646	25.926751000000003	33.987573	28.687581	44.492096	35.890057	42.523138	38.177697	21.625270999999998	20.729492999999998	22.105709	17.901839
ENSG00000086200	51194	IPO11	11.143858999999999	11.400255000000001	10.845043	10.980376000000001	9.714450000000001	9.145411000000001	10.709224999999998	8.236868	9.542842	5.941849	11.770510000000002	7.876640999999999
ENSG00000086205	2346	FOLH1	0	0.8684940000000001	0	0.43390700000000004	0	0	0	1.051303	0	1.564824	0	1.77501
ENSG00000086232	27102	EIF2AK1	63.183927000000004	111.93832499999999	78.37339	93.49405099999998	71.97354899999999	92.353834	48.78493699999999	98.730268	25.697388	151.95440100000002	32.703431	95.820605
ENSG00000086288	51314	NME8	0	0.047572	0	0	0	0	0	0	0	0	0	0
ENSG00000086289	54749	EPDR1	81.510265	15.554067	47.836721999999995	9.645264	47.065016	61.44488	39.808748	44.046568	59.24177100000001	30.333935999999998	45.034008	5.532577
ENSG00000086300	29887	SNX10	0.057557	6.889322	0.074649	3.7594860000000003	0	8.785647	0	5.985857	0	14.297431000000001	2.434107	11.547457
ENSG00000086475	22929	SEPHS1	57.606079	65.89129799999999	39.948337	63.642703000000004	47.68412800000001	55.67111	45.79537299999999	59.422125	12.164779	20.57215	19.824985999999996	21.943880999999998
ENSG00000086504	10573	MRPL28	107.20782	149.216026	75.502751	134.469064	97.829614	96.61570900000001	111.953996	142.251481	98.075824	115.67034799999999	99.187432	135.735985
ENSG00000086506	3049	HBQ1	0	0.153532	0	0.303508	0	0.407119	0.337722	0	0.231877	0	0	0
ENSG00000086544	80271	ITPKC	4.779011	6.743036	7.9695540000000005	6.07006	5.456221	7.3761660000000004	4.804044	7.4211	5.856592	6.100474	6.780647	12.01809
ENSG00000086548	4680	CEACAM6	0	0	0.029716	0	0	0	0	0.038285	0	0	0	0
ENSG00000086570	2196	FAT2	0.079263	0.033299999999999996	0.021341	0.088651	0.162479	0.561699	0.086833	0.014822	0.015663	0.062583	0.033939	0.13819
ENSG00000086589	55696	RBM22	28.238093	52.654878000000004	25.737308000000002	55.369459000000006	23.436394000000004	56.129497	24.024099	44.361861000000005	16.820083	34.493342	17.538149999999998	32.909036
ENSG00000086598	10959	TMED2	242.95220400000002	175.166165	320.361498	213.37824	302.46484599999997	251.26190499999998	239.176358	224.87362100000001	147.46627900000001	127.582397	122.239362	114.160844
ENSG00000086619	56605	ERO1B	1.335369	1.03102	2.50481	1.209941	1.3207389999999999	4.706125	1.356659	3.629601	1.873019	1.759363	1.541383	6.439258000000001
ENSG00000086666	54469	ZFAND6	85.67069800000002	119.79191799999998	92.258879	130.84676	89.777921	145.178506	58.718251	118.97041399999999	69.69403	103.72720499999998	78.03079399999999	81.86763700000002
ENSG00000086696	3294	HSD17B2	0	28.487695000000002	0.306796	49.406127000000005	0.294827	34.09489099999999	0	0.032803	0.29813500000000004	0.077697	0	0.358804
ENSG00000086712	55787	TXLNG	6.361542	8.131286	6.121804	7.83872	5.378497	10.936321999999999	5.30215	12.977621	2.453405	8.87177	6.4971630000000005	5.290263
ENSG00000086717	5475	PPEF1	0.083265	0.26979	0	0.438154	0	0.282641	0.015397	0.142515	0	0.124815	0.038016	0.035319
ENSG00000086730	7462	LAT2	0.538748	13.620942000000001	0.230256	6.873729000000001	0.542282	2.976546	0.518113	14.195629	1.031815	66.042854	9.544233000000002	37.273634
ENSG00000086758	10075	HUWE1	35.731643	56.270492999999995	42.56942	41.833979	38.747408	44.406973	33.256431	79.528876	32.953818999999996	44.072112999999995	30.087075000000002	49.02616999999999
ENSG00000086827	9183	ZW10	17.619879	21.472011000000002	10.088561	17.352712	12.040204	12.579739	13.590836999999999	17.275198	8.009606999999999	8.073438	8.294842000000001	17.810908
ENSG00000086848	79796	ALG9	18.207596999999996	19.561769	16.357097	17.958007000000002	19.448140999999996	14.426963	18.306209999999997	19.049812	16.049066	14.638191999999998	16.555121	25.393192000000003
ENSG00000086967	4606	MYBPC2	0	0.011427	0	0.022124	0	0	0	0.035526	0	2.233273	0.2917	0.038649
ENSG00000086991	50507	NOX4	0.030626	2.060825	0.318886	0.812919	0.322703	3.094527	0.5927180000000001	1.387915	0.7546440000000001	0.542798	0.31883	1.7693489999999998
ENSG00000087008	8310	ACOX3	15.652338	5.037808	14.872645	4.669651	14.019061	7.2167200000000005	14.189557	5.560165999999999	14.210413999999998	4.582988	13.961895	4.242189999999999
ENSG00000087053	8898	MTMR2	33.98179499999999	25.887923999999995	32.30887200000001	23.194332999999997	27.563524	32.403065	23.806264000000006	35.658061000000004	13.228508000000001	9.294087	13.386029	9.141922
ENSG00000087074	23645	PPP1R15A	89.405834	68.279177	79.180224	66.133322	73.44527599999999	155.100108	64.341107	287.414801	109.880067	61.725411	104.329192	170.36188399999998
ENSG00000087076	51171	HSD17B14	9.125916	4.6330659999999995	4.41772	3.361397	12.041493000000001	15.844785	6.060880000000001	17.817505	11.613175000000002	10.7424	9.741444	14.756568000000001
ENSG00000087077	7205	TRIP6	162.89058699999998	149.180053	143.44316800000001	122.52277899999999	161.581339	152.48210600000002	153.947417	199.47915499999993	155.18996499999997	66.86632699999998	138.588772	62.548472000000004
ENSG00000087085	43	ACHE	0.061256	6.321228	0.071865	3.1949170000000002	0.11244199999999999	0.22182800000000003	0.290097	5.128149	0.201489	5.8811209999999985	0.15421	21.514797
ENSG00000087086	2512	FTL	5219.824649	1936.732174	6037.458176	2015.079764	6323.828102	3252.610239	4402.190156	7236.251268	6736.897697	4728.612406	5975.485038	3016.796054
ENSG00000087087	51593	SRRT	68.57624399999999	81.63713	48.714472	77.14611000000001	56.836342	43.334331	62.48167599999999	55.650234	60.260075	73.635356	65.623379	116.64206800000001
ENSG00000087088	581	BAX	219.61519900000002	296.12884899999995	217.88993400000004	209.67736499999998	261.252272	252.418674	246.816208	547.256257	246.745082	119.82638999999999	274.619061	267.51115400000003
ENSG00000087095	51701	NLK	6.044958	12.231971999999999	4.389691	8.947721	5.599297	8.336361	4.633952	15.08803	4.344291	11.515556	5.130276	12.319614
ENSG00000087111	94005	PIGS	26.8276	29.906930999999997	41.895652999999996	21.327775000000003	31.279680000000003	58.552778000000004	30.341001000000002	41.815326	26.311497999999997	86.80180800000001	26.463361	27.773868000000004
ENSG00000087116	9509	ADAMTS2	93.66711099999998	16.070949	98.90321300000001	17.775146999999997	66.168213	11.550243	60.132253999999996	1.735087	42.113901	5.681151	32.817367000000004	20.046848
ENSG00000087128	28983	TMPRSS11E	0	0	0	0.020008	0	0.018492	0	0.032071	0	0.032285	0	0.07002
ENSG00000087152	56970	ATXN7L3	36.593374999999995	41.628629000000004	40.657703000000005	34.472446	34.469964000000004	34.095745	29.703438000000002	53.181318	25.434141999999998	29.217854999999997	23.022064999999998	25.869213
ENSG00000087157	9489	PGS1	17.470758	29.465878	21.495340000000002	29.327671000000002	20.38354	44.94178900000001	19.600099999999998	42.603749	9.961850000000002	21.472325	10.710348000000002	20.365397999999995
ENSG00000087191	5705	PSMC5	152.8103	192.15225000000004	112.23891800000003	170.88103200000003	126.88226100000001	194.04808399999996	148.57941599999998	260.11894300000006	140.273446	186.986341	134.266885	185.51881699999996
ENSG00000087206	51720	UIMC1	15.130154000000001	24.140106000000003	12.910659999999998	20.581932000000005	17.411955	27.337173000000003	12.450305	25.225144	21.220268	19.068661000000002	23.379542	34.040672
ENSG00000087237	1071	CETP	0.079646	0.41413599999999995	0.16473	0.646782	0.046271	0.650384	0.138093	0.063538	0.111747	0.124004	0.101507	0
ENSG00000087245	4313	MMP2	1008.990263	617.821988	1150.6495959999995	883.2154050000001	1136.5414799999999	499.34794400000004	648.0549509999998	79.678201	734.395852	31.874391	643.252548	113.942633
ENSG00000087250	4504	MT3	0	0.162347	0	0	0	0.430108	0.118988	0	0.245919	0	0	0
ENSG00000087253	54947	LPCAT2	14.144502000000001	5.17065	19.231395	6.4225389999999996	19.315184	3.5782480000000003	9.371614	1.021069	9.2937	0	4.446359	0.411668
ENSG00000087258	2775	GNAO1	0.21096399999999998	4.43525	0.082041	4.394876	0.06717000000000001	1.794875	0.11215099999999999	2.493147	0.055164000000000005	1.760481	0.044102999999999996	7.413488999999999
ENSG00000087263	55239	OGFOD1	62.929176	117.46131600000001	69.10092299999998	142.53830200000002	67.392595	141.660367	52.374427	110.486929	29.981523000000003	36.524513	36.846773	37.35779
ENSG00000087266	6452	SH3BP2	10.281233	17.399015	9.464991000000001	23.780995000000004	6.776891999999999	29.339754	7.7050019999999995	25.441178999999995	4.72411	14.764644999999998	7.6670300000000005	17.952312
ENSG00000087269	8602	NOP14	23.204383999999997	15.193265	14.677049	16.0195	21.038092	35.630300999999996	18.813463999999996	37.521941999999996	14.591991	21.722912	15.720134	6.607061
ENSG00000087274	118	ADD1	121.12195100000001	48.21929800000001	120.845947	41.598696000000004	113.67534400000001	69.828524	91.12631700000003	52.063289000000005	157.680825	38.28394599999999	137.666583	31.100327
ENSG00000087299	79944	L2HGDH	3.0261759999999995	15.464591000000002	3.20351	11.956786	3.482277	8.263442999999999	2.4640839999999997	15.189641	2.126855	10.211068000000001	3.619623	12.220693
ENSG00000087301	57544	TXNDC16	2.217405	2.0736	1.243373	2.4478779999999998	1.307583	2.6061050000000003	1.173541	1.718516	0.7158990000000001	4.932613	2.149639	4.235164
ENSG00000087302	51637	RTRAF	164.209993	187.57384799999997	142.92246300000002	136.090321	147.57960699999998	103.645458	153.94723100000002	196.46672700000002	156.524357	206.761764	160.76186	348.803112
ENSG00000087303	22795	NID2	18.328611	0.867003	31.091836999999998	0.832427	28.356471999999993	0.12367600000000001	19.642223999999995	0.329138	35.043813	1.216988	33.010245	3.412295
ENSG00000087338	64395	GMCL1	7.965658	11.097879	10.682964	9.116327	10.295729999999999	10.804357	6.237279	13.250312000000001	3.125783	12.43944	3.172339	18.477521000000003
ENSG00000087365	10992	SF3B2	110.89586000000001	129.28278999999998	90.53402499999999	116.56228199999998	96.66381600000001	129.704238	94.659951	142.14387699999997	93.23804800000002	161.842136	93.66291299999999	172.295516
ENSG00000087448	57542	KLHL42	13.745712	13.858338	12.964609	13.101429	11.326210000000001	15.858364000000002	9.07076	13.080846000000001	5.737385	5.678148000000001	6.270859999999999	10.789793000000001
ENSG00000087460	2778	GNAS	684.342683	1153.495593	769.481641	1050.218449	714.2561439999998	900.0290109999999	672.8159399999998	1031.1019190000004	655.508522	791.7094959999998	741.7762940000003	845.2945520000001
ENSG00000087470	10059	DNM1L	41.876528000000015	63.99632400000001	44.006117	71.408347	45.607093000000006	71.830582	29.540046	53.343969	24.369875999999998	59.76754799999999	27.381079000000007	33.535985
ENSG00000087494	5744	PTHLH	0.466838	3.012376	0.945871	1.239658	0.5509989999999999	9.631895	0.691719	4.035734	2.375871	1.489182	1.129545	3.59664
ENSG00000087495	116154	PHACTR3	0.042445	8.169521999999999	0.20798499999999998	10.189883	0.300028	6.269015	0.089631	1.011825	0	0.366059	0	1.256617
ENSG00000087502	51290	ERGIC2	64.466301	109.700089	54.593171999999996	108.486615	45.373423	72.132944	74.873461	57.30471000000001	57.331937	71.60139799999999	46.59010599999999	66.60203200000001
ENSG00000087510	7022	TFAP2C	9.795213	5.974818	15.839384	9.008747	14.158050999999999	6.306419	11.553695	0.011436	21.804626	0	15.769843	0
ENSG00000087586	6790	AURKA	56.58258699999999	82.801537	16.822152999999997	82.698298	34.978553000000005	71.88801000000001	60.103537	46.05597999999999	15.922541999999998	10.111101	21.782491999999998	19.255351
ENSG00000087589	57091	CASS4	0.233239	0.074868	0.21456300000000003	0.127015	0.157528	1.1503029999999999	0.228829	0.189519	0.042917	0.045521	0.140664	0.10236200000000001
ENSG00000087842	8544	PIR	13.582964	14.846455000000002	20.210824999999996	21.395277	11.651091999999998	22.314719	7.35511	5.12902	9.505916000000001	9.249839999999999	10.372539	5.556632
ENSG00000087884	28971	AAMDC	65.32300699999999	29.015268999999996	43.205349	27.634256	45.58673600000001	55.236814	51.330546000000005	63.461927	85.116015	38.631879	77.470496	96.43928199999999
ENSG00000087903	5990	RFX2	5.757624999999999	8.068273	4.438119	5.7589429999999995	2.7615749999999997	5.497936	4.0724730000000005	5.813599	2.726037	10.899458	3.0380730000000002	14.854888
ENSG00000087995	339175	METTL2A	12.872273	19.641447	8.713286000000002	16.74169	10.991032	20.535539	12.779279	27.780661999999996	11.151693	28.161567999999995	11.142114	23.569335000000002
ENSG00000088002	6820	SULT2B1	0.118473	0.44593900000000003	0.438512	0.145853	0.530918	1.027881	0.580702	0.080846	0.110838	0.64786	0.412031	0.447984
ENSG00000088035	29929	ALG6	6.496938999999999	11.240311	5.184223	9.033003	5.372688	7.5701030000000005	6.250271000000001	9.699899	6.265945	6.560496	6.228797999999999	3.791998
ENSG00000088038	4849	CNOT3	28.855200000000004	54.116171	30.670447000000003	51.30129999999999	34.990848	51.503149	31.205202999999997	57.48922300000001	24.250758	26.225215999999996	32.267039999999994	31.688905000000005
ENSG00000088053	51206	GP6	0.020693	0.814554	0	0.259967	0	0.120183	0.04251	0.647762	0.028236	0.8150689999999999	0.035958	1.769169
ENSG00000088179	5775	PTPN4	1.391821	8.993562	5.5765839999999995	6.288893	2.824153	9.053813	4.643522000000001	11.999154	4.118418999999999	14.242618	2.377017	12.884678999999998
ENSG00000088205	8886	DDX18	25.919721	53.705697	22.146313	47.59	21.467135000000003	49.275574999999996	19.46833	70.976456	14.186202	67.47446599999999	15.201403000000001	43.392179999999996
ENSG00000088247	8570	KHSRP	192.560803	293.200619	140.470613	228.066296	177.34964699999998	391.68696700000004	205.917499	481.95502100000004	73.750628	136.64380900000003	84.076823	130.31975
ENSG00000088256	2767	GNA11	68.12985200000001	26.059230000000003	49.562467000000005	24.082857	56.391861000000006	34.61645	53.467064	34.19785	41.558316000000005	5.354565999999999	34.265289	13.934532
ENSG00000088280	55616	ASAP3	10.741261	5.902667999999999	20.023932	6.766959999999999	10.407166000000002	3.210945	13.366915999999998	3.17335	6.563343000000001	4.231598999999999	6.078530000000001	8.886620999999998
ENSG00000088298	55741	EDEM2	17.625496	25.349093	23.200916000000003	21.621875	16.780846999999998	24.086814	18.265097	27.484814	24.018262	32.042964	23.592723	32.473155
ENSG00000088305	1789	DNMT3B	1.9534930000000001	5.430316	0.8865800000000001	4.435772	1.3981649999999999	6.897876999999999	1.9717639999999999	4.489323	1.6403860000000001	1.785835	1.6844270000000001	6.882533
ENSG00000088320	28954	REM1	0.811625	0	0.524347	0	0.151552	0	0.203758	0	0.284696	0	0.302314	0
ENSG00000088325	22974	TPX2	64.750146	92.87793900000001	21.702132	89.150052	38.418746999999996	92.380892	62.29438	46.553372	22.918046	17.449395	24.654295	26.945873
ENSG00000088340	NA	FER1L4	0.5989519999999999	0.8561949999999999	0.626164	0.641652	0.865147	0.160647	0.28506600000000004	0.725955	0.9087299999999999	11.466109000000003	0.615038	8.370015
ENSG00000088356	81572	PDRG1	16.108571	21.15784	11.618292	17.348292	11.839872	29.167009	12.221999	30.063326	17.09109	15.040274	16.863604	25.180076
ENSG00000088367	2036	EPB41L1	19.916684999999998	20.14688	16.922290999999998	12.759621999999998	17.834395999999998	22.002515999999996	10.311186999999999	20.338771	15.577526999999996	9.785900999999999	10.894248	22.898785
ENSG00000088386	6564	SLC15A1	0.028054	0.083519	0.067356	0.012986	0.022435	0.037286	0.019668	0.06561	0.213617	0.101409	0.076183	0.363764
ENSG00000088387	23348	DOCK9	14.716788999999999	10.295497000000001	15.961302000000002	6.000665	11.577228	5.831143999999999	8.410475	11.146822	6.0698479999999995	3.099633	5.804881	7.8334150000000005
ENSG00000088448	55608	ANKRD10	34.380404	63.289244000000004	55.333586999999994	62.623186000000004	40.133767999999996	61.124494000000006	26.347348	52.822044999999996	26.412652	102.47694400000002	25.889042999999997	75.69372600000001
ENSG00000088451	23483	TGDS	7.142114	13.893644	6.811764999999999	12.644784	7.940984	15.606135	7.03734	22.571967	7.071358999999999	14.657533	10.326382	21.255054
ENSG00000088538	1795	DOCK3	0.253658	0.78597	0.226347	0.47609	0.189547	0.17056	0.076745	0.631255	0.127059	0.754045	0.062931	0.983694
ENSG00000088543	51161	C3orf18	17.627226999999998	9.536506000000001	28.867204	7.732565	26.193718000000004	5.7690790000000005	27.531800999999998	5.174272	22.212497	4.8391	19.115296000000004	8.178517999999999
ENSG00000088682	57017	COQ9	27.837099	59.095948	26.3086	68.96564399999998	25.738587000000006	75.72336199999998	28.382822	72.505579	24.022624999999998	40.41146499999999	34.9539	39.571674
ENSG00000088726	55287	TMEM40	0	2.369447	0	1.008082	0.07728	1.0652810000000001	0	2.2821740000000004	0	4.798531999999999	1.400602	20.385797
ENSG00000088727	64147	KIF9	6.477613	13.655079	5.320953	8.341379	3.6161779999999997	8.96061	5.953538999999999	10.168835	6.240242	11.813538000000001	5.933415	18.035874
ENSG00000088756	79822	ARHGAP28	0.969141	6.9963239999999995	1.7380350000000002	5.315942	0.331762	27.654227	0.761162	8.454654999999999	0.279586	0.675282	0.12183	1.5396619999999999
ENSG00000088766	54675	CRLS1	27.739748000000006	33.50304	27.453076	23.687697	23.938398	24.677063	27.294841999999996	39.709446	27.780476	39.735004000000004	30.221334999999996	46.69995800000001
ENSG00000088782	140850	DEFB127	0	0	0	0	0	0	0	0	0	0	0	0
ENSG00000088808	23368	PPP1R13B	0.422867	6.178075999999999	0.7883370000000001	3.6587389999999997	0.500379	3.8982289999999997	0.6554530000000001	5.166625	0.480859	2.815195	1.206094	5.930862
ENSG00000088812	8455	ATRN	14.946792	6.102154	20.813564	5.413181000000001	16.222251	5.3634129999999995	8.783288	8.421888	10.848946999999999	17.44544	11.540571	7.070754
ENSG00000088826	54498	SMOX	7.973777	16.922082000000003	13.487805999999999	16.981648999999997	12.044614999999999	38.504307999999995	11.572116	40.554211	8.654893	13.106299	5.930331	34.57338599999999
ENSG00000088827	6614	SIGLEC1	0.00985	0.017684	0.067887	0.06871	0.005391	0.01684	0	0	0.013816	0.091927	0	0.577707
ENSG00000088832	2280	FKBP1A	514.456805	390.23443299999997	510.975757	421.7155309999999	546.164573	362.79075	476.921443	336.17441299999996	342.995808	212.68869700000002	407.489922	178.48431300000001
ENSG00000088833	55968	NSFL1C	80.77082300000001	66.801765	62.56994300000001	59.990269000000005	88.390615	71.416419	84.04947299999999	59.192617	41.498894	35.872358000000006	77.39681300000001	48.279675000000005
ENSG00000088836	83959	SLC4A11	1.247472	3.374815	2.75554	2.693342	1.564363	3.638834	2.107607	2.20653	2.195944	1.545973	1.023943	4.898129
ENSG00000088854	25943	C20orf194	6.049835	2.051026	8.818933	1.710799	7.133342000000001	2.585279	3.929515	2.790542	4.618675	0.6073280000000001	3.895775	2.4431230000000004
ENSG00000088876	79175	ZNF343	4.566461	4.951871	8.697156	4.4602509999999995	6.369106	6.817376	4.715123	9.096352	6.315782	8.882053	6.743023999999999	6.613586000000001
ENSG00000088881	57593	EBF4	0.991032	0.40193999999999996	0.78426	0.6672130000000001	0.748865	0.733424	0.352719	0.6098000000000001	0.12318	2.037734	1.284518	6.096386
ENSG00000088882	56265	CPXM1	0.114286	1.704706	0.623537	2.003262	0.249017	1.235139	1.502215	0	0	0.056702	3.839273	0.245873
ENSG00000088888	57506	MAVS	15.453608000000001	7.806893	17.608688	7.6116779999999995	14.298544	9.723803	13.78638	10.340536	8.859549999999999	8.277055	9.783798	7.033906
ENSG00000088899	9762	LZTS3	1.9331369999999999	6.845259	3.2261390000000003	3.744569	2.768191	2.218911	2.175499	6.288856	2.943728	3.562093	4.695367	9.250013000000001
ENSG00000088926	2160	F11	0	0.263272	0	0.415773	0	0.107937	0	0	0	0	0	0
ENSG00000088930	22803	XRN2	44.982945	40.706681	43.064037	40.262804	44.451622	35.82024	36.0127	37.261955	27.424894	38.620656	34.724331	23.855468
ENSG00000088970	55857	KIZ	6.553465	5.4960569999999995	13.415154999999999	5.319539000000001	7.124919	5.595938	7.312758	5.319485	6.214029000000001	14.417806	7.016413	9.642272
ENSG00000088986	8655	DYNLL1	731.06265	475.59607800000003	544.427876	497.626598	599.914675	497.87242399999997	769.7181380000001	562.626239	744.909404	226.063589	659.347951	270.827729
ENSG00000088992	54997	TESC	0	0.912911	0	0.6521049999999999	0	0.16446	0.098035	0.7130409999999999	0	0.6949	13.939157	1.4838550000000001
ENSG00000089006	27131	SNX5	96.569569	100.34995799999999	70.66163700000001	96.229171	83.74347500000002	108.7282	104.810934	111.62540399999999	57.903791	72.31976800000001	139.740773	72.060484
ENSG00000089009	6128	RPL6	1619.303309	1875.6378679999998	1684.754338	1847.888339	1637.810484	1732.594848	1716.661487	1830.2433190000002	1217.7342919999996	3339.5855059999994	1435.281917	1731.9165419999995
ENSG00000089012	55423	SIRPG	0	0	0	0	0	0	0	0	0	0.281068	0	0.270126
ENSG00000089022	8550	MAPKAPK5	22.745447000000002	19.032819	13.637057	18.065742000000004	19.172342	28.538921	17.591547999999996	32.576698	17.998923999999995	21.962031000000003	22.982771	12.149879
ENSG00000089041	5027	P2RX7	1.61222	3.082933	2.6226450000000003	4.277249	1.7759439999999997	2.6077680000000005	1.4510129999999999	0.087629	1.41953	4.7967569999999995	0.964315	0.640039
ENSG00000089048	51575	ESF1	9.902423	13.055931	6.951123	12.115177	7.64876	11.127127	7.00828	15.583812	7.744262	8.46697	6.817908	7.202533
ENSG00000089050	10741	RBBP9	9.66002	8.318985000000001	7.651521	7.596547000000001	8.455594	9.010146	9.343439	10.40044	4.694504	4.281179	5.153104	5.4361310000000005
ENSG00000089053	51433	ANAPC5	77.683967	60.38985799999999	74.321001999999993	63.668945	75.235516	64.130314	83.14374600000001	62.700105	63.51890800000001	124.15427399999996	63.02391899999999	54.109401
ENSG00000089057	9962	SLC23A2	6.665336000000001	9.238153	8.395847	7.78469	7.127311	4.810392	4.914200999999999	8.802738000000002	4.067575	8.211974	12.093893	9.004581
ENSG00000089060	80024	SLC8B1	6.897105999999999	12.168283999999998	19.248672999999997	10.065566	9.566311	12.502409	8.027634	11.041827000000001	9.084179	7.747059999999999	7.339780000000001	18.598816999999997
ENSG00000089063	29058	TMEM230	105.498471	116.19443799999999	138.621133	101.578593	113.647098	79.171772	100.649701	122.406252	99.722121	117.22191900000001	137.256436	84.93949
ENSG00000089091	55184	DZANK1	1.1131250000000001	0.530882	1.081554	0.508348	1.1611299999999998	1.290212	1.139123	1.1501670000000002	1.239803	0.542841	3.333214	1.014456
ENSG00000089094	84678	KDM2B	9.186148	14.804078999999998	9.233778	13.296315	8.877377	11.561842	8.083556	13.437462000000002	4.31356	12.140412999999999	14.196233000000001	6.903746000000001
ENSG00000089101	26074	CFAP61	0.101428	0.305598	0	0.143711	0	0.170332	0.101506	0.035463	0	0.43895	0	1.127294
ENSG00000089116	64211	LHX5	0	0.649052	0	0.523889	0	0.013853	0	0.672477	0	0.338044	0	1.622356
ENSG00000089123	55617	TASP1	3.580086	4.106493	2.885711	3.4257509999999995	2.990977	4.383411	3.088883	5.033466	3.0454809999999997	3.9427290000000004	5.127896	2.9635800000000003
ENSG00000089127	4938	OAS1	1.987274	136.39971100000002	7.4974359999999995	218.98539700000003	0.930863	220.81782	1.653636	8.635192000000002	97.560429	4.337088	86.37051699999999	7.315264000000001
ENSG00000089154	10985	GCN1	27.121486000000004	32.728444999999994	28.069876	33.249647	26.442687	30.843355	30.816652	46.356516	21.363791	68.33356900000001	17.822599000000004	45.320076
ENSG00000089157	6175	RPLP0	2680.9796789999996	3144.921035	2726.1958959999993	2810.3787350000002	2775.0070859999996	3322.468782	2989.4728919999993	4399.002515000001	1527.0520390000004	5237.674742999999	1955.722793	3225.2604929999993
ENSG00000089159	5829	PXN	114.125169	88.814334	71.45835099999998	63.80838599999999	98.14703399999999	65.887552	89.81889899999997	153.103341	56.16887899999999	44.61376500000001	50.573098	116.08863799999997
ENSG00000089163	23409	SIRT4	0.699084	1.842517	0.740906	1.027772	0.261036	1.1665370000000002	1.1752609999999999	1.136061	0.961191	2.97417	1.652633	3.8524890000000003
ENSG00000089169	22895	RPH3A	0	0.150021	0	0	0	0.11404199999999999	0	0.102494	0	0.042612	0.033531	0.67083
ENSG00000089177	55614	KIF16B	4.131916	3.825173	4.36304	3.75712	2.920753	3.691792	3.064042	3.150365	3.3091839999999997	1.448432	3.6334600000000004	2.514872
ENSG00000089195	51605	TRMT6	10.442385	20.330030999999998	9.008740000000001	15.994029000000001	9.139755999999998	14.02177	8.821163	23.594927000000006	7.696592000000001	17.759936	13.224705	18.592582
ENSG00000089199	1114	CHGB	0.047284	1.611175	0.03152	0.7257	0	0.140503	0	1.24851	0.025664	1.497333	0.031787	3.733442
ENSG00000089220	5037	PEBP1	238.103423	226.513393	204.55873	220.863653	242.326555	303.703594	217.97804	213.41902	217.240469	564.775079	212.611638	105.912001
ENSG00000089225	6910	TBX5	0	0.080555	0	0.066755	0	0	0	0.083276	0	0	0	0.15887600000000002
ENSG00000089234	8315	BRAP	9.086573999999999	9.174218	8.952532	10.038515	8.525973	15.665348	7.12956	12.875043999999999	7.714743	19.065111	8.714722	15.026305
ENSG00000089248	10961	ERP29	85.6443	161.58383300000003	122.088177	115.64212099999997	96.77791700000002	139.453541	88.03807499999999	199.983946	89.067527	173.30226999999996	83.72457299999999	164.77471500000001
ENSG00000089250	4842	NOS1	0	1.649443	0	0.870848	0	0.00581	0	1.38159	0	0.358134	0	1.31001
ENSG00000089280	2521	FUS	264.557326	359.17875100000003	224.177808	416.97177700000003	282.990257	252.895674	321.88488499999994	189.06740000000002	216.477546	83.296966	202.131413	83.324877
ENSG00000089289	3476	IGBP1	28.037025	30.312795	36.451260999999995	21.238949	26.397113	31.273007999999997	24.920747000000002	34.178488	32.831493	59.985606000000004	31.815438	61.061423999999995
ENSG00000089327	53827	FXYD5	223.774584	178.323041	180.82310700000002	155.449636	222.15946600000004	179.64028400000004	269.31706199999996	227.653028	294.045333	115.77091399999999	242.56347399999999	361.74126199999995
ENSG00000089335	55900	ZNF302	12.920429	12.625375	16.720055000000002	9.351623	12.26537	7.9784880000000005	9.620659999999999	13.471044000000001	8.195686	2.896594	6.936253	4.9618210000000005
ENSG00000089351	57655	GRAMD1A	26.68274	37.009847	33.182151000000005	37.693456999999995	26.813820000000003	45.34570399999999	28.883282000000005	47.520515	28.036195	65.35270799999999	25.96277	68.594476
ENSG00000089356	5349	FXYD3	0	0.50658	0.033127	0.31658200000000003	0.100523	0.407773	0.080971	0.028426	0	0	0	0
ENSG00000089472	9843	HEPH	17.671652	3.500566	22.306597	0.79667	13.241301000000002	0.065183	9.79746	2.462331	10.586041	2.044071	10.053951	7.479463
ENSG00000089486	29965	CDIP1	18.396735	24.812885	18.341405	24.036134999999998	21.053838000000002	9.647578	19.42172	12.472573	16.478935999999997	9.70865	11.479576999999999	14.495215
ENSG00000089505	113540	CMTM1	1.912089	6.652439	1.808053	6.612209	1.6353060000000001	2.93472	1.3106490000000002	5.198355	0.777653	1.146411	1.128619	2.293716
ENSG00000089558	23415	KCNH4	0.011579	0.110318	0.04895	0	0.030279	0.029683	0.024492	0.008574	0.048724	0.120552	0.060341	0.128142
ENSG00000089597	23193	GANAB	202.91487	219.15447300000005	272.67535899999996	215.593564	211.27822700000002	179.691895	192.894883	185.897919	137.028759	215.774093	135.836505	139.164332
ENSG00000089639	51291	GMIP	7.853961999999999	6.384363	7.640533	6.572157	6.242248	8.842954	6.849684	3.7171650000000005	6.1664259999999995	9.072908	12.647383	2.15588
ENSG00000089682	55285	RBM41	4.938909	5.636036	6.871485	4.3552290000000005	5.676292	8.260055	3.9394679999999997	11.759129000000001	3.069031	5.766285000000001	3.6856809999999998	5.1005080000000005
ENSG00000089685	332	BIRC5	69.57012	102.25174300000002	21.317642	100.26623000000001	44.80050999999999	84.69105	90.898816	71.17886200000001	20.679816999999996	20.537762	33.898655	30.494166
ENSG00000089692	3902	LAG3	0.389698	0.8817470000000001	0.24090699999999998	0.709282	0.41211400000000004	0.199783	0.9830829999999999	0.5103260000000001	0.14561	1.161692	0.230925	0.42930999999999997
ENSG00000089693	8079	MLF2	178.85639400000002	240.052048	147.88179699999998	222.63742	159.915654	159.593971	184.67830399999997	176.484157	204.086476	145.803502	177.02125100000003	210.38992600000003
ENSG00000089723	78990	OTUB2	0.840678	2.117246	0.921428	1.4526	0.65425	2.590323	0.861513	3.906334	1.189684	1.644807	0.783281	1.962398
ENSG00000089737	57062	DDX24	97.28987699999999	65.83608100000001	85.77086299999999	67.535913	93.48905299999998	64.70794	96.79266799999998	55.297903000000005	146.45263599999998	132.73018	143.10420399999998	88.167558
ENSG00000089775	7597	ZBTB25	2.754275	4.988624	5.14696	3.80173	3.536352	3.277327	3.10201	5.497748	2.473935	10.867895	3.375388	5.167427
ENSG00000089818	25977	NECAP1	25.327719	30.833326999999997	22.712167	22.921079	21.501657	26.386631	22.318699	37.594046000000006	16.258889	30.008547999999998	15.517912000000003	38.547236000000005
ENSG00000089820	393	ARHGAP4	0.47214100000000003	0.86487	0.731079	1.091524	0.235275	0.855424	0.329653	1.683064	1.236825	32.826897	23.165001999999994	1.295524
ENSG00000089847	170961	ANKRD24	0.209149	0.47445000000000004	0.492418	0.560505	0.343765	0.140292	0.30952999999999997	0.699708	0.370844	5.322805	0.343726	2.487063
ENSG00000089876	55760	DHX32	19.364644000000002	12.240656000000001	21.341391	12.53136	16.575407	28.048333	13.963337999999998	31.863224000000002	17.785636	2.679833	12.312495	8.840026
ENSG00000089902	23186	RCOR1	9.424152000000001	7.02283	10.087181	6.201502	7.927245	8.43581	6.648309	9.464814	3.523053	5.076628	5.336271	7.681436
ENSG00000089916	55668	GPATCH2L	15.195735	13.166168	17.215977	14.7557	15.526894	12.262021	13.091306999999997	18.709246999999998	5.240223000000001	15.085183000000002	5.664485999999999	15.229955
ENSG00000090006	8425	LTBP4	33.936734	154.91461699999996	126.01584500000001	191.267743	85.06541400000002	94.883397	42.450112	70.79031	47.585898	116.979225	40.301289999999995	197.51422000000002
ENSG00000090013	645	BLVRB	100.85992	168.263528	90.89821400000002	176.25785299999998	92.000454	141.495204	82.171338	174.94937	87.28700499999998	126.465772	83.067014	328.160274
ENSG00000090020	6548	SLC9A1	12.568191	14.416070000000001	12.402482	12.881263	11.951028999999998	18.639195	16.183567999999998	18.306707999999997	15.799178	11.260463	10.915364000000002	19.299900000000004
ENSG00000090054	10558	SPTLC1	58.146598000000004	50.494962	67.585664	51.525731	54.397413	47.53826900000001	44.258039999999994	46.462238	44.881468	33.513761	40.365199	41.287735
ENSG00000090060	10914	PAPOLA	65.117367	57.833209	82.084997	51.98754	66.345531	63.93641	56.472542000000004	67.16820000000001	40.496942999999995	68.56496099999998	37.51663500000001	63.177447
ENSG00000090061	8812	CCNK	47.548123000000004	28.962017000000003	49.529258	28.046156	54.896128	30.681109999999997	44.206611	30.545277000000002	17.174097999999997	25.395084000000004	20.326266	22.300065000000004
ENSG00000090097	57060	PCBP4	57.36132099999999	75.10996899999999	81.47228199999999	49.820876999999996	68.63055800000001	17.097239	79.050969	70.875244	37.804346	21.905528999999998	32.514322	42.447452
ENSG00000090104	5996	RGS1	0	0	0.014487	0.034507	0	0.063539	0	0	0	0.222921	12.806897000000001	0.086637
ENSG00000090238	83719	YPEL3	39.727557000000004	27.596785999999998	53.7789	21.489538	33.497902999999994	23.403656	40.434399000000006	25.132791000000005	50.962916	81.121758	39.95144200000001	67.389133
ENSG00000090263	51650	MRPS33	51.939418	42.665169	56.63556199999999	40.595569	49.727348	83.42107	63.654825	129.263056	60.599689999999995	119.682714	65.014437	32.229293
ENSG00000090266	4708	NDUFB2	328.83663200000007	258.926564	314.964408	263.89430500000003	338.7641520000001	251.12124499999996	380.04982400000006	317.80035	473.1244760000001	432.951183	410.952642	106.192976
ENSG00000090273	10726	NUDC	89.429682	138.05702899999997	62.722221000000005	136.325739	81.560543	110.415621	95.58714800000001	134.45186599999997	84.032892	88.51001300000001	86.21214	130.614897
ENSG00000090316	10296	MAEA	56.996974	32.257228000000005	55.465499	32.056555	53.38263500000001	33.005681	56.374547000000014	38.767036	43.485828	27.594661000000002	37.948652999999986	17.454570999999998
ENSG00000090339	3383	ICAM1	2.365137	8.611481	4.706603	13.091402	0.608186	60.787789	1.264423	23.708464	10.291773	63.75724700000001	12.443878	0.119666
ENSG00000090372	29888	STRN4	44.647182	48.519952	43.505675999999994	44.772606999999994	40.889747	52.50916900000001	42.177039	72.02171	38.06821299999999	43.652429	31.389096000000006	53.597566
ENSG00000090376	11213	IRAK3	2.43257	1.3592809999999997	2.510184	2.205358	1.271309	1.440187	1.640085	0	2.0142290000000003	0.096702	1.427963	0.040704
ENSG00000090382	4069	LYZ	0.960253	1.386434	1.022375	1.118436	0.775403	1.141593	0.790521	1.589276	1.050459	1.331729	0.76478	3.15299
ENSG00000090402	6476	SI	0	0	0	0	0	0	0	0	0	0.020661	0	0
ENSG00000090432	79594	MUL1	22.843205	25.976806	20.252947	23.437277	20.038853	22.186019	20.2084	24.992888	20.805393	12.82457	20.890429	12.953173
ENSG00000090447	7023	TFAP4	5.767627	14.160113999999998	7.844800999999999	17.079356999999998	6.969731999999999	15.286627	7.384751	10.429766999999998	3.1645630000000002	6.538066	3.638716	3.656569
ENSG00000090470	10081	PDCD7	13.655819	24.442292	12.569833999999998	24.193701	12.993278	18.466791999999998	9.931711	23.915404000000002	7.6888689999999995	17.309207	8.130509	11.409675
ENSG00000090487	51324	SPG21	73.17750800000002	95.751053	73.120481	87.05351300000001	70.68577	87.72162500000002	54.950908999999996	113.41230999999999	51.95550500000002	71.41932700000001	55.582415	84.651104
ENSG00000090512	26998	FETUB	0	0.105607	0.045541	0.048852	0	0	0.043903	0.023069	0.131505	0.13148	0	0.320561
ENSG00000090520	51726	DNAJB11	78.408131	82.20088299999999	72.230532	90.807482	74.105935	77.439699	69.69260299999999	62.441238	72.081179	70.30094599999998	67.94128500000001	133.54458
ENSG00000090530	55214	P3H2	13.461431	24.176517	6.096858	37.663171	2.728699	91.575944	7.684496	21.183599	4.836292	1.187312	3.878414	4.385199
ENSG00000090534	7066	THPO	0.2941	0.40016799999999997	0.249905	0.251326	0.135993	0.045675	0.059001	0.21359499999999998	0	0.891237	0.102969	0.11868
ENSG00000090539	8646	CHRD	1.1178309999999998	2.160068	1.076495	1.0656880000000002	1.08774	0.23566700000000002	0.933632	1.9454319999999998	0.16636700000000001	5.5313040000000004	0.413077	6.922581
ENSG00000090554	2323	FLT3LG	12.870074	13.475796	17.930832000000002	19.462431	11.612137999999998	20.028228	14.794168999999998	6.201626000000001	24.878897999999996	14.398634	22.530479999999997	10.260924
ENSG00000090565	9727	RAB11FIP3	27.560365000000004	22.066957000000002	25.38717	23.480128000000004	24.831598	19.87684	20.382315000000006	18.970363999999996	18.909733	17.658395000000002	19.060223999999998	18.699275999999998
ENSG00000090581	84572	GNPTG	47.78574999999999	42.713287	62.684718	40.996349	56.501513	33.270422	46.38006200000001	48.62384	85.50567400000003	42.08495799999999	71.322586	49.176065
ENSG00000090612	10795	ZNF268	7.619054	8.807052	10.953892000000002	8.436362	6.766055	7.994131000000001	4.723947	12.696397	3.222856	5.663219	3.12373	2.717454
ENSG00000090615	2802	GOLGA3	26.187863	16.757822	33.12715	17.712678	28.857891000000002	15.966462	20.994172	14.61346	23.011145	30.041252999999998	20.04283	49.686808
ENSG00000090621	8761	PABPC4	124.87757	138.88013	118.304243	125.06267200000002	126.61043600000002	127.82821000000001	132.526289	187.84386100000003	71.56251299999998	137.63987700000004	78.43504899999999	88.30228900000002
ENSG00000090659	30835	CD209	0.019606	0	0	0	0	0.025534	0	0.051687	0	0.088675	0	0.080595
ENSG00000090661	79603	CERS4	0.794233	16.361139	0.8163419999999999	13.216001	0.032661	8.997306	0.126829	6.344987	0.075951	14.514192999999999	8.636445	12.962387000000001
ENSG00000090674	57192	MCOLN1	24.235953000000002	24.737642	14.322813	24.182065	20.365731000000007	33.563078999999995	22.075275999999995	28.334571999999998	38.534193	16.263109999999998	35.882287	19.724467999999998
ENSG00000090686	84196	USP48	27.554689999999997	23.602396	39.22680199999999	23.210722	29.336412999999997	21.810568000000004	18.977668	23.147768999999997	18.823546000000004	22.698529999999998	16.294261	23.853589999999993
ENSG00000090776	1947	EFNB1	8.534986	18.460316	11.945932	14.782754	8.359417	4.552881	14.012904	10.93853	4.089701	9.063796	3.345839	26.102717
ENSG00000090857	55066	PDPR	5.740528	14.279129	7.93959	11.096885	5.941687	12.458894999999998	4.44897	21.174668999999998	2.0676140000000003	16.235227	2.926984	12.056310000000002
ENSG00000090861	16	AARS1	66.213832	87.67703200000001	94.42339199999999	88.96763500000002	69.225652	254.20194400000003	41.73487000000001	192.889634	30.921597000000002	95.54433399999999	56.583222	138.771376
ENSG00000090863	2734	GLG1	56.036452	44.816585	99.12453	35.143949	59.60341300000001	42.592315	51.705667999999996	49.484748	39.899084	109.825412	40.55451099999999	55.99093500000001
ENSG00000090889	24137	KIF4A	12.925253000000001	24.403973	5.079773	17.815641	9.122499	12.952411	12.120421	16.02483	4.362281	3.55197	5.663629	4.8427
ENSG00000090905	27327	TNRC6A	20.86038599999999	19.545096	34.23561799999999	24.868031000000002	28.745884	21.229184999999998	18.238778	17.928546	12.144813000000001	14.733068	11.745943	13.262465
ENSG00000090924	64857	PLEKHG2	24.362646	19.114089	21.287198	18.856745	22.210843	18.573069999999998	20.37868	15.723837	11.400315	2.90571	10.524802	10.151284
ENSG00000090932	10683	DLL3	0.272648	1.724843	0.07594999999999999	1.22391	0.186541	1.154944	0.326163	1.500278	0.054593	0.855787	1.201685	3.465898
ENSG00000090971	57106	NAT14	22.467239	46.895755	31.547323000000002	51.37947	32.786329	49.655931	29.457185	45.51629200000001	37.883393000000005	21.324128	38.162113000000005	16.330187
ENSG00000090975	57605	PITPNM2	5.587776	2.8877509999999997	5.855472	2.991699	5.4848930000000005	6.149252999999999	3.580276	3.8070959999999996	2.509355	3.385806	2.013314	2.7583599999999997
ENSG00000090989	55763	EXOC1	26.468640999999998	16.119696	26.056814000000003	14.464535999999997	22.645711	14.159348000000001	15.701246999999999	20.056718999999998	17.667197	25.144091999999997	14.776951999999998	17.192541
ENSG00000091009	54439	RBM27	6.419423	11.530758	6.55422	11.185756999999999	6.092447	11.623615	5.074726	10.294911	3.208926	8.745373	3.876624	9.487909
ENSG00000091010	5459	POU4F3	0.052171	0.215289	0.029963	0.032085	0.045472	0.089057	0.024498	0.128674	0	0.02588	0	0.0561
ENSG00000091039	114882	OSBPL8	23.697218	17.72607	27.511865	17.677995000000003	22.252689999999998	20.361924000000002	14.120847000000001	22.485248000000002	12.499221	8.360924	11.028848	14.561212
ENSG00000091073	113878	DTX2	11.781261	25.634754	7.642790999999999	19.761530999999998	9.352101000000001	39.518271999999996	12.544687000000001	29.187475999999997	12.233034	22.658696	12.821586	28.387267
ENSG00000091106	58484	NLRC4	0.11656	0.246755	0.078102	0.238898	0.124178	0.121704	0.127811	0.249066	0.145335	0.655132	0.382477	1.583012
ENSG00000091127	54517	PUS7	9.783309999999998	16.509397	7.155101999999999	13.472107	8.470913	11.484219	7.24933	15.450446000000001	4.276973	15.059910999999998	7.100533	9.552488
ENSG00000091128	22798	LAMB4	0.383518	0.7112310000000001	0.21997	0.262002	0.395468	0.429627	0.207466	0.692854	0.446387	0.940253	0.28967	1.400011
ENSG00000091129	4897	NRCAM	0.048816	0.10776	0.177598	0.092612	0.14404899999999998	0.817876	0.047252	0.194138	0.865217	0.218865	0.130244	1.050001
ENSG00000091136	3912	LAMB1	65.86153	67.835195	121.23392	67.08711	57.15872399999999	45.986695	52.724416000000005	62.210213999999986	42.955470999999996	33.592735	33.107736	108.01850499999999
ENSG00000091137	5172	SLC26A4	0.059725	0.149558	0.213702	0.119526	0.119955	0.445677	0.257165	0.093208	0	0.026658	0.078117	0.142821
ENSG00000091138	1811	SLC26A3	0	0	0	0	0	0	0	0	0	0	0	0
ENSG00000091140	1738	DLD	123.11139899999999	112.999831	140.35076500000002	118.865086	127.461849	108.214877	95.07615300000002	115.141862	85.992001	96.52940099999998	87.404341	41.675667999999995
ENSG00000091157	23335	WDR7	4.5776829999999995	2.9704889999999997	5.664465000000001	2.034468	5.081882	3.0422089999999997	3.7321750000000002	3.3952959999999996	3.1921340000000002	1.313988	3.682003	1.491329
ENSG00000091164	9352	TXNL1	65.45445900000001	52.233232	60.825718	48.901998	57.989746	54.139313	58.540136	57.22762	59.19317	33.081824999999995	62.801542000000005	34.360632
ENSG00000091181	3568	IL5RA	0	0.134961	0	0	0	0	0	0	0	0	0	0
ENSG00000091262	368	ABCC6	0.201816	0.41420100000000004	0.757012	0.60751	0.42548600000000003	3.476547	0.157031	2.051158	0.6335280000000001	1.425411	0.36495900000000003	1.314768
ENSG00000091317	54918	CMTM6	64.263075	43.437562	55.980112	30.903712	54.325922999999996	21.573248	39.4362	36.381277999999995	37.391239999999996	24.525131000000002	30.203067	28.376170000000002
ENSG00000091409	3655	ITGA6	6.492105	30.467888999999996	8.537055	19.494598999999997	12.119962999999998	7.274347000000001	12.512485	22.735476	4.559995	52.83286900000001	4.21942	27.435469999999995
ENSG00000091428	11069	RAPGEF4	0.139312	1.013981	0.010022	0.36750199999999994	0.01014	0.409636	0	0.345041	0	0.38823	0.172157	1.133819
ENSG00000091436	51776	MAP3K20	41.75256000000001	39.647742	54.677507000000006	36.885696	48.44471000000001	41.579854000000005	31.913929	31.540031	15.992175	15.16972	15.06478	18.883474
ENSG00000091482	23676	SMPX	0	0.189335	0	0	0	0.506376	0	0.42162700000000003	0	0	0	0
ENSG00000091483	2271	FH	76.792332	65.47104300000001	47.684548	71.518819	59.114191999999996	64.862945	74.334007	53.038028	61.66404	37.174029	62.128038000000004	45.360728
ENSG00000091490	23231	SEL1L3	4.135261	27.556175	8.568844	21.955961999999996	3.0126519999999997	8.478316	1.808989	16.451280999999998	0.683513	12.675955	13.908961000000001	47.459927
ENSG00000091513	7018	TF	0.093627	0.563395	0.12436900000000001	0.581852	0.22682799999999997	0.507917	0.123058	0.607642	0.103612	0.5569280000000001	0.210733	0.7428130000000001
ENSG00000091527	55573	CDV3	133.776399	154.733284	148.32815200000002	142.831594	133.255519	229.97585899999999	84.700374	189.538765	96.52702500000001	88.5989	99.054429	69.010892
ENSG00000091536	51168	MYO15A	0.37566099999999997	0.120686	0.147335	0.026554	0.21611399999999997	0.052992	0.300449	0	0.919333	2.675636	0.12804100000000002	0.238962
ENSG00000091542	54890	ALKBH5	34.474889	32.202172	34.371294999999996	29.220388	35.79199499999999	29.068224999999998	31.255401000000003	36.802935	33.930976	58.925441	44.91266900000001	64.06776
ENSG00000091583	350	APOH	0	0	0	0	0	0	0	0	0	0	0	0
ENSG00000091592	22861	NLRP1	5.92491	1.617557	8.131855	1.652745	4.992157	0.7600480000000001	4.563977	1.1315950000000001	5.461942	9.985196	4.2812779999999995	18.259197
ENSG00000091622	83394	PITPNM3	0.359423	2.0495799999999997	0.237079	3.757244	0.248539	3.01321	0.38421	5.504268	0.150841	0.625573	0.161148	1.6928869999999998
ENSG00000091640	9552	SPAG7	72.965802	46.520582	84.08849000000002	46.423553999999996	72.103857	42.376733	64.895096	34.162904999999995	104.474592	50.236268	100.99098699999999	31.388334000000004
ENSG00000091651	23594	ORC6	23.944487000000002	55.610815	8.201291999999999	53.23178	15.997076999999999	46.113689	24.405192000000003	35.120022	15.309286000000002	24.775323	19.097020000000004	44.25233399999999
ENSG00000091656	79776	ZFHX4	2.465066	5.717676	3.232507	7.145844	2.036072	6.429517	2.0072379999999996	5.8316479999999995	1.2860669999999998	0.723496	0.783219	1.7345579999999998
ENSG00000091664	57084	SLC17A6	0	0	0	0	0	0	0	0.008721	0	0	0	0.056923
ENSG00000091704	1357	CPA1	0	0	0	0	0	0	0	0	0	0	0	0
ENSG00000091732	51530	ZC3HC1	18.235861999999997	19.984953	16.268096	17.082144	12.965518	17.033243	18.222023999999998	19.623428	14.554788000000002	17.671363	16.551289999999998	9.874649
ENSG00000091831	2099	ESR1	0.458468	0.095729	0.295624	0.064118	0.151025	0.046252	0.14948899999999998	0.160289	1.9224059999999998	0.695487	0.464461	0.257691
ENSG00000091844	26575	RGS17	0.21854	1.562569	0.95039	1.468046	0.476301	1.892235	0.565663	2.45292	0.335705	1.214308	0.243989	2.71139
ENSG00000091879	285	ANGPT2	0.007764	0.10067	0.013441	0	0.02029	0.021312	0.03632	0.073629	0.021758	0.43574199999999996	0.12479799999999999	1.021995
ENSG00000091947	84336	TMEM101	27.1187	41.147245999999996	28.080591999999996	36.525507999999995	26.516191	34.442396	30.393514	44.926901	29.292176	46.426303000000004	27.926153	41.308263
ENSG00000091972	4345	CD200	0	1.880277	0.100234	0.536816	0	0	0	0.870398	0	0.160812	0	0.627769
ENSG00000091986	151887	CCDC80	235.40523099999996	21.705830000000002	224.404616	18.327500999999998	172.880615	32.14266	194.603598	20.235051	71.62822400000002	13.519289	66.33904	22.016338
ENSG00000092009	1215	CMA1	0	0	0	0	0	0	0.159263	0	0	0	0	0
ENSG00000092010	5720	PSME1	165.78751899999997	183.334957	231.90096300000002	205.15114400000002	169.66158000000001	236.62078899999997	131.69693699999996	167.658691	377.448394	134.46963100000002	336.34206	151.68049499999998
ENSG00000092020	55012	PPP2R3C	36.787933	13.227461000000003	33.75600299999999	14.781576	31.585202000000002	25.896816	28.748319000000002	20.046034	36.89397499999999	13.409756000000003	31.247428000000003	24.986051999999997
ENSG00000092036	54930	HAUS4	23.943962000000003	28.119117	16.970926	23.231445	20.470403	23.555253	27.511305	25.497584999999994	12.720875	21.848528999999996	24.194976999999998	34.942475
ENSG00000092051	84502	JPH4	0.012425	8.40487	0.010704	4.229951999999999	0	0	0.008759	5.807665000000001	0.017758	1.088817	0	2.898473
ENSG00000092054	4625	MYH7	0	0	0	0	0	0	0	0	0	0.020607	0	0
ENSG00000092067	1053	CEBPE	0	0	0	0	0	0	0	0	0	0	0.109217	0
ENSG00000092068	23428	SLC7A8	5.683213	1.9114550000000001	13.235600999999999	2.106693	10.518943000000002	1.192425	11.167379999999998	0.537263	4.427631	0.234242	3.293019	0.47622000000000003
ENSG00000092094	55644	OSGEP	20.865337	40.397215	17.969512	28.415953	22.795246000000002	25.174329999999998	21.138123000000004	40.567384	16.331698000000003	9.213296999999999	20.714947000000002	15.982349
ENSG00000092096	51310	SLC22A17	9.141513999999999	11.139636999999999	20.314009999999996	8.541875	17.077018	3.6156	20.082010999999998	6.2433890000000005	9.607102	6.803108	7.540007	26.745417
ENSG00000092098	55072	RNF31	20.815536	28.571437999999997	25.821299000000003	27.082589999999996	27.824112000000003	29.027685	21.562279999999994	22.022769999999998	40.348884999999996	18.311842999999996	32.78273	34.719483999999994
ENSG00000092108	23256	SCFD1	60.546095	33.149938	60.26436200000001	29.461495	49.48650599999999	28.982498999999997	41.771956	36.017893	57.964817000000004	25.733295999999996	50.21739099999999	36.073877
ENSG00000092140	55632	G2E3	11.619763	10.960339	9.142627000000001	9.521628000000002	7.916191000000001	7.211775	8.747397	9.674241	3.4113149999999997	4.9835959999999995	2.970013	8.108996
ENSG00000092148	25831	HECTD1	40.076731	35.00795299999999	48.19503099999999	31.372821000000002	34.347333	27.196259000000005	28.928801999999997	38.072568	32.251149000000005	21.130106	37.787479	34.331404
ENSG00000092199	3183	HNRNPC	411.996832	573.0206510000002	426.032195	585.2941440000001	363.3017400000001	648.0697480000001	561.7679260000001	657.4053349999998	296.35628699999995	392.184264	322.132229	254.39969900000003
ENSG00000092200	57096	RPGRIP1	0.069529	0.014642	0.019965	0.059472	0.060594	0.019758	0.097849	0.119554	0.097547	0.127954	0.040277	0.184671
ENSG00000092201	11198	SUPT16H	51.257811999999994	54.102273	39.379084999999996	47.537019	43.06937700000001	44.559913	40.461006999999995	66.347294	35.662476	40.390456	36.091771	39.062293999999994
ENSG00000092203	9878	TOX4	41.746021	31.898499	40.815653000000005	24.472009	42.537462	28.920904999999998	37.39316699999999	36.596796000000005	20.750829	18.020068	20.670593	24.683549999999997
ENSG00000092208	8487	GEMIN2	13.437663	14.161316000000001	6.8036460000000005	12.272716	8.611404	19.462306	12.264783999999999	20.340374999999998	5.462071000000001	12.652254	11.096024	11.710095
ENSG00000092295	7051	TGM1	0.275539	1.7157689999999999	0.348939	1.933047	0.211719	0.69722	0.531613	2.7855420000000004	1.174488	1.467612	0.60118	1.326244
ENSG00000092330	26277	TINF2	28.959491	20.334265	25.426779999999997	17.571634	26.587065	13.959623999999998	26.208212	23.492694000000004	20.597637	13.445242000000002	19.703585	19.764674
ENSG00000092345	1618	DAZL	0	0	0	0	0	0	0	0	0	48.031682000000004	0	0
ENSG00000092377	90665	TBL1Y	0	0.156578	0	0	0	0	0	0	0	0	0	0
ENSG00000092421	57556	SEMA6A	0.309368	1.3138320000000001	0.7758260000000001	1.5224110000000002	0.57023	1.968505	0.407547	4.218535999999999	0.510512	1.2383809999999997	0.413346	3.8085869999999997
ENSG00000092439	54822	TRPM7	17.722655000000003	14.27041	17.659549000000005	12.292449000000001	15.331591	23.244950999999997	11.120519000000002	25.933590000000002	9.794033000000002	9.011841	10.34399	11.958007
ENSG00000092445	7301	TYRO3	9.347557	11.306377999999999	6.4303289999999995	10.443372	8.284932000000001	13.780470999999999	13.531613	14.881874	9.134931	98.356057	8.218032000000001	15.524928
ENSG00000092470	79968	WDR76	16.191868999999997	17.019855	3.180655	19.299998	7.530294	14.905596	14.247634999999999	6.658399	3.957814	2.002193	6.02313	4.519065
ENSG00000092529	825	CAPN3	1.280601	0.299805	0.694998	0.64368	0.892176	0.544216	0.789673	0.33461399999999997	2.8128489999999995	1.8513259999999998	2.6135770000000003	1.148258
ENSG00000092531	8773	SNAP23	38.417804	38.587154999999996	58.89085600000001	26.247896000000004	45.309934999999996	40.200599000000004	27.618873	64.245676	24.520305999999998	27.924121999999997	35.733079	41.495836999999995
ENSG00000092607	6913	TBX15	0.529745	13.272843	0.301215	18.07115	0.177656	22.367052	0.32937700000000003	4.304957	0.046688	0.280852	0	0.8547819999999999
ENSG00000092621	26227	PHGDH	93.924483	297.50182800000005	215.690524	295.774161	103.91073099999998	431.1367620000001	55.36533900000001	273.077253	20.895360999999994	94.535779	36.81505600000001	305.27575400000006
ENSG00000092758	1299	COL9A3	0.31418599999999997	0.571359	0.155103	0.92129	0.049123	0.545872	0.158953	0.119885	0	23.988006	9.574811	0
ENSG00000092820	7430	EZR	103.276058	159.132763	41.636443	116.806585	69.10322699999999	103.564031	65.86529	208.30442299999999	35.567754	58.231033	44.364079	81.540833
ENSG00000092841	4637	MYL6	3360.1294430000003	959.539744	2854.5528910000003	915.1804920000001	2923.4343619999995	798.4619660000001	2936.4122500000003	747.5349829999998	4549.813018999999	470.75896700000004	3923.8567810000004	522.2153979999999
ENSG00000092847	26523	AGO1	6.135659	9.144473999999999	6.046189	7.255476	6.172591000000001	4.794032	3.581964	8.661259	2.11577	8.327007	2.408023	7.606011
ENSG00000092850	27285	TEKT2	0	0.026093	0.028499	0	0.028828	0.197033	0.069721	0.073276	0.046425	0.128058	0.057519	0
ENSG00000092853	63967	CLSPN	7.218602	14.139757999999999	1.83528	9.740721	3.763678	4.846826999999999	7.700112	6.607004000000001	2.032695	1.17878	2.403881	2.5451189999999997
ENSG00000092871	117584	RFFL	5.443574	8.010476	8.020216	5.522303	6.187503999999999	9.127027	4.773622999999999	9.200190000000001	3.312462	10.885060999999999	6.697445	7.209823999999999
ENSG00000092929	201294	UNC13D	0.183923	14.890730999999999	0.33844799999999997	8.462352	0.993211	35.301339	0.219785	63.424272000000016	0.302878	6.738702999999999	2.5343609999999996	19.520240999999995
ENSG00000092931	79157	MFSD11	16.759548000000002	12.929749000000001	16.979611000000002	12.762955999999999	17.081363	14.911697	13.645235	15.300786	16.816062	16.93611	16.362424999999998	9.76664
ENSG00000092964	1808	DPYSL2	42.145731	81.712898	52.151652	98.73733299999999	36.34661499999999	64.788004	29.291992	22.385932	19.526128	4.810657	15.089212000000002	16.054554
ENSG00000092969	7042	TGFB2	10.009978	14.694298	19.571761000000002	9.096616000000001	8.966543	27.614525	5.557894	70.520355	10.823636	2.623748	8.717817	11.66333
ENSG00000092978	55105	GPATCH2	4.292930999999999	6.156159000000001	4.648637	7.148944	5.2132309999999995	16.580665	5.009431	14.076649	3.332736	7.633651	3.841743	3.451736
ENSG00000093000	10762	NUP50	30.976076	41.780561	26.709871	41.45575900000001	28.594801000000004	34.577636	28.441589999999994	48.514535	12.009306	37.403985	15.57701	18.80517
ENSG00000093009	8318	CDC45	18.355590000000003	51.772468	3.956029	53.51093999999999	10.21487	23.491675	21.782075999999996	27.827292999999997	6.387734	2.620556	27.179893999999997	9.446001000000003
ENSG00000093010	1312	COMT	318.07874599999997	163.204426	391.70052599999997	202.252461	331.18467899999996	256.622612	285.75595	239.52550499999998	422.49213	120.668315	391.668132	67.873059
ENSG00000093072	51816	ADA2	0.37159899999999996	0.176257	0.61639	0.069624	0.455244	2.9226599999999996	0.495076	3.1340010000000005	0.042739	8.424572999999999	1.807724	0.822937
ENSG00000093100	NA	NA	6.354919	5.941258	3.416124	6.141253	4.948293	5.097178	4.860698	4.895302	5.4223	1.290923	6.550796	3.105518
ENSG00000093134	55350	VNN3	0	0.241197	0	0.364276	0	0.624161	0	0	0.060269	0.048305	0.019729	0.28095000000000003
ENSG00000093144	55862	ECHDC1	67.53607199999999	65.36393299999999	66.076606	63.864698000000004	60.204820000000005	56.02956299999999	56.191457	73.07056	51.450410999999995	35.611845	39.89768	38.803278999999996
ENSG00000093167	9209	LRRFIP2	74.01767000000001	35.82718200000001	74.22145599999999	35.931934000000005	77.18938600000003	41.011714	54.78496	35.489832	71.575634	20.54234	55.38818200000001	37.767661999999994
[truncated: 58,234 more rows]
