# Supplementary material for: Identification and validation of novel biomarkers associated with immune infiltration for the diagnosis of osteosarcoma based on machine learning
Source: Front Genet. 2023 Sep 4;14:1136783. doi: 10.3389/fgene.2023.1136783 (PMC10507254; doi:10.3389/fgene.2023.1136783)
Supplement: Supplementary file 8 [file DataSheet2.ZIP › Source Data/GSE126209/GSE126209_Osteosarcoma.expression_matrix.xls]

gene	P1_N	P1_T	P11_N	P11_T	P2_T	P3_N	P3_T	P5_N	P5_T	P9_N	P9_T
ENSG00000000003.14_2	4.29440237387171	4.03887645105876	4.31381421181442	4.11478206106644	3.71092472429636	3.86108131016788	3.85888348795366	3.13043469044838	18.726310703761	2.92022115448889	20.6097688214744
ENSG00000000005.5_2	0	0	0	0	0	0	0	0	0	0	0.0512835533247296
ENSG00000000419.12_2	35.4973094317465	78.4652081172368	35.3443280717142	78.2571881457205	54.3952991193694	34.2119591837379	77.8264940073702	31.4776867045367	61.6022383182419	28.848790784791	59.1715331712384
ENSG00000000457.13_2	1.19682546766179	1.24184350756802	1.22946828343843	1.53775049346433	1.14947495186439	1.52945945895525	1.71353469000262	1.36019385450249	1.85337743015196	1.08918649242202	2.14723336229171
ENSG00000000460.16_3	1.2379943853296	3.80630431286808	2.13565012460308	4.90110160775118	2.77639899697481	0.504919539938271	4.82192492205419	0.553428576657947	3.15593464374547	0.522963772357055	1.5290096454225
ENSG00000000938.12_2	0.0515490832139128	0.0562388937418583	0.0573160634962694	0.0288789481415497	0.213903462171402	0.0816242986843216	0.0300443223523623	0.0391990968777542	0.0116573885386553	0.0219085669829854	0.0118834946535427
ENSG00000000971.15_2	4.92501649835111	4.94731373262287	4.2597868384429	6.80537997282608	10.2504040637301	7.4676763073655	15.06983371419	6.64587119274942	4.62405451669226	6.91020411004667	8.71788924903876
ENSG00000001036.13_2	28.8851494972619	25.1999475648165	30.2452434463399	25.4315896231187	23.5383278339864	27.2851794353324	24.2530291185167	29.2053060757027	32.3634148558182	26.2693837013001	36.47944387124
ENSG00000001084.10_3	1.51826760101126	1.80068126137526	1.42343356699225	1.70706216253091	1.7871066242945	1.82189861645929	1.90338929534544	1.87861776002598	6.6419593150425	1.70423177855842	6.61468759756687
ENSG00000001167.14_2	8.23511821534231	9.29192401751059	8.63393328728499	10.6353944373845	9.23327218739372	5.93391088610321	9.45783599954363	5.61898122186022	14.4521029087569	5.47211731973136	12.8908632661834
ENSG00000001460.17_2	1.44658138433825	2.2611127729565	1.55577656033035	2.14536890888983	1.55104736106355	1.21607833362362	1.44708367413331	1.4600178249313	2.55995759222292	1.23407706667219	3.41480617321006
ENSG00000001461.16_2	16.44849624147	13.9819912852246	13.3922663654477	13.7888839433261	8.85019888232096	15.849394291144	8.4425568160537	15.1469411985082	6.89030502480454	14.9566087217728	10.5490934500911
ENSG00000001497.16_2	5.15872677199971	7.38463766979949	7.38357343897956	6.86607455452352	8.0165676620361	3.7037189828129	7.02175969232279	4.19083162626064	17.3903458006607	4.23516237043393	13.9679093695359
ENSG00000001561.6_2	0.173267430204923	0.609099504291255	0.556548712022902	0.970682855938178	0.413528116833468	0.442019006409948	1.57088331749032	0.483107166658729	5.47690731792917	0.417289663152382	6.82580676583687
ENSG00000001617.11_2	6.20625433029185	10.4346512785874	5.75563254035486	8.19068245802632	14.1479142425264	7.74127656354427	10.6695319975907	7.95028106597543	6.34403490347415	8.16932601741105	6.04792066337961
ENSG00000001626.14_3	0.0315395412266877	0.0573482202827333	0.0175339912456886	0.0765663411981136	0.0307938017770735	0.0915577947024382	0.0612739085664592	0.099930772685011	0.0665690676254598	0.0893628762462033	0.0096943196962328
ENSG00000001629.9_3	14.0653083376822	6.9668749455057	13.7398421116875	8.13297605297109	5.64023246742656	16.9620673229889	8.48557007979492	15.4656188292496	16.0400695960739	15.9906482222916	13.5661541625628
ENSG00000001630.15_3	0.472539589387624	0.35967215916645	0.34212371922	0.320135261651612	0.418448763691624	0.652528565973245	0.367213300739697	0.534816544146562	0.954292024348481	0.551118230269341	0.395200578456035
ENSG00000001631.15_3	6.96380005065898	4.65288462539477	6.71583235970806	5.54668516834366	4.55155123278064	7.26161218816253	5.73686746704841	6.51914342010566	7.29142595324524	6.38546796651724	5.37667221543152
ENSG00000002016.17_3	2.59646826764244	3.97508983585875	3.00574875657924	4.53739278696645	2.51421102411359	2.1064182754685	4.02715817726903	1.82003558543814	4.09810347019437	2.07078311066196	2.51246573000809
ENSG00000002079.13_2	0.014118694030679	0.0308063571206584	0.0235473042320293	0.0553672548806532	0.0137848633309858	0.00558898639288342	0.0548586018354391	0	0.759891889973408	0.0360030093183024	0.11066153062897
ENSG00000002330.13_2	1.231971781177	1.68721620238491	1.36979686995666	1.46846407850913	2.48246180174937	2.17901752276639	1.87400581155226	2.29221768056669	2.29993177691979	2.11665233061905	2.12700639199289
ENSG00000002549.12_2	29.41715508697	27.0607069784528	30.722258039167	30.2831822262819	27.3819502370092	19.1976145290665	45.8675596214893	18.1420307377835	22.6509311485395	17.8562750828575	28.7074085712825
ENSG00000002586.18_3	0.0954301618145501	0.0594926665222947	0.318318825845527	0.137473994000258	0.133105364258696	0.0755534293318108	0.0317825748636134	0.0207335052608584	0	0.034764172517764	0
ENSG00000002586.18_3_PAR_Y	12.5149840779653	13.6684401334972	70.7880436523147	51.5527477500967	78.3857490119462	21.8025610357511	131.855308917511	115.952128171351	16.352021949038	78.3005045675105	14.0292687685355
ENSG00000002587.9_3	0	0.221308931049197	0.00609588551879867	0.141286169140712	0.198057391628039	0	0.195983463515262	0	0.466175627189461	0	0.611716202742504
ENSG00000002726.20_3	0	0.012772876363704	0	0	0	0	0	0	0.031771261336262	0	0.0215916634029327
ENSG00000002745.12_2	15.6922854754912	3.92425377316119	11.0518236216109	3.10728980380807	0.388728073306998	7.76080377688377	0.064013477983506	6.9320735921039	0.0620940935039691	7.3636366501074	0.139256628239951
ENSG00000002746.14_3	0.493708437578061	0.437195481693555	0.349326323835158	0.632197708145324	0.616629066927569	0.647229837768349	0.73743159928926	0.638713705495334	0.223295962714875	0.686710030365937	0.393173908822927
ENSG00000002822.15_3	5.28203777204766	6.4381515479541	5.43919929540012	3.98249082948194	5.85242378570319	4.20147529876104	3.62830695216636	4.22376774931972	10.6257628609818	4.43713934385653	8.39940194844332
ENSG00000002834.17_3	108.974437040369	68.2743435561698	103.964159454409	60.2222754537187	62.9893190071528	92.6719498373304	46.0944410185742	95.4506863605736	85.7444594760183	100.303777197144	89.7052917040601
ENSG00000002919.14_2	6.7540449394282	6.75898395124436	7.57866656390293	7.24758287639912	5.03061499538566	4.52159228610279	4.37062405814423	4.65443619237284	9.10806701948062	4.49570356124899	10.7730305216998
ENSG00000002933.7_3	0	0.0140395168769198	0	0	0.0251289460319378	0	0	0.0195713800737738	0.0814844422198967	0	0
ENSG00000003056.3	19.3803466484109	20.8072962818691	17.6737200258062	21.5685142348742	24.5582322062652	13.0538745617687	25.4325785303739	12.9345344032308	52.9462476340692	13.2996660633488	54.5962101747167
ENSG00000003096.14_3	1.88493360429003	1.30799521884123	2.22412263464286	1.52291269933221	1.07667619634535	2.76639219225237	1.98793337939713	2.71068238506533	0.498755266985941	2.40876270019404	0.159623089146928
ENSG00000003137.8_2	2.05327759070691	10.3141065779616	1.22090072602607	11.0828131759589	8.85567107647393	2.26878522370429	9.67080906200309	2.57284816090267	4.97440178554453	2.49654127606533	2.90588054447095
ENSG00000003147.17_2	0	0.0499319967438192	0.0101776735118606	0.0512806511162051	0.00893719109027926	0.0434823369907994	0.0426800146604402	0.00696062474715387	0.256681824020026	0	0.0168813168785146
ENSG00000003249.13_2	0.411166075127627	13.0392005668408	0.311703200666938	13.0563406290073	17.4536999590794	0.377314326213108	16.7675161930365	0.298448227261499	3.16137865809851	0.357437515805689	2.16282579148993
ENSG00000003393.14_3	5.07029713357368	4.53439078997217	4.48701320041731	4.8500947470685	3.48549419717606	4.73105329943008	4.31876139167197	4.40964358951784	8.86083671067333	4.41240733269767	11.6129048252635
ENSG00000003400.14_3	1.19026276807044	0.9642697923428	1.10721916211637	1.29401100982981	0.707627217632847	1.25957422479468	1.35538724454784	1.03952414162838	1.12997193604333	0.836432640412928	1.8473688529848
ENSG00000003402.19_3	4.2069728731327	3.464507070232	3.13535454866606	4.72481331884292	4.32868877535275	4.64287065016291	3.53797000424898	4.37172064635303	3.49809827805405	4.6249316510179	4.84499714001603
ENSG00000003436.15_2	3.58881557676583	6.23782182903762	3.42937117340221	8.96283080121886	3.84726544927907	4.7052690711287	5.01049733260781	4.09207249605327	2.62056581694834	4.35649628812589	1.70926936202899
ENSG00000003509.15_2	3.97304922538914	5.96663701172352	3.40858676708504	5.79804801233358	3.61571188441848	3.47560556283557	5.63179217827033	3.3755350482266	7.99750494980858	3.55431845238591	7.30457031921642
ENSG00000003756.16_3	8.18717574752633	3.81589681365656	7.90760174462788	4.50438892267194	3.6384341049639	7.25111795558227	3.33215528617354	7.62124698076417	5.83170980907118	7.6418679136329	3.8902146447338
ENSG00000003987.13_2	0.204502784267984	0.471959128041851	0.244872106834554	0.37895247990873	0.253424008001466	0.30513391312011	0.415637758136756	0.346903743328024	0.298824006833824	0.32091508797846	0.31912569549577
ENSG00000003989.17_3	0.368130881737307	0.766172222977317	0.251886153809032	0.317284838215508	2.86988299077881	0.49323070049378	0.242064881799109	0.499576497665557	1.63425527171019	0.385125169886863	0.412571483072256
ENSG00000004059.10_3	25.1967978867778	21.5370766179654	31.8202487286082	16.1400134788706	36.2590679413184	26.332997791607	17.4049601634726	30.0777226350394	31.3852289074124	25.3023222750991	24.2933563492648
ENSG00000004139.13_3	0.221515907918368	0.768946461190238	0.165691169703209	0.830329512200829	1.39597783159476	0.290169755760495	1.22063843655756	0.361392681299288	0.0255023726595017	0.260182956509344	0.0148554373610678
ENSG00000004142.11_2	63.4194112523709	74.6393025164285	67.9724611400098	72.0540816154358	81.1820126588177	48.0649024520643	62.6243855112639	49.1913636835627	78.1807970965332	45.2343851799085	90.3742296805041
ENSG00000004399.12_3	8.77661255641607	9.64029236504962	10.0600815625726	7.7886683279801	19.5800861242132	11.4183680729516	10.7718058873862	11.5474126980286	11.7983330459222	12.4232306346671	12.853855577415
ENSG00000004455.16_2	16.1976994611662	32.4855617826416	16.6799202374983	34.3527568569201	26.4621645233807	12.8487078988671	29.7916289842693	13.1731142054371	34.8406673421099	12.5853872060154	35.9633641116372
ENSG00000004468.12_2	0.0195931635760539	0.0142504680422477	0.0145234139012429	0.0219530559833137	0.025506521734533	0.00517072964313153	0.045677888775539	0.00496636260223626	0	0.0111028974031935	0.00602235746555906
ENSG00000004478.7_2	11.1925946928208	28.2783000318913	11.7047921614767	27.9962279685582	25.5182409472218	5.3989155394195	22.3188366638707	5.38927042923364	37.5347071674843	5.07647296659594	32.8193950648543
ENSG00000004487.15_3	13.9871394946898	19.8519311104879	15.4237052310437	21.0157392572405	18.5865636706029	13.6955360768537	21.0924409955652	13.8683231321549	21.8024781111136	12.8764448173193	18.9439653180239
ENSG00000004534.14_3	12.0172476570412	8.08037837462109	12.1686547584936	8.36732521211174	7.91385945563117	11.363676847204	8.26186771330013	11.0637357312731	11.0423247954708	11.6323149350812	7.38937570217946
ENSG00000004660.14_2	0.777933575093687	1.86847361220425	1.29409310631417	1.78380408019587	2.10198183987775	0.486991631704472	1.47150810064482	0.458572408921465	1.73468347994151	0.492092855811798	2.04080772851448
ENSG00000004700.15_3	16.5311483287295	24.8871618550814	18.5254832218086	28.5468173059885	22.2261437048517	12.984745039141	26.6230072514946	10.6332478700976	16.0576114715104	11.6744189000814	13.517044242315
ENSG00000004766.15_2	2.76559141129992	1.58092919819442	2.90649551860308	1.81464508771739	1.19289663831388	2.68070937890011	1.97251431692861	2.71519879324101	3.86814938738203	2.32662307287705	3.23139546388211
ENSG00000004776.12_2	1.84700574826328	1.13523484520172	2.02471242315845	0.99101273639956	2.71770062383119	2.03898304396455	1.11186687427191	2.01773991581035	0.188252261630627	2.05643917431636	0.023987949114705
ENSG00000004777.18_3	1.48950879942482	2.5071747885926	2.40377686144744	2.3841603099749	4.20497559334853	0.795161882325602	1.64035145825871	0.964376032340514	1.96329482599593	0.875413856042382	0.392426429908815
ENSG00000004779.9_2	23.9801341293686	44.2338758639068	23.7694730474585	45.4599767104464	35.8436773304958	18.8081897477581	50.0777638307086	20.3628161036759	26.5260378980541	17.4102452386214	22.5767830456915
ENSG00000004799.7_2	0.0594428574082096	3.05879721570912	0.0440619616255897	1.19884380516976	0.251495207388018	0.0549053909992624	1.03935138600239	0.0602689367352592	0.76174159362238	0	1.54389710379793
ENSG00000004809.13_3	0.12604918517638	0.137516834236714	0.152891736308707	0.128391945026547	0.0559403655266904	0	0.00890486953776184	0	0	0	0.0105664859038667
ENSG00000004838.13_2	0.245684293581499	0.536072109117329	0.384921186216465	0.237738070719772	0.272585442894462	0.0707315574031762	0.173566102689127	0.144363947580844	0.181830835644599	0.142386558428956	0.0926788086399766
ENSG00000004846.16_2	0	0.0316582991561871	0	0.00541889736651959	0.00944405349952595	0.0153161290714774	0.0225502810526319	0.0147107769853428	0.0743720484299349	0	0.0312177620162959
ENSG00000004848.7_3	0	0.0315424470227988	0	0	0	0	0	0	0.0261529013776485	0	0.0933105660267522
ENSG00000004864.13_2	3.77712359984141	4.10759178302394	4.80347234783034	6.27372185330149	6.25632524570813	2.54136483913082	8.74940875741378	2.72538852953743	21.5369530556411	2.35921606344272	15.7343747285553
ENSG00000004866.20_3	2.10504450763821	1.70249445498056	2.05997349746014	1.73359785980364	1.40043742961615	2.02409676741496	1.57391785992744	2.09053516378944	2.69704801760555	2.30295369127467	2.4493183284727
ENSG00000004897.11_3	17.7664398758258	16.2119695811153	19.7686244295196	21.1853746015291	15.2325123473678	17.5460723996169	26.4809706221103	16.3038027998331	18.4981744109775	16.808076653023	22.2690037558039
ENSG00000004939.13_2	0.0169360237455204	0.0184768220975237	0	0	0	0	0	0	0	0	0
ENSG00000004948.13_3	0	0	0	0	0	0	0	0	0.0100192399265929	0	0.0612814355661663
ENSG00000004961.14_2	14.6486378506468	25.7709492045561	14.5606243182297	25.3284206059473	20.6858847078905	13.0699990650351	23.7653806544054	12.8450236305646	17.8294241033065	13.4130251987554	23.4793018613572
ENSG00000004975.11_2	9.34738562383614	12.8362489300961	11.9934827061404	10.0137941608522	18.9880798076299	7.97686045817096	9.81960769698946	8.03066402534054	11.4377807701961	7.99514453734148	10.8571116672813
ENSG00000005001.9_2	0	0	0.0208542107861374	0.0420299396077686	0	0	0	0	0.254489533619326	0	0.0518851199326444
ENSG00000005007.12_2	12.1192374162264	24.2002401086372	13.4576950773995	24.4339172336885	27.9806358060663	10.6171193010053	17.2459790332376	10.3875054226717	13.7692410463181	11.6068301590809	14.8859756491034
ENSG00000005020.12_3	1.27336041070498	6.66288765375858	1.37072611852709	7.61528445444359	5.06011616608935	1.52825972925229	12.315624928443	1.43085225146602	5.89125136412696	1.35123468233539	12.1531337306
ENSG00000005022.5_2	104.255288698728	117.712784907678	138.551553191119	113.902845554597	119.741195244721	46.575192138618	87.8828876674737	48.0934111584136	177.326225867093	38.5372131402053	192.517604455146
ENSG00000005059.15_3	8.19827743624452	8.61540898096233	10.1903171163635	8.69337323211352	7.30573016462235	5.53647248988848	9.42468318126144	4.92622503347674	5.065060132178	4.07657854304213	3.58884204492044
ENSG00000005073.5_2	0	2.22304521783893	0	4.13130440188801	2.00843128391457	0	2.11130712603597	0	2.24695027146118	0	1.57474075315295
ENSG00000005075.15_2	21.6748106818906	22.5653269287581	26.3773600171175	21.0646457804761	24.5495800994576	13.7857567142674	12.7354223917945	16.8588951242208	22.6847274889418	15.6995174131661	13.3751670311386
ENSG00000005100.12_3	6.49597457648728	9.61564406885446	5.63743797044093	10.7210881840853	6.33493582779207	3.88136259289129	6.61224778899585	3.9018889176764	9.64166882851457	3.70701012361766	9.3646632983608
ENSG00000005102.12_2	0.0165387435431412	0.396954762735754	0.0183889919270447	0.29649195668635	0.435987677801628	0	1.01533605372693	0.0251528745019058	0.0299207741287689	0.0421741937747828	0
ENSG00000005108.15_3	0.0163859012796352	0.0178766508243404	0.0227738133161817	0.0183594959911691	0.00799923169961677	0.0518918132728215	0.00636679024321265	0.0186903187693272	0.170454508009084	0.0383024054665479	0.366408295485544
ENSG00000005156.11_3	2.01690227145188	2.27601010041892	2.08456069512051	2.72965409428562	2.80494492956876	1.30872612142186	3.00004151764189	1.48626444926216	2.79932708649871	1.42276123154132	2.47974379525444
ENSG00000005175.9_3	5.40805541745662	9.04979534977877	5.85580890647478	10.4408587386167	6.45807141608101	4.65710158975884	11.9225429889912	4.60589752549785	12.6136886832915	4.80198249336064	15.2520203916926
ENSG00000005187.11_3	0.011447297052233	0.206064282036376	0.050911788439284	0.0641303156761338	0.0838247282457604	0.0362519577639137	0.0934055012739383	0.0609334976906947	0.160499974594982	0.0243257356490959	0.237502776679664
ENSG00000005189.19_2	2.28531345210731	8.01393983227824	3.85986907285772	7.32809977784273	4.69630926523327	1.2148261036016	5.14174180182149	1.21646307701372	1.30923750976602	1.28577300390689	0.792750990200822
ENSG00000005194.14_3	13.9452903952729	40.8676132729166	13.2356249842388	46.4459160054607	36.1379129401637	8.77800245952873	36.1199196379998	8.89675951563072	19.7468454480498	8.46996188185155	23.6593436071545
ENSG00000005206.16_1	3.8810624324103	4.24785483422338	4.1686160309253	3.22268644665694	4.54347664501527	3.69419221711661	1.45919571607892	4.29315888046827	2.41430092690387	4.04092746570773	1.89941217840674
ENSG00000005238.19_2	9.74483981681075	4.5955091225662	9.83308089428641	3.59255646920568	3.21921834386743	8.14098263501284	2.03569152465491	9.15783625534095	4.11359757012341	9.55387517346826	2.82135560411397
ENSG00000005243.9_3	58.5384216202756	50.8268365191409	63.281588896592	47.2295574180483	64.1832192747003	31.1850008221214	22.660511270544	32.8278853556388	4.86762558088256	29.7930652454242	4.58206193146373
ENSG00000005249.12_2	2.11513600494251	1.15378297357805	2.43246161230051	0.557621857399224	0.759236943420956	4.18645886263779	1.15219071690993	3.50063004710938	2.75737464758844	3.36662322475411	1.22377427850397
ENSG00000005302.17_3	4.41776674759737	5.0678117288759	5.37177952643219	5.54446463021921	4.58247181418727	4.02143229766046	6.03063920409852	4.06164133616155	5.38640261157041	4.07148255701428	4.9633969201084
ENSG00000005339.14_3	6.55430022290668	6.23312409034775	5.92836671283959	8.95300519810067	10.8602326649379	7.61439003807143	6.88999393050742	7.77712283398195	8.87228400829343	8.52139312979132	7.09372832785285
ENSG00000005379.15_3	0.0236588226728641	0.464602409300584	0.0482269695800255	0.472733170921287	0.592885102155505	0.0218528678814221	0.398350562526389	0.0629674765197217	0.00356682823527291	0.0670339630957296	0
ENSG00000005381.7_2	0	0	0	0	0	0	0	0	0	0.0107927342170861	0.0351247252635343
ENSG00000005421.8_2	0.0474262486983932	0	0.105463985479894	0	0	0.275352308432439	0	0.180319998084373	0.0715002962275577	0.282188841044618	0.0874645348017105
ENSG00000005436.13_3	2.25285529041224	3.81631575932686	2.0130209063822	4.415054809775	3.16740593641942	2.21168617217755	3.80699222687159	1.87509041301687	2.89746151935332	1.86620100048517	4.1321031021491
ENSG00000005448.16_2	5.99547380049003	6.33598978625604	7.50166066228874	4.22699952243745	4.26419323520737	3.16033730225	2.42079501102205	3.71393625145413	14.4432598387953	2.62128343613315	4.25823840062593
ENSG00000005469.11_2	10.0798543086179	5.18943573099644	9.69785722275852	6.19603951535473	5.43434529109501	11.0628794029922	5.74381791192553	9.86665831815817	4.57114792010609	10.3105922807596	4.07111485626953
ENSG00000005471.15_3	0.0955866106672714	0.12383588271701	0.0664251416419935	0.194117861587174	0.0699948784988885	0.0709474613764345	0.0974937057599074	0.131743802176616	0.534998533566263	0.126952164563136	0.0936503105482953
ENSG00000005483.20_3	7.62420489962704	4.38644180143782	5.8455678954411	5.73303902422	4.92473986431135	7.66811476028841	5.58183866814609	7.23227159210966	8.72603836214507	7.84519652870709	5.68421882807537
ENSG00000005486.16_2	12.5452433754845	15.5274641010602	13.194188341578	10.6038386676304	15.3107703348158	16.2778530355634	12.6280680875278	18.8980676730588	30.1783857426473	17.9752656777595	15.4410556203646
ENSG00000005513.9_2	0.111117817347499	0.341639859128818	0.0449268963416155	0.135819673976187	0.197255422484458	0	0.0235500848041757	0.0153630034468996	0.173614076688286	0	0.00931481507816051
ENSG00000005700.14_2	10.7896510177984	10.214458391172	10.8780986224774	11.3817987218969	8.52986543930177	13.8132022977256	16.9927821268048	12.3070445434136	12.541214260796	12.6836059079728	19.5056542326559
ENSG00000005801.16_3	3.21524878196289	2.55810129361121	3.07794489485339	2.75899424373231	1.2174069816056	2.35308955958831	2.32795345218104	2.07522449503217	9.12246091597639	2.29304295186711	8.51119241931713
ENSG00000005810.17_1	5.18600750019192	3.14289179519529	4.16151825200989	4.08978067095851	3.31984896612826	4.70159415824741	3.95589041956453	3.99053075120965	3.83516019772756	4.60624014044717	5.09535631979741
ENSG00000005812.10_3	7.34583170463585	4.28294275520944	7.95676776304	5.29818190137816	3.50583215498612	10.9659369645204	5.82639251438381	8.98461067890962	3.61975247201662	9.58633756501145	6.53467028212407
ENSG00000005844.17_3	0.0138350985078131	0	0.015382880453186	0.0155014625840148	0	0.0164301692075093	0.00537566830717483	0.0263013099801681	0.0125147613669001	0.0235198892765424	0.00637874852076752
ENSG00000005882.11_3	2.50766398153329	2.19220870039076	2.89719054291857	1.76635786424398	2.83117853968388	2.89719349812856	2.10106343167593	4.25477553589778	2.27573663150026	3.69373402880954	2.07131848517826
ENSG00000005884.17_2	14.1591689645968	31.3232106043927	17.4292523908205	25.1478952844397	32.1439161492943	6.37886149819098	31.7601284066058	6.88390448838698	206.591499945703	7.17077321250012	271.061962638559
ENSG00000005889.15_2	7.74328892547479	4.70760987010006	6.9460352379937	6.90521630572187	4.08241236798021	6.61290948017948	6.07125373165033	5.91454382562547	3.7598348091379	6.29129580492108	4.9565494702503
ENSG00000005893.15_2	36.4255560904251	25.9243439263518	33.9516929643858	25.6895646342558	27.4879679041588	40.5126386826563	39.6832651583923	39.046960969188	63.0844706982535	37.4491627686004	84.6209719236186
ENSG00000005961.17_3	0.0161305634196661	0.184779870926118	0.0358702944669501	0.0271101060647839	0.0944949773861773	0.0574685940070257	0.0376054677903464	0.0429311672614496	0.0291823223082606	0.0479888787508773	0.0743708528668841
ENSG00000005981.12_2	0	0	0	0.0435724064467942	0	0	0	0	0.0351772141440075	0.0165277658412359	0.0179297547997426
ENSG00000006007.11_2	14.3455810600919	13.8257130929585	13.7523508602224	12.5066052869069	13.0759261647184	18.6216521631582	15.1424201077709	18.0552584748568	22.9358961109613	18.8638566303072	28.6907441686241
ENSG00000006015.17_3	5.80553576351655	12.565963346954	6.66181884779703	11.5508251475883	22.6730650552604	4.71202301579901	13.1628901297167	5.11171344599251	9.72186769634437	5.09284467747774	9.32242171646766
ENSG00000006016.10_2	0.296689057463772	4.28877468254574	0.593785301946441	2.36020810964407	6.61905014629159	0.199659038754915	3.79269251770964	0.293291851092302	0.872218325352473	0.100875230879909	0.150469140056488
ENSG00000006025.11_3	0.783413505583927	2.37082621264797	1.31037236736857	1.68684783562594	1.96210917204108	0.792828165008977	1.50875345495285	1.0101431907295	2.89005676968387	0.810670316330249	2.60690095510637
ENSG00000006042.11_2	14.5782089347787	3.75719070883107	16.1419471618334	2.66915640764153	8.23335843170177	18.7442837330167	1.00611119965401	19.8543198970401	7.76070583701348	18.2022177920715	1.67138706179787
ENSG00000006047.12_2	0	2.14708234746756	0.0107793419546362	1.2057304794993	0.814035283572933	0.00767547676562725	1.06980688400456	0.00737211252454083	1.32420158840983	0	0.205611734475394
ENSG00000006059.3_2	0	0.037951421301324	0	0.0779529649135538	0	0	0	0	0	0	0
ENSG00000006062.14_2	2.52507690899393	3.09706559369206	2.37366968379359	2.28051392193094	2.62225984780672	2.58676554050003	1.80765046767164	2.40888533144222	3.77222413978676	2.74470796760658	4.05706285168078
ENSG00000006071.12_3	0.0066052491548072	0.0144123573959292	0.00734420199859988	0	0	0	0	0	0.119497691895216	0	0.0060907731523174
ENSG00000006116.3_2	0	0	0	0	0	0	0	0	0	0	0
ENSG00000006118.14_3	2.24128976382163	11.110867091361	2.66318683069624	8.17533193679248	10.8693353505131	4.18265874869289	7.39273794028811	4.55579925953716	12.8661592049782	4.94073589903407	7.90917092201698
ENSG00000006125.17_3	43.6610033647983	29.903514030943	39.1631551131564	35.3195359521075	28.2885127147422	41.7476819327752	35.9239807928212	41.4662508124164	63.6210483997651	41.7719185599293	76.1729751824538
ENSG00000006128.11_2	0.14227874609518	0.336316329339222	0	0	0.902945054703219	0	0	0.0180319998084373	0	0.0403126915778026	0
ENSG00000006194.9_3	3.71313724582565	4.95819335441854	3.82033226941538	5.72050172413571	5.24289859634111	3.65426520083878	5.08469332804839	3.10296833679807	6.15192872733903	3.42469230106603	5.32016099087611
ENSG00000006210.6_2	0.0149658628685553	0.0163274207637653	0	0	0.0438360036328489	0	0	0	3.81083791776559	0	1.58702154405377
ENSG00000006282.20_3	11.6938182512964	13.2152864879477	14.2145770558893	11.5044379045102	18.2644402507588	13.6614368473754	12.6401311084401	14.3972730177459	22.1117660334464	15.1807157632509	16.3214688963312
ENSG00000006283.17_3	0.0138336735311412	0.36221346209351	0.030762592118556	0.0981658178510212	0.225109700394252	0.0365077265461599	0.0501677365306929	0.0210388808147057	0.350377226675893	0.0156783111955693	0.0255123661096348
ENSG00000006327.13_2	91.3577372004919	109.316358242656	115.477585451888	111.318921922401	132.341737055303	46.8193200804385	66.4009763402561	52.17196162757	88.2491941900993	48.8663117725836	54.7092558356448
ENSG00000006377.10_2	0.0129806839000531	0.0708081751446853	0.0577315177112322	0.0872648296698263	0.0253475219614705	0.07193895677752	0.0201747319710267	0.0493540383275291	0	0.011033685372411	0
ENSG00000006432.15_3	0.0253021678830117	0.0985860633271515	0.0522466506462643	0.016199816864806	0.00352912979352138	0.0143086354366489	0.00561784680833772	0.0219889653727302	5.21507666836311	0.0153621753792369	4.48962956518414
ENSG00000006451.7_3	25.8116808577685	21.0033624126961	25.0321143555301	19.0385706669369	15.5883559947286	21.9151888023216	18.2167948758702	21.2533759837648	31.6468231736259	21.2029138593637	50.1143862584137
ENSG00000006453.13_3	1.23169862397028	4.50972515468073	1.09974450219468	3.31421140813534	2.78778893215967	0.95299090658045	3.10351963767553	0.943707227990378	10.9558363031906	0.935913159698747	6.03158932032338
ENSG00000006459.10_2	0.607699733056655	0.295236300662124	0.728473187509902	0.340446967868483	0.426456601195667	1.30053994586094	0.309912123420889	1.07223663251155	2.22029119236058	1.31962292022998	2.87625685049307
ENSG00000006468.13_2	1.88560767495525	3.30160789201566	1.40288158389187	4.42888521741568	4.4957333407558	0.685611004251456	6.68256840678178	0.573543607883672	1.43190942661378	0.59758031491954	2.03496936794063
ENSG00000006530.15_2	3.21400305827144	2.85734726428439	2.75240543990173	3.08776254276987	2.55046711773581	3.56240131678825	3.59232257400458	3.27080150244529	6.15476996248239	3.11556085769099	7.44069761771203
ENSG00000006534.15_2	9.8017589035725	7.12408288109627	10.4924483769482	5.58205256883883	7.31280027144676	12.9943098197951	4.02387968708609	14.5831205142595	5.79063658323635	15.1921935929238	6.27071719597853
ENSG00000006555.10_2	0	0	0	0	0	0	0	0	0.00668831837874297	0	0
ENSG00000006576.16_2	5.54581027805278	6.06165315723857	6.62683672445443	6.78815608588828	4.90405361715003	6.24782743423409	7.78640000284625	5.12280647067624	5.93461390023441	4.96926893118484	4.2352824425426
ENSG00000006606.8_2	1.58535335592363	10.5158765448303	0.0705085002075212	10.2314922673506	2.97190719246839	1.00411761200189	3.99163930312589	0.482215518956509	4.81843129432896	0.431220179597118	1.40339695500535
ENSG00000006607.13_3	3.95425603107219	3.06351940679822	3.62644495967775	3.21587214457848	2.65067054867923	3.84136816492939	2.73493176623966	3.82418017889791	2.90534183639218	4.1426891523472	3.38274686488497
ENSG00000006611.15_2	0	0.00995992643042495	0	0.010228942276075	0	0	0	0	0	0	0
ENSG00000006625.17_3	2.43896240018888	7.00385519110213	3.17937264680276	5.77955094403533	2.92871807990825	0.643653850598831	3.11531591460055	0.959297873340532	4.41240550675781	1.28677505690048	4.62724083677327
ENSG00000006634.7_2	3.22370172256676	4.07117806241656	6.52785941284148	5.53836850501138	3.46222648679637	2.04953484649174	6.61209782290965	1.79024747301711	15.5257643454589	1.9347277193805	7.91795459629327
ENSG00000006638.11_2	1.89148037773413	1.76626974604196	2.53083357064247	1.77805605415872	2.73883468813007	1.87823560764148	1.56953347146025	2.01121682073913	0.434992135158847	2.43891062372029	0.369524350397488
ENSG00000006652.13_3	6.87487456095282	6.05244341184912	8.16245338602139	6.04846412450932	6.17533530733931	7.94195488833658	9.78375364510332	7.57350733788984	11.5182594977173	7.36306009491879	20.0435218200584
ENSG00000006659.12_2	0	0	0	0	0	0	0	0	0	0	0
ENSG00000006695.10_2	4.71415715939741	4.54250516026708	5.49263884025173	5.42428038846218	4.67159544452914	4.27981390368989	4.44214588273467	4.56143652152902	6.56237472907011	4.47496294351931	5.62243647673644
ENSG00000006704.10_3	2.79082705900719	4.65354988978969	3.14901792692252	4.33914974635862	5.20747028718766	3.60072835530552	4.13940194621509	3.35361336132537	8.15939326278665	3.98885303347276	7.67587788134525
ENSG00000006712.14_3	22.2845063749116	21.9319670537238	24.9268161663183	24.5549209879927	32.9476885543328	19.542770748161	26.4716605422009	20.1484753721598	32.0582029828732	19.3413887675593	33.9024076440249
ENSG00000006715.15_3	10.0146533721176	5.59123534659915	8.84421171504458	5.73582332602355	5.36241432544365	10.2596595496576	6.89047526776501	9.59231195655023	16.0776293840335	9.62477526162752	25.0684277195093
ENSG00000006740.16_2	0.120596861252244	0.510485667906043	0.123361386312868	0.356722376127954	0.334396930848127	0.0840208746342707	0.449839352880537	0.0550227598938631	0.283628370424929	0.0943076349032702	0.0889629574968373
ENSG00000006744.18_3	12.1363359316954	11.9703089328637	11.8936116214514	12.1038840194461	12.2902843332765	8.39627480072671	10.078243636258	7.97857305818693	10.2058204390037	7.86893574065764	9.90928378714238
ENSG00000006747.14_2	0.793486881776163	0.71859545261391	0.633854613239566	0.237369896816911	0.0225648119878977	0.289710781368694	0.0149665857713308	0.25482785516086	2.77696988069182	0.369976377526229	5.6758711314978
ENSG00000006756.15_2	3.82745343407414	1.1533453128958	3.53338855933264	1.22731010847254	1.72235690603812	4.50251764884414	1.24219383304309	4.61028217463581	1.87799036946687	4.48217492792902	3.16524571405883
ENSG00000006757.11_2	3.34379173037483	0.723922534133973	3.4574778477233	0.539384224966364	0.6224580876214	2.84304477483638	0	3.17589579189299	2.14199178627101	2.79801242514088	1.81161648485542
ENSG00000006788.13_3	0	0.0319238426240549	0	0	0	0	0.0170545712176645	0	1.03891332385234	0	0.357518431797319
ENSG00000006831.9_2	13.4204503904391	20.4248506141525	13.405947399613	20.9765222051652	20.1157576367835	11.8794390704701	25.214536527729	11.6242160915494	28.6405615303047	12.5339962784156	24.2094928019439
ENSG00000006837.11_3	0.278258814738103	1.2302740920968	0.130268894070029	1.03377565393455	0.571956841642864	0.150732604562534	0.648709696169455	0.144775074680499	0.29144615349439	0.124485380600084	0.270090025687978
ENSG00000007001.12_3	0.0151404730372956	0.0165179165420372	0.0168342918993946	0	0.029564965588472	0.023973859792808	0.0470630034278465	0.0460526420538783	0.0958689125745758	0.0128695234526363	0.209417959552286
ENSG00000007038.10_2	0	2.38382003285266	0.0253070671817539	2.44820658896782	2.64448621915818	0	1.22043794844863	0	0	0	0
ENSG00000007047.14_3	5.7540813747735	10.3136800741518	5.35266104109893	7.28217238577864	9.64308041193456	6.36294031033128	6.04726244813995	6.65265050641023	9.7539614667009	7.24235520365125	11.819097803541
ENSG00000007062.11_3	0	0	0	0.00674774454154854	0	0	0	0	0	0	0.005553303796934
ENSG00000007080.10_2	32.9035313861238	61.5545533237168	33.7357688492914	51.7340956399064	88.5295644909836	25.3455617302725	45.920357648989	29.881152762076	55.9649875270266	26.3176792862432	51.3056423251075
ENSG00000007129.17_3	0	0	0	0	0	0	0	0	0	0	0
ENSG00000007168.12_3	24.2444243844491	16.3713101244156	22.6507624264543	17.2208717671985	14.7373368334937	23.2464285198158	16.0150544958259	22.2606158117489	15.5572820252771	21.7177222566419	16.4127247985385
ENSG00000007171.16_3	0.0107208761425487	0.11696235444158	0	0.120121486881877	0.104673854460143	0	0.116637584764487	0	0.0387909653096635	0	0.00988583822471441
ENSG00000007174.17_3	0	0.00575305997818657	0	0	0	0	0	0	0.016695192843523	0.00224117672847148	0
ENSG00000007202.14_3	18.4802039930841	12.2650815700195	16.1707637725533	13.7533340290395	11.4639938852009	12.8501394156877	10.6163459285774	12.121065362082	18.8872643034785	13.2152642105222	19.9017948476844
ENSG00000007216.14_2	0	0	0	0	0	0	0	0	0	0	0
ENSG00000007237.18_3	0.230500960010567	0.894657787597894	0.192215945021177	0.675458581918274	0.666496777215208	0.280755261019142	0.56148376448493	0.303366079945511	0.453093837575408	0.286355816292859	0.106273739711544
ENSG00000007255.10_2	3.16703644041232	10.6272521764257	2.45427015298977	5.86038358894323	12.9776731505337	3.30519356722294	6.41383488623163	3.7218975295923	8.6811935226771	2.8551582630881	9.69028299397986
ENSG00000007264.14_3	0	0.176926391746452	0.0240420193897657	0.218046170633589	0.200561272839546	0	0.126025085549513	0	0.391188290589603	0	0.558286062274526
ENSG00000007306.14_2	0	0	0	0	0	0	0	0	0	0	0
ENSG00000007312.12_2	0.150669543941819	0.187859535441554	0.119661060448341	0.168816889640915	0.168122313932907	0.0340820689458333	0.0334531973884957	0	0	0	0
ENSG00000007314.12_2	0.0108626419437785	0.0355526962621404	0	0.0243419788532679	0.00530289962665969	0	0.0168828461890261	0	0	0	0
ENSG00000007341.18_2	1.86014272542503	1.87882696523472	2.11120409251626	2.25735390414045	1.71915481661883	1.72179368403953	1.83157389918421	1.55300626139587	2.62129553522704	1.71719839611603	2.45327721927362
ENSG00000007350.16_3	0	0	0	0.013743214499143	0.0119758360609742	0	0	0	0.0110952788447366	0	0
ENSG00000007372.21_3	0	0.530397189243979	0.00956736520209686	0.761648260777989	0.779217682201048	0	0.757278029678459	0	0.128428439059055	0	0.238035328232216
ENSG00000007376.7_2	7.45364558091786	14.6406961893417	6.79539993982693	14.2571581110557	26.631205972283	4.82589295495931	9.80037331944662	5.4220250258228	14.157399499539	5.27742486319507	14.4618138727393
ENSG00000007384.15_2	19.597290341276	18.2591516722822	21.3845078185353	14.9549051140705	27.4777686634259	18.5377602520194	13.8131615036942	19.5994407490505	8.26602789715884	20.6848571528021	4.44420935400275
ENSG00000007392.16_3	6.995371683013	8.89716873650493	7.18958371481329	9.15372409374183	8.26673968509476	5.44650886767805	8.20773331263597	5.81004114034964	6.29498981087389	6.08168126593311	4.15105322616564
ENSG00000007402.11_3	0.0708167965379361	0.285860286451716	0.0866132572938326	0.293581322067266	0.214341323995449	0.0056066674634082	0.121070730188039	0.0215402819603477	0.281857289222509	0.00601948447476205	0.117541709534219
ENSG00000007516.13_3	0.0728447425500866	0.429148694695642	0.0566959010780296	0.057132953213977	0.256040491118127	0.0807411200539104	0.0509472709984249	0.0609320813572446	0.441482336719873	0.0866860611604685	0.0537367529142953
ENSG00000007520.3_2	34.3611756619503	34.972402655813	36.8436693924289	32.1638762178052	59.9586659424439	16.0544915600678	17.7455351810768	17.4741248409125	20.2325935586663	17.603965396968	18.6654805789549
ENSG00000007541.16_1	2.54325658758934	4.57289658640624	2.79629004416124	3.33825879515493	5.92299336257051	2.39022930896436	3.12523291392525	2.53696366535629	4.62670601066671	2.89843356166072	3.7867363118858
ENSG00000007545.15_3	1.90352977935947	2.835056837262	2.30078507628083	2.90564020865972	2.41712219649389	1.89651469762841	1.97786585873652	1.6589181393095	2.27325341671392	2.30885368106036	1.35589354081715
ENSG00000007866.19_3	18.2256302286248	16.11546178952	19.0552578256174	14.1134150078937	19.5598114286092	17.920499548144	12.2557754529777	20.1628778107507	14.5318648020796	21.2139517670252	8.40302740130419
ENSG00000007908.15_3	0	0.0639173119495799	0	0.0109406178673657	0	0	0.00758807530731418	0	0	0	0
ENSG00000007923.15_2	8.91355957437313	10.9832966245369	7.85417252006708	12.671443846485	11.5062739663545	6.81292713249701	10.4517713375413	6.98570244162458	8.38159585048587	7.0674976828402	8.94213451297944
ENSG00000007933.12_3	0.0387846192070025	0.0282087665115818	0.014374531084756	0.028970680289848	0.542768544548051	0.245650719286168	0	0.108139928392037	0.0350832524833572	0.175825265258773	0.0238424836421642
ENSG00000007944.14_2	2.93745643768063	6.44160622681226	2.15003269046911	8.17025719202265	5.2315806096234	4.35908875221486	6.20577216573136	4.44496821390653	6.82306605250924	4.71768809739254	3.79756995020364
ENSG00000007952.17_3	0.177027990396533	0.366953778205328	0.137782921322882	0.218185077951993	0.0172842236546286	0.0280311203666798	0.137569494994209	0.0942312809285516	0.320267044549535	0.120380168760603	0.473394445379918
ENSG00000007968.6_2	1.0009137273404	5.98795814453067	1.1858658876757	5.53380341194188	4.46970593831522	0.318274186087533	3.86995316976536	0.336888115167637	2.1892691031831	0.439339635974909	0.506867958323125
ENSG00000008018.8_2	57.4315053918855	93.1403579707831	63.7462474788419	83.8269074093337	69.0359703817227	45.1865387853481	104.451084285803	47.5957832106788	67.729644435438	41.4963408198743	51.8053680262231
ENSG00000008056.13_3	0.128852476840428	0.0894569216388351	0.130243331100235	0.0656236694425325	0.125805813147073	0.0741922589297052	0	0.0712598966788688	0.296686943467316	0.0298706286102399	0.0324044430348566
ENSG00000008083.13_2	3.22287182177317	1.56721388004275	2.39170928201852	1.13418648002902	0.886590157597974	4.27819207595378	0.543704834031478	3.89402459836587	7.83024171769987	4.02378969580174	4.25529866406859
ENSG00000008086.11_3	1.10647729671927	0.39189204406607	1.0145295694867	0.270276511204229	0.194559117031581	1.5838830658798	0.21598128726839	1.42557875147324	1.11709801615982	1.3751125378687	1.44098525412233
ENSG00000008118.9_2	0	0.0365048424624843	0.0186020183656614	0	0	0	0	0	0.0756684749314063	0.042662758799827	0.0154272273641283
ENSG00000008128.22_3	0.0571415172575408	0.0415600759113414	0.0211780477117677	0.0746945608281436	0.0557904296395097	0.0150799198909452	0.0148016699783176	0.0362097592409376	0.0258441402573635	0.0242853738669085	0.00878180396222237
ENSG00000008130.15_2	10.2401189505592	12.8729313262715	10.2864686390723	11.1492752885597	17.8143248982409	9.56451770387989	10.5310905617386	9.52265701337836	7.61968772655054	9.62652599943787	8.33818096583632
ENSG00000008196.12_2	0.00728092027505013	0	0	0	0	0.005764409124031	0	0.0166097327882564	0.0197582213937008	0.00618884060000743	0
ENSG00000008197.4_2	0	0	0	0	0	0	0	0	0.0218199179866857	0	0
ENSG00000008226.19_3	0.0268471928347825	0.0351476223661338	0.0358208211656344	0.0240646356065588	0.0419398432454362	0.0382595544894459	0.00417262236555955	0.0571626072123547	0.0874262197288554	0.0182562633002858	0.0297073114126222
ENSG00000008256.15_2	32.359857107756	13.7918915138221	28.9091891988943	10.424658856181	14.2469766652029	36.6354074168579	7.54770486533828	34.2085416090378	29.6063226597527	36.633353328039	20.7269262058202
ENSG00000008277.14_2	0.0477100519736603	0.0760739491008505	0.053047546102519	0.0370083282479586	0.00716645653292169	0.0406783280474902	0.0199638722016762	0.0558150924474622	0.746946286682511	0.0655101891825854	0.839269496331587
ENSG00000008282.8_2	38.0324686994282	33.0094126647837	44.2756165689714	40.4665127921805	28.5747975656722	42.4863862610641	66.0464423990446	41.3656647930773	44.9894959504081	40.9188196366187	40.4440500682386
ENSG00000008283.15_3	11.0916088760435	13.6431222017291	12.2763250947784	12.5878286561464	14.592511218357	11.9661375300348	12.8309361291875	12.7346592331346	11.3576446489975	13.5911360176592	13.7973001951414
ENSG00000008294.20_2	15.2315841844958	14.2288326559886	13.5027049001442	15.7578826649164	10.3405833479757	12.8946059194481	12.9765855903508	12.0150065054775	14.2722217649707	12.145338166278	17.5927494486186
ENSG00000008300.16_3	0.354987505574941	0.323909759083253	0.452112314889372	0.256725584765581	0.409611058237747	0.380693246150532	0.255800128232655	0.3361987272004	2.15143479105339	0.312714669994724	0.520764836345512
ENSG00000008311.14_2	5.09042424713784	1.08517422781747	3.31787722736485	0.808547644569487	0.809301489417828	7.40407150594997	0.204610277209531	6.70358347572423	3.54609075340493	7.12861152919261	1.32185564859113
ENSG00000008323.15_2	0.178661135941741	0.160518476292783	0.175278173051091	0.176629341274197	0.102609862963746	0.274576668126995	0.138838622025494	0.335649168265221	0.266182511251663	0.276927372378595	0.19381812406764
ENSG00000008324.11_2	6.13954346786473	8.73011338816219	9.4725834231032	7.8065270032497	6.76893075973322	4.5876880479322	6.08446135552855	3.61951414336632	12.7296527392772	3.81138174917407	11.1000445984716
ENSG00000008382.15_3	1.55134060164037	0.929670907456005	1.74918891290811	0.661002337184256	0.89599593369807	0.968735820109972	0.390532201821775	0.780911437287208	1.04752644827443	1.13292632104255	1.30962026730916
ENSG00000008394.12_3	7.60615037189543	15.1125926280213	7.88836590749129	18.8784478738227	13.8655714824236	9.09954593467786	26.944572081534	8.88174875725775	16.6127939885211	8.08672593050721	34.3361311180926
ENSG00000008405.11_3	5.35086510403523	4.42891287230245	5.01526878402214	4.47916935612131	3.53183067238746	4.09631188199229	4.30252264476615	3.35601805680096	7.10431011291196	3.81153233715309	8.45727796566267
ENSG00000008438.4_2	0.248724326507129	0.20351449672835	0.0691375015923749	0.0696704623914887	0.303554177934416	0.147688965431944	0.048321285116716	0.0945678212175821	0.224987598796048	0.0528544178464523	0.172013585110031
ENSG00000008441.16_3	41.9145088464886	107.824576775048	47.0143787407216	111.771674974441	151.874580819975	62.5440036408717	124.28154788864	62.5678232185232	14.233982170737	65.3012893852595	14.1628703652638
ENSG00000008513.14_3	4.5544846315614	47.3382786295385	4.05463052069751	45.7205525405444	44.3127199631111	6.51733182316244	49.0721499481092	6.87596572005671	9.39024882499442	6.41737039871509	2.60119065580525
ENSG00000008516.16_2	0.0542539733049966	0.106541762708007	0.0241294237258895	0.158050297621021	0.148319249325202	0.00859072993302633	0.20237319602929	0.0412559569053921	0.0392610448698872	0.0553395746720005	0.0700394626720435
ENSG00000008517.16_3	0.306933104695616	9.22379196141203	0.806640093368189	7.22193287937201	3.78681235620771	1.27024476345331	4.61860535088786	1.67622862912311	6.92841212621548	1.8025514144954	5.21025879485665
ENSG00000008710.19_3	8.21627769270096	9.52252808132348	9.08711206985987	9.56318451397438	19.6410626004221	9.57858414267012	7.07015600149351	9.3708484875415	3.10966563542088	10.2633171749153	1.62620225077042
ENSG00000008735.13_2	0.136587596251373	0.745070021920738	0.10968254489909	0.527133803585772	0.622337514626219	0.132169108047571	0.743001184031945	0.115404798773999	0.0755043128163009	0.141900674353865	0.00699716278413684
ENSG00000008838.19_3	7.03516150183623	10.7621225388551	8.82322427675859	10.0152540593798	13.1725595811724	6.51681272345494	9.41994371738106	7.14433944952592	10.121533459196	7.7236383999234	10.2466926194817
ENSG00000008853.16_2	2.66717150126794	5.21096085240006	3.27573062255909	4.94766165141259	6.00539037489217	1.83152273240831	4.06075042828864	2.14200426660615	2.65266533656496	2.13409752787925	2.03906681437422
ENSG00000008869.11_2	4.70290842077092	2.93441813951966	3.28179863761417	4.09566549569268	2.89245774811697	4.34104051452413	3.58258224043505	3.99107090471278	6.40581313462207	4.14590929556476	6.3439180353034
ENSG00000008952.16_2	21.9390667919318	20.244661036812	20.2305678221563	23.7399815745287	18.487092689257	24.1160730435895	27.4012405491319	21.4108799662855	20.7699197536392	20.5924225333151	36.9247729167072
ENSG00000008988.9_2	171.207177979457	297.600292577608	198.02159616643	280.139312936436	217.452380223601	87.4798836683765	158.241424193278	99.1960371713753	197.335558672201	76.3131874462568	185.320858596358
ENSG00000009307.15_3	113.870800696223	140.10588863035	116.374999565084	166.983386123102	141.91583361674	118.733953309877	195.055415585159	109.993276416811	198.753063522104	107.342218325418	189.018458736692
ENSG00000009335.17_3	19.8164767641656	14.4676292554913	17.8491732961347	15.5765622945032	12.530400400045	17.0037733823555	13.2033456799176	16.8449700804837	20.9516651113109	16.45618286841	34.9743543590746
ENSG00000009413.15_3	8.06046980373123	2.96795386778084	6.08565816833389	4.06550278087122	3.34918592713667	15.1651903144219	4.44376927370337	13.1629273824173	3.75480309749284	14.5084419866257	3.14649880272095
ENSG00000009694.13_3	0	0.409048988461447	0.00386003420801101	0.579578722499915	0.620289988905686	0	1.00629376015394	0	0.194700806650426	0	0.300917065763205
ENSG00000009709.11_2	0	0.00773696803656011	0	0	0	0	0	0	1.14828139287323	0	0.300812605673173
ENSG00000009724.16_2	0.389673962488233	0.402145794523204	0.386428378695561	0.495609217294429	0.421591123623804	0.37521543793578	0.499240376929232	0.400428318493643	0.381065798948847	0.47445885321586	0.2913426988455
ENSG00000009765.14_2	0	0.00942742312580659	0	0	0.0084369429883335	0	0.0369334663312479	0	0	0	0
ENSG00000009780.15_3	2.81895790974366	3.62027771076509	3.47984093289931	3.64345085426585	2.96902172647008	2.84687505007139	5.44207393510818	2.7174769051914	2.29895607892244	2.20746463033473	1.84208896300281
ENSG00000009790.14_2	0	0.0252095376592537	0	0.0323630534979818	0.00564023246742656	0.00457359376821505	0.0134676097873686	0.00439282782430059	0.00522551842365015	0	0.0159806169392545
ENSG00000009830.11_3	2.4335617557532	2.78673327654407	3.01419611258843	2.39586194411019	3.30633831217774	1.95501939852358	2.40215885004682	1.75188589665665	5.20384985704529	1.90504052813472	3.76202373190283
ENSG00000009844.15_2	8.78515419293288	13.7208341501239	8.11599247555326	15.1068434178097	10.2447654036891	8.63437443731566	17.5681340975707	8.43375154686793	12.1348309964798	8.45263105345027	13.859623921727
ENSG00000009950.15_3	0.0185962113276358	0.0608641485542728	0.0103383179951215	0	0.0090782557886928	0.0368072187992385	0	0.00707049130598745	0.109339767639201	0.0553242504560996	0.0514433151730933
ENSG00000009954.10_2	22.9279183499043	20.3947322114841	22.7050966522505	24.3381358370403	18.4627048112284	18.7001493959086	18.7941229735113	17.8403743370574	26.5965773957455	18.5716620564004	20.5509042048938
ENSG00000010017.12_2	19.917267400789	23.9912398652936	21.6546834984519	25.388607579818	24.4221897323512	20.9367972268148	25.8829996884519	19.2141921544083	17.4840975341656	19.9542403318725	14.2832433742993
ENSG00000010030.13_3	0.603476040724963	0.946419563555595	0.629052247007287	1.24667280639867	1.4914304681664	1.37361935835608	4.48447579482513	1.47707447798987	0.30705973887919	1.5549084003354	0.0695589897664825
ENSG00000010072.15_2	2.21350331886466	2.74568829991787	2.65499244177965	3.6012527529417	3.03451382750557	2.79673787570414	4.44169645515794	2.23081423163453	4.58736990298343	2.48718249371589	7.26965642456208
ENSG00000010165.19_3	12.7748245670868	24.6961411760245	14.6852605943062	22.2304664320603	25.916403940836	8.40981953146833	16.6456536699945	8.05074370334159	25.4499951708412	7.90537464732409	28.0363715307637
ENSG00000010219.13_3	1.51054014000077	1.54410205059559	1.77126868270116	1.52891800087928	0.86754355360899	1.31148806275262	1.23796748600693	1.11003906957978	2.30792495731245	1.44042150365778	1.66795140651065
ENSG00000010244.18_3	9.85095362126757	9.02589492121488	9.11703317701648	12.3078323482046	8.81192817855237	8.07224568923973	12.5331387785865	7.9015553537237	10.3942736056136	7.82301463085422	11.9177582044403
ENSG00000010256.10_2	44.6873681802363	42.3380590845257	59.9470851260659	33.8551942834883	49.6418019044786	35.0948414272398	36.898587260448	38.0001326593468	59.4200869700416	36.2206294858754	51.4765005625939
ENSG00000010270.13_2	8.73166540893472	10.6269391299918	8.71247007187076	10.5217139891323	7.79131698654112	8.49449320957237	11.9305119591759	8.56591322638743	19.8297487604925	7.77207925352064	24.9142767614749
ENSG00000010278.12_3	48.2445275937896	54.6768623038105	45.0108397757015	51.622454765006	54.6960645946986	32.9849135284197	53.9429005237471	36.3972882559528	48.059642580047	31.6645866722426	9.77333325038622
ENSG00000010282.14_3	0	0	0	0	0.0151199590531151	0	0	0	0.0140082213017256	0	0
ENSG00000010292.12_3	20.8150859217189	50.5225444013156	33.7871037533657	53.3099862437775	53.6037277489489	11.7531912308597	51.267192599059	11.404118264543	44.3434013511175	12.0964672285428	16.0181850613947
ENSG00000010295.19_3	9.25868298249102	8.31737893221532	10.275350227052	6.44990742355031	10.3167580996538	8.07279295960888	5.91111503960934	8.31644287455638	3.57264566837007	8.76958713021053	5.56209216969279
ENSG00000010310.8_3	0.0567192298622676	0.309397038945126	0.157661532347477	0.0105917932689763	0.00922968784260047	0.0972950954703688	0.00734614131841966	0.0646958912045959	0.247980419281117	0.120529500156606	0.165621188366077
ENSG00000010318.20_3	1.10363571072661	1.40713319983249	1.70020348436253	1.28125780554826	1.4410484051392	0.831655118678249	1.31229531068385	0.738117713572337	1.97256724575567	0.712051200925179	1.23837520138614
ENSG00000010319.6_3	0.0536065201811414	0.0292417556664163	0.029801836647282	0.0200210468656443	0.0785085241674322	0.0424410517305927	0.0208289714332681	0.0271757458697502	0.23437143598391	0.0303773145874641	0.074146745926495
ENSG00000010322.15_2	10.1406545082865	6.58461923701374	9.63955332757435	6.18204622517119	9.52870514575309	12.6444066551231	4.54972248556648	13.419319383256	9.68126966983978	14.1029733635922	6.56133906569688
ENSG00000010327.10_2	0.0169136300609306	0.0461309777245976	0.0376116366804004	0.0189507868990827	0.004128428562765	0.0100430728287684	0.00328592040839021	0.00964613212268499	0.015299496706947	0.00359418028423174	0.0116971837248982
ENSG00000010361.13_3	1.68458035376693	3.22863676165653	2.71675226596207	2.87372944535469	4.59344356033638	2.2468748368087	3.5498945459304	2.12344829744157	1.56499848382878	2.0382096861737	1.30147227784945
ENSG00000010379.15_3	0.0422063434091758	0.0345346306020297	0	0	0	0	0	0	0.324516640262035	0.0179378651187583	0.136216272912963
ENSG00000010404.17_3	7.95960672946189	3.47455227733377	6.2036249814527	3.28767804018725	3.97978736253576	9.12073137359739	2.33639549905706	8.78589202547506	11.8852144581391	9.60389572664121	13.4752613940264
ENSG00000010438.16_3	0.0807158271116885	0.0293530524127428	0.149576325560427	0	0.0788073346560502	0.0639038792734375	0	0.0613781531941038	0	0	0.0496193033971242
ENSG00000010539.11_3	1.00909496030233	1.66112125897239	1.08215219883717	1.66584695886184	1.26506547774001	0.988007269414021	1.42450478290196	0.885390910839459	2.39270620538769	0.791758897374437	2.18033757386734
ENSG00000010610.9_3	7.42428275500224	1.7798082105329	6.66906103075652	1.19304776096095	1.3066805198102	9.39692391882064	0.113870800624162	9.21866022412546	0.159057346737769	10.1303339813056	0.00900791194117551
ENSG00000010626.14_3	1.84710796502347	2.87879052346585	2.65683601404097	1.90532973770044	1.96087649714805	1.83378047451844	1.70880772514909	1.77244993008985	3.69969784267765	1.68220347566312	2.74410670155884
ENSG00000010671.15_2	0.117430501695169	0.0106761703201757	0.141448527848006	0.0986807860758135	0.0382179686317428	0	0	0	0	0	0
ENSG00000010704.18_3	5.41189072019388	2.18612224150841	5.11386038209961	2.25400826344975	2.6188568372985	4.60945719071471	1.61848632158333	4.78721474526643	1.37728091315854	4.41909500965369	2.29149375054067
ENSG00000010803.16_2	9.09099438508404	6.30451024719979	9.38043691494836	8.11041263117289	9.87865091762281	8.21771027804819	7.82354964786047	8.09196027202931	9.03390727254832	7.58194068644229	6.68404486328161
ENSG00000010810.17_3	9.33949609774711	5.67456964025721	9.77981725398981	3.88522583958365	7.03069323088471	13.2866262357018	3.39885568825283	13.2208646885862	2.40440127171057	13.001716085656	0.596047613766778
ENSG00000010818.9_2	3.35295852995942	2.75264692822617	2.37198198685392	3.58305235156227	2.11152308905063	4.38670239208456	3.07786953692319	4.19738769852837	3.9769854338766	4.28931265144473	4.10822934218976
ENSG00000010932.16_2	0	0	0	0	0.0728125512868781	0	0	0	0.0224862675087666	0	0
ENSG00000011007.12_2	14.1677362611406	15.5110436682887	12.5116947789874	18.5260621865047	14.0273449836805	11.89401618103	18.4185572919008	11.6891510566774	18.47227063237	11.7462105237391	18.4629829137578
ENSG00000011009.10_2	12.7012504437657	21.1521624468482	13.8955044184019	16.4011121301931	30.4350385614244	11.4277363416193	23.0833155459197	13.146477441395	54.5318302983536	12.8236948217622	58.2778266493
ENSG00000011021.21_3	4.66546322450818	4.47039626713758	4.71386620831033	5.41537719205564	5.37419527011244	4.40895625832579	5.81694109678311	3.93046655034621	5.86628086223769	4.30575338236017	4.16521797326105
ENSG00000011028.13_2	68.3237748333184	38.8825422728928	80.5897356753848	21.7323093649859	69.7604670792626	82.7592125710829	16.4168396420442	87.5824850124257	24.7355170571399	97.0518059709988	10.6096775702268
ENSG00000011052.21_3	0	0	0	0	0	0	0	0	0	0	0
ENSG00000011083.8_2	0	0.0556177171655704	0.0226731956941517	0.0456959534701634	0.0895937632892286	0	0.0633866094903858	0	0.00922290316176012	0	0.0282053703664819
ENSG00000011105.12_3	5.6473569746253	6.28846531816955	6.23589225079379	4.50411215228972	10.2933221489176	8.05412843201347	6.95322648688907	8.603548919462	6.1758362745551	8.37709991182584	2.6605432135773
ENSG00000011114.14_3	5.16718039643858	2.2454295130074	4.08053402145131	2.26624188264346	1.97094596568658	4.62888207195153	1.77440977800869	4.51502309224471	4.0236906841951	4.24439676993729	3.86131263142961
ENSG00000011132.11_3	1.21676155407915	1.679104487046	1.71126515820436	1.6070853959851	2.95817807956821	1.61405219240959	1.30874495758881	1.78310384282828	2.36892990093031	1.38357568963067	2.60063735587519
ENSG00000011143.16_3	2.74462841903404	4.39567358308805	3.12492013082554	3.50573292857613	3.79450166120274	1.7992123106079	2.75566406737211	1.92011172065125	5.50165849728836	1.81970580324716	4.30244867121705
ENSG00000011198.7_2	7.48054878587015	5.71277767613249	6.30868803937484	4.91822507525288	3.67939818197428	5.91128343355601	5.39638462791471	6.17135529383338	10.2393473399109	5.18279890509474	12.0127520093235
ENSG00000011201.11_3	0	0.0547956575120504	0.00698064803625157	0.00703445981235056	0.00612982774120822	0.00994120087047165	0	0.00477414326718967	4.09464178540894	0.026682920242214	1.16364259510698
ENSG00000011243.17_3	3.52453286922127	9.42070648110763	3.44857476944922	9.2703810694032	8.43953501116459	3.40431640058833	6.92950623645816	3.0888556601594	5.14889942688535	3.29546931189846	5.69564368409989
ENSG00000011258.15_3	1.93978033282049	2.56392655786639	1.76967425267415	3.21832837243505	1.6875268505861	2.39222898597167	2.7539307612693	2.16530236944243	3.86924930355542	2.34641026206831	5.01636618151735
ENSG00000011260.13_2	11.484646961542	17.376144020555	13.0073023944023	19.7074463408603	18.9401742421879	8.85808127838784	21.6598695447101	10.3722236546032	34.3509180609446	9.70609904796593	34.9261541718448
ENSG00000011275.18_3	8.22660851552651	10.2700162360042	8.82680542708163	10.0272794644981	11.6752219847619	9.97438430931373	10.7995123108996	9.89741181767948	18.3273793564483	10.7737268791514	16.4667053991143
ENSG00000011295.15_3	4.66764592620486	7.23728387963237	4.8560809029951	7.02917276612217	6.02997196368814	4.58662613396424	7.02707793618216	4.07437357790267	6.88312714251671	4.13338202990962	7.39029871528714
ENSG00000011304.19_3	42.8320418725701	53.4205595712689	45.7217558111631	52.064879266868	70.3974024387668	39.3745691015887	54.398408064331	41.5972011504216	63.6738112669984	43.4071225990118	48.7805836187667
ENSG00000011332.19_3	0.718191492789335	1.97409061826499	1.1615100267519	1.72434394418934	3.06893273891694	0.354453517036666	1.38440481859391	0.382999675931208	1.07994047422103	0.372623645817489	0.817064529272646
ENSG00000011347.9_3	0.481321055159101	2.68298634356474	0.384652117040057	3.96043750601038	6.60853711747023	0.130992396687496	8.51519585735591	0.0800641389109044	0.469401306408016	0.0447482388621065	0.152567063561391
ENSG00000011376.9_3	6.36730586270614	7.13678131304756	6.40582733092489	7.94344036997563	6.89759747465141	4.50214461654212	6.83182152341806	4.7976554580253	5.99243810329397	4.90420001675593	5.15179571054555
ENSG00000011405.13_3	8.08435131658765	4.36746886068923	6.48468300463553	4.87784071763095	3.40518923982753	8.93065738817937	5.77209405787942	7.88229571113432	15.483664149217	8.24859689207346	14.667129682133
ENSG00000011422.11_2	12.4557481885554	12.054706559633	13.5588304670996	12.0651670837439	6.48272400101176	7.77777742117702	5.05828556967804	8.25712661095675	15.2741188341279	8.47852694267434	7.76203101577953
ENSG00000011426.10_3	32.3043751014349	59.9169426495641	58.8289759058472	78.4147312042168	45.4567837232567	16.4668774631306	77.4124348510551	15.2610945018793	35.7622503595275	15.179029221053	13.6100169935362
ENSG00000011451.17_3	8.02662911304362	15.9684142969679	6.90593801216491	17.0609972988513	29.6680476549324	9.58114779886934	18.5990537425516	9.96755521262832	10.3011271222778	10.3104934429509	9.96706965473714
ENSG00000011454.16_3	7.6962831875978	6.46128539711224	6.77520349592861	7.02453463640707	6.33110246159481	9.14955869670068	7.72760826817423	8.37547618956503	7.48779945698439	8.29887047993805	5.92078194720577
ENSG00000011465.16_3	127.871060033836	44.9122767933743	105.470881233595	23.755745862588	63.4394443257223	185.346605180114	6.2963984809981	180.466937758689	0.00315231320800877	182.793426873079	0.00964036594373956
ENSG00000011478.11_2	6.67071169505347	10.437337795484	6.64828062056894	7.78820394279479	13.4455750399932	3.84632364063161	6.53426393064106	4.46158034659244	11.2061853256763	4.74895620783984	13.1293173810194
ENSG00000011485.14_2	7.4585586393298	13.8178818518152	9.00521100213815	14.2550562744404	17.010386606766	5.59372741151504	15.1408062434562	6.20217006812464	11.5543992513874	6.55008425160455	9.02395110326485
ENSG00000011523.13_2	1.90026193091612	2.96810658802705	2.58622202407938	2.33856182704308	2.79313495234005	3.10758273083289	2.66694491624115	3.21374861760411	3.30632361352606	3.50409527942246	3.05926051402926
ENSG00000011566.14_3	7.19484412427907	4.73380019421538	6.11263488612987	5.60579082265191	3.9914847698856	10.609652001625	6.06138632359082	9.47766903133981	8.95797006183837	9.89798506352815	12.1121153055884
ENSG00000011590.13_3	0.09697554968509	0.45845864966964	0.0359415170732924	0.416513666860308	0.410291278767672	0.0895730909478941	0.301441085493448	0.0122904027575197	0.146201327737504	0.013738332436623	0.0745185206252841
ENSG00000011600.11_2	0.148082840478335	0	0	0	0	0	0	0	0	0	0
ENSG00000011638.10_3	14.9117915219442	17.10858380628	14.789695414913	14.2369601646908	11.4149661782124	9.92137287717956	7.08611433658425	11.6320638263878	13.2987196786405	9.44684903807584	17.3654371457445
ENSG00000011677.12_2	0	0.116488145038884	0	0.0239268938334709	0.145949254165462	0	0.0497848680429795	0	2.95547744853001	0.0181517676362727	0.541516652385501
ENSG00000012048.20_3	3.19143251496706	9.31212263442967	4.71455458067708	11.2503506586713	6.78066951867488	1.35472595056605	9.07803242112023	1.20960320077903	5.12009438013334	1.09618711929024	3.16958455414582
ENSG00000012061.15_3	9.03276114018896	14.330690816969	10.6503494203347	12.4417251848904	17.2934423205449	7.86968174482412	14.8249980048186	8.84690786584281	12.9351729594758	7.74616755095424	11.2018602986288
ENSG00000012124.16_3	0.18899656568491	0.190330167422519	0.105070143676673	0.0814462297806005	0.16323614829011	0	0.0225954377555028	0.0110551763722454	0.269590595732235	0.0123575842992192	0.160869987048835
ENSG00000012171.19_3	9.26149850427274	4.29402530985011	9.0719143757555	4.44479911965953	12.1804864240415	14.2039548789966	7.93920306464206	15.2128418761878	2.74573039765318	15.1772006162173	1.58203581658332
ENSG00000012174.11_3	6.20375921811105	7.56699134693333	6.08366643338662	8.86150216397355	5.83183104429977	6.73013007031645	11.7153269635724	5.9302191461412	4.21445348612918	6.22387857513058	7.10329203707424
ENSG00000012211.12_3	2.41243895634734	1.95863575798713	2.47959310222277	1.52436876360325	2.62928130060486	2.53181083597619	2.20170667524285	2.44240951791274	8.34822406059021	3.01627843198927	7.17801050647121
ENSG00000012223.12_2	0.252999550391052	0.448527357988546	0.246140575483096	0.0472453335736961	0	0.108497662384664	0.0163839535126139	0.0641288733474538	0.0858205580526485	0.0627233967379608	0.0972056991438836
ENSG00000012232.8_2	5.7131338114338	6.3363515017692	6.00586284634519	6.07492703539462	7.48258752434523	5.22027986134939	5.60292976775428	5.12211366903461	25.3922842023964	5.16422045717894	8.32535342638442
ENSG00000012504.13_2	0	0	0	0	0	0	0	0	0	0	0.0119315781579212
ENSG00000012660.13_3	30.1052324074404	31.1532497902972	38.473306157557	30.4160080029813	31.3651951847136	32.1731870564884	49.0253844088966	31.0265786370824	70.2683534367264	32.4462084819166	55.3908104750853
ENSG00000012779.10_2	0	0.0785685992731431	0	0.0134484538664536	0.0117189816682455	0	0.121256629676263	0.0273815675375305	4.4080680214518	0	0.774752876634991
ENSG00000012817.15_2	0.222361598039767	3.37047362646803	0.315622959821473	4.76553914157908	4.03720961831489	0.191029582255838	4.51482061172943	0.259029686775835	0	0.197052083020484	0
ENSG00000012822.15_3	11.039133628253	7.03174835627825	9.48810810794346	4.91592527622749	7.74707924913133	10.9108584306971	3.0263526376538	11.4399643468875	7.84649939968416	12.0007684270111	8.07756309309679
ENSG00000012963.14_3	8.95649970546245	12.1117019384841	13.1117942922453	14.0547992891547	11.4781937124741	6.14104631574084	14.1463374598325	6.16559666000067	7.89344688791766	5.14064300050714	5.20790453673682
ENSG00000012983.11_2	17.0620971065363	8.63414258560904	16.2467684844318	9.07142335516265	6.84932954558159	17.5273077715769	9.22746304449288	16.1107825186111	9.30066845416735	16.0610842010259	8.58171712800909
ENSG00000013016.15_3	14.0704145534425	4.17213498038446	10.9307642724649	3.01885299508245	4.36552289716207	12.6459473075636	1.31330498807295	13.7396681750031	4.97923374384697	13.7822796907289	2.22623276673896
ENSG00000013275.7_2	40.9254153661248	75.3421409589058	46.2546395236527	71.7240919406571	86.0867949005593	22.2145983027588	59.2195871927257	25.5725334057499	55.9367994895278	22.3835248900803	56.3299452068742
ENSG00000013288.8_2	10.4202578596682	4.03460971261867	9.84055551997202	2.69473885554672	6.85299654568054	15.0138829592178	2.15050898024495	16.0465586859018	8.50189146091068	16.6625066969477	7.9847708691669
ENSG00000013293.5_3	0.505106099532596	0.0326899660104817	0.352198688674035	0.0527574397304322	0.0501521770217679	0.962470588377601	0.00665289708079845	0.914664957870791	0	0.989674843775621	0
ENSG00000013297.10_3	13.0258645131966	25.2071868029981	10.3238611462672	22.4534779325355	10.1453120476754	18.3279263865611	19.448996826553	18.4783515914939	0.261839015840228	18.1128024235342	0.43117463641639
ENSG00000013306.15_3	17.8522837641589	38.9944395886764	23.3365538556951	24.8537420347448	35.8397102923451	14.0032260133884	24.4703592468542	14.8111553003964	71.1180312291899	15.9300757044191	68.996668659336
ENSG00000013364.18_3	50.7412206885086	30.6693463364735	47.0310641022717	20.9358548247448	41.4553871763174	51.4970571405494	28.4064004191751	56.4080653183526	23.4835614844962	57.7551352413017	18.4803261540781
ENSG00000013374.15_3	9.85428222446836	8.6746596794357	10.3955408049448	8.04680321127052	7.81173760284818	11.063980600165	10.1718493068461	10.4819804940782	9.53505011197741	10.718184367872	15.8770033168275
ENSG00000013375.15_3	12.2378472305962	8.07066077823345	11.4148984224171	8.65110526873455	5.72097199150015	11.206240027376	8.19149540089016	10.6844232855398	4.32859576579391	10.4074564122683	5.0823154962571
ENSG00000013392.7_2	2.64269596913825	1.59158773082427	2.7389087169287	1.47379824289688	1.58782185381079	2.75496723978819	2.39747914617552	2.92796523385206	2.07680860427121	2.65288520344693	3.12050285808581
ENSG00000013441.15_2	13.742860949715	12.1305662111815	14.1249119307408	17.0475670684195	8.48025861265445	10.2565273014865	9.3539539931933	9.33752057546447	10.0656927662526	9.10527247790412	12.2731859333439
ENSG00000013503.9_2	4.78300259001564	3.82060973685169	4.43686856657859	4.46074529070577	3.74312669308012	4.12969721372485	4.37577187084102	4.27482370098416	3.88471794710015	3.90892038778785	4.68239532625576
ENSG00000013523.9_3	3.23876765666907	2.44445850139571	3.08111372858816	2.43227470201156	2.09903880569804	4.17231689059375	1.70322359513364	4.60188780143931	3.91465793976286	4.44985744263864	4.10000575173394
ENSG00000013561.17_3	10.2970973432248	14.2113271186446	11.0597820874941	14.1425310784343	11.1229749867703	10.092720958333	15.7317903580309	10.0556294837095	9.4280947255661	8.69919915146743	12.9801789349522
ENSG00000013563.13_3	1.09539928679738	0.745431005458491	1.16971005601053	0.498224818264715	0.635345953816219	1.46830308656177	0.632109834375645	1.37728134970955	2.1877427848046	1.82532117446469	1.94015322740383
ENSG00000013573.16_3	2.64644584329892	18.338177531806	3.64396079565448	18.7076922516128	18.6247561725913	0.973540827781625	14.3004229314127	0.996045119583322	8.26494926458566	1.03158897215478	4.03761527217908
ENSG00000013583.8_3	24.1801668029679	17.5819496650616	24.3543980042774	12.0524637206241	8.86427586651481	23.2938365931708	8.03576513678333	22.3138296571968	20.4136046205711	22.5655502945144	21.4452265085463
ENSG00000013588.7_3	2.43478718673211	21.441361432565	1.39782266252641	16.3266620066803	4.43850876665052	1.97385252378238	4.75701295945225	1.71028817898717	18.3583482865951	2.02900845761262	8.08056234886552
ENSG00000013619.13_2	9.85128676890774	3.14801880135695	9.66671774530245	3.27514318674188	2.11295717812959	9.06063622770801	3.77227192572792	9.19393500538306	2.61012803437107	9.8171891516613	1.11557652377502
ENSG00000013725.14_2	0	0.0163959312570675	0	0	0	0	0.01167886045117	0	0.040783250537048	0	0
ENSG00000013810.18_3	8.75107281129862	18.046947283411	18.9416419803815	15.0457461796913	16.8941292116588	4.55012327323417	15.4930120405471	4.85529273273358	15.329348068705	4.64030697857824	7.04496815487405
ENSG00000014123.9_2	11.905231808094	9.21128402905314	10.484407379613	11.1620093084579	8.73465610743735	13.80642912802	14.5327941701986	11.5581503632223	5.29977397296177	12.4754591548745	8.16751880654633
ENSG00000014138.8_3	3.41681025551009	8.8883872409755	5.73771232216147	9.63657111667115	9.49659120126781	1.86326420936145	10.323168295071	1.73016502807438	7.70914545647654	1.69473823203085	5.3640841350414
ENSG00000014164.6_2	3.28788093897926	15.277496715003	4.42954392405288	13.592742692043	16.8122313932907	6.6121588811986	18.3980929470389	6.59718909314186	17.0088453809738	6.66042162816618	11.4190095845758
ENSG00000014216.15_3	28.6001691475495	16.0375782407936	28.4649153914705	14.5713009440735	20.5624296524482	28.5796626340964	13.3858852476377	31.6690142029529	21.2595854972514	33.9136001982813	17.5835097036611
ENSG00000014257.15_2	0.768773496668827	1.1066373778694	0.700443851095656	1.12456401017313	0.229348827974297	0.152162253915097	0.348494076300857	0.0811934548970416	0	0.054455302908818	0
ENSG00000014641.17_2	22.0980847522386	23.3743944619142	24.630131028203	22.7592038747731	19.2454565460431	17.1970333616387	27.8609490651314	17.7726859194085	44.3040710078102	16.4422785393597	47.3640613108581
ENSG00000014824.13_3	11.327370573551	7.22004647770389	10.9134862029165	7.40811571316779	5.71127207359069	13.5550874404472	8.7303353273296	13.1230031214876	13.1330477392727	12.5200228206412	17.7189467933964
ENSG00000014914.20_2	5.27980354645997	1.63810879435883	6.31785218409234	1.50642139638239	1.04440736011806	4.64627801814833	0.518590556623063	4.85815751436926	2.947229045167	5.23029337847489	0.850641490592348
ENSG00000014919.12_2	10.0001827612179	13.2954359270367	9.86761143148438	12.8619312806619	8.92654220350494	8.90164566366922	11.1945274555288	9.3567127490549	14.9212508064355	8.09025630699252	16.1298254766332
ENSG00000015133.18_2	0.0252207187670194	1.10847103964065	0.0280422507665837	1.12629989418978	1.42117880697832	0.00855754507572831	1.18154991709826	0.0136988635274141	0.404130307832593	0.018375268396642	0.667788133406396
ENSG00000015153.14_2	1.37545309814903	2.09992262331383	1.42829314111676	2.42969229485956	1.334865424584	1.35711974877956	2.28218768123897	1.25636740062107	2.267934776682	1.20074470435561	3.11557404085259
ENSG00000015171.19_3	19.0062928746014	12.4320478227869	18.2961309874342	16.1845798672454	16.8579099087744	21.7754839900262	20.8419731654364	20.3624146365103	13.8914984584941	21.7201739753912	23.3211474937101
ENSG00000015285.10_2	0.112819098121671	0.123083105959187	0.083627049385149	0.189611338217911	0.275378842645249	0.163754249785944	0.0730603218900368	0.228773897611622	0.187095945239889	0.175811419296053	0.138708980853112
ENSG00000015413.9_3	0.0327149278562537	0.0356912526231669	0.0181874319132298	0.036655267023655	0.127765587497423	0.181306146821824	0	0.199017409650447	0.369910191663214	0.194655656518904	0.935170678274482
ENSG00000015475.18_2	7.27040339020839	10.3817111691385	7.15447182470082	10.662119345742	11.1688274051335	8.57831723642495	12.5517961663502	9.41849555446364	6.36705795783148	8.28551845754913	7.65123854956358
ENSG00000015479.18_3	0.32216897875117	0.331279180778654	0.304685366819002	0.443954708241546	0.141005811685664	0.140725962098925	0.273380967905986	0.152059424687328	0.18423302134664	0.154235224286422	0.324392865219909
ENSG00000015520.14_3	0.0511466627242383	0.176699563039085	0.0189562075957768	0.267432696460855	0.183103510223958	0.195718811768152	0.125863514927013	0.181501073471673	0.0154218460713209	0.123179374417475	0.00786048370647513
ENSG00000015532.9_2	7.89536102234801	9.96149905038765	7.61422221484445	7.09538656460687	9.64982755117826	8.53745861575889	6.77133798017138	8.42400196898725	8.56285038838907	8.03943513559196	8.3215344024721
ENSG00000015568.12_2	0.211613077790192	0.27565984742041	0.298498419573428	0.279566553850291	0.148018799145163	0.0550121860656555	0.053997118606616	0.0528378937596649	0.477116558716699	0.0859094029758209	0.154357164204557
ENSG00000015592.16_2	0	0.34104432967228	0.0151120222059836	0.182742196436692	0.358293455922589	0	0.211240590674168	0	0	0	0
ENSG00000015676.17_2	8.80532812974215	10.0410949557577	9.17020460159676	9.64763329704744	9.44863031216326	6.20723008673921	8.15685081068409	6.8506265029171	12.0736448004168	6.66426631903177	13.5120727787411
ENSG00000016082.14_2	0.0155344825715764	0.135582176862745	0.0172723806892817	0	0.0606687045420622	0	0.10864744190018	0	0.491818831511139	0	0.945418177703986
ENSG00000016391.10_3	0.115417320884979	0.591813231012061	0.230993044763387	0.691855171776268	0.698667620675036	0.114221937689052	0.636809511514958	0.0833776613983322	0.281887014732868	0.112821495171082	0.0425710342112992
ENSG00000016402.13_2	0.0473259817878258	0.0206526339174647	0.0631446103338393	0.0106052289475416	0.00924139569187227	0.0524561230286821	0.073554598909166	0.0575804069992889	0.145552230933596	0.0321819711200386	0.0523677722110876
ENSG00000016490.15_2	0	0.043871388516291	0	0	0	0	0	0	0.0121250801746373	0.0113937667213909	0
ENSG00000016602.9_2	0	0	0	0	0	0	0	0	0	0	0
ENSG00000016864.18_3	24.7225274261725	10.3936031636049	25.4487412681338	9.30854837725457	10.7806267284813	24.9888324064708	8.26788301092993	24.9011097201316	11.8506552831352	23.5694656966035	9.69059879953734
ENSG00000017260.19_3	18.8672544312123	12.0377167219891	18.1719897540582	13.1917464756452	11.00863256614	20.7612642464463	14.4579912641732	19.6733872626981	19.335275512612	19.3910613305273	24.5822390983916
ENSG00000017427.15_3	0.0664331081062692	0.0603975259240806	0.0307771739498639	0.0434201966678747	0.0432415497688199	0.048213041763365	0	0.0084195413968912	0.00500776156588212	0.0329400600897885	0
ENSG00000017483.14_3	12.5477518977812	4.01553267087327	18.3539914541193	1.96202019649573	2.43932325945504	6.56101054205887	0.130012426323003	7.05654056080971	0.2421391197805	6.87344447330546	0.154272273641283
ENSG00000017797.12_3	13.2535461711333	7.4452449978055	12.6629163677433	7.75860248101561	7.91301543732952	13.4897701808932	6.302494210971	12.4232699115376	25.3771913002331	12.4011723245552	36.5918641775281
ENSG00000018189.12_3	5.76966467436612	2.87492597608821	5.12594175374842	2.88420174420676	2.57829214031432	7.3086821852418	2.3280440710507	6.92700501587821	3.75871475460759	6.76222172715057	2.97730577052901
ENSG00000018236.14_3	0.00597575797801431	0.0195582538233331	0.0066442873927536	0	0	0	0	0.00454410246106908	1.05947176795576	0.00507944218492334	0.435314678815561
ENSG00000018280.16_2	0.0516025573666243	0.0788161259805504	0.0688506239924066	0.0867267166699029	0.090688385109037	0.0326835884773321	0.0401006515491419	0.0588596397619806	0.149369360196547	0.0570213636517743	0.00475832877206171
ENSG00000018408.14_3	17.7261537723932	23.6524823869145	13.7923275493302	34.4216637534727	26.124205225034	18.2640674712225	53.9548818472378	16.6074268132301	10.89343260354	17.8763906712242	17.9304687505162
ENSG00000018510.13_3	9.78344126151198	8.03725175415699	9.85333916347727	9.48187507373975	7.34778140482071	10.4410778717719	9.42488846173586	9.53788659964636	18.3478737515597	8.9774543273192	17.5235520529244
ENSG00000018607.6_2	0	0.0275329646081195	0	0.0565532501937676	0.0246402489416888	0.0199804688295753	0.0980589776889389	0	0	0	0
ENSG00000018610.13_2	7.09731973544761	8.19737461240702	8.45085368301216	7.75772497512669	5.77741254003548	5.27558723031318	5.0973337044052	5.7004602929296	8.93148444522917	5.76727740780359	12.6890021388144
ENSG00000018625.14_2	0.0426519962889329	0.0542877666725354	0.0553275655804334	0.0318594683530466	0.0555246765608839	0.028140164896528	0	0.0594615071485591	0.0771631015242083	0.0422969618841092	0.0983246913934758
ENSG00000018699.11_2	9.98021002436769	9.83003773208456	9.42440743841303	10.5837854076916	7.7404885761763	6.32118046081088	7.71198607551933	7.03335180220435	11.4817847121851	6.45205577981183	12.8321594418032
ENSG00000018869.16_3	0.828586114573003	0.204122002688733	0.445782099819492	0.134765551133387	0.274014278827962	0.592519312061293	0.0415418809361618	0.85365101899095	1.72871068448068	1.01101823749274	0.59152134342315
ENSG00000019102.11_2	0.062528461971066	0.341085748706731	0	0.105089524277664	0.0305250011330697	0	0.0242956182151086	0	0.197963948661327	0	0.0288290924765415
ENSG00000019144.18_3	4.7179870635545	3.19311912366013	5.24122165747748	2.9398811753392	4.68491663262787	5.07667644906344	2.68611263299699	5.21143971260282	4.59773930084204	5.58011836496867	4.07111752835342
ENSG00000019169.10_3	0	0	0	0	0	0	0	0	1.65575289157265	0	0.615575311793472
ENSG00000019186.9_2	0.0112714951589333	0.245938968856012	0	0.101032694706691	0.0330149559082748	0	0.14014632541404	0	9.38014762352104	0	15.6838972767998
ENSG00000019485.13_3	0.462477370377675	0.504552439521648	0.435655533706902	0.61893759415796	0.874863174511699	0.399205180593663	0.514132927439836	0.405406958103494	1.86510523076552	0.387649618408987	2.13820043241507
ENSG00000019505.7_2	0	0.00900506622691813	0	0	0	0	0	0	0.0298656104596524	0	0
ENSG00000019549.9_2	35.0200240479548	15.1804824238388	36.7921927711727	11.3571704755055	13.3674021295838	61.8363780855709	10.7973078467696	57.2452832829625	9.66507525136563	62.4008274001346	6.70572016000628
ENSG00000019582.14_3	0.478075652708426	1.25790367324558	0.437755035208002	0.346601797827004	0.274571618232135	1.04643940331177	0.152976932781563	1.01577245152051	5.17669330646937	0.884448298636614	7.68874793745589
ENSG00000019991.15_3	9.5257195699718	23.7492290753335	7.94494567023088	36.2984910139385	23.94150941966	14.7765324793638	52.298435916454	12.7767004401913	0	13.6531569373306	0.0139203980307095
ENSG00000019995.6_3	3.316877719748	3.83869159188598	3.33908868027649	3.98422507438862	2.14438005623751	4.74339597302531	4.23208345270514	4.33437162223351	3.74366149707024	4.31160817566721	4.82200605681381
ENSG00000020129.15_2	9.15985378155601	12.2282535923172	8.11933270683364	10.3549265641041	20.3490571311837	8.9027881541648	13.3448117725627	9.61026009884105	14.314647225413	9.0707081463393	16.2714986183399
ENSG00000020181.17_2	23.5740360107111	12.1953057436198	22.1647329846519	9.25676830437601	34.1906642630472	26.9567396471732	8.37140088621673	28.0754329786139	1.87548081930823	30.0032844907044	0.356646209603576
ENSG00000020219.9_2	0	0	0.0297365598246774	0	0	0	0	0	0	0	0
ENSG00000020256.19_3	2.41223850175415	3.30183874068919	2.4686742029211	3.72080297076626	4.9165625092113	2.73046227930203	4.27122315549328	2.84149474528862	7.14802675608997	3.27414875966361	5.9650387724879
ENSG00000020426.10_3	5.15467491674542	4.27143492227781	5.92453829945526	3.77680602335439	3.064915456588	4.90640702754506	3.2765957059221	4.60678638521251	5.22856044601838	4.26336178727296	4.24047979024158
ENSG00000020577.13_2	11.2091490645933	6.49774797442626	9.08865575575556	7.34511011230695	6.53701552613407	9.93168852173404	5.48313573498604	9.40207731803005	9.38736260613454	10.0344351146977	3.0529937866694
ENSG00000020633.18_2	5.0877680054034	8.82271114713571	5.00761563600752	8.58411569346204	14.090605077534	4.53744387274442	6.62288991146464	4.97531698804684	0.438733279102619	5.01456727531939	0.711937721260176
ENSG00000020922.12_3	2.91714914350538	5.90136457153763	4.14986860904056	6.78491900620974	3.99085508376046	2.09288459792751	5.54290199934237	1.8286309869463	6.39937415225592	1.99951789090598	6.34631471244811
ENSG00000021300.13_3	0.0544541400015608	0.0792109940641459	0.0807281591672572	0.0101688086198808	0.0354443962072214	0.0934096031112237	0.00705277220434533	0.0759149750702666	0.492573700992767	0.0694296832850215	0.376595726573755
ENSG00000021355.12_2	14.5568846295769	7.29337019949561	14.3995494589937	8.07402747094123	7.02157899366847	20.059732008119	9.29942663539023	20.455258135635	13.193842897723	19.2612841662029	13.1828898840629
ENSG00000021461.16_2	0	0.0185223660276086	0.0188771335405802	0.0190226518475054	0.0165763373616063	0	0.0131935249465436	0	0.0153575152761808	0.014431240367632	0
ENSG00000021488.12_2	0	0.188076546841756	0.115007318782849	0.135209522700463	0.0168316525308263	0.0136485759351816	0.0803804203712796	0.065545659681035	0.18712869210607	0.0146535159220045	0.0635860768985866
ENSG00000021574.11_2	4.75787259529847	3.93521221373828	5.08962355862072	4.30131241436346	3.68946723842789	5.67071231936658	5.4125771734803	4.79351641636944	9.96712757835399	4.8034354496327	12.4332857988605
ENSG00000021645.18_3	0.014409520042254	0.0125763705734931	0.0128172516630859	0	0.00281376257628296	0.0296613821788005	0	0.00876586176719139	0.628256326731417	0.014697849056754	0.696248099885338
ENSG00000021762.19_3	6.13448934945389	3.76826199139125	7.04080166229768	2.37846336114956	7.77515035557918	7.24953817994897	2.14824550709086	8.23522832076389	3.07014955335406	8.94036796275485	0.928956302121141
ENSG00000021776.10_3	3.99451856718945	2.97148014442517	3.66498263911324	3.20006198341036	2.25538420553992	4.19485571241649	3.33305422590997	4.0416418920134	6.23871585307315	4.34618971114678	6.37192842773053
ENSG00000021826.14_3	1.85185787334301	1.43107091533225	2.10669460999209	1.89719259901756	1.67832558891659	2.23993988169475	2.16862818459471	1.94604712141734	1.58982045108659	1.8546617246618	0.956582633396264
ENSG00000021852.12_2	0.0328108309060339	0	0.0182407479466874	0	0	0.0129884029694638	0	0.0249501030694977	0	0.0418342039385625	0
ENSG00000022267.16_3	15.0503724533779	13.2839277304228	14.7419553170255	11.1416975574343	18.0109824594523	28.3054509436151	16.0642287329489	27.9985089091615	16.4030478481921	28.0924271503245	4.87386166114664
ENSG00000022277.12_3	23.7790985450232	31.3040659304331	24.5770800639673	30.8779214958409	21.9903821108797	15.3454033095618	23.2141971068226	15.3840874014209	23.4135507070995	15.2763967426645	25.5035647724052
ENSG00000022355.16_3	0	0.0140860790814143	0	0	0	0	0	0	0.151830131559554	0	0.0535759688302331
ENSG00000022556.15_3	0.0141835510126036	0.00773696803656011	0	0	0.0138481867963111	0.00561466049479909	0	0.00539274760626161	0.00641497984845377	0	0.00653940447115593
ENSG00000022567.9_3	0.650127479833922	2.15619448206616	0.589853405778812	1.75989141988909	2.09215407394203	0.708248198539808	1.6773234192466	0.640705777580087	1.84893386835879	0.742712637396245	1.85602018878016
ENSG00000022840.15_3	28.2134428900406	22.3931363004769	26.6201019496055	24.177571662056	20.5802645771566	28.3215016234846	22.4663320265883	27.8241536032431	31.5020700841755	28.8230493424071	30.5835556432478
ENSG00000022976.15_3	1.3214870299216	1.57277750602231	1.62961667438485	1.32810097896906	1.03219281112296	1.10330790633953	0.877562945447049	1.16323495293756	0.746202161302099	1.15731319220139	1.20378737916
ENSG00000023041.11_3	11.1448141391695	12.0935829005705	12.2455280301713	13.5846248441035	12.9339348984564	10.544708417713	15.9661364697281	9.78277365060857	13.571290377751	10.6306761871317	15.1452729685993
ENSG00000023171.16_3	2.01354840670402	0.610204487691887	1.64110393840868	0.417790668422031	0.367096612738011	1.12181290788951	0.00724416822960206	0.893169705114421	0.477833184561291	1.26780169404039	0.0974202425387181
ENSG00000023191.16_2	39.6522028417753	37.4638891292285	46.0526642014498	33.795559690244	69.2785225878506	45.0445336065989	45.0154644066969	50.5264557561539	22.2314841316453	49.522310202235	28.1100149987783
ENSG00000023228.13_3	11.1451529807221	11.0363648829016	10.3753591401717	13.5588215168672	10.5181968038625	8.48573507936656	12.4270938534923	8.22249784287337	8.355057895297	7.73635645895969	8.62816104771018
ENSG00000023287.12_3	9.27155447436817	11.2182856397495	9.45899076283649	14.5448869719623	7.99613127514383	12.6467525382616	15.1683781934337	11.3198240835523	13.9867536795862	11.3740763773261	16.648836870584
ENSG00000023318.7_3	13.6229603306933	11.189523874508	12.4601331670807	10.2826368473965	7.93368298917835	18.0950930205369	14.2992776970851	16.7276331473869	17.1619094211423	17.2322388766134	15.9723862960019
ENSG00000023330.14_2	11.8987520866896	26.0395835561573	13.5047132447945	21.9758660395109	15.5990459260304	13.2221225203741	19.1105347478949	14.4715615371133	28.2813670126988	12.9501660382775	26.0950577537583
ENSG00000023445.13_2	0.839667917897171	7.20503038696696	1.30439787521448	10.7691741069302	2.81992867610263	1.08438825377006	6.09010163258722	0.9871884289912	5.00969992530706	1.06805575408793	9.93917283476953
ENSG00000023516.8_2	9.4595477726421	10.7239009808309	7.82313132937591	14.8819478819626	10.504932970582	9.17934561761287	18.8932327928527	8.01347888261084	9.9611444950831	8.81560540242199	15.3688589470486
ENSG00000023572.8_2	8.2027329850388	16.9955755235499	9.88682239861399	13.2454329424188	14.6379012361908	5.67562213576802	14.6236055466385	6.47341852399338	15.9933447827768	4.71661594823769	26.3780647836167
ENSG00000023608.4_3	6.50653848106752	7.17204702325811	6.80338005127376	5.96815647715042	2.68261433150475	4.65754056648331	2.98660473070787	4.9477200438235	9.83473652869774	4.71391359166703	10.0876641629286
ENSG00000023697.12_3	11.2713049227281	15.7659331642722	13.7049781637543	16.2975967720849	13.5561916424382	9.59666695211791	15.4138782903955	10.079253856355	14.9944266792556	9.56731867347175	17.6513518560167
ENSG00000023734.10_2	74.6375468796698	119.004894857598	79.0925513467614	116.6153085565	78.2304835008835	72.750341940859	119.920710081246	69.9981517376057	107.38960312683	66.9364985633172	133.521752740497
ENSG00000023839.10_2	0.596267881581596	0.744565231932987	0.447308097593799	0.748577368699307	0.420845330127303	0.489136753291934	0.374040242944541	0.376935924108591	0.383403128885435	0.439661909685508	0.423961596163362
ENSG00000023892.10_2	0.228689557574335	0.0767677472924227	0.215154818314974	0.0788412305255353	0.274808968943377	0.222839146270596	0.109363694409542	0.227408670275679	0.143214110039135	0.119623358269377	0.178434524436338
ENSG00000023902.13_2	7.74019495893472	4.82854805946805	9.6070060095397	3.71349401371359	4.97375716862897	7.04587722365346	3.40228954034285	7.60748785094127	2.27626448012696	7.24004887752592	0.861509014229674
ENSG00000023909.9_2	15.1409786508786	15.5452032556341	12.9682563872458	19.2413877757512	13.5167858891889	19.9592644648691	20.8491189155991	18.0963028512966	11.3050041800952	19.1609941952283	22.5153722915978
ENSG00000024048.10_2	8.13868763410092	4.86224679966374	7.21345027926236	5.70288988534855	4.27228468347152	7.99926206434558	4.97075156490236	7.21325684282707	5.00266543205331	7.28386493181698	4.74944296987062
ENSG00000024422.11_3	179.595067734816	115.603289449262	156.011424699551	106.833962162182	153.843702524249	225.077531554943	97.7225626573508	245.175332810116	88.8927551317611	252.262293650226	117.051671099396
ENSG00000024526.16_3	6.55176274701706	10.9782006975008	12.5712213261257	13.9425888761504	9.97286530921117	3.60216988858401	17.8965540121301	3.01002455338889	6.99656557231613	3.23572167791696	2.72704464198829
ENSG00000024862.17_3	5.28807393582509	11.5383401462974	7.39913487512822	10.9845400558843	6.81637251579338	7.10318262409245	7.91866262271014	7.22907299553116	10.7761147187118	6.84336696098194	10.1906920229751
ENSG00000025039.14_2	0.0970966416569628	0.885962162413636	0.0981447183487972	0.435165664148731	0.198219920607016	0.03494218425046	0.411569305410515	0.0469855894062119	4.3915166168787	0.022508979209057	0.87905996176104
ENSG00000025156.12_2	5.40160750534357	8.71301146614934	5.65586726572115	9.3939092740441	5.71068318755078	6.58533181171009	12.8117574602573	5.64466995039661	10.6715065365291	5.33786585564023	9.57979433284878
ENSG00000025293.16_3	12.9883766159801	14.7468502794547	10.9438982599329	14.3014352479153	10.1575318574184	11.2851775852423	10.0891938167112	10.8797553972426	5.37200498330156	10.7360733280376	6.49560068023754
ENSG00000025423.11_3	0.847326710900167	1.01040648023582	1.22694721135764	0.706517365096787	1.23131835556495	1.56009470526702	0.934098082009756	1.48344944902933	0.427793321654458	1.52421719071283	0.763158863516333
ENSG00000025434.18_3	1.18518540757864	3.20020148396134	2.39396034633558	2.36815019750288	3.91506540012303	1.47786707963666	2.8014193092153	2.17049109187674	3.92202074936327	1.64544792554409	6.30223168212528
ENSG00000025708.13_3	1.38896054621752	4.39885550759831	0.9146141776919	4.18526416245738	5.77996413021145	2.92530914662791	10.2592492328526	2.9019788029058	0.292754947831002	3.39287154561323	0.261129056914022
ENSG00000025770.18_2	8.56008508320831	19.1106490375111	14.0087154223638	17.6895487416794	24.3673575996584	5.22872234691632	15.4187576440803	5.31304112367726	17.0247026325443	5.42096593296947	8.91268870237728
ENSG00000025772.7_2	20.8436293018583	73.3836559687016	28.5830928018757	63.6400142209587	41.1891515774132	16.2959230916954	68.6715295373543	16.0150742818524	75.2802831781501	16.3700026253435	75.6192408489528
ENSG00000025796.13_2	16.9863624125819	16.4214655284895	17.1012057042278	16.5553959590759	17.02759711511	20.4078046841654	22.7660948842431	18.5228263493974	13.5778587921379	18.7860616770467	16.7834939034108
ENSG00000025800.13_3	20.6853514750742	18.603619289168	16.963459080542	21.5538801618845	13.9141443400141	13.9127744120274	12.86534836038	13.7998219539325	14.5586226696876	13.3905395716231	15.3708396106343
ENSG00000026025.15_3	998.723166452144	733.722237301406	1091.51896251869	638.062571591914	303.347021923107	815.889049451907	347.022897094428	806.340466321793	136.513123002722	799.424402047467	107.634216016736
ENSG00000026036.21_3	0.276676636947733	0.385694674504632	0.279145234170175	0.413334489628608	0.700349305007761	0.129806735467765	0.175190926126981	0.112987875201597	0.129770828328231	0.191625996495263	0.0850421935998321
ENSG00000026103.21_3	13.600594726663	7.30412715274284	14.1857863601152	10.4500779141261	7.85229636483251	13.5430746575261	15.0110702789102	12.4074404513075	17.7874042368171	12.0974851889138	19.617556859104
ENSG00000026297.15_3	0.855223773466878	1.13113905809503	0.781562231791338	0.72195481112206	0.926509467860009	0.667817695319639	0.441548940540553	0.766144117466006	1.33526592717372	0.821549763202739	1.57722256241148
ENSG00000026508.17_3	97.8297547854947	152.173882294666	88.9161754594715	154.553290475999	86.1848776348474	110.924883580541	192.46795003506	107.204195968008	31.6669430096234	110.324833732369	34.042167516774
ENSG00000026559.13_3	0.279969262134197	5.03077954024098	0.631736450084456	3.44136460913338	4.116321947903	0.260771393810312	1.93889489811712	0.388220299719778	0.94596588347943	0.321967687893048	0.159453461275438
ENSG00000026652.13_3	1.10789966853329	2.12774650017734	1.11263362124712	1.9392366815503	2.52231401767742	1.99276524003965	3.35653565860349	1.89459172442751	5.26946664850409	1.84872927835145	7.41017811736403
ENSG00000026751.16_2	0	0.0202124888122508	0	0	0	0	0	0	3.52773851371085	0	1.15316369906166
ENSG00000026950.16_3	5.13321811763767	4.97504340298616	4.95367020603452	5.52540649274629	5.85503309997458	6.86286420222426	9.63394188503309	6.64685454052838	4.81855538795214	6.91538170114318	7.19684745490101
ENSG00000027001.9_3	4.80949769013492	9.74862514413463	5.09916976816319	9.39354963432763	8.0700684533571	4.48398784393317	9.80324985989847	4.88632792695719	7.03688832630082	4.40086329752909	10.287492838867
ENSG00000027075.14_3	0.116576328737633	0.685677733797769	0.0788979979679768	0.988148480516891	0.846226432407681	0.092295153309672	1.66216905579792	0.0732303744060072	1.76515799802628	0.056007851357726	0.747800483213538
ENSG00000027644.4_2	0.00877678470325097	0.0383011011290366	0	0.0885051159178292	0.2228007924302	0.0555896517603084	0.020461473407588	0.0800888036973054	0.0158783641573373	0.111905060329678	0
ENSG00000027697.13_3	16.5255112617455	19.0358483754312	17.9095978453993	19.9792448510295	19.6201552207038	21.7828299073486	24.2226652113666	22.0871588038638	19.4534201526105	19.6122577306556	17.7432916262855
ENSG00000027847.13_3	4.97044797805803	6.30494271983262	5.37496014003314	4.06229560296872	7.15074327334687	4.60422672830255	4.35685969154656	4.65718208650987	6.13179110337596	5.16722467795396	6.16693315888691
ENSG00000027869.11_2	0.124758221098321	0.0388881203939522	0.0396329626962659	0.0399384816256941	0.156610754220941	0.126993696390525	0.013850049874218	0.0948689926227336	0.0806086142183294	0.196941620638055	0.147909770636014
ENSG00000028116.16_3	3.94244714742847	7.41908646950428	3.88698954521052	8.73451975356617	5.95447169438065	3.42433007339498	10.1032660200719	3.28898743271408	11.4487847366835	3.30773159278453	8.61195401314625
ENSG00000028137.18_3	5.99157485414943	19.5322038495738	6.35785967909487	14.5986073506032	14.9033333200642	5.92951980172862	12.7950041206557	5.8217216333203	0.0322605691316691	6.36610832053924	0
ENSG00000028203.17_2	7.98065105195536	5.10912720803476	7.25908238712952	5.36168984981981	3.72376430403411	8.49198902298648	5.35159474221718	7.72870826641534	7.6768635971519	7.50934709464909	10.4044942059017
ENSG00000028277.21_3	1.1695965353609	0.646077767391587	1.55285023417795	0.597175391927046	0.298735857649742	0.589974438630254	0.118885701477635	0.641710215405021	0.455332045182478	0.64180364527835	0.395904283189753
ENSG00000028310.17_3	4.63045079226602	4.85271089984105	4.55042060208903	5.02570631760083	4.84062993312883	4.00667264347757	3.82370185946567	3.33971022611695	4.55240264676333	3.40317956614349	4.34742232655857
ENSG00000028528.14_3	12.36449826802	11.2969274012154	11.9204929125896	11.5866680644692	13.1448270523453	12.9458891907461	12.4259815150446	13.3810566169467	16.7912523886744	13.6850788392127	15.3398127187694
ENSG00000028839.9_3	3.52725548168276	4.91439649968359	4.42567821266848	4.94758449338565	4.82313191151837	4.93801089421988	7.32557970358438	5.09416340371115	5.3204052932203	4.40289153308728	4.45685526333908
ENSG00000029153.14_3	13.6689743004978	14.0312214384787	13.879380671954	16.1198872514221	6.47883641405489	5.58354387427085	6.83071845401871	5.3287335375475	5.59069857412148	5.41699123075311	4.80642857320195
ENSG00000029363.16_3	17.4939327518127	17.886560992225	16.7252848706883	26.2258534441004	18.9648601186291	19.5501583192992	32.1307907060368	16.5097381197941	19.6222793864482	18.1513592072201	18.3529274821268
ENSG00000029364.11_2	10.9165441510696	8.405239976987	10.1357747569898	8.96968150340646	6.73196047970696	11.6031868805725	10.565134794073	11.3878951974065	14.3807936607138	10.9536633218556	11.0844628611262
ENSG00000029534.19_3	2.75694989192549	0.692013364187888	2.75653696505352	1.05444396455828	0.979558847361655	1.58205940560861	0.499366183815678	1.4974624898793	0.135005059746124	1.68445008297389	0.042051658921241
ENSG00000029559.6_2	0.0868765435406531	0.789836339178589	0.0321985777144308	0.0324467871422198	0.0282741278283026	0.0458542712854679	0	0	0	0.0738457584400628	0.0534065464765943
ENSG00000029639.10_2	4.45085636907494	5.15927101355203	5.22170077816095	4.69358904532134	3.56276745680919	2.43557241238645	3.92928344764875	2.5259562772591	5.77270812700387	2.92090203888289	4.93407388868246
ENSG00000029725.16_3	12.3733783007451	9.35587084638183	11.653972248203	10.284473952287	8.24574178517667	11.4569189169255	10.8353323576371	9.67484848028474	8.53237306228835	9.78911404487349	9.91152233174196
ENSG00000029993.14_2	9.86370331386477	9.02502401423022	18.1949966378723	9.55962341541092	9.39908414016641	7.03188600725628	10.8662596488329	7.36327416629361	14.2819201232218	6.34093131875059	10.3130101040004
ENSG00000030066.13_3	6.85964059065603	14.9845142040752	6.30944195968474	18.7700804508263	11.4529405603875	7.28249879919084	17.0062075082412	6.54608691553235	11.1113861466976	6.70935557886682	9.81536473990725
ENSG00000030110.12_2	8.60190369701418	11.6809224704481	10.3518718478276	10.0688306588206	8.57636614113438	6.74615418953149	9.84600796917099	6.86428995239375	18.985617175077	6.88158785704262	22.5266253773389
ENSG00000030304.13_2	0.548294794184345	0.71321142518084	0.281369766254413	1.02782801794697	0.514740951749362	0.459136680099309	1.56503606435487	0.521169810761051	0.0190757266996178	0.394354205693738	0.00972285926198949
ENSG00000030419.16_3	0.230435773087487	1.01358200331374	0.130141179468	1.42619534777871	0.485686684695065	0.214293792979684	1.21371698499045	0.250326585575953	0.777530672309872	0.211417671385809	0.424974739683605
ENSG00000030582.17_3	60.1358647463187	55.0683682777776	52.5655430585157	37.1858520138224	91.6760013377408	80.5418562353425	49.8896259575694	89.3203350511065	173.381068322205	91.1462945671234	206.22559141811
ENSG00000031003.10_3	8.58186608350831	4.9216549267561	8.978938514676	6.3956010834584	5.20072845391748	10.7460643237908	6.3164039440464	9.5412375202604	5.99019567534837	9.46907702099897	7.567789220352
ENSG00000031081.10_3	3.64021728500523	3.99221531945382	4.03685207507396	4.69340148182049	5.39410339715683	4.11338320602014	5.19052167494136	3.60978192243584	2.74473362214105	3.69034682150422	3.40947643120905
ENSG00000031691.6_2	2.76424150520906	16.37510757288	4.62459272047784	22.6933540742917	11.703563735064	1.69761349763666	23.5488889545145	1.80732039164819	12.0581928310311	1.58105771561459	4.95494412503908
ENSG00000031698.12_2	68.1592836351131	97.088511212951	78.0684230702304	88.4647779500686	89.543101446831	70.5672969136867	94.3519700025603	73.3428182573398	95.0578470074899	70.0489134457601	100.485350000356
ENSG00000031823.14_3	7.38455676711025	5.70113948121755	7.96330293693665	6.18527720917103	8.97721218010583	7.13191898617766	5.78998684041907	7.71886817965081	13.0387037443308	7.51391750821829	13.4135939518441
ENSG00000032219.18_2	3.04661007759129	2.23306604232587	2.80861964714056	2.5518832155022	1.98112420144512	3.43774949134399	2.68934002261638	3.09044840691496	4.72509632038106	3.47464719436667	4.18942177688701
ENSG00000032389.12_3	4.54293367272242	5.0154429739184	4.93049154213051	4.42126944713987	5.10160247508271	3.11182568203619	4.56052523636621	3.25411557270267	4.16548468628112	3.5518168792816	5.29712484432344
ENSG00000032444.15_3	11.7018537851518	21.0189656833657	12.9333676968891	18.6857068913791	30.4960294239858	11.7866470725446	18.0490787440921	12.6816051449369	19.1610983501938	13.7387024271493	20.3753809787031
ENSG00000032742.17_3	2.26379431195001	2.27792367472085	2.24824158344571	2.45437033932903	1.85261931275437	2.61011426389298	2.94909286485524	2.68522473206919	2.61767603901146	2.75870481366461	3.26293810930368
ENSG00000033011.11_3	4.97891222990249	4.12823000480994	5.52484910411665	4.93147863689221	7.01955533173606	4.28087766349889	6.16741242245914	5.24750445670872	3.8191845062532	4.76536183679669	4.40746552595096
ENSG00000033030.13_2	3.01773158092275	3.52246923754285	3.43171763712788	4.33783387498431	2.50561949239333	2.74270257593037	3.03146685673041	2.58206221193819	7.03961636390792	2.46499472621903	9.38872921797406
ENSG00000033050.7_2	23.7138067412642	20.9188012374554	21.6216344907952	21.7995869464879	18.3180751403876	17.6987693646231	18.2247724621859	17.8105564726603	29.5083780093612	17.5816988861535	45.7939763812711
ENSG00000033100.16_3	25.2864802810458	10.9999464486134	21.4387089361069	8.97083832514807	14.7195983585111	29.3678015066765	7.99248994634442	30.1744440152329	14.9182026864005	31.3400930515173	24.0336317535898
ENSG00000033122.18_3	0.0702783723545942	0.0933399821194725	0.0883329258674078	0.0753194188016094	0.0417666682170203	0.101604202262763	0.11160198528185	0.0766766117980395	0.245993811951453	0.0701262546365707	0.23949475404345
ENSG00000033170.16_3	6.26785302797965	2.39843353159261	6.76845821559262	2.10383999269343	2.73361863878372	6.77693963170104	2.71580046620158	6.51925153193684	5.82684300643138	5.68555761646196	3.90650553885706
ENSG00000033178.12_2	9.17965079075296	5.81917588265946	8.50841219736533	6.57310828524878	3.12008660986753	7.43509039410362	6.7135814885044	6.60816640145673	8.93416465618037	6.65765935084774	8.25520760451078
ENSG00000033327.12_3	3.12751279852562	1.19746234672241	2.66134964038349	0.83715681881133	1.58165579641503	2.06777638797051	0.282605655091117	2.35812006119872	7.64379666622994	2.67527190730116	9.81628257074522
ENSG00000033627.16_3	4.29517737002452	5.5687362427467	3.79874440515585	4.40955835725811	4.23751102904193	2.55931293451395	4.44617575514831	2.96160000943205	2.89084932966972	2.67827881651507	5.39640610959519
ENSG00000033800.13_2	2.92901976927939	3.37226693910673	2.67003179868994	3.43076597656083	2.84353869129655	3.21363294492226	4.18748597748646	2.7169819458949	4.00242415452881	2.90287292671161	3.34449576394336
ENSG00000033867.16_3	14.1676645799724	13.9124677172783	11.3317630521745	13.5057524474549	7.63229148546914	12.4184057705546	19.5158494781705	11.2619889918393	6.75945479327978	11.7853919061615	8.43610718988046
ENSG00000034053.14_3	0.977661495951737	2.59540979959287	0.898616413184923	2.20543679464337	2.71727169789363	1.56353786085471	2.79080218831032	1.62069062654444	3.46079337440536	1.6010987429742	0.649088968707526
ENSG00000034152.18_2	35.6458844459701	24.4281952615409	31.1858928673615	18.1662553801122	15.6798611688629	21.9624383804903	14.0802323578796	23.2992313210772	18.0382602999845	24.1327990636585	9.43960356036013
ENSG00000034239.10_2	0.023137146651826	0.0420701802022429	0.0428759699797674	0.0345651906438393	0	0.0793780486042492	0	0.0527820397493482	0.0139527193051813	0.065555867096375	0
ENSG00000034510.5_2	3069.02751734355	3385.16822880665	3689.56737731683	2849.87026412384	3159.2352108173	1850.8047656719	2387.62484141791	2387.98238805065	1516.95166864056	1653.78915969718	939.194174700768
ENSG00000034533.11_2	1.76364200003596	3.47762151398079	1.97547247036048	4.52298934136516	2.92092283967473	1.81001941877492	3.94917582010208	1.5994020769685	2.61161560551701	1.13266076645563	2.48157328504229
ENSG00000034677.12_3	6.45833684812078	5.80679399718362	6.38848398066634	6.8037001376374	4.88505294206643	6.75289489429829	6.91096131491868	6.28277808082587	9.92467265523141	6.46136713477572	8.90557483249146
ENSG00000034693.14_3	5.56103714710809	7.27596382542759	4.68218327615688	8.17232642561548	6.0393893330894	6.82745748387458	9.69209286715481	5.30124563945186	8.1287148655926	6.45670710181864	8.63938618284403
ENSG00000034713.7_2	21.7654280447076	19.2379557223766	20.0822338178405	16.5996650802766	14.2488371142741	16.8114242259645	12.6253293136859	16.809009435141	26.4823900072659	17.2464975833842	30.7107181220835
ENSG00000034971.16_3	0	0.0465397610431672	0	0.0716951875967678	0.812177352682076	0.0337735604608544	0.314928623342865	0	0.038587677735387	0.0362602961881331	0.0393361223691352
ENSG00000035115.21_3	2.18137806104595	1.88549391326292	1.96619252177437	1.8690279351096	1.62475572533459	2.62228934234023	2.2622930726565	2.50340037967475	1.13168862950166	2.2802432591383	1.67869236306215
ENSG00000035141.7_2	9.7345833297249	10.3828005071003	11.2430213218138	9.99678572487077	11.4024628341405	8.10901435605595	12.3223974515395	7.47962210070883	39.2379538794663	8.07716897484994	33.6847860510997
ENSG00000035403.17_3	69.8887478056921	44.2045218714444	57.5557246042464	43.0640435352098	46.3628576457012	79.532104202983	54.624330570051	76.1297460991629	23.2359590373893	79.538070142096	21.666274787438
ENSG00000035499.12_2	1.82328132147895	2.88748891837385	3.06050611357943	4.00669227752208	3.8359804892101	0.810232684765896	4.64371866639255	0.778209185637066	4.39452918930589	0.489937956285559	1.64872716364002
ENSG00000035664.11_3	0.184186101321765	0.936537472455468	0.270617549576972	0.969203552633874	0.789972318479925	0.0885352599121853	0.692657151922835	0.132556129064904	0.0743787977212913	0.148172537835779	0.0606571560775894
ENSG00000035681.7_3	11.5466183692361	10.5371982734289	12.4911783898866	12.9780306586189	13.6346787542863	10.5732362989526	13.4650611723777	10.193996961615	12.4416499888968	10.0122470945338	13.727604845764
ENSG00000035687.9_3	15.8149592222618	25.4343158268033	17.7335994264435	29.2137028882151	21.7485886960016	16.7944833358617	31.4792214858554	17.3750959245266	16.1394541002141	16.2974997091189	25.3262555098173
ENSG00000035720.7_2	0.02705158838144	0.0295126762627214	0	0.0303098084120072	0	0	0	0.0205706438902293	0.0489399006444576	0.045988133957034	0
ENSG00000035862.12_3	191.845802020457	148.151905887474	187.716233331114	117.815188453109	139.461831841039	197.318540515459	131.877219503768	201.552852320727	97.2075835607751	202.794322517071	132.11669371682
ENSG00000035928.15_3	7.67606434655727	11.8346754221909	8.44590881187994	12.3260413832431	8.18417122208294	7.60183833978027	12.3651860065898	6.35387664986832	16.7801436982699	6.88720046330197	14.4267146124728
ENSG00000036054.12_2	17.8804299117509	14.0065859513041	15.835270488557	16.0155784290032	8.72036909304471	19.3550275750285	15.3558461634839	17.3581724471746	16.8871303353303	17.4149579545161	16.1202824188255
ENSG00000036257.12_3	5.52576600219228	5.36195690989112	5.7329140824968	6.62732325434552	5.9194252001688	5.81975396507834	6.17806845330591	5.29382525658162	6.87810849617958	5.62641135375116	7.07251684488908
ENSG00000036448.9_2	0.19663952138138	0.671269124941341	0.282113919787532	0.497505143741999	0.501651449621284	0.145638311052187	0.522510694262931	0.18811734342517	0.384436163428782	0.15636161017766	0.181323473111169
ENSG00000036473.6_3	0	0	0	0	0	0	0	0	0	0	0
ENSG00000036530.8_2	0.138830302006759	0.141015177373792	0.117102012962277	0.0804577623853804	0.126199598354257	0.170556119190013	0.0483626206899553	0.149253746917399	0.0346430862132495	0.101730060012419	0.00441437771882029
ENSG00000036549.12_3	6.93821589306299	5.30836657985047	6.89655788530689	6.97199618319089	5.24561029684535	7.92090286184291	8.63989727579789	7.21478568534315	9.52201067551126	7.76903614366459	9.15674448623023
ENSG00000036565.14_3	0	0	0	0	0	0	0	0	0	0	0
ENSG00000036672.15_3	0.207178923357635	1.58219291418602	0.219387400381269	1.29330977343742	0.799488659028677	0.031243148262377	1.4489996647604	0.0825228232749284	0.267724335279564	0.0503153559049524	0.0909723676209946
ENSG00000036828.15_1	0	0	0	0	0	0	0.00982343302137473	0	0.015246218459591	0	0
ENSG00000037042.8_2	6.5088249079463	8.89825288725685	6.14156507651746	8.48712905496317	8.35759554832417	5.93313246410582	6.52651123654346	6.81625204879975	3.14106063254223	6.86421010992887	4.94445976247015
ENSG00000037241.7_3	26.077591758531	39.6958173000039	28.90945427409	42.6641800624168	30.4180062837373	17.4790651872033	33.8348627332716	17.6364111940831	30.790828598119	15.9544057169497	37.133654352619
ENSG00000037280.15_3	0.171960334187035	0.744901682557448	0.118092976059276	0.685685797960517	0.567878127721862	0.00400421957791083	0.243680769047696	0.0346136173457937	0.535273252445185	0.0300933422894396	0.107265588545794
ENSG00000037474.14_2	16.6852192587492	23.277386389329	15.3423474292821	24.2614162315555	19.6250587742387	12.4438548570991	18.9943196156576	12.0571395740542	36.9231373541789	12.3993814827289	38.7939682975357
ENSG00000037637.10_3	3.1743912819799	3.45775298092334	3.17490735273266	3.87499294832803	3.71238920725847	3.28650689772421	3.35366069634625	3.16040100649676	4.30942408735797	3.13031819320351	4.53546060116475
ENSG00000037749.11_3	5.64301101374271	7.10432074555892	4.87194314226068	9.01296182089559	5.63728994214097	5.8212628945713	9.71427237688638	5.27858948649392	8.15533094968146	6.24988049426414	9.02855945886371
ENSG00000037757.13_3	2.9924645532889	4.6921397856814	3.16880215631718	4.20925710281911	7.62679872060219	2.74865574553897	3.69456492454891	2.80748219239697	2.61313721518327	2.99508367796563	2.77132998232827
ENSG00000037897.16_3	2.28890910162226	5.12474505306032	2.73490124574492	5.68421658824721	6.53759108586108	1.46054863944906	5.12378922534823	2.19515690304376	4.63537975390561	1.59712701008738	6.41063982966341
ENSG00000037965.5_3	0	8.8688794974472	0.0263520387223451	10.9407337023881	7.01147479705369	0.0187640824265043	9.44835885162002	0	2.37969943035735	0	1.11458246783842
ENSG00000038002.8_2	7.38083627593865	3.85270060348547	8.69039010669912	2.85036837537365	4.55910005708153	10.2824646437553	3.73275153514699	9.55789014743383	8.70512765435177	8.86294492306716	11.6827768758095
ENSG00000038210.12_3	5.05879986116195	4.74637199149507	6.07472556364189	5.96568094918306	5.05031832305801	5.0364440415097	13.4644394460815	4.76044794942744	1.80752748863266	4.07426936212992	3.05542774907309
ENSG00000038219.12_2	5.03031620242287	2.5561215478113	4.08966194791314	3.16917139897324	2.3509562915536	4.68656384127295	2.00499819102197	4.26950458415117	5.41842769458629	4.69091289789825	7.62152500179828
ENSG00000038274.16_2	12.6326665502515	22.2653469193818	14.1425301142035	28.2694695138979	19.9006183983148	12.1407036206038	37.2894410137256	12.1497536112727	17.6828987992237	10.5163162293054	19.3317499338096
ENSG00000038295.7_2	0	0.0129868330802457	0	0.020006407706144	0.0174335821414075	0.00471222436900647	0.0185011035809814	0.0045259792127532	0.177669015800123	0.0202367353626406	0.312835129527416
ENSG00000038358.14_3	6.10669997171885	6.23500107261713	7.2737176468738	5.74518907755765	6.87577504868001	5.35154184153853	4.21576402275369	5.33857027991301	9.87350405213826	5.47432376386	10.9344128944073
ENSG00000038382.18_2	22.6538116582693	16.4616480233665	18.5348555126091	18.9529137188238	12.2393044543156	19.5091215776981	9.98212824292242	17.8100928667947	17.5714029016292	18.9406071542098	13.5220370722381
ENSG00000038427.15_3	16.385517899705	8.16088877987217	13.724383769677	9.1321811670861	10.9375292172682	23.3928327473191	5.61362291178592	20.505614246996	11.6296940859704	22.0233037037821	23.7578469246434
ENSG00000038532.14_3	2.22279671787674	3.97466917320759	2.58399109850698	3.11821299344808	3.98759472297474	1.91720236065687	3.03900976486045	2.08328627220907	4.28288332898266	2.19968591977098	2.76288228735704
ENSG00000038945.14_3	0.131812431098248	0.150056771781272	0.127442399248617	0.154109778561818	0.100718436918331	0.072596726479604	0.262760905242972	0.117665031008051	1.55521381656254	0.0535851240839609	3.51425603988235
ENSG00000039068.18_3	0.152206241573085	0.213497480783504	0.24176299731185	0.0649671140318884	0.0849185072803416	0	0.0168971953783562	0	0.137680609268101	0.00616078692722125	0.133667671770786
ENSG00000039123.15_3	9.54212086307982	14.7094758778545	9.17937494538105	17.6156754407911	12.6855927785739	8.48683930271739	21.2778202520029	8.71036052285021	11.5804653694688	8.33071760766217	12.8782685307066
ENSG00000039139.9_3	0.18478820979953	0.613693486947764	0.157117332905525	0.508478081818064	0.175112528503107	0.359294308619868	0.544835321595215	0.332695048119639	0.518666403779903	0.337241663369898	0.531232243423269
ENSG00000039319.16_3	4.49617886447491	3.96339199631513	4.2260682414758	5.27844480444791	3.20754080486602	5.3503584719783	5.92554462563802	4.64876629211986	3.79854291658977	4.83119170543089	4.26844634894797
ENSG00000039523.19_3	10.5389032506632	10.0532350590732	12.0582214101369	8.42382050850278	10.0558580638604	7.99614264915529	5.2427409478395	8.52501714230722	16.7852986101341	9.10519262410574	15.2273818365794
ENSG00000039537.13_3	0.0188944413468171	0.0103067058904419	0.010504115034081	0	0	0.0373975012699585	0	0.0574710540423373	0	0.0642417064350212	0
ENSG00000039560.13_2	32.8017137036382	22.0866311630881	23.5457848534812	21.2475423954228	14.0284915575446	33.6055318350881	18.4932164837478	32.0425845119441	30.1876166772791	31.8273393627015	31.567972523276
ENSG00000039600.10_2	0.064492046631062	0.0844312518838443	0	0.0144519541693667	0	0.0102118558639201	0.0400937197165491	0.0490412210289968	0.0233349281378788	0.0986737619259611	0.0118937656082994
ENSG00000039650.11_3	6.10461259621381	7.03936226871392	6.48684286785157	6.3961542948924	9.48739426802399	4.19838146392945	4.90156103785872	3.8120931426738	6.63167330043497	4.40077172282694	5.29957712054205
ENSG00000039987.6_2	0.0338400444227386	0.166134283043551	0.0188129256033673	0.15166359160052	0.148679597355632	0	0.092040543079459	0	0.0765263941483157	0.0143821545160414	0
ENSG00000040199.18_2	2.59813692541266	0.922681589265487	2.35088534991122	1.10018320824405	0.822242326206726	2.02293570517204	0.718495311236786	1.92118090330764	2.46688555855941	1.88554846280372	1.82739478234237
ENSG00000040275.16_3	7.47891192369353	24.9994361901184	12.6192946176311	31.565663630552	20.3780996888072	3.81388125930179	30.2029780098169	3.37094590683062	11.51265828966	3.67248029549811	12.0643566161324
ENSG00000040341.17_3	3.35354915446153	4.22318591121554	3.53509465799287	4.23133077213833	3.26939792086909	4.09681771191524	6.47262486391147	3.85165760389192	7.60177036963487	3.96284779461331	6.93712933593331
ENSG00000040487.12_3	4.73372582689666	6.81917524406235	6.48646701462341	7.33952123540418	10.7408001008514	4.8298580504624	5.75106047137445	4.60093926906688	12.8911360590885	4.83127947492963	14.6627812534597
ENSG00000040531.14_3	4.62460357525615	4.58536488214316	4.99547951470274	3.05582275303928	5.64728690768158	3.70309001024181	2.48802002472649	3.94746902928247	7.77061347695827	4.24453017714535	10.7642639016471
ENSG00000040608.13_3	0.0134083194882549	1.66761204866357	0.029816712277035	1.09669946190376	4.25466772306998	0.0212311181213936	2.88625250185021	0.0101959915059388	4.52400939897175	0.0341915371513438	1.01384467054969
ENSG00000040633.12_3	19.2079885924945	17.2171947932888	20.9454582617906	18.6375371330275	25.4291796000424	14.2392753160975	18.5645411594656	15.7438601963817	19.1793237292039	16.6961465386896	19.0321319177437
ENSG00000040731.10_3	0.0122323439265801	0.133452129002197	0	0.150762312060271	0.119431151974196	0.0387380892936248	0.0285174797410127	0	2.30151248604482	0.0207951807920468	2.68453988565163
ENSG00000040933.15_2	3.26602747994043	2.77052570354693	2.73676922963674	2.71982665042378	2.70153320106036	3.47545611229552	3.03668881488776	3.45684936222972	4.18275268983386	3.55243251881911	3.73793986116102
ENSG00000041353.9_3	0.614448147829775	0.663777099124758	0.488948746460606	0.506217030293378	0.399946516460414	1.52617230155723	0.926894833993411	1.14977776173583	5.32922724597098	1.65390519569039	10.854075736437
ENSG00000041357.15_2	20.369370444396	27.7449951972028	23.7225828791401	28.8242118847806	27.6916387637461	16.2483194559261	36.2434503530662	15.645053784624	27.9825914042907	13.6315441979289	28.548944245706
ENSG00000041515.15_2	0.0583390753887934	0.143204901596233	0.0216218921257509	0.206991405259109	0.170879016007385	0.0269429321235386	0.321127445883703	0.0147874538552849	0.474943959235007	0.0826478029089927	0.125521912470345
ENSG00000041802.10_2	8.98566962885655	18.5925572602637	9.55698963481148	20.302475964643	14.1714060054861	5.11301773226408	12.7669288298412	4.78374208948715	13.1714408709866	4.82600985865739	15.7318526656048
ENSG00000041880.14_3	11.7889214592416	8.64102535289223	12.7677697612804	6.6643794763006	9.55449215793571	12.3477659623429	6.66596088946172	14.0456468890376	9.0732703776767	13.6468373947807	7.68421343319399
ENSG00000041982.15_3	39.9616052108559	30.6969811254517	46.9274020770959	33.207562609861	36.6805342382718	31.1489454365555	30.7763861271398	31.8503950788233	14.7222582549668	32.9013814504703	2.99899152122096
ENSG00000041988.15_3	2.48480000056729	3.38257886507238	3.50849050320441	2.8087188374722	3.63907189342987	3.37740581066372	2.58884370360087	2.82588715269042	2.1183753776622	2.88778263322169	2.30139983221868
ENSG00000042062.11_2	1.18463808031853	0.926636150854993	1.17633851935504	1.45254044406818	2.05865199853275	3.94623735892045	1.41851800542332	3.98856192534265	0.0741347055443793	3.95814412230047	0.144274998993935
ENSG00000042088.13_3	2.68176510064054	2.82377589807763	3.63729653471367	2.78726603355832	2.09889652884924	1.64504683513083	3.0226605072528	1.64563499391958	3.49242031469825	1.57672019578561	3.35463783134128
ENSG00000042286.14_2	8.75354630698507	8.67483019355427	10.9058181674438	8.31323967215442	11.8409184142113	8.55934490994092	8.6114458492715	8.9304435958773	12.0270878032162	9.05616961986808	11.2393375026519
ENSG00000042304.10_3	0	0	0	0	0	0	0	0	0.0194047761299898	0	0
ENSG00000042317.16_2	1.77856714268922	0.589931428234681	2.10068543837135	0.583966623071849	0.50250761469469	2.55833737558479	0.43539784261162	2.4621761601062	1.21399012854445	2.35352908338394	1.06932775842557
ENSG00000042429.11_3	0.239889446757628	0.191139443044085	0.23975437036248	0.250662663005139	0.152636032155824	0.243273334992053	0.180135699845097	0.192665567128415	0.351094434725681	0.174123645066699	0.422525844219702
ENSG00000042445.13_3	24.5482526296474	14.8420759561589	19.5387240455215	11.2975743059996	12.9880259502725	19.3821024297203	9.89446179738238	20.4096484263743	19.768573287473	21.6168630293356	24.7493403954567
ENSG00000042493.15_2	36.5272710573531	95.4012259922446	41.3774819656644	86.7409282745678	169.86738098892	28.0218142927721	137.73734877504	31.17146917096	46.4007795813898	28.8296824617013	81.6955659914981
ENSG00000042753.11_2	104.805775187	132.026446750814	115.303824838776	114.750195381136	117.206115970339	62.5701983125759	78.5459086664816	69.5672859463988	69.0410888559	66.4179036656405	51.6767573295346
ENSG00000042781.12_3	0.0130996914380035	0.0404924971545727	0.0121376673038403	0.0391399457110089	0.0127899546345136	0.00518560690095582	0.0407193897794232	0.0033204345692314	0.0157993827302404	0.00742322848911454	0.042277795228448
ENSG00000042813.7_3	0	0	0	0	0	0	0	0	0	0	0
ENSG00000042832.11_2	0.0643483704941189	0.232546208981729	0.0402453297088205	0.117160533234699	0.141360479555517	0.050945528859025	0.112512370663428	0.0764561975348759	0.0909489934047985	0.058115170179714	0.0222511285086637
ENSG00000042980.12_2	0.00478776374412183	0	0	0	0.00467455904422584	0.090972991218907	0.0074411988630169	0.0291257967176384	0.0216542443499565	0.0162785502510729	0
ENSG00000043039.6_2	0	0	0	0	0	0	0	0	0.962651857143747	0	0.112795793514774
ENSG00000043093.13_3	5.87571304844231	7.15349101196368	6.07147588876833	9.08200692344399	5.72639151070572	5.5536107400657	10.5134984393745	5.3705348968216	7.2647564889423	5.05321409995611	9.0988070411982
ENSG00000043143.20_2	4.1293727913981	7.95183907840485	4.66189896330077	10.0355938294643	10.532964246399	3.13291404650207	9.51416114125543	2.9608335560722	10.922957717392	3.14782654186465	15.2393203922933
ENSG00000043355.11_3	0.09468055933504	20.1571578874387	0.0601558926241812	28.6579238535528	20.4824786454937	0.0321256964081571	16.2920103293822	0.030855965835344	2.16559060351725	0.022994066978517	3.76662980325529
ENSG00000043462.11_2	0.00618033942176742	0.0134852234165665	0	0.0900214699039666	0	0	0.00960555640089329	0	0	0	0
ENSG00000043514.15_2	6.37175124082476	8.0886122169465	6.6920324485357	8.66498578447655	5.26905306828405	5.12446879681249	5.94444348638233	5.63784727619352	14.2038734921486	4.90158731932402	13.1926603916157
ENSG00000043591.5_3	0	0.256800626786561	0	0.123077157537015	0.0459640395610472	0	0.0121946460862375	0	0.0993636083010938	0	0.144701228273422
ENSG00000044012.3_2	0	0	0	0	0	0	0	0	0	0	0
ENSG00000044090.8_2	10.6914337364258	4.89476230937268	11.4983478128044	4.90218605313247	8.78430128555627	10.7885372189732	5.05673491157446	11.3783841179278	8.42624130672193	11.5828935314677	7.32066345159107
ENSG00000044115.20_3	60.2853684700518	60.8801055762324	60.3605623188768	65.7057949008346	69.8200736222568	59.8797634613358	86.8955705338753	57.6326075834372	48.8037086049802	58.4144871158988	55.5430502679184
ENSG00000044446.11_2	1.78506328028153	2.24499323005246	1.64845734220916	2.05562201584811	2.51261768103959	1.49570040969066	1.93820319170117	1.75331191403514	2.78537089305818	1.48781469042578	3.66698137800185
ENSG00000044459.14_2	1.60241052001339	1.21843820167081	1.85366490169578	1.47350761023214	1.36698150410379	1.90297712508839	1.59743250581074	1.64314153568944	1.42752435244781	1.70945633425294	1.67909139478338
ENSG00000044524.10_2	0.154288089862079	0.49765606631805	0.20884207852896	0.112742132728211	0.425721771870862	0.292102838432974	0.119898184227273	0.19383994519876	0	0.199570172270093	0
ENSG00000044574.7_2	311.410748756344	220.108114752281	256.983456532968	207.274260804091	213.928331072928	263.509161475595	279.879653090969	256.056169103741	256.665484251918	265.120356654813	332.283765791362
ENSG00000046604.12_2	0.339936640105058	0.339300421039834	0.442301302594192	0.129661345193853	0.0706168039136605	0.698599823561766	0.140514237819206	0.588489898756262	38.3583865126691	0.52871495202784	71.0218804977079
ENSG00000046647.13_2	7.01845871827047	5.35988674551892	6.14023157706538	4.15953354673937	6.2574237471233	9.43162204986179	5.51149707469869	9.38187691683339	4.12662897791762	8.76022727474863	6.48882929969522
ENSG00000046651.14_2	4.41471252385043	4.71247024906945	3.74401226720657	5.1598170754903	4.75826456177474	5.05089408460988	6.71340731505558	4.51555860941494	6.52255231312441	5.40071592101569	9.50664407731074
ENSG00000046653.14_2	0.441786997566848	0.645508535878466	0.324550315845087	0.804371576368341	3.39681136837835	0.380998494083465	0.594671110581752	0.383937022176756	0.70648088291552	0.610224045339129	0.822027916860622
ENSG00000046774.9_3	0	0	0	0	0	0	0	0	0.0813616630503037	0	0.0207349374316461
ENSG00000046889.18_3	0.122526331021094	0.166079171322521	0.123848899850332	0.120643494338554	0	0	0	0	4.03029700944986	0	8.79212247263345
ENSG00000047056.14_2	4.89181295626822	3.68744088131564	4.47975805933055	4.12405778088232	3.39276536639003	3.79144939545939	2.73729486410817	3.88236352311219	3.0144201267264	3.6938285513341	4.43050549484252
ENSG00000047188.15_2	4.40832594225376	4.22232369321761	3.87977976761353	4.84652883721857	3.56855776929704	4.65679038192588	4.93756326839816	4.32479910198454	5.94211884911974	4.47190595965657	8.07649584525499
ENSG00000047230.14_2	2.77885109614861	5.51372850664393	3.14393691451642	5.48967839417218	4.60124227605851	2.32228166334368	6.1816165976535	2.36024805332884	4.14532505077583	1.99599768883662	5.59684129555831
ENSG00000047249.17_3	9.32349734726134	9.2984933907947	10.2589729278367	9.20471366385625	8.63071918087792	9.56815584299371	13.0963024055426	9.37057491341841	14.9260928018565	9.42033946371347	17.8028991426256
ENSG00000047315.15_2	18.5651782500136	17.7296614943416	17.3859551538649	19.6706598849706	14.9187541887523	19.233353017309	20.6472159201309	18.5077928093139	26.2092823528859	16.9865016704694	22.5620259066537
ENSG00000047346.12_3	2.30408987573935	1.59466607281856	1.70115382274485	1.88263308057066	1.23595208005193	2.81558377548451	1.69851872826862	2.3892032943905	1.22333574365711	2.66293372909058	1.44441025088325
ENSG00000047365.11_3	0	0.204366021819263	0.00400539114471435	0.403626753474991	0.182894567458393	0	0.498298672397676	0	3.08914417915655	0	2.51127654347956
ENSG00000047410.13_2	10.929772631208	16.4288107415624	10.1412118934914	21.3851650877454	13.8249633309881	10.2719768216537	22.2579968477056	9.64545832538584	21.3670813664704	10.7540551550255	18.9167587654283
ENSG00000047457.13_2	0.0245451638000456	0.0535564465074605	0.00682277976240542	0.0687537457810743	0.0359472052817071	0.0388655172189327	0.152593531947524	0.0139985261670763	0.0499561280221489	0.0156476894940155	0.0565834161546154
ENSG00000047578.12_3	2.98347168426785	2.99031521358009	2.95600977781299	2.28152250104589	3.00675005028415	3.26050863995298	1.88109271006284	3.38913131967835	2.9760726733631	3.64449146115399	3.20679455479043
ENSG00000047579.19_2	4.09270500563172	4.22499295960296	4.90939690206406	4.15831305020759	4.19644753453764	3.4260742963898	3.28306083938474	3.07872172876113	7.8819377664723	3.9900582804137	7.87249592666091
ENSG00000047597.5_3	0.00859976541899409	0.440961107010331	0.0191237038595889	0.684124863129639	0.478596368130174	0.00680855776098092	0.755170909930083	0	0.653440740260516	0	0.713694475293251
ENSG00000047617.14_3	0.0572602766059578	0.0312348388264134	0.0159165471291798	0.0240588647107299	0.0349414881075586	0.119001180779696	0.0389351362091524	0.125183302906727	3.07537005548555	0.0425877323654868	1.09560691139626
ENSG00000047621.11_3	6.36339459352922	5.88416078817743	6.12788675786152	7.33296075513089	4.55792221818511	6.15754439395545	7.85428785011128	5.72117128564761	9.51972229123267	5.12385002326005	8.50072400357487
ENSG00000047634.14_3	5.55455672585322	11.915427619984	5.69601450266596	13.7155880628658	9.5661810718455	5.68724762645697	22.2406252588868	4.92365116108277	5.14233980584601	4.8598757424615	5.64011798803564
ENSG00000047644.18_3	7.48270738811579	8.3763065282627	8.10290741181593	6.83268037690383	9.24129176838965	7.19469888390422	8.48509268594344	7.23096879807646	4.44029503387197	7.7190927699958	6.23253046077615
ENSG00000047648.21_3	1.16965098628844	0.489363964232024	1.13636274018666	0.330813203796745	0.687414508712356	2.47690409495502	0.163256694420966	2.27970215054382	0.236258378951335	2.07047210962742	0.188484131306362
ENSG00000047662.4_2	0.0676085454111797	0.0811353475328969	0.030068862063733	0.106052289475416	0.0660099692276591	0.0535266561517165	0.0630467990649994	0.102822155355873	0.067272039507124	0.0976952694715458	0.0810453617552546
ENSG00000047849.21_3	64.7242516627204	29.1727264934836	55.4288161732436	27.7484541479082	30.8846417406776	71.9486319932823	22.5260036219664	72.1897446239785	29.8902416437055	75.8123990301244	22.5741498323077
ENSG00000047932.13_3	14.3462557730797	13.3612456106184	12.5523107904013	13.00675875243	9.42618366882254	15.5015972014307	14.7194068509381	14.2342144036663	14.6485011385534	13.9130004315605	16.9664566402392
ENSG00000047936.10_3	2.1598744341034	6.14273898475386	2.14805007493214	1.66655719101433	0.17805214510206	0	0.0177145240753745	0	0.804181743150844	0	0.183924912795858
ENSG00000048028.11_3	3.8280670080709	5.05601323573421	4.38688871792989	5.76270598525438	4.38723100740463	4.45003716090797	7.52524381471445	4.22057889273923	13.5464643765398	4.38509602723985	8.53240318657344
ENSG00000048052.21_3	1.12012417321627	0.339614136098655	0.976232862563041	0.473992662659869	0.293542139617805	1.29757750338496	0.264651431411217	1.05408810528138	3.12632081479123	1.08554625350531	2.85084379957719
ENSG00000048140.17_3	13.3152171570969	20.5957451185722	17.5920803668299	18.0066416164418	27.358642472871	11.0040315260281	22.6360434685968	11.1305328213522	24.2831294071608	11.0042593904054	20.6930858589892
ENSG00000048162.20_3	4.35180604839746	11.1178688702229	4.57757947606018	11.0673721936018	10.2401773031862	1.66072626863333	5.94858673562705	1.9045826930534	7.81635238334802	1.47696680919177	7.72256794689788
ENSG00000048342.15_2	3.65532542952496	1.11737646376228	3.94645512639305	0.969487475613353	1.31031958584574	4.67882370634779	0.612942096773699	4.38647479957441	2.62495392021579	4.47796303710937	3.49545355174945
ENSG00000048392.11_2	22.7402536729409	11.5681924456115	18.2140180835283	13.3001766633153	10.2030971703695	17.1604568630225	11.9211083931059	15.3163052331057	51.4543556424661	15.2412782709928	45.1824003801632
ENSG00000048405.9_3	4.44380593707714	2.84983531410387	3.80668004624614	3.55027110270455	2.36178040874503	4.22798861164054	2.86474402908423	3.74353405172034	4.50208224623475	3.60647234357771	4.47538193471152
ENSG00000048462.10_3	0.120135184538327	0.131064792168526	0.17810018299288	0.179473105266089	0.0390982125425365	0	0	0	0	0	0
ENSG00000048471.13_3	8.63468360263995	5.22674512043707	6.78524179196542	4.92836197055034	4.60409310770415	10.3656790607997	3.75381709340054	10.3567584128995	1.30834530367325	10.4687114604423	1.58950418529715
ENSG00000048540.14_3	0	0.038054911737284	0.00969594880142383	0.029312076113287	0.0170283605853354	0.0103560630221075	0.0745431589646261	0.0165779195745664	0.0315526044279616	0	0.124637813909099
ENSG00000048544.5_2	27.7321730114062	32.5700356659854	33.0523130835358	28.5523422934446	20.9858080775588	23.6190353058556	24.8321023117334	23.5567994464271	38.0026446497211	21.67882814267	37.1940654363035
ENSG00000048545.13_3	0.0573734029533745	0.104321826601461	0.170111921901785	0.0214279081255326	0	0.0757055781795529	0	0.0872560845066114	0	0.0975357048682931	0.0176348827109814
ENSG00000048649.13_3	3.23973706610493	3.43517989140966	2.68502998560273	4.14304655644431	3.01594768501243	3.37789247493647	4.22845014411435	2.7901712943739	7.26850025335391	2.98832296886371	8.80744526759059
ENSG00000048707.13_3	3.41686922543933	2.53963647483197	2.99852531755112	2.78361701594324	2.25097984480571	3.92853680787355	2.45369118930414	3.38046542575292	3.79470617658706	3.83574022047757	3.61880635574372
ENSG00000048740.18_3	0.130502106092281	0.774163361575504	0.213118332472761	1.04182028659016	0.724680988823571	0.306732411354375	1.54656282916828	0.186068950473654	0.564415965644304	0.183724228914249	0.188027238232863
ENSG00000048828.16_3	30.2902312786278	22.4351849974717	27.9644111104839	22.1568317819817	22.8145994032218	34.4809862214458	27.1946075339261	33.4867752933375	25.3982391511519	34.1461256261545	25.0198105249437
ENSG00000048991.16_2	5.96333735976069	5.04019189162639	5.79851621357168	4.85876053244264	5.20800270028172	6.27855748713974	6.82346959546354	6.09075200012151	9.40914204638323	6.66375223028404	10.0202595894433
ENSG00000049089.13_3	0.291206992730582	0.270633587554924	0.215856906922953	0.0725069615830477	0.221138962677348	0.119545874211355	0.134102916055063	0.30345540318434	1.78537497093275	0.238360564222016	0.387869707692095
ENSG00000049130.14_2	11.2705530638156	5.52425419975063	7.72688973020453	5.46549179596514	3.87099536756962	20.7087850832533	3.19064724412465	17.8803755102139	10.1009357787838	18.44698070032	11.7345785026306
ENSG00000049167.13_3	1.67184620540587	1.97510252240594	1.99239245356363	2.01810045796679	1.03710690872579	1.55032278959714	2.1605506314204	1.60142908304913	1.74624168902565	1.58595967228967	2.11228565829359
ENSG00000049192.14_3	4.54654249223957	1.91565413985924	3.23647760459975	2.3831250495158	0.367368940915609	4.13329127488771	0.276153860081057	4.01761459208021	2.90248971856417	3.78908244012807	1.57577053337635
ENSG00000049239.12_2	9.01075319975618	8.12747948311994	9.56487405357787	7.33524353315216	11.5739433971106	10.4537358473747	5.50181455516236	10.19031430436	4.11885890554207	11.3132610378515	4.25632585235248
ENSG00000049245.12_3	67.6259815570579	48.1886934427214	67.3459385076334	48.0726190501272	31.1842526792799	70.6210105139358	41.4848737354206	67.5214243493536	45.8241046330473	70.3745083534677	50.5869517254021
ENSG00000049246.14_2	1.81314782528471	0.910651359604321	1.82545540690375	1.0405407001944	0.939110196607571	2.25827898247833	0.983728051616759	2.19424434661168	4.52030893642338	1.98287273965503	1.07043890474695
ENSG00000049247.13_2	0	0	0	0	0	0	0	0	0	0	0
ENSG00000049249.8_3	0	0.532332975173191	0.0235882172547038	0.483324389233009	0.0483308500012464	0.0279934857871321	0.0329723506087842	0.0537741520112613	0.575706697282575	0.0240437092714868	0.143457862799078
ENSG00000049283.17_3	0.0964463135960431	0.452449290443035	0.0321708322790887	0.324188278254234	0.395496697145055	0.0152715862575039	0.194867397110065	0.117343957391916	0.322795650146851	0.106574181611976	0.124507894435524
ENSG00000049323.15_2	48.698247996271	43.6185798145575	37.8725215435857	48.280518219523	51.4593292945029	45.2679072105771	31.2974768177986	43.3254556772684	4.46475595154827	43.408556679133	0.625247906580873
ENSG00000049449.8_3	49.2814979056077	20.9367827167125	43.7366227374457	19.7734897386147	30.5407854104722	64.9594327900692	19.8394823765019	54.635986065942	45.8059181072713	57.6542573810425	39.2605235141654
ENSG00000049540.16_3	37.605201979242	2.38169823746904	85.4430455325834	1.90161384356836	2.6392787589284	48.6926590890939	0.0159544444897748	53.7726913468143	0.0557138352261691	53.70306169399	0.0378629719594075
ENSG00000049541.10_3	8.20081565009937	16.7450733807424	13.2834060047222	17.6511109060227	14.2147378410754	3.11008513365506	14.8386339859093	4.12659583494904	20.5511060392808	3.11532688093608	9.54126914423074
ENSG00000049618.22_3	1.70106709480975	1.28377931206008	1.66653108836312	1.50973225871356	1.58941182530606	1.63799391866779	1.13317789692203	1.57325412500883	1.71245497708173	1.67135991065589	0.782412330474605
ENSG00000049656.13_2	17.2403852977719	18.6673416062679	18.4099554339312	15.7289276936661	19.9992992020234	12.8872530824373	15.2600048066015	13.6499571012915	54.999637350951	12.1704612233167	45.3694028721506
ENSG00000049759.17_3	0.931059724662034	1.46628376445473	0.892628321905335	1.58635511732302	1.49754553825771	1.33211977757693	1.93539827274698	1.32432874353628	8.5380570290749	1.38005897895727	6.23920028672945
ENSG00000049768.14_2	0.135309040487445	0.18452391089839	0.094029091701001	0.113704721394496	0.28073314226802	0.10712611017353	0.078862089801365	0.128615094969133	0.336588927552834	0.129390490232343	0.124769959732247
ENSG00000049769.12_3	1.43763018340569	1.72058266105348	1.28831347323822	1.52663960725563	4.15853947858966	0.959819013303219	2.05096238194889	0.954516326308305	1.70802950631651	0.893699430444686	2.07751849737492
ENSG00000049860.13_3	40.0521268936702	35.1842706007567	33.4709013037615	34.1843135542182	38.3890896428604	49.8487421038738	48.2011256155376	44.9423911988921	11.4052328057535	47.0676570719313	23.2528962417538
ENSG00000049883.14_3	1.4560073657355	2.57219477829508	1.36414596621059	2.44292302302141	1.47930983617399	1.12348452779265	2.11074074154074	1.08189022045042	1.09308873835208	1.14024190246379	1.2165186935392
ENSG00000050030.13_2	0	0.00830883375262464	0.00423398835982903	0	0	0	0	0	0.0792250284099379	0	0.0140455083529497
ENSG00000050130.17_2	12.9782638231237	8.60094369621605	12.1414989003327	8.26820218505336	6.26033388755225	14.5122233067196	10.2054554166504	15.7152153107507	17.5676523694404	14.0235528509566	15.3744556070758
ENSG00000050165.17_2	73.8503282953861	113.30837558113	75.7262685952838	114.693087904189	192.845167110857	86.1085930891605	226.160807133977	84.2934078445772	63.4163503418092	84.0012264371931	80.2734597380054
ENSG00000050327.14_3	0.700258588550494	0.654828356609609	1.13795241534648	0.879442894127007	0.84147847743662	1.26111856353713	0.735533346499891	0.959656955085261	1.94205520995833	1.25586021366338	2.66801408049659
ENSG00000050344.8_2	2.38129103372794	7.69034775116588	1.93305135071173	9.24392089381635	5.89476637555295	2.1439057161314	15.0415779116906	2.44376247815733	2.13497293091472	2.28384822702016	3.19656217469711
ENSG00000050393.11_3	5.61015642849661	9.6687025885009	6.99387980447085	11.3626002259878	10.8756290317305	4.3772697827873	11.3903249196372	4.07498783849908	8.53147625746679	4.04615097689335	8.11760990058629
ENSG00000050405.13_3	91.425975328408	28.2220514696904	83.8213131542546	29.8419424284303	29.0005003324571	129.049809060096	32.3790092361635	116.625162959229	22.4766778293826	121.400665581452	17.815128688046
ENSG00000050426.15_3	5.99709317758568	11.4497147894119	5.76848836230279	10.3452320548423	7.49303761235457	5.15932009214511	8.31715700589841	4.72964527601462	9.93645496009072	4.51085117827481	9.37633733159451
ENSG00000050438.16_2	1.02837410637041	0.404765205951379	1.10466192755603	0.234353146019868	0.160454889159549	0.66041116911726	0.0948150689053248	0.624841888801377	0.23199499898102	0.632841995216032	0.0918426260876693
ENSG00000050555.17_3	0.0471639491928188	0.694639946694604	0	0.601107281523616	0.50653654764089	0.00933509394355192	0.398583789796035	0.0224153381869433	1.00257839653124	0	0.20657939112503
ENSG00000050628.20_3	0.2921924647872	0.0910786932421497	0.345508450928848	0.0519659514367262	0.0543397513177945	0.150550027955074	0.0216251892369432	0.112858313521863	0.00839071123656659	0.102500228124478	0.00855345704473373
ENSG00000050730.15_2	0.831721473988807	0.220366015565729	0.951191104710381	0.173066753711341	0.0580039830447928	1.1194259163313	0.0738669326624958	1.24684961732736	0.139721597978438	0.88876218544353	0.0219125586127428
ENSG00000050748.17_3	6.14936525836721	8.68873951861337	6.50378909451889	9.37715409393785	9.18167491368258	5.65225708909391	9.80994934027802	5.3186083169205	8.67389375860945	5.41399222805067	9.579744853833
ENSG00000050767.15_3	0.0249695364033928	30.932387422426	0.0555259354673842	30.8586137271749	62.7397219607627	0.0395374809856851	57.1447032690935	0.0189874041485385	0.0225865966443328	0.0318364591601609	0
ENSG00000050820.16_3	9.90723897194119	10.0688453556776	9.89288495219374	8.24750097832911	11.8400020520455	9.96007431289565	6.35326445587748	10.8572678768131	19.4546369749967	11.2034319737636	23.0615903471552
ENSG00000051009.10_2	4.76441530843048	4.39343795302079	4.9715936533571	3.28345591338266	4.79943767815225	4.92462867842328	3.76857049634929	5.10378697280701	7.75580138924046	5.11045080664009	7.55755633228361
ENSG00000051108.14_3	18.6203088429934	21.8587597572362	19.5543117985805	21.310646963899	22.6063362028582	23.9831982041492	41.7360922514987	25.452410838045	26.9068583235235	24.4793365076163	30.5359984492515
ENSG00000051128.18_3	6.29297258591094	11.5614313746321	7.86979533029278	12.8998261166707	19.3139228677102	2.43414893347798	6.86269566531969	2.82542783205307	3.47935234608032	2.60225374598781	3.55890176089719
ENSG00000051180.16_2	3.58633369014875	8.32231310324467	6.21011833081871	8.67884446809799	5.63976954618006	1.14039542579098	6.08791082612965	1.06179234590982	4.26782122732622	1.44924523261185	2.37182225036812
ENSG00000051341.13_2	1.80510356960812	5.30523322109732	2.78550580883662	7.060137835706	3.69225217960738	0.565617314420213	5.19649156370062	0.478070517474415	6.90185361583281	0.514149783816979	1.57227736517594
ENSG00000051382.8_2	3.33639128422939	5.9047722006177	2.96137497266499	6.9333204102205	4.85562942864569	3.13364001048977	8.54492677039751	3.1745875474213	7.71779115971973	3.13167475525375	12.458604324861
ENSG00000051523.10_3	17.6840995682817	7.74046200246521	18.6541505636907	4.40810432289312	11.3804333089407	15.1094126565228	0.611465055632438	17.7270296502234	19.2295030820858	14.4081426451133	30.8425430888977
ENSG00000051596.9_3	5.30294958513027	18.9687534396328	7.56848410133731	18.391549342337	21.5330942832226	3.74675742016749	19.9095449641628	4.59446790832945	15.9856523280111	4.1879434470864	14.1795386231448
ENSG00000051620.10_2	4.62143056262087	4.35327648853457	4.97982282616689	4.68398635915895	5.70245693241338	3.84025536998011	3.29234248535678	3.57998924586142	4.89602213834274	3.44319278253482	2.54731589537218
ENSG00000051825.14_3	2.48965712693568	3.20440527457371	3.22713245010371	3.98225111899177	2.91016070584951	2.07085614573052	4.16320885823135	1.8799759800281	4.55521281646269	1.56962848030031	3.38952235255635
ENSG00000052126.14_3	3.35831317109005	2.48534664900937	2.80646064753377	2.3687291465735	2.38434337565303	5.09466951943927	2.27731082843424	5.00445861350186	5.98533659864499	4.90614252231665	7.76814336579078
ENSG00000052344.15_2	0.208234319866434	0.308314320625008	0.248068112025797	0.0999921586482495	0.043566579690255	0	0.0115585798285832	0	0.0538176316056992	0	0
ENSG00000052723.11_2	8.7277172053282	11.1791403903581	8.63151326293403	13.8641146809856	9.45581049690511	9.04475890096957	14.9341793295911	8.60063367585217	14.0443565234208	7.89641774327656	16.7052216011167
ENSG00000052749.13_3	3.30699245232834	8.76193260624341	3.24506092595375	6.80481674177579	5.85284059713434	1.79117675979368	4.4381477206039	1.86807205050278	9.28281580681549	1.99445020983729	11.8152701021058
ENSG00000052795.12_3	2.7600435937394	2.17970992079315	2.53292120298307	2.06780496402269	1.49620815270434	2.31236238110965	1.84392743500225	2.02048657404514	4.12132233790185	2.14997065159732	4.11389133619794
ENSG00000052802.12_3	33.5468225440424	35.1463624640412	47.8856089867188	45.9998505217165	38.013548091538	23.0909552592351	84.6083647035345	23.8381541036021	65.3957730110505	20.1987215089554	31.462069840872
ENSG00000052841.14_3	5.95139739072358	5.055758926169	5.65109008052811	5.89914450437114	4.91970826485696	8.23309702368932	6.94038224161325	7.32238539119336	7.22456633709324	7.84778499084191	9.39153930473127
ENSG00000052850.5_2	0.0467169169787303	0.263330061853726	0.0606005231348817	0.235546745894007	0.304082098243867	0.0801373168952463	0.24807727593834	0.0592076793710079	0.00704309004926759	0.0794195078597127	0.0143593949309243
ENSG00000053108.16_3	0	0.0217597917499869	0	0	0.00649120903215858	0	0.00516651697119624	0	0.150348113243572	0	0.0183917109116754
ENSG00000053254.15_3	3.11643713372116	1.97003065807919	2.35968617779613	2.05506709695333	1.9294523148903	3.40221403554636	1.43163796600672	2.94683376548579	4.14044068336351	3.1422341841607	0.875580797587177
ENSG00000053328.8_2	0	0	0.0280603163170857	0	0.0739207468250663	0.0999023441478767	0	0.0191907641704225	0.022828504951121	0.0429032478573232	0
ENSG00000053371.12_3	25.6153935810992	24.5177262313502	25.4345261332533	20.138323435788	31.2682960511713	20.6582117172409	21.8788794599213	23.0722120580931	29.2648102959531	20.2134761839279	23.0871012828196
ENSG00000053372.4_2	17.9589187700541	31.7603771648353	20.7265507962967	34.129145007085	24.4271832596636	7.03380473212379	18.35729388658	8.40856048898501	28.9167264646799	7.95625680410097	29.1557540856945
ENSG00000053438.8_2	0.345184107719994	0.828493864861748	0.614081741205982	1.00557521662966	0.7751514551417	0.163972328621434	0.214595684095824	0.288734442576426	0.343466033628508	0.234727406935671	0.286468268186327
ENSG00000053501.12_2	4.84352514062011	8.63952943741904	5.63110872698076	8.3570163855854	12.8564122419282	3.41185203564706	6.64054912866823	4.27130677486241	4.71446659097931	3.75699029365157	6.72487500158672
ENSG00000053524.12_2	0.00217670064037744	0.0284967790051365	0.00242021592505397	0.0170721086373543	0.044629902473438	0	0.0270644304037616	0.00662085096039081	0.088603634298327	0.00185021299345807	0.0822935471354873
ENSG00000053702.14_2	0.798615390140621	0.697017184656496	0.657089918808729	0.841116106788433	0.545812720938086	0.531111227810917	0.459250458619092	0.497973971163579	0.780192458186796	0.760289021608619	0.530216687602806
ENSG00000053747.15_3	3.19504625900668	1.99751841486367	2.8640780130147	1.89937281881367	1.94281857529626	4.73146426749877	1.18098049884428	4.7005564263246	1.76402789708305	4.79278013508401	3.32476487238261
ENSG00000053770.11_3	2.76165294860455	1.61137763252767	2.83000152290654	1.86657399624888	1.49909278236017	2.85814520796023	2.26354487040526	2.69032899397571	4.85948356706026	2.7269862600416	3.96235682011935
ENSG00000053900.10_2	4.13412091135949	2.80260155622707	4.17149889511719	3.02556115301389	2.7414660745398	4.06765445224891	3.2126497326598	3.89779938853573	4.38806878036168	3.82379919664166	4.88083383210527
ENSG00000053918.15_3	0.0225486672230084	0	0	0.0126322671674318	0.0110077566412883	0.00892605180147737	0.0175227022332085	0.00857326004490797	0.0917854218205988	0	0
ENSG00000054116.11_2	16.8698138324455	22.6422139257739	19.1381699899823	19.7834878067263	24.1177107903299	11.5973733671764	18.0713660108741	12.6640979068581	21.5750795760701	11.5773204001858	23.8195165771871
ENSG00000054118.13_3	45.2241326101814	39.1799783650845	41.0235307168134	43.5534539220306	41.2659343442667	36.8374199927042	35.4524780026933	35.8630890244143	43.6103495977137	35.6365555463031	44.2295741983934
ENSG00000054148.17_3	35.3552680991585	28.9364284430135	41.8427708148393	21.6894695077821	49.2435680809934	21.7685472621774	19.7050123972236	27.1383834337801	69.4893459606554	24.3628701219776	27.2233907154287
ENSG00000054179.11_3	0.0510106860288073	0.148404038632143	0.0189058112975731	0.0571546520188437	0.182616717754696	0	0.105708546248494	0	0.0153808461007553	0	0.0313583444180838
ENSG00000054219.10_3	0.0356208969537375	0.0999298279002581	0.0509219152442134	0.0741208829261575	0.0447154142535807	0.13697908137357	0.0909525439341688	0.135434706449367	0.0138091956524058	0.151390239796613	0
ENSG00000054267.21_3	4.01489985730012	5.07269945787271	3.66385676279288	7.43403275758979	3.71074627699833	4.8592110436346	6.23686270105757	4.38737298978563	4.6996867697576	4.06224363443013	6.7407328502614
ENSG00000054277.13_3	0.216864052175215	0.0920087068093724	0.147354416741553	0.175488570501705	0.199973258230207	0.362465921619842	0.0936257408074153	0.403109334791846	0.359641102488839	0.317467870380198	0.444383858195989
ENSG00000054282.15_2	2.34703789499963	4.01981283278544	2.31965281554575	4.1849405143388	3.22787261136123	2.58414063529174	5.42593009878795	2.5843562416169	2.88400112549162	2.62424866060627	4.32845909769547
ENSG00000054356.13_3	0.363105601946008	0.195113765172319	0.439882227780562	0.0607223494999054	0.343937429544381	0.407615108564137	0	0.465684416793517	6.5592559368164	0.456054098062598	1.57916841723093
ENSG00000054392.12_3	0.76179081481027	0.463354794538872	0.757066573678287	0.679814179034553	0.59239002349496	0.7952653822988	0.80154687072089	0.820223837092716	7.29337904966319	0.985618296356672	8.92678240811941
ENSG00000054523.17_3	7.21581274101495	6.06408884156708	6.5819525782321	7.51874823027605	4.34404529668854	6.25694470254341	5.62708455214705	5.63692525298301	4.49086420395949	5.91659273364689	2.84929049105509
ENSG00000054598.6_2	3.66054294080028	3.8442779106914	3.72771939303972	5.94133235065471	7.72694608406871	4.09887663613466	3.56243320534444	3.74609973401894	3.45561696571618	4.14865445837054	2.40801493572269
ENSG00000054611.13_2	5.0877344831336	5.23815299199214	4.66414723818663	4.29426970450643	6.59583535301783	4.88165521111646	3.97989196099597	5.29081605216561	6.76613693162001	5.43440870455866	5.41381608978475
ENSG00000054654.16_3	0.956083182787013	0.832895435071082	1.16934799021412	1.03446446740776	0.796938564674633	0.505006445194715	1.04349579563579	0.51651500745346	3.53164698970733	0.574939622701512	2.6198435490845
ENSG00000054690.13_2	0.115888934602564	0.112885918495895	0.0598249990667125	0.106660151354632	0.0929436477136715	0.0589827429662568	0.0997070429698716	0.0597988256566758	2.32870588529218	0.0492532617077045	0.656440860991224
ENSG00000054793.13_3	7.18629982682014	7.9927828798062	6.12287100792109	10.6332689841602	10.3852975840051	7.69680235383215	11.5998972000277	7.51539582926212	9.34900975639224	7.01437925239873	7.60441925853746
ENSG00000054796.12_2	0	0	0	0.0268680947626523	0.0234128557164198	0	0	0	0	0	0
ENSG00000054803.3_2	0	0	0	0	0	0	0	0	0.187489665663373	0	0.0273037436682588
ENSG00000054938.15_3	0.014280822574572	0.202540743155487	0.0317569385304689	0.240013076181205	0.153374742535284	0.0226126645637427	0.055488557071827	0.0325783881706503	0.0516717930249297	0.0364164410042542	0.105348032986048
ENSG00000054965.10_2	8.99721698395891	7.54296407805645	8.52687086965068	8.09650805243348	7.88109317957074	9.58152527351557	7.60053930067113	10.1567782422961	15.4093826699188	10.7164392882742	17.1372378136247
ENSG00000054967.12_2	0.424900779227617	1.84650293140433	0.574797071131798	1.69801088979446	1.72164482822151	0.140166686585205	0.93004333644448	0.220787890093564	2.22923492385075	0.162526080818575	2.22023229120191
ENSG00000054983.16_3	6.30393172149497	1.6817901268101	5.55774342470924	1.57286810919862	2.07510970340045	8.179696547	1.20304069846628	7.2378677056727	3.21015272831636	7.23745417473707	0.592785277917644
ENSG00000055044.10_2	17.4928821570731	44.3870114234563	18.5445263440621	51.9873852257896	40.4522977731625	12.1947481611584	54.406925474489	11.9294769560197	39.822600390721	11.4546209710517	37.6917794496329
ENSG00000055070.16_2	24.7382986132454	28.0693093107194	27.8099665137022	27.7918659331205	38.8221941522426	22.0721423290581	30.481803635202	24.3194888202181	44.515978995829	24.9078253421588	40.283139308009
ENSG00000055118.14_2	0	1.24664316525789	0	0.810866024770772	1.56937045131177	0	1.54509714125119	0	0.323871888006562	0	0.0561963728792341
ENSG00000055130.15_2	24.1391585652381	17.0704380570341	24.6369577264012	20.7550428211127	17.814899984841	24.3961524409115	20.3962673592993	23.5374722550232	16.596323099465	23.7147702531354	23.1898359723309
ENSG00000055147.18_3	4.77605446772974	4.87464342461669	4.93757783036603	5.2363054540178	4.57627756555873	4.45301529885587	6.27445572904813	4.61522186629961	4.41309925561437	4.7808892951619	5.07917234345987
ENSG00000055163.19_3	2.00031510371838	1.20980323862523	1.24245958849058	0.449204238797366	0.366451228235202	1.5465343507935	0.1060610087729	1.40432809101617	16.9599111341657	1.66765582459227	12.8801255498222
ENSG00000055208.18_3	12.3286151192136	13.3933533687183	13.3020092913968	18.2205068167132	12.2116663767506	16.6021073287557	18.7734222788897	14.8526552086023	26.80534446621	15.9819095613978	23.5403882664389
ENSG00000055211.12_2	21.5885634288572	21.944801604516	23.4723048110768	21.3102357386066	17.4613869470886	25.7483360018183	22.3017347572487	24.0188804281097	15.3487981100365	22.5317818997385	10.5595528225909
ENSG00000055332.16_3	14.1892914398338	17.7104738639004	9.4021344116583	30.2711777113388	17.3009790482282	12.8490636046585	54.4211002768974	12.2335740748168	17.2717160842706	12.7652782780573	21.1119361187403
ENSG00000055483.19_3	5.72052484570809	7.85409492517421	5.75140164843813	8.00648276414067	6.93898226081937	4.06844318417831	5.13864295478337	3.79336260875378	14.9536966043329	4.35975975513953	17.2821965141842
ENSG00000055609.17_3	3.58581486529468	1.94752263748	2.64808249113879	2.29440759113663	1.74290866567017	2.97815672562378	1.97359561246319	2.71827242294707	2.5026710427875	3.10094667456704	2.76261651257554
ENSG00000055732.12_2	0.216314679251255	0.634235121919544	0.345739702965342	1.15882502446722	1.39260005169248	0.401389306624641	2.96275214558297	0.421507184409335	0	0.453927115673593	0.0186999518766755
ENSG00000055813.5_3	0.0674591342610998	0.0245321342113531	0.112509043274382	0	0.0109773484737709	0.0267041825994475	0	0.0170991540122198	0.386467899488943	0.0477840040801678	0.145144562021523
ENSG00000055917.15_2	13.742927963326	15.7351879155746	15.1805265749173	19.991768451666	13.342811329327	13.1815258915183	18.9163496886831	11.6311101865546	26.4761846700147	11.4689087598716	25.8952179544834
ENSG00000055950.16_3	8.28245742172354	9.03597530394218	9.05579365945465	8.12880558683566	14.4971970116789	6.35893379290521	7.77035476536813	6.66977076597556	13.2498993950922	5.63425431552106	13.3682430208098
ENSG00000055955.15_3	0.0573769043205754	0	0.0546821689635774	0.0275518489135144	0.00800289301035442	0.0129788911401196	0	0.0186988734740001	0.00741445766812315	0.0348363061602395	0
ENSG00000055957.10_2	0.00985263617325775	0	0	0	0	0	0	0	0	0	0.00908522456567063
ENSG00000056050.6_3	17.8021492189434	14.6598464774237	21.2496711022358	13.9379738411051	12.1455493366294	13.5264991181123	13.9310668790532	12.9444644418718	20.9539285953924	12.8263980021809	13.4256842751617
ENSG00000056097.15_2	21.0734542007939	18.9850979280157	20.9391351995847	25.1478365133942	20.2662637381373	22.0541896789893	26.9796687678173	21.007088624888	36.9560018729127	19.0780169011134	43.1918210527165
ENSG00000056277.15_2	2.1834496336448	1.79184105880809	2.01951925238323	2.13251152041622	1.16967272360745	2.17995797055352	1.32888747847956	2.16726426700631	3.11117939811195	1.85594969183745	4.27621169716779
ENSG00000056291.17_2	0	0.0414103257437931	0.0633052155318058	0	0.0926490072542515	0.0150255835962979	0.0147483362797946	0	5.45921583513599	0.0967914731227953	4.83008896892261
ENSG00000056487.15_3	0	0.101881062154988	0.00865270313688683	0.0348776171888558	0.0151961764722948	0	0.00604751004415705	0	1.77393316207001	0.00661484110019914	0.882642279236591
ENSG00000056558.10_2	0.624799827789656	2.05250160756891	0.856794716585921	1.49344777810504	0.54902402410095	0.687031937193105	0.318295579432175	0.65459878107503	0.389341231596201	0.802528236241993	0.115226963509898
ENSG00000056586.15_2	6.59631132870964	5.46606973975978	5.59663434284711	7.44294166263893	4.36928705694495	8.31100624182119	7.50070235010519	7.71417854567953	7.10684084269752	7.37370632829883	6.14689689675134
ENSG00000056736.9_3	0.825260438180336	1.43089850234284	0.90119982325808	1.23838214915747	1.05034941357689	0.73504185560599	1.20246515958648	0.582722058325588	0.986449906505386	0.688951595365211	0.801748638959195
ENSG00000056972.18_3	3.66880717231483	3.51064836108235	3.40317297629123	3.13851983793186	3.26854613078779	5.98238348607589	5.85076155394585	6.45768482198133	3.0714772757965	6.46351538004472	3.32634846713613
ENSG00000056998.19_2	6.12453881960099	2.59251298705115	4.72594073812283	2.20963064307014	1.76999908074918	9.1062066346766	1.48493754974269	9.64048431892506	4.56500145737755	10.3493433007795	5.19570445859026
ENSG00000057019.15_3	12.0166015754748	16.094866532109	9.66085280366895	24.583031700669	9.10371742147961	6.91049166619295	13.6184245590251	6.33237001894422	46.9492482639332	6.14000123870336	29.6570095967246
ENSG00000057149.15_3	0	0.0274864823943748	0	0	0	0	0	0	0.205109684890038	0	0
ENSG00000057252.12_2	10.7755686807114	15.1167256156595	12.2582122737658	18.6758611649167	10.196300335654	8.32877214906999	22.3598210462138	7.44554529020998	26.4146039974084	6.87220610628819	40.1517278065829
ENSG00000057294.14_3	0	0.381427141390631	0	0.135324709004056	0.0434449256507015	0	0.276631295741302	0	8.86086329036601	0	5.60369117814077
ENSG00000057468.6_3	0.0548320621816084	0.104685962799641	0.0762079013265615	0.168949804697058	0.107071161353474	0.0108528327322923	0.127830956340608	0	0.371994192743007	0	0.227525623905491
ENSG00000057593.13_2	0.0471888050290205	0.012870482006536	0.0393509890486245	0.0396543343255904	0.0115182612971162	0.0373600544966183	0	0.00897086051075878	0	0.0601662938331157	0.0108783294931245
ENSG00000057608.16_3	72.1676747810841	63.8610627075778	77.1309144965387	71.1084413871414	57.8018938886909	70.4688395636001	89.3290784319831	68.7641482246052	84.4699287361826	63.4567545778632	103.592014757065
ENSG00000057657.15_3	0.618588998566953	0.63652202462376	0.554923705668426	0.834864137182982	0.562783440579303	0.756879860527346	0.546260406406587	0.684202418229892	0.998296363946667	0.687132328102725	0.0972285926198949
ENSG00000057663.14_3	6.6380586976454	5.83430357124448	7.79573264284658	6.72837091937378	4.73802018674794	6.88090840576889	7.51068849252969	7.54074241617523	9.14631478303021	5.78725697529181	11.3665529432142
ENSG00000057704.12_3	0.199284878644238	0.172432850643207	0.168094861891515	0.146291930240302	0.0603846837456643	0.163217275688411	0.0213607522849028	0.0783831518917795	0.56566337195384	0.0642527995923104	1.12158666085558
ENSG00000057757.9_3	21.4021252589163	28.3318991968762	25.5954241942714	31.2541821773053	22.515777048032	14.2202989222853	16.0905900558828	10.7303762007361	26.6959210318934	12.7256803298009	27.0059754847953
ENSG00000057935.13_2	2.90288089197545	3.86869901531245	3.0159111280636	3.79302328331734	3.50768616044895	3.3770240564552	4.3374062428774	3.48166897170818	6.31581444635409	3.2911616708169	5.13504449160228
ENSG00000058056.8_2	5.12949718860555	8.16565748484459	5.83310807273677	9.1707460780152	7.65992353077726	4.4516673940624	9.55937006323203	4.3160574328214	5.89712755991253	4.49087205284928	4.48050551547265
ENSG00000058063.15_3	8.18875348991935	7.53154127083428	6.8963079013325	8.95685161567133	5.96070022125762	9.9482875975602	11.3423655069094	8.41114749133153	12.0533264922641	8.23508154528022	9.28828466966473
ENSG00000058085.14_2	1.90221080519895	0.724104765984408	1.01186109620752	0.866328720796503	0.380799739031894	0.541729355091956	0.297770780361606	0.676413576797011	17.869028823224	0.581616702574441	20.7520470032789
ENSG00000058091.16_3	3.98555191809845	4.01257642431221	4.62062062973744	5.52149362522577	4.79864976151724	5.68907998401198	6.72839107597997	5.5786858544902	14.1247878864094	5.35698569770738	4.86998847597
ENSG00000058262.9_2	148.827910184121	146.488842175632	149.739729018318	134.607427240211	134.485681338632	134.310489593753	137.669059341938	134.909241702412	111.491725613308	135.08495429057	126.838137367146
ENSG00000058272.16_3	11.4777382393751	8.13162281976465	12.3868187364147	10.4698518311753	6.07858570172317	12.4051230888414	8.41293409534401	11.2348012335038	8.29835766426931	11.0767470961696	10.9995517412044
ENSG00000058335.15_2	0.0225452607368734	0.00983854954472836	0.00501349593579514	0	0.00880487493656075	0.032128931950146	0.0105120330196502	0.0342878594403561	2.33303687904533	0.0191636523564537	0.511415150815601
ENSG00000058404.19_2	0	0.197552986161114	0.00610111547328226	0.27666662354262	0.117864889777697	0	0.191887441816595	0	0.0992714003757536	0.00466419669683119	0.0556582748732052
ENSG00000058453.16_3	2.80098751189969	2.47768748130558	2.99650395809225	2.26752969244399	4.16866014797455	2.66908972359929	1.81584754892441	2.7631585232327	2.31911464704212	3.0929754697836	2.0616034684814
ENSG00000058600.15_3	2.96330078713805	8.01016585773977	3.24235062273853	7.83528353606809	10.255319394162	2.15182573580438	6.37669842632143	2.04524840997553	5.12624569010642	2.26614430648575	4.89063919891251
ENSG00000058668.14_3	92.5297479573965	45.9694466964552	61.7206358213028	45.3688661505089	23.5039180208929	65.9718905847588	34.526480301933	62.6324790943201	2.67874340959311	67.8580912297388	1.60954178598996
ENSG00000058673.16_3	0.0139929297613012	0.00763298628141959	0.027227145493481	0.00391957594326237	0.00341551817647725	0.00830880255594624	0.0244664734768182	0.0053202712358696	0.0316438254284175	0.0118941024689625	0.0258060699649366
ENSG00000058729.10_3	5.08569369902799	6.83560141683007	5.01228037716585	7.28462806335434	4.74299265152051	4.45160632992251	8.63775905815931	4.22616064721539	6.77170962570439	4.12921537025065	9.22908221091986
ENSG00000058799.14_2	10.2634796893627	6.647616379621	9.77801808235017	6.56085937346876	5.23191447991981	9.95617504417664	6.27990137848904	10.0720206497568	19.7211620141594	9.14646721188414	20.7412519806419
ENSG00000058804.11_2	7.38471486256609	20.8690542156339	11.6813430149064	23.9335337212436	12.2750570476583	3.94144027707764	21.9114208312699	3.94477649558054	17.1139544478552	3.3126905237979	15.9826916704377
ENSG00000058866.14_3	0.0937983887538271	0.538354981325494	0.0770853542986581	0.607728500510927	0.358358730736931	0.0484314333717435	0.541930827433965	0.0961356244113879	0.962827235510871	0.0797293823590135	1.71104786791905
ENSG00000059122.16_2	7.6469657528335	14.2370706726605	7.51503865746694	11.5113909021328	23.2136197950406	8.88344127506077	11.149423401393	9.93551837788048	7.30681901209354	10.3240329089125	6.68358284370985
ENSG00000059145.18_3	2.08498294517986	4.41246803154821	2.45773024075376	4.21704319999723	8.71436237311161	2.47370148665835	4.66577020422414	2.41681733648136	2.36155918351977	2.57966798392293	1.81791779299632
ENSG00000059377.16_2	0.296062182197195	1.00838150637015	0.345241459564505	0.954710078190464	0.874236032451117	0.148641797466989	0.965178701428082	0.170222078191648	0.182893144827755	0.122758647901438	0.292977977219665
ENSG00000059378.12_2	3.21976311927128	4.42971887866957	2.42360769305204	5.7465660626488	4.29815328603652	2.89315281208926	9.49357563438678	2.86547269254993	6.35979264949975	2.87003273232096	8.21067232028786
ENSG00000059573.8_2	36.8886047071938	33.6820274882756	34.4593351006244	37.5354703594888	35.6217523047328	31.5958698006397	40.0294244438996	31.7301908896805	40.4762607372009	32.0831649487493	56.3122965508377
ENSG00000059588.9_2	4.69502099474131	7.8535621364369	4.0502093145165	9.0633686371818	6.35664324254138	3.30969769879259	8.7259142065862	3.29759934505323	4.44570613661312	3.5288156851223	8.54669591418456
ENSG00000059691.11_3	1.61838997854856	1.80301692431955	1.95186863388118	1.62985149069959	1.92589208475665	1.4380737231138	1.93235820451435	1.3928182293133	1.74639519147124	1.49216963269494	1.2851640142949
ENSG00000059728.10_3	1.50855944844192	2.75326177907413	1.46570197046093	2.98559487395175	1.74131409392326	1.7412926675396	2.27340576175008	1.4794927910847	2.36571750080304	1.80958346977367	3.13313360502729
ENSG00000059758.7_3	6.85198098805954	5.52072317381319	6.02183731602809	7.05664839178921	4.2129443751081	6.63213011104195	7.83296371905733	6.31800290217969	5.67847118146617	6.05674330916792	7.6109508682868
ENSG00000059769.19_3	5.71315738380644	9.63270471753674	6.42930641258095	10.0286670226635	5.30762015061196	6.96296932152462	7.68207530440227	6.30598418049492	5.15226821372853	6.85758479344226	5.04466755403895
ENSG00000059804.15_2	12.9608029467767	7.0422161946332	10.3292033552914	2.05244499047113	2.34208386677114	10.1231325940493	0	10.2426209088853	16.0965311793295	9.42265802815468	2.09130983163486
ENSG00000059915.16_3	0.437955740583711	0.393028942877091	0.431973029829291	0.205779592295467	0.420703676076981	0.475363662797675	0.0219572895449893	0.590862373022444	0.370601219853383	0.630450298073808	0.214949131282967
ENSG00000060069.16_2	2.92833900257213	2.9246803467799	3.43048814374465	2.25275658300517	3.30122844351062	3.8098375330846	1.75950734747314	3.87045750277975	7.389545490329	4.27511337121891	5.11656322749405
ENSG00000060138.12_2	20.8772439914869	29.7996279111922	20.1255171882696	29.3460726745027	30.2834955491923	19.5546365380275	26.5076764068842	21.1186090504435	59.3590974942048	19.9336661592335	39.3797233312525
ENSG00000060140.8_3	1.33369703115388	0.470746148974454	1.04675469700605	0.322307279287728	0.140429269231342	0.590065726375292	0.203220357967497	0.477258163154153	1.6795219115733	0.700197544835011	2.74900215456217
ENSG00000060237.16_3	16.2257573166905	11.8148875261419	14.407158369404	15.3420467078376	13.9743922514977	16.6694284490869	14.4249628421909	15.6789104171514	20.0995184293956	17.0467083596299	19.2885045583089
ENSG00000060303.5_2	0	0	0	0	0	0	0	0	0	0	0
ENSG00000060339.13_3	18.6574032674517	17.710698767936	18.1567243000144	22.3203049937888	18.7212617941133	15.8769903488614	21.7625223347903	13.7548654039661	19.5370482308224	15.0738461856197	20.4746983959984
ENSG00000060491.16_2	11.0735751831141	19.165508113848	10.1527141853473	20.7286665391742	39.1286629156396	9.46817561459067	23.0560973171107	10.4479140293725	15.132832410727	10.7318523620512	13.1347846869216
ENSG00000060558.3_2	0.0342674158218777	0	0	0.0191973719563229	0	0.0135650025655058	0	0.0130288617062111	0.0619942866946631	0	0.0631967247246955
ENSG00000060566.13_2	0	0.0364775796973891	0	0.0187314163263151	0	0	0.0129915329664061	0	0	0	0
ENSG00000060642.10_3	4.54057951465114	4.75147979351582	5.06326918817251	4.40518381957302	4.74341549245358	3.61580317497487	4.59838036722764	4.50972744115069	5.01731658817207	4.05081759485525	4.35781312011456
ENSG00000060656.19_2	1.28642812392792	2.41951386113441	1.05785964723203	1.36630011849456	3.17273627460934	1.7558233184546	1.74425231519783	1.60490735200147	7.81833589351128	1.73133417812504	1.6001742667524
ENSG00000060688.12_3	7.92508379692646	14.9513149464538	9.55561861740529	16.4150143805146	15.1487691786492	5.60769027210805	15.7327430748473	5.67553128523556	17.7497302240077	5.06944820900887	14.3709571852812
ENSG00000060709.14_3	0	0.0915529132423692	0.00583165430488636	0.0117532176480487	0	0	0.0244550084002124	0	0.123353088374591	0	0.0241818535768553
ENSG00000060718.20_3	5.93817641362532	0.895157748767554	6.01184365350238	0.465561078574703	9.24356707243897	14.0373919869667	0.0122619802457832	13.1906112282908	12.5889442615815	13.3094776067669	1.94970285378475
ENSG00000060749.14_2	6.07164005543928	6.09094919694907	6.05643726580865	7.97405121421043	4.76652368457025	6.3644875603433	8.45267084816655	5.87384906809178	14.0898563816586	5.71351391324125	10.8174131192285
ENSG00000060762.18_2	15.4929835980831	15.7967267835718	16.968650455505	14.2765863425767	14.5329017037475	11.715766313437	18.1382976577831	11.3628191910595	11.2115424393581	9.2553350578212	9.2927390869274
ENSG00000060971.17_3	5.28600447355849	2.99686981954046	4.82658764282935	2.21659135061466	3.11875646251559	3.91066081278844	1.76747374437614	3.32012102974421	3.40805870171779	3.41136366466323	3.21853733130167
ENSG00000060982.14_2	34.1357503701555	15.3022161208842	30.4846180269625	17.0617193504965	9.20267993395465	27.9860241859014	17.674879647482	25.5730663542272	27.3699563498438	26.0391161022492	34.3448678672685
ENSG00000061273.17_3	9.97051847938227	9.08681568389836	12.048644213846	8.38235031399933	15.0666584561227	9.81816248842499	7.9023407046233	11.0212280279604	13.2409099742702	11.4763508726068	8.57850183921015
ENSG00000061337.15_3	2.07139502201521	2.91040710358103	2.31185336554945	2.8395658488897	3.38601758099714	2.54068504150012	2.82915789200709	2.5536294940773	0.972343881232132	2.86114135724013	0.166406412514436
ENSG00000061455.10_2	0.0478827580441532	0.266418977535294	0.122451018863073	0.450659846570827	0.383354837759313	0.136474081425882	0.580475587626689	0.105592305188402	0.14726461012105	0.130242330179921	0.220766098536938
ENSG00000061492.11_2	0.0214314881624142	0	0	0	0	0	0	0	0	0	0
ENSG00000061656.9_2	0.61959006335258	1.17747673107117	0.711128587807285	1.20928016865227	1.13182343486975	0.458890714020684	0.776592082232936	0.668729592895759	1.42826948878563	0.696545720905032	1.93515283248785
ENSG00000061676.14_2	10.7114920435024	7.79500285515122	10.8023969184278	9.80979910248329	6.84986447273533	12.0470125195322	9.7993506339537	10.7212697916089	15.6614147257842	10.6442976985195	18.4656430850445
ENSG00000061794.12_3	20.2925870428707	35.7626080759226	21.8584901446777	40.9362373263381	26.3728606050185	22.5137984292617	51.2816047769235	22.0540378212928	39.5768988847298	18.9602871741048	64.3968797050629
ENSG00000061918.12_2	0.985813925683465	1.73129410750648	1.67088483977276	0.727386567610387	1.31464065030243	2.85542575486036	1.7283553108342	2.86141302223339	2.83832368191148	2.99413748358958	4.40103501323408
ENSG00000061936.9_3	4.88828887046895	5.41957281432353	4.69511500426864	6.44998810632713	6.7351550201142	4.39708015620951	5.4634403690102	4.5886388706186	5.68970312363424	5.28283991313561	5.34077032591309
ENSG00000061938.16_3	2.11625938424938	5.60335921593219	2.24285310999146	4.32934979187617	7.93212298187479	1.47466719489451	3.36610768659386	1.62733331368487	2.79257865833247	1.82915492619713	2.67133428093333
ENSG00000061987.14_2	5.23355495565394	3.05614875566589	4.28968537418407	3.67747273949529	2.79510958295849	5.81902270694015	4.22345050282035	5.67832110465707	4.316828375551	5.91003089625149	4.86974390817307
ENSG00000062038.13_3	0	0.0548275103437504	0.00798252103055003	0.00804405595283384	0	0	0	0	0.0324709491527331	0	0
ENSG00000062096.14_2	0	0	0	0	0	0	0	0	0	0	0
ENSG00000062194.15_2	9.29718619725041	11.659946753225	9.76812908777312	15.6642279411469	10.333599580116	9.02016289492258	16.9172281626792	8.39537814566965	13.653604651288	8.59651953057626	14.0332467456885
ENSG00000062282.14_3	0.028317760133639	0.747635798227866	0.0188914615356774	0.571112708787915	0.425782254893966	0.0179356618361375	0.616165153670458	0.00861338789078547	0.486690441418396	0.00962812924717158	0.261121191817883
ENSG00000062370.16_3	1.27049499767505	1.55139402869203	1.47742934931063	1.89367255237475	1.18355307699709	1.51341777646481	2.61772793727838	1.21428923260899	2.04544830772143	1.34743676009493	2.42905932214737
ENSG00000062485.18_3	25.6440142071689	31.6162727063648	27.7197967958932	35.2988303363063	26.3964112890973	21.8917401806151	38.9106355878935	22.717548204771	40.9975059361909	23.3490706617655	34.2350561705399
ENSG00000062524.15_2	0.84666045813888	0.545815383775746	0.85579944664487	0.316212069994608	0.137773586775964	0.314844098227411	0.0398754444516166	0.370684181735393	0.22047495354799	0.752380366364399	0.0591450722441366
ENSG00000062582.13_3	0.668214608526615	1.34585935838725	0.514363961330183	0.825486994121886	0.568772007335208	0.569730107751244	0.39944116284771	0.625385361898132	0.759430012009623	0.495168828504077	0.758360696696347
ENSG00000062598.17_3	9.1060697652413	8.02460313259283	8.30655960325969	9.25250772444953	9.10276075013515	8.39127604745791	10.0029014949705	8.03382163517416	10.6983342295047	7.86712135171929	8.70339727995342
ENSG00000062650.17_2	11.1249471424796	13.3715733619649	10.81735986453	15.8412256850801	10.6037145144826	9.95683299917559	13.8687398316306	9.79712235745885	15.092093955503	9.06424225177731	19.1048495022756
ENSG00000062716.12_3	20.9157162825356	31.7171869800007	19.8151518444682	32.5666094301915	16.6542216997447	23.4218127943546	31.9742139250043	21.3343691984558	57.8422426494109	19.3577394777834	55.7168815529333
ENSG00000062725.9_2	7.60679380095314	5.0544791168013	6.89022828749282	5.24179226158078	4.23131656046612	8.53832439277268	5.61536781113331	8.13880774828838	12.4002885557579	7.50622643729447	14.5469568938738
ENSG00000062822.12_3	4.1010330492427	15.6142287403439	4.89797499959485	14.6626349833384	24.9781723557462	1.82407120747564	10.7997773833523	1.88512717305695	12.2460314684337	2.16204815035961	5.92310261778632
ENSG00000063015.19_3	0.0350110488924991	0.0381962691806874	0.0194639300670616	0.0196139718169587	0.00854580676882812	0	0.0136036462498673	0	0	0.00743991805463259	0.0322840746247565
ENSG00000063046.17_3	61.0220408342075	77.7394913243105	61.4097602819457	80.2309900133421	81.0368154388873	62.8338930705252	76.0189891375387	64.1780995095487	88.6456996401859	60.2034694759454	96.0477287401886
ENSG00000063127.15_3	0.0621983589487125	0.339285073734398	0.110650738864151	0.264821318565036	0.206474194938441	0.0886380009260905	0.135337191991247	0.10405350709131	1.38405819320492	0.1691811318675	0.0917660693001553
ENSG00000063169.10_3	2.47498430665812	3.03848472003643	2.65903549483822	3.12723578092927	4.93191634132207	2.72438629719138	1.82136550374663	2.84345925206243	2.84838435987431	3.66509867512311	1.54530387369395
ENSG00000063176.15_3	2.12340787981623	3.11317233138125	3.04025518734717	3.15551889573432	6.37963887884531	2.58363522153536	2.87756509671587	2.83845102925663	3.14735522629319	3.12218408367061	3.08473688325127
ENSG00000063177.12_3	93.4551075990721	159.666768951411	101.39115629105	140.536694372704	179.769847015073	63.4462532039498	92.0164012976677	75.0691901970389	100.922092249683	60.5320588707624	102.457813830898
ENSG00000063180.8_2	0.3667934646322	0.612014679318025	0.0959595202824288	0.338447354653593	1.0322304961471	0.18790306927245	1.05631493633457	0.360952840502771	6.81143178620132	0.256757846695055	1.75080815302354
ENSG00000063241.7_3	6.81509168682646	8.06670890843405	7.53234885769559	7.01003708708554	18.7123796873328	5.54034648907131	11.1130186025231	7.19813869667041	9.19652122301995	6.89793318936186	11.5757962538656
ENSG00000063244.12_3	43.6388795265169	52.7367140100544	49.4765770812213	56.3797423483979	89.526868547971	30.3202036444488	45.7402356711135	33.0185328827639	50.811658582046	33.2000241189575	43.9719393557578
ENSG00000063245.14_3	8.1631730593416	12.0805539815452	8.81079277786206	10.4163985597302	18.6822294741271	8.72652647245699	9.33772626833106	9.58368853034039	10.3060565947141	9.80111009956489	8.00777139401873
ENSG00000063322.13_2	12.7365014966023	14.6594118842867	13.9536965404167	13.9173788341256	17.1085825907318	15.2780094827017	14.3066284153648	15.677298048837	22.7780143698967	15.7479979160548	24.6192481343399
ENSG00000063438.16_3	17.6970694934676	11.2343819084845	17.4207054025361	12.0800850706618	13.9196867631088	21.9652231578596	13.4035868963502	23.1588933158368	1.9515725553291	24.8612642798671	1.31194523886994
ENSG00000063515.2_2	0	0	0	0	0	0	0	0	0	0	0.079928868202144
ENSG00000063587.13_3	3.51496154746897	1.99838783370558	2.66050688029633	2.44064900320202	2.2341945539972	4.08499077258131	2.27411046210921	3.72694118856759	5.35392531451267	3.904174469749	4.54475996339366
ENSG00000063601.16_3	5.9759923585265	3.39888199502036	4.88106606212813	3.34788443666455	3.40126623411315	6.65406175427049	3.57652402888235	6.13262524308989	5.98852014508539	6.72270077634522	5.64763882157874
ENSG00000063660.8_3	49.6692860861888	26.4531366097365	48.2587400617715	19.8618555768001	38.2511806095478	42.9141159592121	14.0532179477565	47.6026198405188	71.0389020507964	47.7792256797598	36.1070136847906
ENSG00000063761.15_2	0.934645861127034	0.725716542781552	1.5447687021204	0.726449207256749	1.26605556702532	0.93996512887286	1.06003285612446	1.07569340365608	1.34053171522641	1.13800522006053	1.4053545490276
ENSG00000063854.12_2	4.06117912870887	7.70868634302261	4.64048596462026	6.2797864812653	9.74462255418316	2.36104602143252	6.25370432720571	2.56971237705216	4.13450014189223	2.24191190945688	4.44960999407638
ENSG00000063978.15_3	11.3557879579431	10.9377144651583	12.0031071540347	10.6949430576205	10.1793782870684	9.30257648563906	9.8104837458422	9.63264965172543	12.3498694876961	9.68915264818761	15.826196259752
ENSG00000064012.21_3	2.94224772816938	5.65108871765922	2.63911865805051	7.50051632671368	4.73147210714949	2.9313496714754	8.50209108832567	2.94240013662768	7.76631222573353	2.73211294238737	9.59267255248427
ENSG00000064042.17_3	0.0948001023512718	2.69354115721484	0.0870742977153093	2.86327512535081	1.76666184057282	0.0391589228911802	3.54255254687381	0.0470140153355684	7.29645843784717	0.0490492111850708	6.86787438690095
ENSG00000064102.14_2	8.40532073792702	17.9311786175723	9.61352309137382	19.7651665145074	13.7211933344346	8.11693255755117	20.5003593826111	7.52132231890151	21.6109164404096	7.12183653565112	28.3860983499961
ENSG00000064115.10_3	16.5816217671419	16.5198495801099	16.3113290793862	17.1208710358343	18.9215437579119	14.4589320478434	23.34633942028	13.1694447325225	67.5171118238882	13.1157259100456	63.4432821624959
ENSG00000064195.7_2	0.0659600423886309	2.95039800781873	0.0183348070521215	2.78989785311331	5.29693655021027	0.130553781597299	4.65165785565558	0.075236277653767	0	0.0420499235905477	0.0152056207832071
ENSG00000064199.6_2	0.301049617097966	0.478581640721422	0.468620760072812	0.443320982594833	0.285533382356753	0.31325382869715	0.528052775684689	0.300872837533748	0.217855427076289	0.307073505413395	0.126903394202213
ENSG00000064201.15_3	0.118034217693866	0.824145180529252	0.0918673894082704	0.780279789715381	2.71974299576145	0.149519015886809	1.70608660765373	0.0718047258388179	0.0106769754240149	0.1003300312403	0.0217681309920418
ENSG00000064205.10_2	1.60889335476003	1.63759506702916	1.43910382756423	0.453186705778806	0.851243677451901	4.28389916193682	0.104772109869611	4.80490347194252	4.32539900837373	4.52292051051432	7.58365454530471
ENSG00000064218.4_3	0	1.02311435305413	0	1.7442424937224	1.17199635686786	0	0.757917433921176	0	0.0508979067238651	0	0
ENSG00000064225.12_3	0.0640797406077527	0.458296004082925	0.0474990468955248	0.670112844376151	0.424048966122123	0.00563698341343299	2.03060056921772	0.032485129425887	1.44910905713104	0.0121040651556761	0.794413885431821
ENSG00000064270.12_2	0.109611917557549	0.245811851325863	0.0880205406562336	0.150106110484383	0.0356733963187344	0.0337482946035999	0.028393355781313	0.0277837994872113	0.121184832866207	0.0569378385941108	0.0898438747038245
ENSG00000064300.8_3	0.0647282584645059	1.76542695957123	0.059974700176518	0.362622165700278	0.242258177667177	0	0.184435941264767	0.00820347364779025	0.868506345231974	0	0.0198955471934493
ENSG00000064309.14_2	0.316771547910023	3.49276955139824	0.281767931017981	3.67229063654458	3.1216824366297	0.300951099370755	5.29747160456918	0.369349792302632	0.722082840664298	0.22976712965703	0.420621898684151
ENSG00000064313.11_3	7.93243307998909	18.449660011946	7.40564336592343	22.227293142867	14.9756485473336	8.47288459084135	27.0646432979369	7.88320362115589	14.765262211503	8.07953282125088	13.6139543700341
ENSG00000064393.15_2	8.68258157316082	5.19766669478403	5.64950616829629	7.37687248851056	5.32420074301485	6.37473212694174	4.14956918236419	6.13383024258957	7.95651508325097	6.74774048174498	10.9681276240007
ENSG00000064419.13_2	20.4224161503736	13.8194873826317	21.7277462232735	16.0271862671678	14.2371843180395	19.2008288848134	14.9998528170692	18.6967620528722	21.6779111979409	19.4752026887775	24.0053860349447
ENSG00000064489.22_3	0	0.0758831888370854	0.0257788716450077	0.0519551868688471	0.0452737458545374	0	0.0540517741336647	0	0.0209724328240749	0	0.0641376391917256
ENSG00000064490.13_3	7.24410843083089	18.304108471229	8.67105253690705	14.7702493661285	24.0476032098519	7.83111445949966	20.1686827755236	8.51450427071287	13.6394799206202	8.57495884901613	14.6132515932069
ENSG00000064545.14_3	4.63941748925215	15.7650851839309	4.6577730423586	12.2769504834694	24.7269441668588	5.77972056125012	17.1676792547557	6.41251108335497	9.09687743257658	7.37674337709462	11.8275723257613
ENSG00000064547.13_3	0.901417022240602	2.68803039974089	1.03567049365222	2.18830714088703	1.68686482771608	0.642298319462416	1.16749413704817	0.628336530237626	1.03282897702347	1.00884539835779	0.554137723844394
ENSG00000064601.16_2	26.2995394421472	18.1911933346119	23.2489016625179	13.3458910335171	27.4691649540651	29.1625178463569	13.4626268944031	30.451613578137	30.746768368255	32.427485047598	37.0675176437927
ENSG00000064607.16_2	13.6299051101049	29.4975853453599	16.6537447151704	31.3665175745526	25.1027977433265	9.47246467942816	24.0597544713406	9.74133432825608	15.1555770081769	10.0216170635645	14.7670047037775
ENSG00000064651.13_3	2.49797218388161	3.10538999508975	2.41799724248801	3.57969239999479	2.70944306756465	1.71842149576103	4.40437820081095	1.73989183447952	5.74958931206855	1.530914533422	4.81586421328308
ENSG00000064652.10_2	3.56901892740089	4.85683046840163	3.35131866873687	5.05866433409299	3.48463094624882	3.86404256600535	5.3608042057373	3.471571397486	9.68524080225692	3.30168893003641	10.2335969507714
ENSG00000064655.18_3	5.92731106452312	4.76554675589436	7.09949270082895	4.58923841822542	7.51485367861518	7.71999368228008	4.6734616053182	6.95379302286499	1.46633708668071	7.86768249734255	0.148336756645466
ENSG00000064666.14_3	108.763156109661	37.7481703561324	111.698888992402	24.7304337614825	37.8715691423954	153.956325973237	24.7500429249668	172.883987233328	41.2310606978832	169.144577487481	23.8298984738439
ENSG00000064687.12_1	0.449469560988143	0.916508454251729	0.505702772493528	0.56955415651701	1.11800233622887	0.715939337626349	0.544718968830961	0.622540407871928	1.71342294672932	0.773201953436807	1.84533756417788
ENSG00000064692.18_3	0.51340775655806	0.206709604868112	1.31158323839951	0.171203866627549	0.471431034564084	0.837139364468851	0.0047496689807557	0.906301849757579	0.0221148219977003	0.831239445175605	0
ENSG00000064703.11_2	7.26709753439836	7.93635532016585	7.06284548581484	10.1508902971989	6.50702346798638	5.67690962657163	8.29465887732031	5.58262805034578	10.0251992020435	5.53219525556819	10.2813768697765
ENSG00000064726.9_3	23.5610964318051	18.3587747492439	24.1790542868032	22.9817270042637	20.7811923281136	25.1067698682964	25.8869491559314	20.9460124999557	28.9672208034941	22.6195102290541	34.3515544301288
ENSG00000064763.10_3	0.570903000410006	6.98666658884832	0.689969522452088	11.1616947769236	7.28664665746542	0.714016510016571	14.3511805643998	0.635462202822267	0.598747259778801	0.56966727939477	0.427252371812754
ENSG00000064787.13_3	0.0109382796900277	0.0596670891947275	0.0060809920775116	0.00612786866868701	0.016019472864362	0.004329996543326	0.00425010081652034	0	0.034630390237359	0	0.020172616870954
ENSG00000064835.10_3	0	0	0	0.0319711490897845	0	0	0	0	0	0	0
ENSG00000064886.13_3	0.0951115785732876	0.192705684307269	0.0453223075689013	0.213134525312961	0.58370842834369	0.161359719440061	1.18258829493535	0.0309964330546248	0.319557499959182	0.127043092365373	0
ENSG00000064932.15_2	10.5473228587342	15.2221226348582	10.4426217316101	13.1425451784439	23.5249448514993	16.2194848121819	11.2890657049014	17.6079402946809	9.84634830951978	18.2177835276851	10.3675438197316
ENSG00000064933.17_3	4.23570140190358	7.17338226092005	4.56353145824257	7.12800110275957	4.1836377790565	3.58742833524459	7.34866276626493	3.31455531792317	4.9675479734177	3.61433510817984	5.61646117278956
ENSG00000064961.18_3	9.77356985362211	7.29422971940033	13.3320477532654	5.22826513730684	10.9931157827014	9.50233177640428	5.3310016185805	10.7950013807822	15.3297228321497	9.6001272923284	14.6530421373481
ENSG00000064989.12_2	0.167597446572187	0.0317991401138047	0.121530764517847	0.0653160584920206	0.0782600614987165	0.374991513792046	0.226506023984606	0.227184414253176	0.158194405403471	0.322081608751819	0.181420578045735
ENSG00000064995.16_2	8.04733390572433	35.0560160946757	9.26267489688223	36.288609955506	30.0172814939703	7.62748074635865	32.281065105314	7.02435411271863	12.9439067914942	6.47901496740562	9.3801838563799
ENSG00000064999.13_3	3.67306043925534	12.0937521207675	3.43759370467267	11.3545274165783	11.18433879497	3.41534818688126	9.95431307743026	3.3959015746659	6.94384036656064	3.57135827360889	6.56682230185438
ENSG00000065000.15_3	21.7423406729043	18.0472708922971	21.8481257212039	15.0878956015443	22.9358633557254	18.7920943807371	15.9697886549671	19.6801342348302	28.4110604353405	20.6314740496413	36.4882392467793
ENSG00000065029.14_3	2.48614417392455	3.00010764951734	3.02090859807956	3.01464059981201	4.45552610440546	3.00207353507267	3.2131626090868	3.03887404283808	2.58889839710521	3.23432602005158	2.43236178679672
ENSG00000065054.13_3	10.0764880671142	5.53100806883132	14.933700343953	3.7586723823149	8.70542077384422	9.14589920015737	2.53829668973668	9.92562540441439	3.77598905247001	9.7335504820554	2.94215912334678
ENSG00000065057.7_3	2.61621143437128	6.73356606459231	2.540163021468	5.47042149147985	6.85357877291925	1.63369522255583	4.19500341902157	1.79328609123711	3.01650039867294	2.02021330435329	3.27887623962824
ENSG00000065060.16_2	3.44318011947091	11.0326712235296	3.20036573782063	13.9582816578119	10.8397150370024	3.84933371347853	18.1435988839939	3.25050637806417	9.46637365624713	3.78324113208559	9.18748377475053
ENSG00000065135.10_3	5.9459887019048	10.0206961294816	6.55073629572089	11.6850702655277	8.47404765392008	5.95582085371833	12.9683275852652	5.70539003521575	7.68405426844176	5.26980369237006	6.29868248060223
ENSG00000065150.18_3	33.8219819359937	41.050542762685	34.3269732857073	48.1553936973072	25.8672981786669	25.1170504834275	35.2122316079143	23.3181893483916	29.2458287869391	23.7436626249152	28.7031995767928
ENSG00000065154.11_2	52.7650892661552	45.3402426595509	50.9838057787454	44.2551383422299	40.9765885340134	56.6518829620292	52.8133960849453	54.9755011680345	33.9354081277322	50.2647385777064	33.7406576507444
ENSG00000065183.15_2	3.68620344919763	10.158492952023	3.318600076434	10.354759759347	6.6237737349216	2.81837978996551	10.0869448195758	2.5015604678286	9.60910538741195	2.53330838939376	10.04057107597
ENSG00000065243.19_3	9.7628896146165	9.14266081866201	8.7836804980865	13.2516310546108	8.70813620840826	10.4480788768384	15.9756600224069	9.55139107730429	12.5362816032074	9.54000401459933	10.061934286906
ENSG00000065268.10_3	11.2068406767319	11.2731661827973	13.5588115129654	10.1091634017349	22.9408140038615	13.0833500136572	10.819703620364	13.0284526541253	15.3949936079027	12.981062962645	11.4724376662269
ENSG00000065308.4_2	82.975558686847	177.054076869992	66.9869129499069	165.505067856877	133.660160056926	69.854229602449	131.897802238507	66.2604470552028	23.8484249192846	72.7664857904354	17.289008745454
ENSG00000065320.8_2	0.252504094589722	2.72415456689178	0.148174999496113	1.48531357077139	3.99247694594236	0.755219776233537	2.08758852949798	0.768039456669193	4.82191814433642	0.798902433624584	0.892541115281876
ENSG00000065325.12_2	0	0.0242119031137495	0	0.00828862077360738	0	0.00585679968666005	0.00574873187112285	0.00562531652979669	0.528639070535328	0.0251521353928921	0.266035551326816
ENSG00000065328.16_2	2.53649560695389	11.991459235171	2.85677069285985	14.1548305769638	8.50352429804396	0.636898508793423	10.5892189166665	0.493125932421715	8.13073995649085	0.46749122055608	2.99746445340251
ENSG00000065357.19_3	7.24478082319444	3.37577056540887	7.21222924100193	2.86293424311809	2.51187739133042	5.03140087815141	1.79831813509258	5.60241436006187	4.5393973677793	5.2453935032814	3.83128055645954
ENSG00000065361.14_3	0.527440359744847	0.496445619184887	0.52895219513501	0.249133462189939	0.141364107811453	0.17194557306006	0.0522392271532065	0.184810295102967	0.369522251660869	0.184605866906528	0.777220079637838
ENSG00000065371.17_3	0.019818671434831	0.0216217260800372	0.022035857081235	0	0	0.0156907267391176	0.0308024128234046	0	0	0	0
ENSG00000065413.18_3	0.760010120298562	0.648903128234318	0.670517037308834	0.981132888590906	0.762204124611408	0.78811050471295	1.13948892663831	0.697283907344696	1.01627390322488	0.75836507643512	0.559889222500404
ENSG00000065427.14_3	28.8006249660284	31.2886641759777	31.4103660370967	32.0597245094768	27.4206873647029	25.7927061105648	29.9470718742534	26.741406920833	60.1339548191711	25.6603322775721	69.2218211725443
ENSG00000065457.10_3	5.48901210972041	5.57464586669185	4.90466306436857	6.32904744399899	4.41405397570615	3.61880764161376	4.49045415502821	3.43783332237256	9.1900864028952	3.51200286929793	10.0493357970657
ENSG00000065485.19_3	7.99867809313249	5.61154612318964	9.6099411642642	4.792221383355	6.09578970518024	9.59575154062043	5.23164841740087	8.92926732747254	8.68239984237256	10.2456256133123	9.07617090267914
ENSG00000065491.8_2	3.28471294278046	4.72633319958386	3.78159367461933	5.57846683273272	2.55048640316473	3.3377194267462	3.15553903500495	3.0091251257449	10.0484062755185	3.06683866464337	8.08493661730335
ENSG00000065518.7_2	34.7213366331021	47.1369309733127	38.8165530380144	46.0997905518102	41.9531478780803	27.4893807548288	55.6219176060282	29.1963755077257	55.9122172465944	27.1765161280583	47.708500535123
ENSG00000065526.10_2	4.95390606082124	5.61769818861405	4.89027948678667	6.85615207755688	5.90868869533119	5.43385187092468	5.02477392397684	4.57630289948059	7.94784685922974	5.22707689416939	8.22311370611755
ENSG00000065534.18_3	14.1378017503037	3.47701584341411	13.1257392385686	3.49398924668968	3.66384839692826	24.6520046562651	3.45135220370795	22.948150785759	4.42302051713547	24.4207582254416	5.88696649108466
ENSG00000065548.17_3	20.5442314105664	26.2269945991811	23.04966869088	30.5952540637081	22.212589112518	16.2197929395979	31.0394287654051	16.1996947373427	35.1326235073586	15.721356312523	34.5194110381448
ENSG00000065559.14_3	6.26816643630147	3.88080846403938	5.80203268526	5.43414975124933	3.87087357735619	7.22678241770592	5.6869264639988	6.10106433560544	8.8309798141368	5.86079089035915	7.05875838932447
ENSG00000065600.12_2	3.81024500181134	6.78847257446658	2.88697707404262	7.0406855748269	5.34022010213791	2.9193151712011	6.26816944890825	2.78056654836048	9.43650800441078	2.716361570585	16.8731513959681
ENSG00000065609.14_3	0	0.0660940178820081	0	0.00754213395307049	0	0	0.0261549581145959	0.010237382540469	0.292270764335868	0	0.0682778326102061
ENSG00000065613.13_3	12.7955471808069	12.2813112397394	11.6550533158433	21.5522351379901	14.9378805394363	11.9795865113345	20.5850856145071	10.4600976064594	11.3611119301752	10.9001797165957	12.2700435428374
ENSG00000065615.13_2	1.81683633622955	2.26601299522754	1.76176848894239	2.55629495221994	1.85553989243647	2.19625064526092	3.2353946501812	2.07057888573546	3.93839215494982	2.04988467678903	3.92051720707449
ENSG00000065618.18_3	0.0557365437550989	0.0836100640153818	0.0542254914449999	0.117093214103342	0.0136046690390775	0.0220637109888993	0.0378990471503655	0.0105958343100932	1.6889825343793	0.00592206362425236	0.539650463090292
ENSG00000065621.14_2	0.216609029434694	0.339703665539913	0.215754162816241	0.485396871333504	0.374508934373274	0.16791971878564	0.413806711371453	0.175009091578955	1.11031073853992	0.138089558570713	0.607535129750577
ENSG00000065665.20_3	4.05860175275933	5.71254174677738	3.74995029065895	4.97015842024675	3.18127258999704	2.97791642249906	4.74427162964121	3.00801016620583	7.80791998886184	2.98338624126145	7.32682992756719
ENSG00000065675.14_2	0	0.103764599242376	0.0302148717126009	0.10656726265648	0.0397983019325243	0	0.0950294165573049	0	3.097249614989	0	2.64363215477146
ENSG00000065717.14_3	0.864806722179319	2.04421693593409	0.912245191887503	1.20499878489885	3.0743317634487	0.570566582649414	1.08561341896693	0.834669922782225	3.92140346787169	0.782213969911835	1.09393483546944
ENSG00000065802.11_2	11.5339612785937	9.14908895413602	9.9692358571418	8.5026170782552	6.25886930115138	8.1844799952731	4.04724998580818	7.4383142939886	6.96823939590999	8.06297354030091	5.14787215033744
ENSG00000065809.13_3	27.0255157221722	34.9746867835311	25.2760165388462	39.3854995202216	9.67152413731717	24.6334842015224	18.4588823703873	22.7625648369683	7.43718801434095	22.9231093647893	9.16948326040306
ENSG00000065833.8_2	17.0130095538457	15.5470344697374	15.5937778732467	15.699105082342	13.7191000049434	27.5277160368435	26.9785002350842	23.3291605234474	16.3745053362867	24.3277706112594	24.6156492011506
ENSG00000065882.15_3	5.08078368473929	4.17484122606606	6.79004975780561	3.36565723545774	3.52327187568874	4.81918643623811	3.70563052737402	4.9151813543381	12.0704152870475	4.83273831203656	9.49807519553526
ENSG00000065883.14_2	6.61945181025923	4.94950176103383	5.59113991131072	6.43832857253035	6.33064092549514	6.66313807948088	5.65100665133589	6.12501817055475	9.95080226218684	6.26219095247015	12.1151861670591
ENSG00000065911.11_2	17.7242895833745	24.4518279929552	24.6748477962372	23.2582034779439	19.5940170312196	22.0896596346259	30.6906639466564	21.4892266267403	43.6743894040723	20.3560053619725	41.206966926646
ENSG00000065923.9_3	16.5284045618293	5.82733425895747	9.10936371025539	5.34475844647473	2.38752788688933	9.04063141729124	0.804503883773172	8.22522311445339	4.78723737575803	8.51908065263181	3.84317404946322
ENSG00000065970.8_2	6.72693429441454	8.01386817485586	7.38462310527959	8.81990872689202	7.08164511674189	7.84234036264416	8.13971126800894	8.03526074310002	12.2213721074092	8.26866064200154	6.28166510300163
ENSG00000065978.18_3	614.537240626339	820.545143306523	628.943493760438	859.342196163652	962.860011595708	337.740941881052	604.467730271647	348.223217158686	798.330607815026	326.446411473276	675.248686601465
ENSG00000065989.15_2	3.65115036022201	6.27630623675031	4.53898204856832	5.69104734021838	7.68212222316359	4.42666896088524	5.1406983793143	5.04058155102562	3.40629735041504	4.66098664030225	2.14305218885202
ENSG00000066027.11_3	9.63294685719375	6.19322546906665	10.6455484804824	5.9277268707676	7.87383825305647	11.4259133727114	8.05885338605372	10.458088464062	13.0228116009007	10.5261127682911	18.6934920414477
ENSG00000066032.18_3	0	0.0194466406960069	0	0.00665729700356627	0	0	0.0092345919798369	0	0.0591208288807134	0	0.0986196002223401
ENSG00000066044.14_3	14.3913983514361	26.8512743699555	16.7742925082546	27.7568083692186	24.8031168781236	10.3186942495579	20.0065125267599	9.97448520283434	19.2649674518261	10.2523589580019	17.8047414144943
ENSG00000066056.13_2	0.0200644063809157	0.0510762405891287	0.0148727221830027	0.0149873716527851	0.00652999725463936	0.00529509287476347	0.0103947789913461	0	0.108897493292381	0.0113699375110384	0.0493376282359216
ENSG00000066084.12_2	3.84573275807761	3.47905488471434	3.4976462537071	4.27988185531654	3.37088403594461	3.79734971441656	5.27863752017217	3.36468310140425	6.99261717636362	3.69129010266315	6.913083374174
ENSG00000066117.14_2	11.9335374879063	15.0543667439709	12.7645919996016	18.9965957034737	15.6344586410894	11.697794224633	18.3440243125327	12.554541125194	20.0359867479238	11.5365881196626	16.140340135558
ENSG00000066135.12_2	9.69505495433821	5.43964501696192	8.20987779929872	6.10061079038233	6.90497717046174	8.28565935996384	6.51160148394168	8.61642306082239	16.7566169868983	8.42482251984054	17.7920316106848
ENSG00000066136.20_3	4.23786390038691	5.14528136636749	5.06100362240811	5.43499393427293	5.9401346445343	3.77531458880456	6.37163336170066	4.12625137786766	14.9821458109796	4.38365188415985	9.23532036250181
ENSG00000066185.12_2	0.0407930558280485	0.044504309079548	0.181426883449695	0.0457063625711816	0.0199142604202988	0.113037568075475	0	0.0465299530364413	0.110700048610356	0.0520116366962811	0.16927077168003
ENSG00000066230.10_2	0.868703001670605	1.38650192524956	0.84068022058425	1.13555593750554	1.61779215491313	0.636819110737813	1.20013195374323	1.18660018574127	0.71304010829362	1.14862924590494	1.02355191139853
ENSG00000066248.14_2	0.813484864377741	4.86555393631865	1.20244273825473	4.65383199830962	5.88679671274266	0.181848747517743	3.65911330477671	0.160106272775385	0.467481714471481	0.317262089168102	0.220624521304015
ENSG00000066279.17_3	7.50079644335635	12.3779883488237	12.3178680158628	16.8268853339465	10.0014786297223	3.74085690341811	20.2541948792337	3.00824174190071	3.24740987184817	3.49896537432673	1.49403918508354
ENSG00000066294.14_2	0	0.00527752341597017	0.00537860628271312	0	0	0	0	0	0	0	0
ENSG00000066322.14_3	62.3606552330758	48.375891061172	64.1746037915916	49.3223520751552	52.011290083799	43.6739893947452	45.7963196798234	45.6279363960061	52.8393292457667	46.586098933765	42.6994392842738
ENSG00000066336.11_2	0	0.0708218644970574	0	0.0242449168302909	0.0422540373345151	0	0	0	0.0978679743433752	0	0.0598597299561247
ENSG00000066379.14_2	0	0.133016010933562	0.0271127457225	0.0136608749787233	0	0	0	0	0.0220576077251028	0.0103636113424416	0.0112427179810478
ENSG00000066382.16_2	0.00546180050887925	0	0.00607283166359765	0.00611964534852651	0.00533265848756324	0.0259451153131633	0	0.00415327749644133	0.118573432572762	0.00464257421610902	0.0251819326743976
ENSG00000066405.12_2	0.253852663136142	0.402832818266424	0.24376314994425	0.504213037101289	0.292914134584137	0.21924959816701	0.439374984257149	0.149163676765877	0.0835005521304921	0.137312508219649	0.212800311476327
ENSG00000066422.4_2	4.43115669068526	7.77833723741686	4.11468820156561	8.82717994377599	5.43450392340837	4.14867385096853	10.1756181959376	3.76435016497171	7.33394041706536	4.25914240898596	8.17203698839887
ENSG00000066427.21_3	0.865181775418387	0.616561896336083	0.94608696597863	0.642108594595977	0.449486648838423	0.79306492181454	0.674805153193654	0.746026837262877	0.789794067116118	0.800181626966927	0.680686337787371
ENSG00000066455.12_2	18.5467578217911	10.2430482966402	19.2468732809268	10.2304572150221	10.4669534082539	24.5481919841479	12.5544418096262	22.9373604604223	11.9588249023186	23.7108607841918	16.2501938613203
ENSG00000066468.22_3	1.56560443050806	4.44734767197344	1.53711880024853	1.21799193159467	0.369168026371546	0.53790122010051	0.229554798654233	0.507656237415049	1.07416882085524	0.602615690410858	0.277836669536392
ENSG00000066557.5_2	9.08137017378665	12.0415096122488	9.59678385487501	13.9495533298687	8.23006528469065	8.29598210817441	14.4280253258344	7.66117397686404	10.1946530550165	8.56373521889398	11.6807005922151
ENSG00000066583.11_2	6.23092900425076	12.210869803701	6.02993055125249	14.919534482433	17.7325710705935	7.18042433996958	29.088417325106	8.35316589888911	22.482523661135	6.88524148358527	21.492831459109
ENSG00000066629.16_3	8.83937021026459	4.2427249615736	8.49694378486893	4.89282528106358	5.58002097350528	10.2922562987161	3.95649187408068	10.0767491618564	2.27996197993343	9.62177288585827	3.2566410629664
ENSG00000066651.18_2	4.62682724848206	4.95697763034999	4.70032204134332	5.76218753637859	4.54992730643704	5.61327874563643	7.04880010401463	3.75880722846984	6.74460965312763	4.95141758264163	7.65812154378337
ENSG00000066654.13_3	7.76818754868597	8.55005066089015	7.81027244569146	10.825767464911	6.83816370560518	8.02032185142188	10.9388507738146	7.57240809306638	8.95797416895387	7.45766811293552	10.8844036872577
ENSG00000066697.14_3	15.1666023381353	13.1230251563906	14.9811380640742	16.8853958037042	11.6770844174611	9.17460379172681	11.7753609399702	8.06893466251217	20.8402284873118	8.51649912646679	13.5157308189744
ENSG00000066735.14_3	0.00662675825507448	0.556682637587316	0.0294724695953286	0.683092277799321	0.718177912981601	0	0.303831881550932	0.0100782757958347	1.00105494668579	0.0168983929171606	0.49495916141785
ENSG00000066739.11_2	4.08683454881994	2.0690227357198	3.15624063298686	2.17921738637446	1.8693908935888	4.76826087338539	2.64148511088698	4.34712493635999	2.03338365781568	4.6146220112469	2.34100502350314
ENSG00000066777.8_3	7.02752844448909	5.38596920564556	6.23372569994146	6.54714254024066	4.3576248790089	7.5390879398897	6.29569403169705	6.72256109604009	14.8745449528734	7.04249926518837	20.0805935656722
ENSG00000066813.14_2	0	0	0	0.00614890082396076	0	0	0	0	0	0	0
ENSG00000066827.15_2	0.970863269984007	1.75617003918396	0.889310245201695	1.91632912285803	3.60990721264928	0.92396871856749	2.67775930556903	0.925702088143343	1.51070324764627	0.842345014307955	1.4750648107413
ENSG00000066855.15_2	6.03515151291439	9.35929273353448	7.53836245489382	11.3676186725089	8.7631349979978	4.87000295604493	12.1382567149962	4.92022338778191	11.7057708563492	4.40647589874765	17.6049159822269
ENSG00000066923.17_3	0.396428846163058	0.25039183099748	0.330584069130964	0.146110721548036	0.193527724764898	0.334506989164278	0.125658986811733	0.273688066998105	0.330285884286404	0.430077192403149	0.216444916601227
ENSG00000066926.10_2	7.22651765545864	4.69543842216984	6.83306655576953	4.54189734705077	5.83410363708157	7.39336309848446	5.16464117786711	7.9003137564467	7.64142991484365	7.13800508220097	9.21097561045262
ENSG00000066933.15_3	3.0837248005698	1.43252983032605	2.28826593923867	1.82540533073715	1.348929838251	3.11172840216853	1.73501399974699	2.63742103078749	2.0835764592992	2.83163766059915	2.15660344300296
ENSG00000067048.16_3	0.475948606665785	22.191521490588	0.780779035062024	29.6360516913812	18.8925179546773	0.926595112504357	33.8272575391485	0.723844319950541	0	1.07440559386724	0
ENSG00000067057.16_3	27.1992086083602	49.4898776163233	22.9646301815268	40.0803970244237	43.8654618019569	13.4349316941317	27.3237083186036	14.9173111533541	27.5595851478087	13.8575627534892	33.5661248959127
ENSG00000067064.10_3	15.3184801145544	17.9233385694892	20.7770810023605	21.6360854174025	21.594044100527	12.9080731893821	44.6596922773897	11.4493200544619	13.7098879511551	12.1513617312524	15.8047366469445
ENSG00000067066.16_3	6.44341479225316	7.0412338478149	5.44420839928544	10.8014063519358	8.33842974365921	6.18566052080155	16.8166344038146	5.88451977391003	5.78677090769294	5.91125015572306	8.20561239098349
ENSG00000067082.14_2	60.7634461512187	39.7574304669124	52.3575517841692	49.3374460632452	26.0818259233462	60.2091753650164	27.8772648757405	58.761138313038	26.8094035301002	57.4082146679779	22.0975392997515
ENSG00000067113.16_3	7.83925779080505	6.05697906929612	8.66687966390129	4.35440389946804	11.3615992312596	13.8546315190919	8.31816408080611	12.5808976441248	5.20283822215861	12.1187629490794	5.09897413004734
ENSG00000067141.16_2	15.482376889367	3.15915074384281	11.0204342811726	3.04672013434555	3.37114547440187	18.1222384588169	1.80450264193408	17.5485813762192	7.95286951417545	17.7312669671804	6.24563801941952
ENSG00000067167.7_2	102.794082666195	63.5418650434982	87.581775353955	67.9486426092297	70.470908649876	167.976965861265	95.0974853044808	160.187842226044	105.024768075434	151.278666316414	168.986713772251
ENSG00000067177.14_2	0.394825387589269	1.19993429252117	0.22733717059036	1.74582109854074	1.59014585430085	0.401900050813228	1.74778468749722	0.310956867247735	4.12630799303744	0.401527105025647	5.46109271782397
ENSG00000067182.7_2	38.2308852428935	34.2575113893594	38.7542885330382	30.7865162351963	45.971063279452	67.4567966754924	45.0593269034437	69.1768925005558	43.6829854741091	70.2761841604245	42.0769710513345
ENSG00000067191.15_2	1.9753493875686	2.39604324312825	2.47702106071582	1.97992179561941	2.21208581653475	1.47397501446034	1.26041310938781	1.48770353085455	1.77541665923355	1.65224072478563	1.37921239372125
ENSG00000067208.14_3	4.34936980813336	2.72073996109529	3.74725926948716	2.19416497314133	1.90671343471999	4.79685764960206	2.13557192415298	3.77631386611727	3.21006955846271	4.17521800523159	3.17256568767461
ENSG00000067221.13_3	2.43089333162115	4.05744990322767	3.26435281392848	2.44555910430692	4.53372572033965	1.69755484213144	3.04977012574903	1.99820965509362	0.944599497096113	1.90985278137453	0.840582589697426
ENSG00000067225.17_3	363.428289976759	346.902106372882	389.607365991288	316.877942899184	359.639345096184	273.310914565818	266.806559280641	292.962305427679	416.05302116319	284.772277368072	354.6670864821
ENSG00000067248.9_2	12.9658194540408	15.7240097852474	11.5246694669571	18.1831959640752	12.1883350531841	12.5039580365702	19.0786397206076	11.7652437651684	9.66676755283401	12.1545064310017	8.58105793400609
ENSG00000067334.13_2	6.32346618634164	8.26292134076747	6.83890253814933	10.3674540444991	6.73786116246073	6.4724654726871	10.7719384574059	5.33825855001869	12.2263509599768	5.41548656854726	13.1607893658862
ENSG00000067365.14_3	2.66864869826404	4.79321761133889	3.04560159667889	4.4364907963371	3.66471610404757	2.09992451939581	3.26247707412691	2.30152458519359	2.5219109087243	2.02401555523463	2.47079363346804
ENSG00000067369.13_3	6.04818834143654	5.71112654355224	5.59443781648099	7.47556392400461	6.29886018300551	6.91390356532148	7.25232152021924	6.52533253324922	8.34520239826524	6.86932484735202	9.80362238591846
ENSG00000067445.20_3	2.15985746305774	1.9127211187453	2.58678847530256	2.04654389824194	2.52533934329239	3.28275889810611	3.58481195600842	3.5027830860759	8.15261793374126	3.83045000807404	3.62058373900446
ENSG00000067533.5_2	4.23112167761081	8.57533619602799	3.6562275356881	9.86964337965536	5.72251417918021	2.71134683208309	7.58232866141989	2.46166648659747	6.80699509233255	2.27857990117193	11.9246459458239
ENSG00000067560.10_3	386.773070825811	219.152481294928	380.244476999464	196.493369779943	180.857155977445	349.744858773941	204.530413046621	368.265115715935	233.199384741261	332.636474280069	196.838969445973
ENSG00000067596.10_3	6.91625825567985	8.29635531707055	6.57690737573218	9.69065051178281	8.5337165928361	5.37662774176238	7.96662253870089	5.56671212490854	7.44040906704368	5.39612809507835	8.34807706537006
ENSG00000067601.7_2	2.23851893856416	1.47452012723936	1.59668494243522	1.60899332013551	1.23712646101573	1.40443846373019	0.525152079759027	1.86280764813501	2.1395047130794	1.65145124440991	1.86943066081845
ENSG00000067606.16_3	0.111398270908117	0.370995520489606	0.123860793842809	0.190508021835291	0.211804172346067	0.148539975709446	0.168580282282519	0.12929387814452	1.85093255059819	0.0598038462799041	1.66517079771261
ENSG00000067646.11_2	0.0810030374005486	4.63071885445219	0.126091191614102	8.95795501970101	5.70222706167229	0.237285690797117	12.0167613474261	0.221747595979711	0	0.240986308979663	0
ENSG00000067704.9_2	37.8049032745746	53.0652445250871	38.1619089221624	56.919345927675	51.5935694541379	35.7347015134925	68.0372975842663	33.2842402111112	38.9323078521699	32.7009585258502	53.2668046894389
ENSG00000067715.13_3	0.0896234869151035	0.473843423241862	0.061323068859267	0.185387371439009	0.100966588287394	0.0818725401224207	0.176796078591496	0.0943639484893643	0.667271504898658	0.064460577355082	0.953570844465831
ENSG00000067798.14_3	6.1243369394586	5.12383593246357	4.18824558472078	9.3256798905433	2.56831599150246	5.06195257539797	4.27473143786543	4.63744697570324	3.50747045242986	4.2837558335676	1.72481360001554
ENSG00000067829.18_3	14.9619079588977	10.9479863238188	19.0358418075907	8.41892021066381	14.2863746193705	11.6368250716491	6.90192282962648	12.1918352654011	17.513756770469	11.5692231805823	15.1184556953535
ENSG00000067836.12_2	3.80481361808625	4.90689310602158	4.32508291253956	2.81935533935039	6.51582380960716	2.85834087862856	2.87172492162552	2.93024158494447	3.28776339049778	3.30645068471969	1.9503902563657
ENSG00000067840.12_2	0.0721936538583236	0.517576605363046	0.0688030423586869	0.196444703909657	0.261807611653179	0.0408262516743454	0.064116701744364	0.0627402269308078	3.75964073178192	0.035065819718448	0.665705650736815
ENSG00000067842.17_2	0	0.0518645916801741	0	0.0199745419120806	0.0464155047757429	0	0.00923581770215968	0	0	0	0
ENSG00000067900.7_3	14.611910717488	6.082909676351	13.3618969153279	7.20415025135494	5.79782197351276	12.9941836444469	7.26319397633064	11.8219562627836	11.6322212511705	12.834591723542	10.6802279965735
ENSG00000067955.13_3	16.9474696099578	19.1280953960615	21.0496817635763	21.9530293993273	15.530446350276	11.2542640066619	17.6105279350047	10.9826015089017	25.2755503941717	9.88015351673668	32.3647163962898
ENSG00000067992.12_3	0.282410552546128	0.942434478356143	0.406359193032734	0.651464063920414	0.421709403408702	0.32880660207483	1.00694744792385	0.366340650653639	4.65837032015565	0.451861145522175	1.04165555064776
ENSG00000068001.13_3	2.35426194198827	2.61143354217764	3.59241196392855	1.84316312386196	4.55872254545467	2.33962717515952	2.72512910915658	2.86886934862051	6.46003996543109	2.18534701907708	4.08745152736707
ENSG00000068024.16_3	2.04963134410722	2.3968673223303	1.81346301304237	2.43158669459702	2.95270473258288	3.11552126360026	2.44382513777	3.14009309410984	0.633156303613654	3.24528023401916	1.13646318349176
ENSG00000068028.17_2	9.87063468973173	12.5192083569848	16.0433544287014	14.1376369190614	13.8149707001507	6.6790860934957	9.11583733344943	7.23778915145589	6.74046474372956	6.9332137795216	4.25947297367222
ENSG00000068078.17_3	0.435293297941728	0.767915684800393	0.648754048868458	0.269803693828851	0.533511852654281	0.175980231875879	0.064774912609913	0.11972591349847	1.7676932151994	0.0708515986026088	2.34001103782284
ENSG00000068079.7_2	12.1853489103797	19.557196441812	9.8649718440372	25.4754477383252	35.9132440092058	13.5816958377962	86.2112464843637	14.2872661675301	11.6998112703875	13.2701289530758	23.8116322175629
ENSG00000068097.14_3	5.16864274228865	4.29437327525392	4.94926798580748	4.68858740333847	3.35830193238206	5.73766169730676	4.47398718730613	5.70670566164275	11.5303833499667	5.88651421109955	10.7957252511949
ENSG00000068120.14_3	14.1572998346692	16.5718947335942	15.9139713486734	13.2249467003844	15.4595806333742	12.1931306579826	14.5309007386696	13.7714389648104	24.0555937105596	13.9592292848041	22.8429945464571
ENSG00000068137.14_2	3.85903327322741	8.66430237164542	4.6224098503734	6.93484377683175	23.8535565381468	3.31354630750496	7.7724530563752	4.22454127013209	4.94101434957467	3.6446769083375	2.96538098003551
ENSG00000068305.17_3	9.2967226964773	11.3204020418426	7.79212090148979	14.1324898094689	11.0778645267272	13.8403221670346	20.2668889813429	11.4939846588324	12.0119010869133	11.8919005571409	17.5327175327168
ENSG00000068308.13_3	19.0323965433601	10.0080180128329	17.4337370385049	9.76162313819277	12.6316397784557	16.6273434356009	5.85989749355275	16.1692018594071	28.6257885305596	16.0611509375723	29.9050789614454
ENSG00000068323.16_2	35.0804088621122	17.3569403140163	34.9603631680369	16.2680448350409	23.6878570081607	40.0218820543852	13.971767333304	41.8182747310884	40.4883123156764	46.3095032891223	25.0032167980623
ENSG00000068354.15_3	4.3678418313447	3.85149859780481	5.00972661313444	2.98149324257396	4.40947844925617	4.28903024403828	3.18007377685004	3.96633968601898	7.18276771718759	4.60483007673851	5.65042020517723
ENSG00000068366.19_3	25.3826761638592	19.0120292438606	21.5566742299306	20.1745675663958	12.4968736049521	25.2068112972919	23.7166742739029	23.8019024377098	20.0058341551429	23.9483655634002	35.1502990567478
ENSG00000068383.18_2	4.49395059441915	3.91433171257333	5.60114502916747	3.24853100411474	4.23435962830479	4.485663774695	3.74574710964117	4.74012910668593	5.8025673753174	4.52842276163129	5.49180987323768
ENSG00000068394.10_2	10.9998404788227	12.3370441185498	14.8022517760575	10.4529690302178	13.9516427681636	10.1940994279776	11.4240172574445	11.4719127323189	27.2929847173254	11.7748234660455	29.0072966486353
ENSG00000068400.13_3	5.80490074113846	4.36242739369174	5.98861539885656	3.85697961071548	4.3513721539191	5.05177867432758	3.5854238159984	4.88694871463816	10.2176797535384	5.10665926323507	9.73997695193999
ENSG00000068438.14_2	20.3274978822261	12.9251546668701	23.2429110506511	11.1084603545649	11.4149899780351	15.1679447227738	10.00614021052	15.6590087250116	35.6047575392771	14.9199629653467	37.2009324455231
ENSG00000068489.12_3	11.4559498620636	21.9795656466618	18.2034974780865	24.7494071989529	16.4669213465364	4.42198137675645	16.926661933532	4.17210975959921	24.2788088230206	4.13197184223148	8.24653363909853
ENSG00000068615.17_3	0.0249648952256226	0.317754976304487	0.0647682171051245	0.149182848838281	0.259995846082117	0.00658835533525402	0.271605141622582	0.0126559165941746	0.700054350157221	0	0.0767346848074486
ENSG00000068650.18_3	3.8305683431339	2.11265030609434	2.91794188618223	2.41444451040248	3.41851561513325	3.77347296226321	1.8240555016752	3.26487259853492	5.14294815510489	3.62456685000182	4.99619739522967
ENSG00000068654.15_2	6.98429830820596	8.55546703015428	6.0313635533681	9.26891832523381	7.81503251140746	4.30252401403336	6.4415036012975	4.12743525639634	10.331888533513	4.34908309877902	9.24056113990004
ENSG00000068697.6_2	236.942513342984	196.352794397436	255.776070125361	182.14279076359	228.060597057456	266.659788767564	219.528614163757	283.254436587972	148.547310604889	250.194236273283	168.82435070573
ENSG00000068724.15_3	6.22365605023163	6.31893622306933	5.63765633937305	4.6921537486281	5.54181856806328	5.07528060802249	3.32442653455167	5.00206481029421	3.47922972609344	5.99113078850102	4.33091046925471
ENSG00000068745.14_2	11.2801612231345	7.32999581388594	11.6304423020117	7.20687912533294	8.82941085405822	10.5945299100042	7.49770381298916	10.7206010127101	14.7978152195338	10.5693798874172	11.5320060686141
ENSG00000068781.21_3	0.0104262642690459	0	0	0	0	0	0	0	0	0	0.00961417336432403
ENSG00000068784.12_2	3.52306052967283	4.64714965770186	4.58815372311737	5.01130176266074	4.1329096876034	3.18270452363944	6.4617387098397	2.5440524669277	6.44592815262256	2.76833525703599	4.81978996851416
ENSG00000068796.16_3	8.88092766996339	10.0981386646442	9.86404170184299	13.8278501309559	8.85406622727514	8.30820036791014	15.2676636929314	7.78728568853286	12.4954361007089	8.09091088441294	11.1293582255522
ENSG00000068831.18_3	0.0367935394241315	0.0561972969269605	0.00818195285116863	0	0.0934012855182817	0.0174779840747863	0.00571849528008473	0.0111914581322582	0.0532515026736209	0.0375297641513271	0.0203566372911279
ENSG00000068878.14_2	14.3784567697247	11.3988785590647	11.8505228781556	13.4162411359249	6.78661894149632	10.570266976174	9.91659784240793	9.53416502790052	15.3749947408873	9.96621375238876	10.638270116716
ENSG00000068885.14_3	3.45059504676232	3.30161497131427	2.87226571075333	3.11113813940529	2.60138526729357	4.38188529075294	3.51549976737641	3.52543565425489	1.27560913157118	3.88242402533718	1.92175734946621
ENSG00000068903.19_3	8.40163920386549	8.8991814636227	8.82969429076912	6.91510681988529	11.9322543310929	7.13576890820924	6.85876544400893	7.96958765826577	6.81252616791504	7.75288710107601	8.05235831581918
ENSG00000068912.13_2	44.9431039980243	26.1742255514517	43.3837822492153	26.3393053652267	28.1293538219225	43.5545698982169	28.4961356396633	43.2647782070438	33.9356294850706	43.0616687621235	34.6894063305229
ENSG00000068971.13_3	9.62775325472501	7.76923825188084	8.52258965126859	6.12175532103412	7.56152018589236	8.01090146620191	5.47221378134563	7.43208955137704	7.10150430323071	8.0596724844057	6.21205459022954
ENSG00000068976.13_2	0.0449411551608946	0.254954920615319	0.0599626594818429	0.271912023467284	0.263271240449041	0.064045004082112	0.111756917194252	0.068348555788656	0.178869883804929	0.0229202052897685	0.0414407352202443
ENSG00000068985.4_2	0	0	0	0	0	0	0	0	0	0	0
ENSG00000069011.15_2	4.06771598633989	102.556003637578	2.84978047007932	107.154798323566	159.483958639972	2.88731717096231	119.981021514982	3.03500486892542	3.69105260343275	2.95900437821096	3.42165445288651
ENSG00000069018.17_2	0	0	0	0	0	0	0	0	0.0127151547200278	0	0.0259235544278853
ENSG00000069020.18_3	0.924390103420703	0.609087338760417	0.963355115884758	0.799869131428825	0.780408315169311	1.02652636961215	0.590326405160125	1.0091530359573	2.14976225575345	0.975042453110158	0.286943275195472
ENSG00000069122.18_2	0	0	0	0	0	0	0	0	0.231415815904507	0	0.0496640726934224
ENSG00000069188.16_2	0.00771437559598229	0.761667074858233	0.00428870519053243	0.600725413641784	1.02434824169339	0.0244303277013296	0.878250909642664	0.0117323737876556	1.18628767522341	0.019671843292554	0.234745859235193
ENSG00000069206.15_2	0	0	0	0	0	0	0	0	0.00903363100229504	0	0
ENSG00000069248.11_2	7.57709206507409	11.3512888372562	8.01540166487389	13.2914741343973	9.69855598500458	7.95771465057648	14.0195307476788	7.44721592088459	11.4366229085373	7.95528533875748	14.6800014871534
ENSG00000069275.12_2	40.9266646146286	65.1992547172253	49.1934553035095	84.9379364048316	72.6994170890262	35.0879741887809	101.684637234062	31.3868084902718	47.1484094525577	32.5207274170179	58.4120925862183
ENSG00000069329.16_3	16.481276804429	19.2904894792671	17.6499879745819	20.6979898709789	15.0227038351433	14.8729904816372	21.7763026436191	14.1277504123305	24.3036537164481	13.9779381009728	32.2996021932695
ENSG00000069345.11_2	16.6651192701163	25.3091013940848	16.4357207576944	27.4290299092937	19.5339271468886	15.7768212361897	24.6782070340157	15.986891861759	29.285708061296	14.4059600490496	39.5549722726952
ENSG00000069399.14_3	6.86331839892898	17.4462519835728	7.37011738134632	15.4727738808982	15.0739649025347	13.0214108201934	10.7207075751855	14.1449191439944	7.85721651316736	15.4591835838124	4.12577926531647
ENSG00000069424.14_2	0.427323732765552	1.97238719296198	0.4333602994714	1.38376324296752	2.16862619755285	0.643176614719355	1.78080204936116	0.574905697269882	1.6948405019438	0.710491104594224	0.757769097401016
ENSG00000069431.11_3	0.516462702767902	0.395255427530266	0.274264469126777	0.380020703953575	0.0714982981085194	0.466868010559659	0.0119804839132354	0.44255395673104	1.14701838849018	0.570041448674548	2.00445582648879
ENSG00000069482.6_2	0.103316258702961	2.06645488985709	0.0382915393434692	2.16085618740371	0.70611371851821	0	0.428200926572745	0.0523760240589686	0	0.0585464320760703	0
ENSG00000069493.14_3	0.508388662200859	0.989928211770498	0.78707634413053	0.821985274269569	0.508934300909447	0.75404801669436	0.840152745108231	0.577438701354447	1.18169424464677	0.760337809123609	0.492527039728592
ENSG00000069509.5_2	8.44844888893408	6.94771434149106	11.6708451580095	7.38636381837427	5.87406626521837	7.98090477959614	8.03259332862292	8.079160823392	9.06061566559639	7.18124928109625	12.6299038330967
ENSG00000069535.13_2	0.0619444880958606	0.0506850355048121	0.0344372197485368	0.0520540293205173	0.0302399181062303	0	0.0361030701667612	0.0117759998748978	0.35020553254314	0.0131633278621396	0.099959468344812
ENSG00000069667.15_3	1.75771029330918	0.796859578739172	1.01953470658051	1.00973106761749	0.613093931208383	2.68544301933296	0.622732054673171	2.50737920340984	1.73256295270055	2.40301494096265	0.276190826796387
ENSG00000069696.6_2	0.606233971175128	2.38099560153411	0.943677746853269	1.32454067972444	1.33177459242723	0.263980276736854	0.211998596856005	0.0921988236650767	0.548378710674186	0.283417054396684	0.419261277180847
ENSG00000069702.10_2	8.35748024162381	3.30486033974951	5.63266124403358	2.97922262155172	2.89738191111025	13.4859281840947	2.56988192505857	12.7260802397616	2.45638384716558	12.9575595678067	4.23977424712328
ENSG00000069712.12_1	0	0	0	0	0	0	0	0	0	0	0
ENSG00000069764.9_2	0	0.437665584362043	0.0446048397370161	0.134846056241591	0.274177967166569	0.0635221356696535	0.124700090623783	0	0	0.034099624417066	0
ENSG00000069812.11_2	0.00828007744983969	0.379401909935596	0	0.0371094750670404	0.0161685968642707	0	0.0257379880037252	0	0	0	0
ENSG00000069849.10_2	58.1980272030729	61.1299581194566	64.4584124753182	60.0438594920084	48.042382588258	50.4931654880793	60.8444268415466	49.1430612735949	57.8472371858044	47.1124317095111	77.2942778417023
ENSG00000069869.15_2	15.1629698795563	4.77857496989947	11.8524037026867	5.32672309580391	3.81042746913123	13.3528877969073	3.83978131089059	11.9531563755991	10.5106331467896	12.1021917332578	13.3965246541447
ENSG00000069943.9_2	3.06551911005484	1.65607569332448	2.93720218125598	2.08735282303694	1.73230389521357	2.82501482094393	2.58905062659709	2.73584581857998	2.55897387798411	2.75652895188631	3.79020686873885
ENSG00000069956.11_3	13.862838010269	10.7428128204132	13.9175479097788	13.467296017691	7.39022319229185	15.3533638328187	14.3511493618399	13.5367588793608	25.1177451404805	12.6175443079408	26.9168409010624
ENSG00000069966.18_2	1.5717761905119	1.00609782775946	1.50437215914126	0.76929766321319	1.02526553196793	1.81996505890876	0.721876843962848	1.83761016601418	2.66697072456479	1.89102950995967	2.73732038010008
ENSG00000069974.15_3	3.92190115552187	3.12842266514088	4.16527235284802	2.61329491760688	2.70615435558017	4.24332399521148	3.39533540238491	3.78406261243164	3.04184839192944	4.17554615921661	2.55580577483735
ENSG00000069998.12_2	3.86389411599811	12.379090862585	4.88108520156216	9.94921303292393	12.0703374415607	2.12557214430416	7.78152818346337	2.46918573713979	5.86626903667978	2.51336891347636	3.70512244102481
ENSG00000070010.18_3	5.27855885238344	8.10703352351943	6.4901879928886	7.98722086702424	7.44041311959026	3.10796009672718	6.03750562392375	3.05916509570612	7.76485359855867	2.71822720353183	4.63586063167418
ENSG00000070018.8_2	4.27910749985758	5.33465106254364	3.47687325411436	6.01739274674674	4.80377349745801	5.4383600466301	6.29050855720832	4.63718073123421	12.3526614898625	4.60917929994253	8.49068507947587
ENSG00000070019.4_2	0.0214366189951081	0.0350803058760862	0.0119174051104884	0.0240185458088924	0.0209297589765649	0.0509150371611204	0.00832926149964939	0.0652035731641457	0.00969541962731354	0.00911064899436095	0.0296504144791051
ENSG00000070031.3_2	0.489293757063205	0.40035638700659	0.680040999269262	0.548226589310075	0.716586911845178	0	0.190116531606751	0.558105174398845	0.442598555008619	0	0.225591587029548
ENSG00000070047.11_2	7.98556418021328	10.396913238998	8.09372561543185	10.4168753753514	19.245619019118	6.90597596029144	8.99182977959732	8.01392207260384	8.80294692325256	8.89207553909738	8.16505462758378
ENSG00000070061.14_2	13.56880031213	11.3709687060919	11.3994571077904	13.2539760597142	11.5784236440699	10.3851129660875	12.7418626825626	9.16407219894189	11.9926425429679	10.0926769316321	10.6825897102063
ENSG00000070081.15_3	13.6924193440578	6.10882869557025	16.7129053321245	6.12325522492666	7.20673727695946	15.3366657955165	10.1144319752921	14.4693497482306	7.87444089527203	14.731310696806	5.55797980838014
ENSG00000070087.13_3	53.0216636959907	87.9750573299201	49.0844104328377	84.4600433382214	63.1788016474848	51.2515056319878	105.870811939908	50.8093110137163	52.1408760209842	44.6816498403811	54.2322831008532
ENSG00000070159.13_2	0.434489919040968	1.37807515143319	0.448235127882531	1.69132976434926	1.30763668685785	0.393640224022711	1.49677537490098	0.367863620704311	4.3232734592065	0.361705070605036	2.65584156620109
ENSG00000070182.19_3	0	0.00991947181454183	0.00336982136112307	0.0237705883057882	0.00591819680781964	0.00239949578280982	0.0259074315004326	0	0.751177117020112	0.00257616983816989	0.198423469420182
ENSG00000070190.12_3	0.0098439707060869	0.0107395512785409	0.0109452509117216	0.0330888739590184	0	0	0.0229494230105775	0	0	0	0
ENSG00000070193.4_3	0.0594757605729435	0.0648867209761594	0.0826619082472766	0.149938424542294	0.159691072018636	0.412018369189084	1.15547410441832	0.373120463654891	0.0268998789659838	0.315967957899748	0.0274216276495565
ENSG00000070214.15_2	7.70939154655025	4.67488114403932	6.23668885544099	4.97835864029093	8.76965326670074	10.142635555691	6.72559878354712	9.57673998896158	5.81581482789916	9.61071524245777	5.22654488310005
ENSG00000070269.13_3	1.89014475188902	0.798234400935263	1.89822116542343	0.857057960036934	0.947080015345707	2.20738045152214	0.956255319184831	2.25923075178218	2.60726002814289	1.97885055797538	3.00539273625449
ENSG00000070366.13_3	2.60460607973924	1.86043951528815	2.62714645050275	1.71581832336514	1.87206124060974	2.5860262281432	1.29223038765794	2.60639452679271	2.93545502692968	2.5889349867256	2.3235035714692
ENSG00000070367.15_2	9.33502450404013	4.8591007950473	9.54015051793948	5.88389909023944	4.62667260116277	9.65128304042581	6.61242683330774	8.83936517368954	11.0624121141628	8.81548642659525	8.56196764946882
ENSG00000070371.15_3	1.09163443461031	0.8944267690609	1.40201605538041	0.619046465198259	0.852658550758454	0.839569437248474	0.443201595974975	0.782669189137553	3.48229213423183	0.840789226570157	3.77169915121835
ENSG00000070388.11_2	0.016116047073896	0.15824021343889	0.0537570206765766	0.0722285571229256	0.188819877419248	0	0.062619375961187	0	0.174936361914854	0	0.074303924453577
ENSG00000070404.9_3	12.9187431407192	13.7118472787565	17.1556583670887	9.69889162786762	18.7275211385844	8.14769251747147	4.93453749545336	9.46849903472289	39.1509232075158	8.77242023493906	38.6584688440306
ENSG00000070413.19_3	12.4606228159147	10.6749798462328	13.4816277859772	8.1710214375859	16.938810548473	13.3180928970423	7.04516578008569	14.2251599330897	15.144214321815	14.6992803816324	14.3699627282642
ENSG00000070423.17_2	6.96655779507382	8.35480565516383	7.41843809992325	8.15000923902266	12.6784230106612	6.87412713246167	6.29945906887714	7.55676960393127	11.7809581909624	7.79391003667137	9.82484916326399
ENSG00000070444.14_2	2.51346076969853	2.93799571353942	2.38400807507346	2.8909091039988	2.98490304388672	3.49255298638329	2.20834030790051	3.68216411120338	2.24111157645834	4.00259578595224	2.12849074150817
ENSG00000070476.14_2	3.24961020305359	4.70044628028832	3.4710653239309	5.16150452927239	4.8245185425466	2.69321076557695	4.03857439072534	2.64692208034858	6.09365623706682	2.70529558029905	4.71359776514642
ENSG00000070495.14_2	6.19539836908694	7.1190864327156	5.92944711260991	6.65586940427584	5.75598526978202	5.06531831181566	5.47312019462378	4.83089630518766	8.62333101902495	5.55303443120576	10.1115977120803
ENSG00000070501.11_2	2.33338067634063	4.97237562391331	2.33983127649207	5.05781086937529	3.4705424571245	1.83010583564962	4.61794259128089	1.69973336723272	4.47783404130859	1.6682738803946	4.55463150832015
ENSG00000070526.14_3	0	0.0283314844633434	0.0144370652977117	0.0145483564158561	0	0	0	0	0.0117452922805362	0	0.0119731033719279
ENSG00000070540.12_2	15.1076998322849	8.1549371528538	12.2618468432614	5.86853841943122	9.59809400706914	24.4429144905356	8.5290903253632	25.1680497737798	10.8803526613539	23.6027135779925	15.3022314514108
ENSG00000070601.9_3	0	0.0166502400595889	0	0	0.00745045195543819	0	0	0	0.0552210912333917	0	0.00703651958861554
ENSG00000070610.14_3	9.68486852870357	19.7997614056263	10.0843156601195	19.7079069380746	21.4782119153096	6.9075263782286	18.3192299902823	7.87494186428985	10.6240240280957	7.78059287823353	7.10831904489671
ENSG00000070614.14_3	45.0663735097228	34.5887079170424	40.1773845962649	32.6539439935325	41.9457145594134	49.0484214046121	31.2862699505615	47.8529649553769	36.1798191981463	52.6079229016421	40.6897242024156
ENSG00000070669.16_3	26.651188440279	12.2903569472043	36.750423068658	10.0325465843744	12.9516449252017	39.3518988835769	12.7451050198756	37.0247348524594	43.5794161061921	36.073407121708	29.6627871211964
ENSG00000070718.11_3	2.93903697478787	7.18332238930275	3.50578688762865	8.56027516878979	4.98687857899139	2.43418524287449	7.58912114624675	2.45731680754673	5.19450335652444	2.66798591041365	3.15741953548049
ENSG00000070729.13_2	0.0122692186273728	0.0669272118591449	0.0409254599724664	0.0343674519881281	0.0479164720444569	0	0.0476724106385798	0.00932979326893109	0.0388441181807373	0.0104289341872967	0.00565679096004486
ENSG00000070731.10_3	0.158965192538449	0.204959725562444	0.128544870617198	0.129535785466422	0.507948630862495	0.0915309275756402	0.190914309176438	0.208794027478458	0	0.196540637053302	0
ENSG00000070748.18_3	0	0	0	0	0	0	0	0	0	0	0
ENSG00000070756.15_3	218.020062109904	330.772728243183	208.198158204311	327.377280325339	268.820221089556	264.751118133406	365.294272668701	267.118273795269	512.690490756495	263.927734691747	568.444085905027
ENSG00000070759.16_2	0.64689289013293	0.69104260177477	0.914063537006956	0.437904652237894	0.71054704624263	1.19502690873289	0.418920232197899	1.42449541653456	0.731446739011836	0.801885207544009	0.248544614246884
ENSG00000070761.7_2	8.35085380870672	37.7585801424758	8.69822546349542	36.8775291290898	30.0000996399015	4.52208065945726	31.6857417218395	5.2750926125917	15.1589539197236	4.87106314872905	14.3752658411111
ENSG00000070770.8_3	10.8797531612184	24.5738228518796	10.9722867118013	28.9062294418723	15.9907329324513	11.0314353093671	22.8751074278814	10.5066835228502	26.8557970571584	11.1768148823571	30.7666412967838
ENSG00000070778.12_2	7.28820119532518	2.01423217421785	7.47088849007924	1.99402967536916	3.03192999356019	8.67443031147061	1.67465005423427	8.58935635223404	5.0485318951044	8.834605938142	3.07559173809498
ENSG00000070785.16_3	10.0277248259339	13.6893480297135	10.5950028825465	12.7355399326711	10.9311541436647	6.62976675078843	11.2911161212041	6.26792524798328	9.62875686668048	6.51545752450199	9.05302808529836
ENSG00000070808.15_3	0.0218392091567235	0.0873623205468038	0.0323765861115512	0.0734088774466417	0.0213228300597833	0.0230538872869377	0.0226285042497792	0.0166070320186973	0	0.0309391714223136	0.00671272527258656
ENSG00000070814.17_3	3.67992029801202	17.0765950118791	5.12443875962919	16.0878351638952	14.4220264087188	2.53944353400981	11.4881091822795	2.63226905804428	14.5106827107882	2.81415329211187	12.3798534103662
ENSG00000070831.15_3	104.099218677197	81.0980947274149	109.477831037336	89.6041924649445	61.9959209782942	75.7080399785098	70.0854712781238	82.1304968706783	92.7689277570498	67.1835766413783	89.2443578645349
ENSG00000070882.12_3	12.7181038953979	5.29439194451826	13.6246969804707	5.15251775197498	3.54011627955514	10.2485202086404	3.35886621877972	10.1712945487355	12.369318209365	9.81447812277679	9.68882445316054
ENSG00000070886.11_3	0.0167116008851374	0.0638119362642082	0.0464529685951007	0.00936221219146544	0.24474692957758	0	0.0194800253550031	0	0	0	0.00770497581679869
ENSG00000070915.9_3	0.00724439785943094	0.00790347560110096	0.00805485455445145	0	0	0	0.00562966428544264	0	0.694621906962556	0	1.24918603555634
ENSG00000070950.9_3	3.10308797440943	4.32267938633092	4.26290171639882	4.81297881392727	2.81062565208758	2.16743021301241	4.05060109636558	1.92087924409306	6.98837321765185	1.70030308248991	7.11209541643535
ENSG00000070961.15_2	7.21098800603519	10.5579710680267	7.44613732519163	12.4495311033319	11.5990759809563	8.07629787580649	20.9341672835153	7.41998271944631	15.0890766511632	7.02335161152732	19.1434649106758
ENSG00000070985.13_2	0.0225998883247265	0	0.012564109325217	0.0126609623730116	0.0110327616412307	0	0	0	0.0306646399166749	0	0
ENSG00000071051.13_3	7.18721799672774	6.90996378189367	7.65830786869384	5.92222231485644	11.2422660360353	9.42443297806521	6.28338316166528	9.24550685562662	30.7999745616048	8.57832504766769	13.8071105105041
ENSG00000071054.16_3	25.1119865543466	14.2761310371168	20.6548936284699	17.5009685212751	18.6673256991903	19.2651309610849	12.2370291338465	17.712431946938	24.1645822815259	17.8647136919687	15.0001713747317
ENSG00000071073.12_2	0	0.116656284729023	0.00516915899756074	0.0625080784073169	0.0363130231547712	0.00368072187992385	0.0830945463689322	0	0.908361146541054	0	0.265790461727649
ENSG00000071082.10_2	98.7716040721662	130.074967440978	105.583745654046	134.705691533074	90.5561188164052	41.8721552417171	62.4513600980054	47.6657092031732	76.9954106879655	38.2523239034059	67.9380887348752
ENSG00000071127.16_2	110.864888379329	52.9246898199505	117.416624398475	44.3882826391829	53.1835296859077	102.581845763569	31.1552828562418	105.517245300912	40.2804551159962	104.723462414234	38.3506562617105
ENSG00000071189.21_2	2.75161796797373	1.9487408713953	2.75320296284528	2.39554014806283	1.96233159504317	3.54734195340953	3.40347617750874	3.06497206026991	3.90497450209819	3.24524902169848	4.11650711567454
ENSG00000071203.9_3	0	0	0	0	0	0	0	0	0.0880864987129715	0	0.0448975099797796
ENSG00000071205.11_2	2.96277625105992	2.33798603918803	2.90096047205704	2.53634414996731	2.36049416699553	2.34567249865328	1.79793446025874	2.05361332366167	2.75530867342386	2.15760389610204	2.95839704329028
ENSG00000071242.11_3	15.2402866471213	12.5560272299126	12.1020403127024	13.2785494644576	21.8055232648247	20.704763854562	22.0912042383406	20.9891690251111	0.840121107720777	21.5875319243004	0.120198744417539
ENSG00000071243.15_2	2.35272032668424	1.90165444583913	2.9596260750706	2.75154231217019	2.31385831373713	2.40653135847679	2.60234308798885	2.25918063115881	2.82723196645897	2.50343824920596	2.62078235541635
ENSG00000071246.10_3	0.647249400876749	0.758719071161981	0.8957464063583	0.81778678709911	1.2168311432917	0.93765002968789	0.572542572345709	0.806342665072709	0.977875967698604	0.936454773286882	0.552390596293055
ENSG00000071282.11_2	0.740452047586393	0.989709053092961	0.441631883117996	0.197793908563788	0.722944364184659	0.489169147279518	0.0724025389262513	0.618989375242356	6.74223516216854	0.671071644771167	5.19545084665302
ENSG00000071462.11_3	8.1831054853856	11.3377864642621	8.60354589302092	9.57284782345893	8.23172900646319	4.90363060452287	5.64088959791512	5.72121033197004	12.8467239191701	5.39402487871045	10.419554022526
ENSG00000071537.13_3	22.5655073668838	9.74416935481024	19.0544372000293	9.94438527952162	9.50236675088096	24.1691392828224	10.4712462435579	22.0172170181142	19.869707176862	22.421464436037	22.9370641410869
ENSG00000071539.13_2	8.66482892511633	31.4738599210001	16.0802953141816	32.9157708161496	24.0046551045215	3.57440484876863	28.1457912410175	3.54788713534277	21.1020672016855	3.57034561902103	9.84536182641007
ENSG00000071553.16_3	24.7043756733432	13.7509795086723	24.5429637102367	12.3249958038997	16.7186006205844	23.7318386713739	11.126955383633	24.7735162118393	44.4032650449449	26.1493011733701	44.3600636195303
ENSG00000071564.14_3	12.0541299422024	16.4043395652351	13.9594073938815	14.7105514473187	26.6943946421957	12.1143817171413	13.6647507859008	12.7946529167077	21.4478309641759	13.0626911896041	13.9127303640968
ENSG00000071575.11_2	12.0513116352517	31.0222097715647	10.0143892890647	43.0559813091393	41.2346724983482	7.46299253394551	47.5688717320738	7.28675155990402	22.3496835281794	7.19962880935459	1.79961902469082
ENSG00000071626.16_3	14.6996320256545	17.3959440698742	17.4748585700714	17.5005295814812	21.4402087515047	9.80034504229192	11.2303267137904	10.1345130348206	12.5837537324663	9.99667124368114	11.0016905298936
ENSG00000071655.17_3	5.22178413967166	4.23995020335009	6.02804985203116	4.28413397803112	9.35527277556039	4.01216982955462	3.68091778021026	4.59567063874965	4.21754955754581	4.61804106675236	3.15215716958802
ENSG00000071677.1_2	0	0	0	0	0	0	0	0	0	0	0
ENSG00000071794.15_2	8.12317795435136	25.6785024358041	8.85841454665649	26.6718515187177	15.4195847357123	8.36119601110729	30.6849786245154	7.17735854260932	12.5177363234534	7.35329191712396	17.1945053801222
ENSG00000071859.14_2	39.8869716594954	25.5348457757175	40.5290659899516	21.2805672582464	23.8397048194695	22.3414799596933	10.0701031110395	23.1958250687333	48.0388402415715	22.3557509625883	54.6958974328833
ENSG00000071889.16_3	5.87512424440731	4.78087409340666	6.05393893896355	3.60132605912222	7.64827913835226	5.68043396271001	3.20069273405505	6.49101059247868	7.97562943397839	6.19572383386424	9.23164317106795
ENSG00000071894.16_3	9.36470476443206	5.61595265798719	9.91145733814542	5.37044105349634	10.4268005849911	8.77070728398218	4.0461702944977	9.47987027342466	29.0539082958632	10.3581406139204	19.2319246856111
ENSG00000071909.18_3	0.0271796859951938	0.0177914567319587	0.024176299731185	0.0182720008214686	0.0424592536401708	0.0860741906354217	0.0253457930675344	0.0620041566992403	0.0196686584668716	0.0415853117587434	0.020050150765618
ENSG00000071967.11_2	54.2417011736316	47.9470088660006	50.6637901931635	57.7704889774494	84.3918148404561	99.8441321173609	126.387420656051	91.8594105109951	31.6408371166189	92.0794213598257	51.8912079471032
ENSG00000071991.8_2	0	0	0	0	0	0	0	0	0	0	0
ENSG00000071994.10_3	7.18980758525858	11.3963090014776	8.07871065549443	12.3160508563583	11.2451917083351	6.13561446260196	11.0186856327296	5.77220018080387	10.5121599202761	5.41210956799559	7.99400997138895
ENSG00000072041.16_3	0	1.45735013714596	0.00566894444214895	3.1533798625297	1.05533560459877	0	5.23791504674809	0	10.5106949980771	0.00866761891571476	21.1094225389556
ENSG00000072042.12_3	10.9613594998194	6.38204938634898	10.4645961090887	6.86351275027424	6.31357482659968	9.22427057746744	8.97210146415051	9.00159521861595	18.524169243389	7.95172590058189	14.9481613504824
ENSG00000072062.13_2	20.8549518299825	26.2263408088604	23.4554375519444	22.011511711811	20.7602599502959	13.4593107950284	18.6018072197358	13.8859546858161	11.4163629232839	14.4007642374611	9.64888703976578
ENSG00000072071.16_2	0.527517129389457	4.78823785869175	0.522013797813054	3.4694855926875	6.5153091849338	0.40929002792027	3.53775347238396	0.649840383340331	6.64703552752694	0.573944049573353	2.64131146595254
ENSG00000072080.10_3	0	0	0	0	0	0	0	0	0	0	0
ENSG00000072110.13_3	76.5090634394628	35.8902583953688	81.9999657508479	28.4567056326975	40.5442797658489	78.4694573195045	26.5502406106008	78.6584272855853	57.0193020709375	80.2181437838071	30.9682729963197
ENSG00000072121.15_3	2.25191641597566	1.43986571224081	2.45947439766279	1.30628790048679	1.32476872356657	1.77159054421102	1.15188393911234	1.84463247855714	4.00439535002211	1.86084164601899	3.26722862027406
ENSG00000072133.10_2	0.905728669567245	0.241287476713922	0.930941094130214	0.165203072431476	0.097685748156735	0.925531413574923	0.00818426847424971	0.85291231839146	2.20541831141645	0.787780737415013	2.94741696998698
ENSG00000072134.15_3	2.91740756346861	4.18068525861126	2.86972990054437	3.8989936825501	5.45050291454201	2.62604402078357	3.39048960734407	2.89399517695792	2.59619363739293	2.54237382920448	1.85161506198046
ENSG00000072135.12_3	5.10199328567793	3.54440903896828	6.27625785151702	3.50982751999242	4.50442015334616	5.32232766315881	3.24775274127037	5.38319215063992	13.6348563510068	5.7735258787867	8.00783714540635
ENSG00000072163.19_3	2.58483393400834	0.949590440726128	2.72737546048393	0.721085591665885	1.59148659141861	2.72720804318302	0.582110073092146	2.95637260815941	1.05455481089982	3.14772439687886	0.291857620547242
ENSG00000072182.12_3	0.0170553823890603	0.120945758055705	0.00948171450409713	0.0477740313541637	0.0915866319710694	0.0270059822504127	0.0331345955086052	0.0129693011955541	0.100280186891953	0.0579888470086791	0
ENSG00000072195.14_1	2.4497471354471	2.68080067382201	2.29856135947313	1.89615690609197	3.15086185900165	1.88606477797847	1.2315857191557	2.03392097895101	2.64784400191128	2.28203597053627	0.56934479761712
ENSG00000072201.13_3	0.461389056332875	2.37178816099834	0.617346564437067	2.8914763081603	2.93193568961772	0.612941453041572	5.05005961764777	0.62439539598683	0.544686134377856	0.59824738453277	0.468718240649167
ENSG00000072210.18_3	7.12776047342096	14.4858700164704	6.12889978495825	15.4753235218164	17.6688558517687	12.285379760385	20.5989215674257	11.5625528101064	7.18134491433569	11.8403063847818	8.52901802831461
ENSG00000072274.12_2	28.1439759031346	30.3204861462762	27.196363121632	37.7285826920938	32.3889652189954	23.2976674568033	49.326309030821	22.4329691989855	77.9249554810687	22.0939106262979	87.3611787139266
ENSG00000072310.16_3	9.23842062565583	9.3976557144299	8.31923032859481	7.80864460178578	27.0708330596476	12.0417085239854	16.3991489663854	12.1762841486031	11.2264048674471	12.9946831742441	6.13336608825703
ENSG00000072315.3_2	0.0153349473441628	0	0	0	0.00748617941814623	0	0	0.0174915648081844	0	0.00651741408622122	0
ENSG00000072364.12_2	18.1863563938584	16.8533134442158	14.0828262073334	22.3350045673201	12.1729067809649	21.624268738751	23.2547842099453	19.045826930534	26.5492137915408	20.309346316837	32.0158134545238
ENSG00000072401.14_2	5.65087970721877	5.81469990652428	5.81183404091496	6.38905720519538	4.58936299307385	8.22584323817163	7.46526428928817	7.17803944181647	14.9630306669179	7.63068600509539	21.5771946348004
ENSG00000072415.8_3	6.1755778106105	3.51395955920298	5.5569375636502	4.01623161904498	2.9497841653103	6.06904855317271	3.52967008200154	5.51377016400259	15.9943717437602	5.86736632563797	13.0134582792152
ENSG00000072422.16_2	4.81829525714492	2.38113222365084	4.37018704550025	2.16567055994035	2.72690850857506	10.3092450317626	2.6591180241878	10.0072719383067	10.7414033947	9.52755199122664	7.64094223136976
ENSG00000072444.10	0	0.0713043492186919	0	0.0244100890130763	0.0212709496946744	0	0.0169300852963676	0	0	0	0
ENSG00000072501.17_2	12.9434393414498	9.98859399432847	15.4692851712447	12.153123008542	11.774334965862	7.34669489241393	11.7707774496828	7.21544177302254	18.0007247110001	7.63717097550875	11.3879424983947
ENSG00000072506.12_3	36.8201231688491	48.4492269162091	45.5823858032167	45.43888811757	59.9812165762426	19.0419423053779	30.9533584589805	22.8692980386626	55.2440401779211	21.6726814703121	49.3177604376454
ENSG00000072518.20_2	5.79090372147245	6.65109450471331	5.49235323017229	6.83073938715122	8.32470450140323	4.76905284540721	4.69236268861707	5.15036577173949	9.10772028145458	5.41083575613665	9.59295781764097
ENSG00000072571.19_2	6.19915051584079	20.8602359146559	11.8882777128352	22.672637669718	14.9592979638168	2.74665454004531	31.7948163228343	2.81973564484132	8.21067548045334	2.45579673164614	3.23049903743228
ENSG00000072609.17_3	1.9840437605771	0.926848294786669	2.0083663100507	0.937237959654288	0.972394255747871	1.89157771104988	0.459090296852457	1.92614227556147	0.877250647959368	1.83310119698679	0.966578351783112
ENSG00000072657.8_3	0.0149859008439442	0.0245239226183116	0.0249936407430176	0.0251863094168394	0.0182894567458393	0.0237291057430404	0.0436711196033919	0.0170934304460232	0.738787730272546	0.00636906792459342	0.196915970234746
ENSG00000072682.18_3	21.4425996655687	9.50213063059112	17.5883462060828	7.82354550157634	10.0976215463067	15.0919987258614	9.46510649046979	15.0280747930664	13.7945819219482	15.3841045141784	10.0221888402852
ENSG00000072694.20_3	0	0	0	0	0	0	0	0	0	0	0.0124141513836738
ENSG00000072736.18_3	1.19475800718278	1.03721674008271	1.41321261487934	1.09371391335446	1.28067735846234	1.27999339561276	1.26427709412802	1.11342172426061	2.70414347678557	1.13655604853557	3.53950279604106
ENSG00000072756.16_2	3.55371980823162	2.2040642124839	3.56337539921556	2.7635865908389	2.05963545158835	3.02550936071529	2.76792167446386	2.85657202619547	4.45490124038714	3.33103522114575	2.54373116074275
ENSG00000072778.19_2	50.0710443770919	62.9694350740494	57.9032615597327	50.0493125596641	58.8784041176996	34.5346283813731	39.1965578379853	31.4342271423179	41.0554965482384	35.0201530653583	32.2289461663916
ENSG00000072786.12_2	6.94993218842996	4.32885618935563	6.79028761648418	3.01539713479489	2.94524084476541	5.27992522900594	1.61641960474105	5.07499050691382	9.07777773937859	5.21619510707474	10.5355716908964
ENSG00000072803.17_2	16.1356394710919	19.2939187215731	14.7810697325839	21.6769206278844	18.8030504021	14.020521043265	22.8386304222439	14.5346518979492	19.3811264503492	13.9269542968834	21.459596911629
ENSG00000072818.11_2	0.440403941558237	0.190871971059064	0.38234780559912	0.189267823987658	0.265062804610566	0.26269968248237	0.126582102502218	0.334893187117377	0.567547210546021	0.287170209886667	0.233647343741963
ENSG00000072832.14_2	3.75969692927314	1.73632151768237	4.214502415461	1.48170875194263	2.1018898255737	4.6931763976519	0.693078092555061	4.53107025926591	11.8231504776903	5.391640769499	4.6437464501626
ENSG00000072840.12_2	8.76868078900343	3.07492524435671	7.19385956692009	3.38956351444657	5.8217172838099	10.5869929892737	1.6840792596917	10.5733915384851	4.30019666305485	11.5528458930186	7.09231166810692
ENSG00000072849.10_3	8.4549133727165	6.5471372076217	8.7382180214904	7.07745417516545	5.90718521770525	6.05557136058571	7.10972118629288	6.90910784016209	7.50217026113851	5.68503641252289	6.75556015433694
ENSG00000072858.10_2	0	0.0242399400569747	0	0.0248946565369091	0.0162699013483458	0	0.0431654159851557	0.00844774581596267	0.0251226847290873	0	0.0153659778262062
ENSG00000072864.14_3	4.32921115477031	6.30038347636531	7.6673388921239	7.67184032168686	7.90650693354285	3.1831366279599	7.30920803318453	3.60085165405409	3.93075213426332	3.6384398235954	2.15703537786744
ENSG00000072952.18_3	0.5581761509147	0.133209488767647	0.640015729026557	0.0456024844744289	0.249781723557462	0.727320203789523	0.0451835393299162	0.862163772658995	0.00525945036146606	0.914312786642526	0
ENSG00000072954.6_2	0.417161599199977	1.62540696222309	0.314742436533674	1.25198168690196	1.55646015760848	0.283090995303827	1.41249307309562	0.419182488724856	1.99456560130673	0.316598842341478	0.769338630242533
ENSG00000072958.8_2	7.7696280464533	10.3593991125685	7.821375310613	8.42619422958727	10.8465858037739	6.25491698006392	7.330605591821	6.83683693077859	6.37999765231129	6.545988940215	6.34000109672821
ENSG00000073008.14_3	21.8063169121851	28.8563777458305	19.9314045511317	27.2267177836815	18.5082649666406	16.5794398704846	14.4741404421222	16.0499248491017	54.0890902476433	17.8542493840394	76.196299081988
ENSG00000073050.11_3	4.27124168676596	13.0616415940138	7.18118576817244	11.7611958368425	14.8865285664559	2.44910062364161	11.7077486645323	2.59835956302949	6.696942229558	2.8054556567241	5.50204771800341
ENSG00000073060.15_2	2.18617790667163	6.26554383933605	1.80698867357826	5.235949903226	6.57851038499904	2.5000855225684	6.9528717496968	2.41886430707677	12.9220367426331	2.53176826475449	14.4472745762999
ENSG00000073067.13_3	0.0645804237595142	0.035227897017529	0.0359026333548575	0.018089698132662	0.0315267231320273	0.0383469365708619	0	0.012277106252553	0.0876258949512196	0.0137234694732945	0.0446627411753415
ENSG00000073111.13_3	8.9138901837561	56.4360396313035	11.9319311193695	54.2764454136288	65.1129284879443	3.21770328603257	47.8859795372068	3.52806265693011	25.2140324917579	3.19067305775646	16.6160491271525
ENSG00000073146.15_2	0.0586340816271171	0.0710760756909254	0.0579499431274854	0.0218987483651943	0.0572477029399014	0.134106394687912	0.0708787185646823	0.13376007308424	0.288764642226593	0.20489547314166	0.072089511803971
ENSG00000073150.13_3	0.360818655474559	1.96822530685058	0.609800787739322	1.37454297174697	1.59233835697898	0.594183845451536	1.52534501567661	0.493874501523156	2.07580434479139	0.748344949005863	1.37078524304318
ENSG00000073169.13_2	8.84797582995737	10.2523765089051	8.5528034132387	9.57401292753458	14.5582682509316	5.08505045600635	5.37403035491873	6.10868905232828	7.09525004751651	6.11974977688928	4.48996950045988
ENSG00000073282.12_2	0.036037331986544	1.27776743317504	0.0868160739072484	1.4536021345753	1.17870567831147	0.128390729272739	4.55545123118039	0.191825255810282	0	0.127633421147859	0.0166152107967832
ENSG00000073331.17_3	1.04978819187837	0.871851150284533	1.34898063958899	0.92795968407195	0.993047014548936	1.59036750443226	1.23922042999526	1.77334806002496	1.8729190780101	1.67350166494114	1.962838994716
ENSG00000073350.13_2	0	0.104986616089476	0.0125879380823138	0.0570823866856551	0.160278448230386	0	0.0527874451142276	0.017218063289078	1.27499610292564	0	2.23406694430426
ENSG00000073417.14_3	6.69909294320495	3.87105941025266	6.82993650019322	3.92472815277643	3.27589078860392	7.52865383003318	3.19413130936365	7.09726341737431	5.68488827493033	7.16128434955331	4.62251064627412
ENSG00000073464.11_3	0.844102000695869	2.1799343352608	0.733230242252319	1.27087789992075	1.21689947071189	0.819696600011145	1.22479404078428	0.797328337972367	2.05799526958824	0.840812656859162	1.99453666517331
ENSG00000073536.17_2	3.22890888447476	7.9841162253011	3.62658657446659	7.5570069915249	7.58535382357367	1.93350078852145	6.01190025043557	2.38678586664474	6.10839477456157	1.95744203161161	6.68784284777055
ENSG00000073578.16_3	14.0404778467975	16.6346335629566	15.7596885414335	14.3612738891199	19.4599121621589	14.1476973399104	18.0451726511972	14.1652059819269	19.5218274618	14.7490495741201	18.1571491342197
ENSG00000073584.18_3	4.60214472399418	5.40194167690492	4.50278208519964	5.79816020163897	4.16019596280721	4.92993323913273	6.64134897456094	5.06867048289773	3.38767391545928	4.49535887007605	4.03768415348096
ENSG00000073598.5_2	0.0645106322352784	0.0703796530472679	0.0717276673580835	0.216841784964864	0.125970609863273	0.0510739938093179	0.250657963141466	0	0.0583541322525773	0.0274172772690531	0.178457898096862
ENSG00000073605.18_2	1.89544363976644	5.98032776838328	1.97261410131809	4.55329802643917	1.76919908345315	1.06246016114293	1.67328304499002	1.15883616313366	1.4470836583021	1.21157900079522	1.13957179500498
ENSG00000073614.12_3	6.07997369468589	5.94233379579659	4.8045731815381	7.89925097041138	4.9420257065614	5.41456989468797	6.69584103349191	4.97249508041436	6.6485873004572	4.97918254104897	6.37464620098441
ENSG00000073670.13_3	0.178330649193791	0.860136740889629	0.187845287345321	0.336521478721153	0.540670082962431	0.118894261479804	0.262576039879513	0.1498810751373	0.662227649286481	0.159560506706271	0.372155177848117
ENSG00000073711.10_3	5.01003217843759	2.76719468819356	4.6939749709418	2.79073006940617	2.12507291287403	5.99726124270282	2.91666463080405	5.04345624041095	4.3872151139482	5.31713959807873	6.58467213640541
ENSG00000073712.14_3	25.3733885797766	15.4393606448675	25.2755656820293	15.9094261053034	13.4371413683438	37.1863807297692	14.5665678010598	34.096422383723	12.8441216506576	33.7264599255604	9.87693516194658
ENSG00000073734.8_3	0	0	0	0	0	0	0	0	0	0	0
ENSG00000073737.16_3	0	0.0390747833718432	0	0.0133767287791658	0	0	0	0	0.0215988094844206	0	0.0660532166822518
ENSG00000073754.5_2	0	0	0	0	0	0	0.0141658490570177	0	0.0164893191300035	0	0.100854870748552
ENSG00000073756.11_2	5.44653877251709	62.4888770899589	3.0232075093724	118.185645566923	29.5670641455284	11.2208856788225	153.639126344456	10.8936961029083	1.9676273586111	10.1764565983809	0.728666392039454
ENSG00000073792.15_2	20.6879807289478	21.9305674362562	16.9153987000495	23.7941917935637	19.4049011638041	25.3394964132865	20.7351890077187	24.5968206755492	28.5579823924817	25.212059625071	27.8999859270335
ENSG00000073803.13_2	1.99680925677196	1.40072403357039	1.50247955611347	1.70878358206487	1.32281614670176	1.61179053140336	1.62890542999802	1.5103281911958	2.45752120114071	1.28729796583326	2.91399707200578
ENSG00000073849.14_3	0.112525266281228	0.715225244758357	0.114234403243002	0.866103355005546	0.87891722200309	0.174302352383892	1.08734772497368	0.189735023227495	0.539911230418667	0.220404828436304	0.112783467452758
ENSG00000073861.2_2	0	0.074741360695951	0	0	0	0	0	0	0	0	0
ENSG00000073905.8_2	3.00932970514522	5.18385982232589	3.46339748542935	4.67317912833476	2.7835345372854	2.6751208832956	4.55405319166031	2.81027015882437	4.20259854354882	2.7823363356906	4.28411193104227
ENSG00000073910.19_3	0.395489472128721	0.386470191055787	0.294055447917276	0.43768697162483	0.516430346505375	0.695383552825023	0.737232180037822	0.59040824865952	0.0395057348850637	0.598092480291526	0.00223733256158722
ENSG00000073921.17_3	38.2463222042353	39.7999411465735	36.7390022176796	38.2347866570619	27.6299352961364	40.9143756250279	44.3644569625675	35.9471208497294	60.6668086559877	37.3636243313519	90.0899403339173
ENSG00000073969.18_3	13.1314517554933	10.4908571740088	12.7505853086565	9.92229881971091	8.96943461865432	11.5223950493238	16.6622990421245	10.6656630810991	12.2100163006958	10.6904264284357	13.8655665887694
ENSG00000074047.21_3	1.64664245582979	2.18900758230084	2.18346797019155	2.18663322912396	3.35236947466271	1.99896139562975	2.30330800817889	1.83184091774148	3.87820879330499	2.04246577505539	0.989763497486405
ENSG00000074054.17_3	7.42122094724854	6.24906619704423	6.71106692981359	7.61609354351257	5.34729965560039	8.86133792591666	7.01996519936656	8.74521317383438	10.8023361767223	9.25899215564237	7.38481775814399
ENSG00000074071.14_3	35.7510043788916	64.9168575161205	41.7925798139796	59.6282622881685	101.011319155131	29.1123627028292	61.305042638141	27.775525976577	55.3383353757062	27.8909438495482	43.6917642252133
ENSG00000074181.8_2	6.98196773471683	6.18212654741344	5.85541795474702	1.82089545735132	3.41076757391244	5.59186834413817	0.162957027091501	5.5121946120821	2.16413449299669	6.24260524685925	0.351571304461634
ENSG00000074201.8_2	12.4210502078865	18.1035717821421	13.3228206465725	18.6253178640661	18.8002631107465	11.524370664977	21.4718240102257	12.0845813350342	34.5712651808562	11.8342330690349	41.0764845139929
ENSG00000074211.13_2	0.0146022109495379	0.711570582168268	0.0108238750046771	0.654438785673475	0.380185271776959	0.0154143734306008	0.66950038870127	0.00370128458777229	3.43865586418226	0.0165493284842121	0.66426642129901
ENSG00000074219.13_3	4.31177808971754	5.70386938481603	5.19505683106194	6.29559131301345	9.51978498424119	7.01770386079306	7.71713624588841	7.92846458154386	5.0690159003915	7.01083700884083	0.94203413053547
ENSG00000074266.19_3	3.10125485787395	5.55545843976818	3.21406606604461	6.17024494178669	4.40482379520339	1.96020474073869	4.97869022023541	1.72260084829062	6.06658408498238	1.80078677907867	4.83677880138353
ENSG00000074276.10_2	0.100457095223523	0.456651825119708	0.111695589707951	0.300150982329824	0.51492960026571	0.0331388852876465	0.487911255853153	0.0318291096095078	0.106015098909133	0.0426946681183011	0.146668277505935
ENSG00000074317.10_3	0	2.14268503036029	0	1.90048240381967	6.27567241639885	0	5.67136758119622	0	0.262448146152918	0.0189706783895542	0.102899452707895
ENSG00000074319.12_3	18.7291555891328	14.5423539313678	19.3851541323346	14.0466105472811	11.124363163646	15.7145060170984	12.2163861638135	16.2373860468303	19.5684707574891	14.7403109984698	27.8627058517378
ENSG00000074356.16_2	4.25863094712573	3.13277920768956	3.96392100446458	3.44234000890682	2.88679651971221	3.97610243665944	2.63807032320856	3.78888115338931	4.08334606538935	4.05166927511084	3.75302367512794
ENSG00000074370.17_2	0.922297081897899	2.38088046078255	0.59939896926742	1.33175397137713	1.73756472429716	0.699342496982252	0.923663503115987	0.790237415078011	0.511142579014379	0.673543023883994	0.0658807289555318
ENSG00000074410.13_2	10.7196681565044	18.6611077432192	7.1812999055884	18.8976246683655	13.514615543361	15.9026663393587	39.748601497076	15.5162091238278	0.863893309748808	16.1577104522807	0.282259403982
ENSG00000074416.13_3	26.0414517580737	27.8497763093715	27.6046292241882	23.7108542567747	22.8424669140242	22.6349201980156	23.4054490823902	23.4051144929914	13.7905683205814	24.4559724880817	21.4957384520791
ENSG00000074527.11_2	53.0452687506131	23.4837947352982	34.9026553886115	24.43115340818	17.3546135102514	33.5224881690942	9.84612878297596	32.4181941520051	9.35162088514731	33.2411913372858	11.6734711431368
ENSG00000074582.12_2	8.41349231126512	20.3237442367607	9.45786289910015	18.2598879828063	18.1108381981587	4.83584111730995	11.1715264673509	4.93689365575066	9.947661219334	4.35849511356481	8.68671150138373
ENSG00000074590.13_3	2.84286794423816	0.968784761823309	1.9107521844194	1.47453238897055	1.57806589761796	2.34178051352706	1.32056114805272	2.5455584752404	12.7191191339923	2.42189079036141	10.309033354197
ENSG00000074603.18_3	7.10731407190776	5.10390679876563	5.95729501528109	6.18989751068049	4.08821570360796	8.01868205224464	5.89793204060968	6.89823679910918	6.59561138219656	7.1854263713379	6.9297334610579
ENSG00000074621.13_3	1.99603736265629	0.860299061467265	1.98370744331094	1.16516255465819	1.01532256080573	1.46713476888801	0.769821266192331	1.52907547120635	2.32269231782182	1.31961492377536	2.57679531723613
ENSG00000074657.13_3	7.81449335761834	4.10741332197121	7.56827420995804	5.75039277909501	4.94505529191662	8.36677576404013	5.0042915373824	8.0076020717383	8.49873664132608	8.24725281566934	5.32664945004771
ENSG00000074660.15_3	0.171464865280061	0.0689184346913178	0.180613186985926	0.0303342468787776	0.185032822832831	0.100027196906134	0	0.0411744595504893	0.146938081052045	0.138075641058259	0.241325247402905
ENSG00000074695.5_2	47.0925899355688	31.433922266953	46.8439011823519	29.56243222882	24.7723894225656	69.6859700111691	47.9531093430175	64.079166836915	33.7830499684741	63.479663281889	45.6513429541608
ENSG00000074696.12_2	17.114560744891	25.6984009282905	18.7206078709363	30.4425659707626	21.6803637750312	16.0919998857565	34.8746636706536	15.6622540593414	36.2294388693955	14.5796867309628	40.9226063265853
ENSG00000074706.13_3	0.221897086192341	0.0345835349644588	0.176229647674687	0.0473568401433768	0.0464250902292899	0.522854491734521	0.00821131113618964	0.37764633821135	0.0238953078730757	0.399682687703642	0.053589316106972
ENSG00000074755.14_3	4.73418981968664	2.95005016796807	4.00664841070914	3.49098248385618	2.95394653867001	3.9110880579937	2.32701772588775	3.61070638209768	3.09127689591547	4.21583720331118	2.80543128858128
ENSG00000074771.3_2	0	0	0	0	0	0	0	0	0	0	0
ENSG00000074800.13_3	411.292506948618	931.308663310466	477.063433928604	829.636851894556	902.000425902129	231.60376092982	659.55843894955	246.465054497396	680.327710378637	231.955845879959	417.682709392492
ENSG00000074803.17_3	0.0143540810424121	0.00391499512782975	0.00398998085496232	0.0120622153547303	0.0175183558923356	0.0284108301568344	0.00836598075121085	0.0245591327945628	0	0.0183016259295186	0
ENSG00000074842.7_3	186.925669649351	115.501147511527	189.089006738888	90.7891656041268	100.630923520818	113.750428441147	57.8473167714297	128.711425989012	52.6374442999717	122.261907007963	39.0198158738272
ENSG00000074855.10_3	2.72452797101804	4.47331321991376	2.70940134780161	4.62436119926475	8.05933598905529	2.45604465510444	3.64054638943212	2.76239082504221	2.18796937812907	2.20886669320944	1.78266740142149
ENSG00000074935.13_2	2.61315705720813	2.82287711509623	3.14822020731549	2.69769465735006	2.36957708494566	3.21260035518677	3.54748777813699	3.45668238519107	3.50790932756437	3.279960374375	4.6061059245296
ENSG00000074964.16_2	2.98965558636431	3.04295437861194	3.32411904803354	2.64385902057198	5.77642203864656	3.09245616757076	2.71939359710192	3.1226616365207	2.75614845346163	3.00371582245209	2.50329607805003
ENSG00000074966.10_2	0.219209803891652	0.309492091798873	0.229396318647511	0.231164667842727	0.0755388276887486	0.14292480525672	0.180369773937972	0.323578835272142	0.244946176108601	0.230172464815196	0.43994257942888
ENSG00000075035.9_3	0	0.0223471767034333	0	0.0459015399620606	0.0999964960101171	0.0108114539282192	0.0795897329968785	0	0.0123525294443461	0	0
ENSG00000075043.18_3	0.0035045306278891	0.191168216104908	0	0	0.0102650023379779	0	0	0	0.025360637359398	0	0.00969469912166122
ENSG00000075073.14_2	0.265098028252112	0.272203297609496	0.242739817503009	0.174722162737276	0.182703455057705	0.197535920326948	0.218127431247872	0.130438374093217	0.310327722477308	0.185570369868422	0.1437940105413
ENSG00000075089.9_3	5.61244192307196	6.40486221017623	6.05755482087087	6.69625781726535	4.78044093275788	5.71699221026882	6.96191481555707	5.32139305545356	6.09643816092518	5.24967876391514	9.21375678543736
ENSG00000075131.9_3	3.15261469387621	8.06670890843405	3.27041713521535	7.72014474006304	5.48975802591808	1.74975238900133	8.61258941695543	1.6682381528764	7.61446232731163	1.98909112243927	5.61931856983766
ENSG00000075142.13_2	11.908476958989	8.64588374111469	12.5710482007943	8.80837226666808	8.6763335295184	9.57869428857643	6.71685250940313	9.93129519211124	15.608415102693	8.48764359280769	9.9091517237801
ENSG00000075151.20_3	17.0618252570428	10.8518442774033	14.8932380462307	11.5945124656848	11.2787016274957	21.5272519517475	12.7802648630914	19.3459981738027	13.2221244753067	20.4830147027289	17.0837668980058
ENSG00000075188.8_3	4.47447370881382	7.09153607156518	6.28652334066749	6.89522102018857	6.27136672763473	5.73500106316485	8.85724174613619	5.30359739612007	7.28310371360403	4.23925124582886	8.61841261479123
ENSG00000075213.10_3	11.7814271742594	8.79297294156165	9.03575722443853	12.8417880994099	8.62014826576494	13.2310148606793	15.3889705796956	12.5046290286128	5.63537393975119	12.3006234972757	1.66084614030046
ENSG00000075218.18_2	9.17148966342412	15.2218480721289	19.2450640924744	18.5183497773813	23.4840160060832	3.38410359264144	14.8039467557011	3.4269131253104	16.9074839095248	3.96520271934347	3.5521900178309
ENSG00000075223.13_2	19.8995333849386	15.2889129258847	17.9166283641555	13.4130089944252	10.8372909574748	28.1900252461357	20.0266594806637	23.9255984184495	18.2007357762483	27.3331882872056	30.3103963756105
ENSG00000075234.16_3	7.34494475649616	4.586754895521	7.66579922630715	4.5424051052785	5.38762004347321	7.27134939924296	4.44372153571946	7.63097298545006	5.60268168047174	7.6897416864587	5.64212251216132
ENSG00000075239.13_2	11.0081894794004	15.114887550713	11.3839155558906	15.2356724633765	14.2705254938967	10.5434686926559	20.3800904376934	10.4132990526982	9.99389756543191	9.67054112202067	10.6017541997615
ENSG00000075240.16_3	2.18123851536651	3.76949675823564	1.83423136261449	3.36814255852077	4.66199562852643	1.77045359584333	3.17644443739608	2.03499884675378	3.92956846044602	1.94755275585699	2.79728949869823
ENSG00000075275.16_3	0.0839051296666248	0.572116342512931	0.0894047342159713	0.4073812450316	0.252590451356328	0.102411214511609	0.355900641278202	0.0691203191157714	2.8619771859969	0.101036713172041	5.21601713024575
ENSG00000075290.7_2	0	0	0.0235696028155824	0.0475025879941968	0.0620906273047668	0	0.0329463307613973	0	0.23010095331414	0.180185515385633	0.0586409949238741
ENSG00000075292.18_3	7.22843857987529	8.22672357145287	6.53264589360564	10.6526438600319	7.12410555544781	8.40527099081658	11.9373795266692	7.15604118997115	13.0966807149099	7.87401168610063	11.7025500134501
ENSG00000075303.12_2	2.59934299105069	2.95118049969392	3.84045826597754	2.98152830986131	2.4948676383667	3.22293888744223	5.19028233916531	2.7136367513331	5.95391311437052	2.74872099424258	5.35439256465311
ENSG00000075336.11_3	4.88279092590032	5.8522140994696	5.83048976562425	6.39555581031546	5.94238777818156	3.04225656903591	5.33092887416673	3.38613811456504	8.7403016490815	2.98128144903491	5.93724309895912
ENSG00000075340.22_2	0.00353273721859727	0.520308505799616	0	0.36019953411902	0.275936568279371	0	0.337673243110263	0	0.0159779719810971	0	0.00651515196502917
ENSG00000075388.3_2	0.0553917460826269	0.0453233645667837	0.0615886188017445	0.0775792343363313	0.162246093247965	0	0	0	0	0	0
ENSG00000075391.16_3	6.69993015643549	3.47664256191138	5.40172282448727	4.20524032535014	2.72721973474061	6.22569191603918	2.85373872312333	5.67619121369556	7.14592250027987	6.23342154527195	7.92780636834711
ENSG00000075399.13_3	6.2427774366025	5.79909452754528	7.17352000185995	3.6436757577439	5.99315833214739	5.82139235973288	2.42564957493713	6.42553585705928	4.97361733861276	7.30464089817248	3.15525502675576
ENSG00000075407.18_3	2.59321981662323	3.20685769522519	2.35874721126374	4.31270198130422	2.93289950234738	2.4373717964538	4.03305052003717	2.162943161859	4.20022337585587	2.56201672435995	5.03286450080842
ENSG00000075413.17_3	9.39619016839664	6.96586791636165	9.72512934332334	7.10887903290502	5.95377255257172	9.37661311517534	5.0205005443052	9.50762389269737	7.5748271087177	9.47634353848529	7.33635715596937
ENSG00000075415.12_3	53.4365874318216	43.2047367290122	55.4753841464141	47.5350537917468	47.2250590596205	60.6507580522947	53.1256028168096	63.5079898289208	47.1533137027095	60.5520554096115	42.6847380173218
ENSG00000075420.12_2	17.8642920568157	16.7289836496823	13.4257004599366	19.6303746844974	14.2269232259095	24.4564913488148	23.4258094508559	23.048608145799	12.6650893971852	23.2116528858638	16.1804248287675
ENSG00000075426.11_3	27.880617323405	22.6644116909828	24.8860229289105	22.2182287777468	24.6256789356078	39.9125456727469	18.4043534337514	38.7013225699943	41.8558038693568	41.7612673454725	28.033623818966
ENSG00000075429.8_2	0	0	0	0	0	0	0	0	0	0	0
ENSG00000075461.5_2	0	0.0867044009730248	0.0589100605284141	0.0296820904863147	0.0129324856871467	0	0.0411731660166101	0.0100723123190324	0	0	0
ENSG00000075539.13_3	2.74018790298015	1.72211473652901	2.31179473151762	1.93996466015613	1.23294636573097	2.13234486890723	1.68283294399423	2.0349378012113	5.04883475614711	2.03148249466245	4.43717723071401
ENSG00000075568.16_2	8.17486084456777	4.97650542943286	7.03078075492486	5.46632784631873	4.54117985281693	8.24919929522377	6.32325973587399	8.08833440463971	11.7579194873314	8.57230681437263	7.82108745852616
ENSG00000075618.17_2	95.9192026221155	83.227066018508	100.542256649384	68.3827288179255	132.935024002724	106.768081337074	88.4860629515421	112.820537739697	149.113395245403	114.691223540569	103.61069640062
ENSG00000075624.13_3	1884.72844538691	1346.07588356965	2283.7645615063	1119.46396262346	1103.85724097452	1784.72135740354	1061.65900068978	1959.38368198549	1147.38285633925	1893.31537351456	420.934570914096
ENSG00000075643.5_3	3.53544146959982	4.47919822125889	3.96266527197182	3.96925302693366	3.29178190852872	5.20873421787682	4.11004033764597	4.85651909121848	4.82285150483998	4.79249292340575	6.0337578524824
ENSG00000075651.15_2	0.605804954211314	0.877427770325819	0.499377179244092	0.409603153961937	0.571085051138454	1.41957820416738	0.689928295157404	1.21785762451447	3.1619689598275	1.32582012758003	2.7930971748172
ENSG00000075673.11_2	0	0.0549791526506123	0.0112064387993044	0.0225856519234002	0.0885651090956782	0.00797959290942518	0.0783235598469957	0	0.00911701210789929	0	0
ENSG00000075702.16_3	1.72669389225307	3.40280402509274	3.33048253195064	3.20733586456981	3.87257495704689	0.456891489990997	2.30281201624256	0.536351919007954	3.71212275537869	0.615111874599736	1.29656889523346
ENSG00000075711.20_3	7.74050181101542	8.67114943246179	7.83269257200334	8.41745341094223	8.99189228905044	7.7231622610389	12.8716202078015	7.13629874211326	14.76561645112	7.33706377435454	19.664056416178
ENSG00000075785.12_2	117.042326246752	143.761981332642	116.120467157372	145.374073988524	169.361109930307	97.582344771228	174.097481988129	97.1086570471307	138.93253349578	97.2318974813588	179.430998297919
ENSG00000075790.10_3	8.1831456976409	5.87817825726978	8.57176758950487	6.3829378316569	4.88112519010345	7.43134202087814	6.1481637973691	7.15786976436754	7.24326825378358	6.94216285206917	7.38866773002058
ENSG00000075826.16_3	1.13364148816174	1.44598357463831	0.808955800944795	1.52927454863857	0.930624146411179	1.06720068747497	1.27980183710486	0.973555347682138	1.88765105565845	1.0978377947245	0.956931206658976
ENSG00000075856.11_3	7.1805036653805	11.4012908153401	8.23031078103232	12.6752325140961	12.80088385893	5.70928567331412	10.0736918463404	5.40402416047212	9.21365996059965	5.39158683286507	10.4712974176472
ENSG00000075884.13_3	0	0.00784508178843623	0	0	0	0	0	0	0.0325231029419279	0	0.00663078387831792
ENSG00000075886.10_2	0.448264117860157	0.427915337301161	0.37380977081234	1.09868313658668	0.68385171499618	0.354897138459741	0.326576895657405	0.127826341570699	0.481512883530967	0.190514046805736	0.335846298838107
ENSG00000075891.21_2	0	0.125179507838677	0	0.0883854015922778	0.0630155717768705	0	0.0724470973398145	0	0.22055487820468	0	0.0727400071584945
ENSG00000075914.12_3	4.44478546558665	4.16741977091641	4.47136908092244	3.59111865582063	3.46387982240875	3.08810245594754	1.94242428420549	3.23429612772964	4.36704879968376	2.89568913262329	4.65621645061461
ENSG00000075945.12_2	6.46643277150515	6.08335819871001	6.30987338759497	5.64305553158864	4.82076719380939	8.67976772333661	6.59064277678696	8.5076844222744	6.3130308959084	7.6293833844409	7.22332660333484
ENSG00000075975.15_2	15.9557354118162	11.301914607639	18.142767974044	10.9378711883716	9.36242942056147	18.5440920078874	8.83220792849637	17.7752970695913	34.0277943488096	18.1056074617271	54.9090556514154
ENSG00000076003.4_2	17.0688428049817	30.8385250020617	23.6444211370989	34.326998876599	37.3959876435804	10.810918343809	47.9288946907075	10.7473871612017	22.5304482738014	10.5072221043758	17.5438819199157
ENSG00000076043.9_3	17.5377882778019	11.6331725299384	16.8217765431569	11.2557632671407	8.4138423236712	14.6323471347659	9.52787578067801	14.4313716466344	13.4007212129617	13.2406103685419	10.5803003201498
ENSG00000076053.10_3	3.23641292322529	3.38218638570488	3.82575455862841	4.21150655602779	2.25072814949368	3.47935348365732	5.33452279878236	3.22094281118502	3.9855761318747	2.87646008703483	4.54456183260895
ENSG00000076067.12_2	19.8996404279716	9.94281996277742	14.2306454231281	11.7946207857853	8.54087313719557	15.7950732784845	7.26399264274992	15.2635555581021	12.3314047677998	15.9254537478493	9.38809839170004
ENSG00000076108.11_2	8.85730153379481	11.0365326271223	7.70530426246582	13.8340345143576	8.92012218492896	9.29799297300799	10.7229171625554	8.82448216307681	15.7384162579679	9.39702945320622	15.374403452443
ENSG00000076201.14_2	10.6742284112774	7.55395724355353	11.227532611042	7.16251026839635	13.4840785811094	12.3563882799105	8.51023388907272	13.194274444014	15.3770992536112	13.9088154718088	9.89804304488684
ENSG00000076242.14_2	14.8938830850107	14.7553772146647	20.3936055093431	15.395357442613	14.2075731208081	10.5874422557668	16.3318282335591	10.1979025326593	18.4487283021833	11.6363520151193	14.364985012473
ENSG00000076248.10_2	15.7315471958307	37.731444987517	14.7378421781642	46.8797803971837	42.3665611363144	11.6954471729668	38.8573157730151	13.1297123030566	21.2506790822321	11.3854222408938	18.4463964585466
ENSG00000076258.9_2	0.675913545216036	0.815028258649887	0.435096553525315	0.617816734437039	0.659931848095798	0.69003664421123	1.11962548589864	0.906227988783504	0.724036372764398	0.892036420388278	0.410044303003649
ENSG00000076321.10_3	9.62973591342834	6.80869374103873	8.2847984982908	8.83213139597603	7.61411495117863	10.2486559933028	8.99634645332371	10.5238379323938	7.49218223917447	9.42881067590873	8.86027662654206
ENSG00000076344.15_3	0.755815064709033	0.111979631380334	0.373498132820833	0.0522746278885701	0.437300224652497	0.664877376684035	0.00725121410671853	0.73793647903007	0	0.840735550237858	0
ENSG00000076351.12_3	0.399990620802786	0.305466557948359	0.419325344693	0.30091237362195	0.29011023412545	0.294058437873431	0.288632564577193	0.273745779861488	0.811506004081215	0.335138159363338	0.995856569316017
ENSG00000076356.6_2	0.500300292488035	0.347337708660532	0.671859387072843	0.436799067602106	1.20214591212167	0.32922175590083	0.323147060181159	0.331031978487494	0.925680055999995	0.325848003790334	0.275601187085805
ENSG00000076382.16_3	6.79082865134596	12.2287219525368	12.7540496358565	14.4291194479215	12.2220497957804	2.72058620532529	15.0558951521557	2.74993269593232	12.7517642343944	2.53144843369851	4.02873923020861
ENSG00000076513.16_3	27.6236282622816	17.7697229143382	23.2505184946896	13.9568420170378	6.7976311910995	29.4895681180846	5.77488664578549	28.9724924922111	4.08834608097962	28.4300677611301	5.15619497570639
ENSG00000076554.15_3	0.0327708030532755	1.19174037366851	0.0121456633271953	1.40139878481257	0.565261799681703	0	2.40232891433013	0.00415327749644133	8.52246546616725	0	10.0627002966893
ENSG00000076555.15_3	0.469155296327821	0.4815317151132	0.542232484050229	0.497996107600796	0.864893972125028	0.537606161655061	0.407757690333405	0.586770348816435	0.170311191642924	0.579813510356946	0.113845599245522
ENSG00000076604.14_3	6.61424873492196	10.4148410858372	7.88492446358991	8.61148744024301	12.4306624718626	4.11061193604315	7.93326999514126	4.42962588157552	19.0593280494459	4.42983502055123	18.2523031302132
ENSG00000076641.4_2	1.72615540032617	1.6572132111346	1.31864903699364	1.55180004775091	0.582929768530864	1.62708409344601	0.770124591246001	1.52571362835297	0.308610404952939	1.55355451168017	0.277144268488991
ENSG00000076650.6_2	1.81555457584081	3.56966603887159	2.26268187029591	4.8508525151721	3.85692367257846	1.91916677005147	3.62022034484059	1.91917048941564	3.70868595341614	1.75521890281534	3.49546322683485
ENSG00000076662.9_3	0	0.0496713347947159	0.016874237676783	0	0	0	0	0	0	0	0
ENSG00000076685.18_3	9.59489304543599	6.42278489286988	8.20639080188779	6.1876451005257	6.28208785925405	12.1886362627232	5.70183666893134	11.5682343286178	10.752801414919	12.1044407666972	16.1017526604936
ENSG00000076706.16_3	6.53881576233778	4.24468392529622	9.02755800905449	1.28414433510585	0.848086692757753	4.83302289465247	0.300006038558107	4.92180786579461	31.6037551873899	4.829962322848	28.384327399078
ENSG00000076716.8_2	0.59573487881143	3.69280336805473	0.622237514331374	4.00492787037525	4.7325075547001	0.778940188649126	10.3111387434541	0.857974184433709	25.6621943836444	0.982069183211501	31.3036980773625
ENSG00000076770.14_3	0.355990387803465	0.412400881967768	0.334607598492812	0.448211975447498	0.530317783436205	0.520101480035768	1.00389757357001	0.477219040425802	0.331976127414449	0.573994038552177	0.0947562334567921
ENSG00000076826.9_2	0.0184810645082696	0.413329751869342	0.0308229109266316	0.0310605157410971	0.0992424804640071	0.00731586206474028	0.0430852325498892	0	2.95897002998642	0.00785452649111366	2.35173991283559
ENSG00000076864.19_3	0.0388969407222269	0.653509626331869	0.0778472650423266	0.374804086123456	0.288627013320091	0.006159053293426	0.205543885257551	0.0532406152467361	0.450366140422324	0.00661254228487327	0.229550709582109
ENSG00000076924.11_2	6.5148421922689	23.3294769115006	7.01997897615024	21.8126842065576	31.9443189687627	7.00108273539147	20.6529288118798	7.82446017452727	17.6879828901545	7.34555384682217	13.4989989153757
ENSG00000076928.17_3	7.83844519478697	16.0568130489611	8.52514389713852	14.4052313161466	27.3477147020228	7.77367949591763	13.2622791610751	8.50716175862844	12.6004518334526	8.3857120375747	11.7883881671515
ENSG00000076944.15_3	0.126092849422103	0.145656498652497	0.14844632548661	0.0831059193536644	0.0724184917537373	0.117446493385244	0.0345838223499359	0.084603418584318	5.43459110411925	0.119789336669892	4.84921001363864
ENSG00000076984.17_2	7.03969609834172	14.9710722491246	6.84037974938436	17.647142194089	28.1981476356196	4.93961461059844	11.4551030186892	5.41931514242797	10.7679195971893	5.35509250437292	9.79725189128152
ENSG00000077009.13_2	0	0	0.0436275207243733	0.0879276650690129	0	0	0	0	0	0.066704962049861	0.0723632961023793
ENSG00000077044.10_3	1.46164679439559	2.18948356320583	1.67101753925445	2.19214890570456	2.28602298936916	1.38211841153382	1.64146975293628	1.40066063725396	8.60852151119543	1.43714683588634	4.45745980450924
ENSG00000077063.10_3	1.15823865477947	1.11086804184344	0.735894260019479	1.79687401511183	1.17434690926269	1.39060654871528	1.60727515526817	1.47598390471791	0.892274912069615	1.56331872999144	0.686587273616157
ENSG00000077080.9_2	0.018740217149972	0.0204451566407719	0	0	0	0	0	0	0	0	0
ENSG00000077092.18_3	0.435957164123937	0.422772879327489	0.282758729801652	0.162821962418843	0.0709415227847809	0.450617130125056	0.0941069117772126	0.635397532876586	0.0657253466864301	0.401447674635754	0.134000304332402
ENSG00000077097.15_3	27.6222274053797	18.5870288209876	26.7590957519872	21.9773191226202	16.9234969882165	28.7128461186552	24.3435662849415	26.3838588434705	27.5792210780967	28.9317597622771	23.5377424601919
ENSG00000077147.14_2	44.745138247663	33.3953090445404	42.1876157708195	39.2322769532723	29.3075462041576	45.0373284860542	41.4308537455696	43.4876023862129	33.9279396340899	41.5522883778232	47.8234133114365
ENSG00000077150.18_3	8.19725266976439	33.5281509864332	11.4234148482959	30.3504670867614	31.1656177045743	9.7703957862917	24.4485874152533	9.61200495051856	18.9483311349999	10.3624834561046	15.4582056770602
ENSG00000077152.9_2	16.4788624209794	60.9970209912575	29.5869556110242	63.256854754999	47.5699324699927	7.42189054452363	57.3975197408924	6.84084971511974	23.4240609901463	6.57479180873052	16.9397040435118
ENSG00000077157.21_3	0.879725511951742	0.890212920332466	0.673359690861234	1.26900833676765	0.844401882404491	1.10866613378501	1.00729547787088	0.900030353151529	0.803458490360941	1.0710865367944	0.9777562747533
ENSG00000077232.17_3	6.31521715665456	5.94801058997773	6.84845978676968	6.1844779952223	5.82757291153012	7.45756563895785	10.1960013964984	6.86033564500344	12.6083730428576	6.53395342361218	15.1728035228724
ENSG00000077235.17_3	9.31264149324824	12.8593280340653	8.59787798733613	13.1459159966504	14.43071672663	9.15104435525384	12.280176308956	9.68154632579377	7.89149548657234	10.2165093717938	8.01956434161139
ENSG00000077238.13_3	4.2841013958269	17.2037772056215	5.4559271701129	18.2812267248355	28.3006845930901	4.31791016681925	28.0384789784813	5.04832359482525	3.24311951030069	5.26858289330636	2.69665002785321
ENSG00000077254.14_3	10.9304957711329	12.5885983579063	10.6494538445844	15.6042499635542	10.9500653674312	13.8953156722093	19.5933800674476	13.4888325042876	12.293338008804	13.3451674964954	12.5675840500165
ENSG00000077264.14_3	0.0955147723980053	0.0568388043616803	0.0337910209489497	0.0291870051911589	0.0127167770430244	0.0446847917133113	0	0.0594258612771462	1.84580594047185	0.0774979439331225	2.57419864761248
ENSG00000077274.8_2	0	0	0	0	0	0	0	0	0.283756780992774	0.0319970690998702	0.115704205230962
ENSG00000077279.18_3	0.00438796224358358	0	0	0	0	0	0	0	0.00793840395634395	0	0.0040461884177602
ENSG00000077312.8_3	11.5102159738115	29.1488615898597	15.5809749459004	28.4914124727785	36.9541533412204	11.5598986920048	32.0946660180556	12.6747316163031	23.1219783870704	12.3949318395696	11.8901385387366
ENSG00000077327.15_3	0.0230359551177171	0.0251317104269637	0.0256130697949627	0	0.0112456397279537	0.036475792851728	0	0.0175170649026651	0.0104187722622302	0.00979037325686794	0
ENSG00000077348.8_2	4.63349350186668	17.5285066536998	5.75402432607508	14.495951045971	19.153289420636	2.88231690601053	9.23560046182394	2.85991394811236	13.3631747188137	2.53189711296715	15.6754315463173
ENSG00000077380.15_3	35.3013721429799	25.7273533755506	36.3137548299886	30.995119958754	29.4763714455829	33.3012665313895	34.5393753245771	31.0931744956671	27.6799439438921	30.6224650158053	28.5685437966768
ENSG00000077420.15_2	2.35041677045923	0.772956340249347	2.76341603953245	0.466219823689841	0.373323600895981	5.77845597982408	0	5.70400030915996	0.0101727625680203	5.94582328268154	0.0103700729531292
ENSG00000077454.15_3	0.687465599734533	0.585721745483171	0.800773636460382	0.47683206199498	1.07393721447636	0.699783925123574	0.356155713641779	0.816508359854643	0.864678867557787	1.0240060363115	0.489023704963293
ENSG00000077458.12_2	2.80833723176371	3.61354439076752	3.13899361748101	3.94361107876351	2.59724210236636	3.34976759728462	4.27261889453068	2.85112120373962	3.8004360034963	2.87208912071288	5.37051352121089
ENSG00000077463.14_3	6.13644947636534	5.765878960054	6.62648346801406	3.65376203198421	8.8301917163613	5.03636859513886	3.07092429848322	5.55802264637243	7.03298155978174	5.44815829168598	5.95474369982625
ENSG00000077498.8_2	0	0	0.0330099477098872	0	0	0	0	0	0	0	0.0136880836957584
ENSG00000077514.8_3	3.13750294221411	8.68151164693048	4.536866117565	9.69922123489352	6.91230559427127	2.67062835094801	9.93586686125415	2.37346688546088	9.8671031890293	2.25235819842398	11.1227956559166
ENSG00000077522.12_2	0.0161918187237914	0.529947333252846	0.0180032553875262	0.326556670015802	0.150185213531385	0.00640964768601567	0.358608596960221	0.0492505108691929	0.0732328531343376	0	0.0522572916789967
ENSG00000077549.17_2	129.969598656597	91.079965256018	127.706659210642	81.1155248853987	90.5150184926612	109.762366131151	71.1191420799972	117.452182549654	75.3423573584098	109.041373663112	69.6256594158773
ENSG00000077585.13_2	6.78632852747905	5.52106889348802	6.4029291210539	3.78012798978159	4.86528064833125	7.42986150912718	4.5805815878505	7.53429900008073	17.2409292901571	8.24061949966342	27.1049903882345
ENSG00000077616.10_3	0.154295487907648	0.24913271725224	0.10293424554696	0.387250212796364	0.168724902871735	0.205225361394265	0.340527170549562	0.168954916319253	0.58061315818335	0.162628977989084	0.5577280840623
ENSG00000077684.15_3	5.28181596414416	3.35467865786856	5.39831428798826	3.54969059782333	3.65821190049651	6.42201902923263	2.66394307958603	6.17938401935722	7.03576073001378	6.20288192616663	6.24065060668662
ENSG00000077713.18_3	10.4631896454235	6.17795531641501	10.9465861269211	6.19988833865832	8.04072626957448	14.7129501614257	6.4779995713453	14.17515476177	6.38343627017488	13.9026631803111	9.93978982979311
ENSG00000077721.15_2	20.8323123357658	13.627293670241	21.8986091093726	14.8605670122983	11.632177687276	26.7721240597255	16.1889127316731	25.7785141158314	21.8531358754782	26.0096630293975	28.6385013572121
ENSG00000077782.19_3	26.92992227556	44.0545257085486	26.5281540997348	37.3395929735023	50.8961243494636	27.0962379104971	34.7146079184698	27.3309791319209	9.5838551101577	28.2731592482021	8.89518038483624
ENSG00000077800.11_2	0	0.0395653942606755	0	0.0406340485393859	0.0885212669553581	0	0.0704563087971558	0	0	0.0154131959698038	0.0167206401079009
ENSG00000077935.16_2	0.0315803283126851	0.367503252968193	0.0234088883830284	0.224098736307445	0.13361237270003	0.083341997892468	0.327216790820931	0.0400240014558307	0.0476108250450137	0.00894784407464041	0.00970685643696388
ENSG00000077942.18_3	166.519997692065	74.6296180013703	143.4468869003	50.7893367236413	195.752068103536	197.661964716741	28.4825619758391	214.846666377016	9.3281062924308	217.345492052558	1.51872529777312
ENSG00000077943.7_2	40.8036090262718	3.08191453600317	33.135304827997	3.40504204610474	6.88658298676292	37.3004883364037	0.730211131094263	33.3434479943416	0.0215184738487187	35.699480228319	0
ENSG00000077984.5_2	0.0962803844543725	0.0525198701234451	0.107051615368839	0.323630534979818	0.235009686142773	0	0.112230081561405	0	1.95956940886881	0.245517295802875	3.64002941394129
ENSG00000078018.19_3	0.0232392311296565	0.198602259978872	0.034452116028383	0.00867942433114834	0.0453794981806964	0.0459970824080803	0.0571879211347586	0.0176716406116426	0.511521247197867	0.0230457882123125	0.35358100027808
ENSG00000078043.15_3	1.38191218778252	1.32649604075122	1.49958992442273	1.43101309185462	0.967660126065594	1.2396873734437	1.48478982783469	1.16155420503914	1.86464874771004	1.26148571196029	1.74064754122868
ENSG00000078053.16_3	6.62499927169095	2.45257356596691	6.27095294783926	1.93138982328712	2.08631558489488	8.28903008258209	4.73473145721349	8.48694179770281	2.92451942650789	8.44020157235754	0.578668838482289
ENSG00000078061.12_2	14.3873126687914	13.070984819577	16.3911619051026	10.9265358839721	14.912710822292	16.0130768516989	11.1509396172029	17.4218805911565	22.1907146241104	17.1921142338231	18.7205279953412
ENSG00000078070.12_3	4.07191827287996	5.5049234847511	4.48137733070872	4.82936748333689	5.97863336240002	4.10152183564761	5.71669542968415	4.41214366060277	6.37317336094337	4.12169049700083	7.00315433755071
ENSG00000078081.7_3	0.0117322795522231	0.447987885880015	0.0260896232424056	0.0525814810501801	0.103093871751311	0.0185772283562194	0.173227248531623	0.0267644777030893	0.530631129235963	0.0398901266765678	0.0432738578893159
ENSG00000078098.13_2	7.28805252024316	3.55707188341425	8.00387766542485	2.22770383245782	2.79011499718442	12.3195753315329	2.51880649992946	11.2201215612258	1.39946591511579	11.0041041296769	0.147377054213935
ENSG00000078114.18_3	0.0131156814915141	0.0286178287475049	0	0.0110215467090681	0.0352153081769529	0.00259596833921683	0.0280287518766948	0.00249336572713707	0.821582076751938	0	1.04009386162913
ENSG00000078124.11_3	2.83195715042232	3.00281517560806	3.0662260834145	3.50580578345231	3.03424730523783	2.4436383193004	4.73115866217398	2.2341395716222	4.9602809627956	2.10065319543256	5.63842682677656
ENSG00000078140.13_3	20.1957514152252	16.9857971568737	19.2757199863797	17.750625796567	12.6676717762221	16.0027822372322	15.7871027980943	15.1106576941909	26.4528793947659	15.0334289266066	31.830220241066
ENSG00000078142.12_3	2.55401489634837	1.54262863686708	2.20759618191523	1.55788984992259	1.33741201174421	2.94328423805944	1.51774237816262	2.65894995148685	2.20635292305323	2.70177261064297	2.63487054965227
ENSG00000078177.13_3	1.13348493279609	0.928696554465515	0.921177245415843	1.36181491511335	1.0044603118147	1.62180053550076	1.60248808883255	1.26692995664755	4.22889756110193	1.64834845367197	4.47042931917884
ENSG00000078237.6_2	9.83009063387399	4.06117053964265	7.95571788301205	4.68285408157878	3.79771440534528	5.25900662568716	2.90144236249736	5.02572528591721	23.359056000468	5.11570765713235	21.8594709800768
ENSG00000078246.16_3	25.8826553160609	16.8595222187535	28.8251870832667	17.031044185986	18.9907921541566	28.8265089146135	19.5229536724311	30.6731515936663	24.8384611585024	33.1502377031795	17.857832865997
ENSG00000078269.14_3	7.56864163651246	7.48701374340427	8.11254673291397	8.09477864167883	6.22105045104493	6.72987867134374	5.81479926303259	6.52111475406409	4.15901993644116	6.55525087553086	2.20410907743646
ENSG00000078295.16_3	0.00510552842642071	0.0278500850808553	0.00283835107460999	0.017161386562392	0.00747721546742317	0.00606318024352834	0.00595130435922605	0.00776472018207995	0.0646560324969827	0	0.0188314564608997
ENSG00000078304.19_3	7.22203954565105	4.88468974721498	8.43062375075611	4.67609771516084	3.94014979983567	7.4046031797498	4.72357555119525	7.49077211609687	8.36936862370015	6.83123653711443	8.00298351047298
ENSG00000078319.9_2	6.56243337038353	6.68216979485917	7.05337638395174	6.20906791866818	4.55627899648791	4.300779644826	4.64639849070181	4.18624329103238	10.0914633075622	4.52447589903833	6.38747514740831
ENSG00000078328.19_3	0	0	0	0	0	0	0	0	0.0887568269936924	0	0.0251328749704172
ENSG00000078369.17_2	92.408238557838	81.1317819776524	94.8104958723149	87.5991249996098	86.7083563742424	71.9954362015881	70.7916992728147	73.1554382479237	53.3343673892119	71.9472423352774	54.6068746297874
ENSG00000078399.17_3	0	6.82099429113967	0	10.747974138757	7.02794565539277	0	8.30443320579652	0	1.92528179623426	0	2.43965124342256
ENSG00000078401.6_2	3.6115799894198	56.123151719519	2.66891840874057	58.7246947142425	23.8877577976682	3.48699967571733	27.7919883233023	3.2654505900021	26.6133879776063	3.53784022653479	6.94484754836759
ENSG00000078403.16_3	5.40854539799951	4.85973277716768	5.06749514911196	6.26221590255765	4.85267084967467	5.53753874708111	7.32396221242043	5.33828202017867	9.07336597131709	5.45758965097882	11.4903588775011
ENSG00000078487.17_3	0.45876819717409	2.53197059220804	0.915165482199249	2.72130558346502	2.25277820297078	0.448675338021097	2.56897971506591	0.677194524451402	0.671301153731428	0.699628098799333	0.78385937518495
ENSG00000078549.14_3	0	0.17158130871711	0	0.0146846407850913	0.00639809742718909	0	0.00509240709660941	0	0.142263821252771	0	0.0302131589771717
ENSG00000078579.8_3	0.0265227362389119	0.0578714208706208	0.0589798591783293	0	0.0258956170749738	0.0629952933122038	0	0.0201684926767355	0.407856666063926	0.11272269208959	0.489138156710988
ENSG00000078589.12_2	0	0.0270901160370516	0	0	0	0	0	0	0	0	0
ENSG00000078596.10_2	0.0218285610781488	0	0	0	0	0	0	0	0.118472260701966	0	0.0201283571069758
ENSG00000078618.21_3	28.7870957550478	23.1272756299832	24.9152242561153	25.025819362617	21.9172122117525	24.1256564821945	25.7454779748392	23.267621436561	29.5735950769446	22.0700945484457	32.7072162185297
ENSG00000078668.13_3	33.2250088875712	48.392520635616	39.9214593721931	60.8308977075485	55.6104295713891	23.3142618974133	57.9966186524069	23.1515032803158	28.7262103219252	21.6990859284805	27.8507573522946
ENSG00000078674.17_2	8.05835824197552	10.0121524371779	8.40505253003377	11.411196980358	8.47606482137618	9.41037893967197	13.9285728014938	7.94487539749456	8.05189263230218	8.08787851905837	7.63933230320435
ENSG00000078687.17_3	1.22895918686359	0.527514850668389	1.31716554199207	0.686233048701694	0.97172306730009	0.845380091933369	0.432112581153533	1.06321773256236	0.506632141290354	0.928175142669407	0.133759101372574
ENSG00000078699.21_2	2.73157539928417	3.00591148387606	2.5529042567471	3.37353263596389	3.4804892272163	2.41374711823637	3.34043812603407	2.49114260565973	4.38936364363655	2.50696602191019	4.33480782525352
ENSG00000078725.12_2	0.0229297714577635	0.0625396660880972	0.0127475034946248	0.012845770274487	0.111938032324087	0.0544614878929577	0	0.0174363204293621	2.78973099454665	0.0584714686547181	3.59444520998169
ENSG00000078747.14_3	13.4364882266756	9.12516981128915	12.0712583812665	11.9761266624697	7.18909582507821	13.5898669872251	11.2299130681213	13.3439396229467	23.2570464145627	12.6089194651225	34.7537651548838
ENSG00000078795.16_3	0.0384873232506196	0.0629832098192185	0.0855860754721856	0.107807291901723	0.0281829797695396	0.0380887080417652	0.059817451595161	0.0146333185636491	0.139257314535272	0.0408931666123422	0.0887239639510152
ENSG00000078804.12_3	12.4103320529669	3.81228669368148	12.7390915895279	2.44406882258884	4.44561842424291	19.6005752798422	2.20531579378465	19.6713593671805	11.4941630416146	22.4928800716094	6.28817874044616
ENSG00000078808.16_2	51.748815385877	47.3083688041454	53.2780135439393	41.108087990126	80.350255860022	56.99558358466	43.0440138256086	57.7215150682572	31.665487572323	58.9859343852419	28.8868853482719
ENSG00000078814.15_3	0.237089384490467	0.622013794060673	0.238507381612329	0.600864913324653	0.391317351557365	0.156422558268608	0.250044829301478	0.15882529045747	0.255313124343013	0.196729594606894	0.124927279061124
ENSG00000078898.6_2	0	0.0257341829371991	0	0	0	0	0	0	0	0	0
ENSG00000078900.14_3	0.00661989927122331	1.46609881422523	0	1.7059631187388	2.90205514247044	0.00524106930410567	1.50729828600065	0.0100678443407747	1.24553241149254	0	0.347944084622981
ENSG00000078902.15_2	9.45094240149268	8.26983861684713	10.3168914293285	6.71575281136877	12.2229390129594	8.9279867988343	5.91388564497144	9.40588652016693	10.8368588034506	9.62351472926814	13.5655841548248
ENSG00000078967.12_3	1.42490066108476	1.44053545742791	1.40475432898065	1.45815709957489	1.15934122699331	1.23340498183775	1.44687030674113	1.22799716921622	2.74968930419104	1.22732601084569	2.7767438054681
ENSG00000079101.16_3	0.0349222923332942	0	0.0388291740612402	0.0260856645459552	0	0.0460808004467845	0.00904610641810596	0.0177038042841027	0.0526492040864387	0.0098947428105683	0.214681541478977
ENSG00000079102.16_3	1.37271571408072	0.28869437289873	1.15850649140382	0.17789517401181	0.322953835408614	1.68650214238355	0	1.52677948226568	0.233382038204397	1.69821420266459	0.36296327970022
ENSG00000079112.9_3	0	0.0250415171570387	0.0255211490112843	0	0.0448211244527617	0.00908622191839699	0.0713485266014571	0	0.0311441433862769	0	0.0423309514754241
ENSG00000079134.11_3	2.9784292961888	2.86959961814943	3.09045144121137	3.65292673709015	2.26597836108041	2.76055503888097	3.04456302473231	2.57581174849371	5.96319883552992	2.48002165989969	7.32214826373085
ENSG00000079150.17_2	9.07036245236387	9.99071165757354	9.66488398883537	7.32897071910465	8.07532958546567	11.0939347540048	11.7364243409457	10.9870614105518	3.5106831162786	10.2921966388274	4.78510518578813
ENSG00000079156.16_2	0.713301350787466	0.608098339519151	0.996793510682334	0.427994761130371	0.274007462721924	0.632622070281357	0.454353020425329	0.56315853833211	1.82638374645164	0.546674633480632	1.48082041578268
ENSG00000079215.13_2	1.12193926050941	2.20633752877726	0.643591235892627	3.57104212021626	2.19082293846489	3.24184940561867	2.87660119666886	2.9887356107073	3.03167647092776	3.36513490671874	1.77916684998084
ENSG00000079246.15_3	55.0881358412165	63.7477588873425	62.8456472464725	78.7746816285445	65.1236231751752	49.5054060953646	99.3746732074117	47.5176037419482	96.5185679184365	45.5227177102558	92.3224588375286
ENSG00000079257.7_2	4.31629316611441	1.33150442008442	5.52732260070955	0.566998975845626	0.900974634507468	7.89507501378213	0.0693975903271985	8.80537080007327	5.78924207008448	8.45108404502317	12.159896521874
ENSG00000079263.18_2	0	0.0962519296601296	0.00891777161349157	0.107838193311082	0.0783084944868432	0.00634993760366654	0.0810260173221895	0.0060989637474614	3.35183961230372	0.00681748134171366	2.06342344302538
ENSG00000079277.19_3	3.65042245743548	2.51177743174023	3.12121122430409	1.995320603212	1.84163724308166	2.87691516306092	1.22006754093954	2.9024235389307	1.71124396705098	3.36224832040332	2.98753706183667
ENSG00000079308.16_3	6.33589137212068	6.19822028638006	4.92842435204946	6.40744879643275	8.70311920731234	6.91860535979232	6.47415363733703	7.00535619002241	1.98658495378107	7.47194381282479	0.571797643610387
ENSG00000079313.13_3	3.92677297936241	3.92701948678362	3.85861463012955	3.90765663269054	5.54910349507345	3.62021191664685	2.08788103262533	4.19743612698004	5.81877909869526	3.99656255891466	4.80407242892411
ENSG00000079332.14_2	42.1413978946357	31.0976273508196	39.2313823036351	32.3873936597101	22.2858115012307	41.6536711877772	30.046138743271	41.3811496998151	26.3581074667051	39.1174675002908	27.9560638293953
ENSG00000079335.18_3	0.393215371893328	0.455253794438036	0.606734554214497	0.305705846808325	0.282062172147699	0.508268172843401	0.374167326947864	0.372236844226224	1.66230306907566	0.477480311787273	1.47995197800349
ENSG00000079337.15_3	0.263180732965815	1.07570503983589	0.37093145414687	1.25842921637085	1.15450113575056	0.132061668046448	0.924657676451018	0.140935650100718	6.2265569443258	0.201650237983484	11.3889570906433
ENSG00000079385.21_3	0.0162094057825066	0.114946638268003	0.0270342149600887	0.0908087127477767	0.0553914937288	0.00641660964946898	0.0818767611680778	0.0123260013172808	0.329905783897174	0.0344453121374418	0.0971546679115307
ENSG00000079387.13_3	3.40966460840899	5.83780467436477	4.29345847164001	7.15028548744436	4.72131569086262	3.54900635948097	7.08224549695519	3.08128265159274	6.92842605563989	2.9522467641008	5.64373806207745
ENSG00000079393.20_3	0	0.0415512371031935	0	0	0	0	0	0	0	0	0.0175598725760984
ENSG00000079432.7_3	8.11091757811324	10.9118411011796	8.33145490012685	10.8948341357594	23.3706662140398	8.76986845922825	11.1109435708022	9.11532594824455	16.2434695300994	9.5598911234388	11.3665939282314
ENSG00000079435.9_3	0.515985925139645	0.384668199732417	0.611958523506845	0.125262298882892	0.344253527953283	0.326810772527084	0.0334146420323046	0.418525278688646	0.700115078850553	0.614029041750564	0.269617912888561
ENSG00000079459.12_3	21.5934026022971	34.4120244756356	33.83670666168	38.2825931756692	64.2064352552767	17.5182620588479	70.4788515653914	16.9240405307036	43.2848113946722	16.7671039036773	19.570265323245
ENSG00000079462.7_2	2.61870432559303	8.94947469756803	4.42012272336875	8.23672781592399	15.3099121962017	1.17401799159431	8.09100588000826	1.36753466623311	10.1886561653517	0.831367587267664	8.87342806910095
ENSG00000079482.12_3	1.58960975209323	0.778027210255267	1.7674450796183	0.616054964142638	0.818533250227821	1.39643652139932	0.655721719239483	1.39091970506794	5.14101040439608	1.49000100115777	5.49171776586693
ENSG00000079557.4_2	0	0	0	0	0	0	0	0	0	0	0
ENSG00000079616.12_2	9.7597764482853	33.9253757533251	20.7104656903615	30.1185796694634	37.4875330241678	3.46068948683758	26.722836117979	3.86868359526472	12.7259914996188	3.63607015537375	5.5337951128162
ENSG00000079689.13_2	0	0	0	0	0	0	0	0	0	0	0
ENSG00000079691.17_3	3.0751238250021	1.03448463111219	3.05307302222307	0.818953280530633	0.855077160729508	3.35216372193818	0.542415131652855	3.01938264890612	6.51037802428806	2.84896117846269	8.91971018773238
ENSG00000079739.15_2	13.0042078191405	8.26398230235803	14.3129841927373	7.53054230171866	9.54392147895902	13.7361570783158	10.0205821967222	12.9934799049957	32.1209678946182	13.6030988757676	30.7757117457496
ENSG00000079785.14_3	41.558311418791	43.1601523873052	40.8439756341701	47.6892770068617	37.3483303714768	33.0595179599813	48.3792757015156	32.3479681071736	44.2802360500294	32.5251167395732	35.2625605624987
ENSG00000079805.16_3	9.51824313979971	11.1980661266106	11.0903896774379	9.58252608371397	15.8842632541981	8.18699821765119	7.97640887639645	8.02802927720782	15.1772486864694	8.67090820068825	21.3679183252951
ENSG00000079819.18_3	15.4136778851133	20.5644299601088	13.7374607815175	22.6558622237253	18.8528322695733	15.198224931078	25.1798845490757	14.360013689307	24.5498096174665	15.0930092264323	12.7090037184783
ENSG00000079841.18_3	0.147040655958234	0.187154401120222	0.0661747747490358	0.294198073908382	0.167491263646015	0.030489432963742	0.195884846766543	0.0452576685839539	0.247014848850212	0.0654687190090557	0.442274529122444
ENSG00000079931.14_2	29.0631062645247	6.81021871538359	26.4177619914125	5.86637666326066	10.0422351734419	23.8802426176602	2.3334442614458	23.4702574464887	7.8042174832712	21.3678438474499	8.15837717854187
ENSG00000079950.13_2	4.6991549085621	3.17138352868441	4.48062651437738	3.09786328900557	2.3180298779521	4.8884173338797	3.40333767195392	4.3441064929363	4.85370207642515	4.14526745690246	6.54758002369151
ENSG00000079974.17_3	4.0880618435107	4.55983417541952	4.56236841853873	4.52917350061194	3.98395466236242	3.81626273879341	2.80345772731666	3.60163238695105	6.09191293912162	3.78606909984264	3.98063465099601
ENSG00000079999.13_3	20.7365062003657	41.181247697459	23.6519742219658	42.586973203812	62.3657345138619	16.1252317907401	41.2944631927505	16.5469800018257	21.729459023312	17.5857230301347	23.7754698440836
ENSG00000080007.7_2	0.334940489560722	0.139204785792102	0.21280655994233	0.214447023534899	0.0934345599342127	0.265177194790524	0.272678716155604	0.303209971841197	2.17854041156986	0.162686914924599	0.573582884442425
ENSG00000080031.9_2	0.319493955319931	2.57485191993327	0.309399869004551	1.90535242451861	1.48926027627492	0.187671061046117	1.81004592868141	0.172416469623216	1.33314474977216	0.236530820196831	1.72013585110031
ENSG00000080166.15_3	0	0	0.0065993638004123	0.0066502363677412	0.00579501546103087	0.00469910535644527	0.00922479790110977	0.00451337871381805	0.00536892055989509	0.00504509887968258	0.0109461117397342
ENSG00000080189.14_2	4.35041693042179	7.53436647462401	5.92207369633493	6.48835556864378	9.60661545778537	4.92960781348348	7.15867175667882	5.09694546531296	11.8057192798456	4.93710182270961	9.87627558722044
ENSG00000080200.9_2	1.94582577695668	1.27818053394034	1.20245734309439	1.67530400919418	1.46385940102987	2.09513196089017	2.60720060459558	1.91887272698426	4.03161966769312	1.9151202733274	4.68020492893391
ENSG00000080224.17_3	0	0.10093232074272	0.00791273265721029	0.0239211888039446	0.0277932294532226	0	0.110606661211367	0	0.624429101093467	0	0.689038681413571
ENSG00000080293.9_2	0	0	0	0	0	0	0	0	0.023641428945294	0	0.0120499884490389
ENSG00000080298.15_3	0.408861906587061	0.301745909734217	0.454602750196438	0.305404766647622	0.238733986836414	0.641056589143223	0.492168447925294	0.627912044184429	1.33796009598295	0.545154350068163	1.08669339827771
ENSG00000080345.17_3	4.29072054611935	6.55781381729092	4.17062863288496	9.34165614195158	4.29514289861622	3.96091951769478	8.1146562384927	3.68255404212912	5.69590425444801	3.72465658649755	5.22006216004942
ENSG00000080371.5_2	4.91926960557502	5.74754585172955	5.18401920146368	5.86212032274806	3.61448297278056	3.83055590561576	4.23067375304747	3.57300770262588	5.39178936251692	3.37456143476626	8.25871161436236
ENSG00000080493.15_3	7.99860746088625	2.21004192272134	5.51751988971595	1.84980725408619	0.917127977245529	6.19364045346469	0.733651979604013	5.44018001299152	1.33891104677186	5.89155655621915	2.72101176064696
ENSG00000080503.22_3	4.43971919624879	6.83204568097365	4.97923861965628	7.12987916711521	7.48707115718421	5.36016827054104	8.92843260314157	5.02381696754914	3.69804838376037	5.41511204773505	3.95182595100861
ENSG00000080511.3_2	0	0	0	0	0	0	0	0	0	0	0
ENSG00000080546.13_2	3.60191291813487	1.65005309591117	3.69381379333602	1.81216668434804	2.43270132052888	3.48847046644171	2.74471693316742	3.29076073832711	7.48113421655752	3.26229728430124	5.65921671926147
ENSG00000080561.13_3	0.722802369571896	0.205025905648192	0.948324529429799	0.0971832087604879	0.338741762654614	1.20173132995964	0	1.02232181283973	3.77909424907021	1.19191234820673	5.10542096974944
ENSG00000080572.12_2	0	0	0	0	0	0	0	0	0	0	0
ENSG00000080573.6_2	3.43571203015181	1.85243417466516	3.45871874632788	0.453322475293953	1.62543143811282	5.90755861727778	0.17009092361084	5.57824054755444	0.359980158073677	7.10927156313348	0.0856245401436597
ENSG00000080603.16_3	0.157157977257686	0.325051675336197	0.222065165272569	0.366847542210559	0.252540026925692	0.114055541535859	0.167926537132247	0.107057910812357	0.145121443716626	0.18646315027884	0.111706935481722
ENSG00000080608.9_2	16.2906623899941	20.9664288317703	16.1087569280911	23.6267027984435	17.5363932626877	14.1545715521476	23.6354810481497	12.8656953077248	27.1381421347934	13.9034258810867	32.8649524266376
ENSG00000080618.13_2	0.0760108298323994	0.221136295256611	0.0281714777286417	0.141943217096412	0.0247378616992393	0.0200596217904169	0.0984474399661446	0	0.137513642727636	0.0430732097899781	0.0700904251721687
ENSG00000080644.15_3	0.0187913447098775	0.0717532748171307	0.0104467998208835	0	0	0	0	0	0.501441405921098	0.0079863968204503	0.199268623254432
ENSG00000080709.14_3	0.081105758643629	0.0379219559121149	0.0644138213593555	0.0389462212126334	0	0.0275196829997412	0	0	0.115288676401702	0.0295459478644765	0
ENSG00000080802.18_2	3.56295198965634	2.6449033608245	3.45657873370536	3.64090131794698	2.6792917411168	4.30469337735629	4.0910502512875	4.11509867552891	3.76104430049116	3.97461597384552	3.48598469952947
ENSG00000080815.18_3	7.3409558435672	3.66804855468569	7.45158668011997	4.347067033141	4.03851871831998	9.39317855543031	3.80546515623109	8.91240156049162	10.284242627987	8.72281213800504	10.0811339676026
ENSG00000080819.6_3	9.65994806548964	19.7319129070171	10.7270624401917	20.3196013063229	15.5364095783389	5.83987791298818	16.9496200101711	6.07339002385912	18.3709186643778	6.24910498400608	17.7250005213217
ENSG00000080822.16_3	8.28985736880575	14.5865709443482	9.04552292254005	17.7593574289242	12.7440387709234	9.60700159267484	25.6216737092705	8.7509222486103	17.4271590326784	8.85547049093867	14.5682350862595
ENSG00000080823.22_2	3.71729318099141	2.29647860622532	3.00593459087692	1.71071524606238	0.548583905412214	1.48602283879505	0.367023802559851	1.43657774246862	2.9058511077678	1.5642908097444	4.06975757568439
ENSG00000080824.18_2	225.686046187938	267.941105776485	236.44077011796	287.279142143075	191.055889027856	138.16122607664	234.549750104645	129.158596676666	304.481788000233	125.85474825133	367.049720178386
ENSG00000080839.11_3	3.504030317	7.43234668602828	4.62341075479006	8.88000008391887	4.83076343091061	1.72642794660116	7.29250486302928	1.82401219157325	5.20335780218606	1.6042745033945	2.4614641335866
ENSG00000080845.17_2	10.0502852788419	9.68088983868341	10.2684411285269	9.44011380734737	10.7725295613216	12.5585191950413	9.77355582276524	13.6115686145284	14.1919586724916	13.5264973232072	10.596772729773
ENSG00000080854.14_3	0	0.254702655387471	0	0.279020937510846	0.296325441209748	0.00616119445570427	0.235852891722125	0.00591768045164776	0.344931448180279	0.0132296822003983	0.0430557209383703
ENSG00000080910.11_3	0	0	0	0	0	0	0	0	0	0	0
ENSG00000080947.14_2	1.05141062724282	0.946328967613991	0.730647308770145	1.2958521934903	0.904647589722644	0.738769990007436	0.469808003248388	0.624622333009129	0.487423595806498	0.932807163049674	0.321152620372757
ENSG00000080986.12_2	6.87722762792212	12.5093577322359	16.4132428780298	13.6414765362535	9.68944935966655	3.69222413579861	17.4246554130878	3.11128131805845	23.0724782565347	3.45667892715798	8.45160081507284
ENSG00000081014.10_3	5.20769727248518	5.38280495219541	4.70800173909103	5.84856975770703	2.92243598291853	4.71063377716891	4.07057087505837	4.55683508679911	5.4096080623689	4.58689297641776	5.30696621326014
ENSG00000081019.13_2	2.29137149012727	2.49983490921933	2.70101634025644	4.04597493870502	2.25642384090624	2.40668688059798	3.43372370085876	2.13682503199957	4.10382131371938	2.15975289466718	3.10577982090438
ENSG00000081026.18_3	1.68573064322191	3.46920066305637	1.74652485685188	4.19453659151104	3.63374390016357	1.47327867716952	4.38506801562844	1.44002051477531	3.23784109172015	1.57245123803333	1.45854061897698
ENSG00000081041.8_2	0.626785302797965	3.84235369823124	0.43141800993642	4.01301863374975	2.30215488545461	2.26850250903467	9.95031903123416	2.15614632376087	5.42670088296068	1.49683711341153	10.7336477108659
ENSG00000081051.7_2	0.137374589663342	0.119898077237935	0.198566129151467	0.169312691666336	0.13412642412567	0.0435045740456172	0.138780984563505	0.0417851066441602	0.173970159240884	0.011676950245304	0.202679400681963
ENSG00000081052.11_2	0.0226227280299562	0.113532089129913	0.0100614454060657	0.0659035399680984	0.0132526937713661	0.0967179884789287	0.0351605106458166	0.189231213755243	0.654840105641858	0.161527801483246	0.246155873184238
ENSG00000081059.19_3	1.73066454755333	2.88313889035015	2.22108432026065	2.80149616437364	2.58456940926371	0.750259357336877	2.28530915360702	0.808567558139796	0.0160976916558834	1.06643754343075	0.00410248041601981
ENSG00000081087.14_3	12.0732889982277	11.3005007310119	11.0121433522232	12.5194877095151	9.91621715681643	10.2242366604379	14.4718846017162	9.41096334640772	13.0581534805458	9.21185504505831	27.204311894134
ENSG00000081138.13_3	0	0	0	0	0	0	0	0	0.0167207959468574	0	0
ENSG00000081148.11_2	0.102031569707854	0.0878795955645987	0.125387912207834	0.138388252033472	0.0629173107197637	0.0552704296686658	0.0751162114804653	0.0694200630744395	0.189446196899155	0.0502107459930314	0.108939873981164
ENSG00000081154.11_2	55.7104004052718	69.2028017888663	60.2258514838336	83.6854103387127	50.3207103785129	58.9384668238274	93.8647973249817	56.4333930407126	100.957201246993	53.5005298789273	102.91536198498
ENSG00000081177.18_2	4.82516456500338	2.9947143570948	4.72912433054022	2.84332910542304	2.98019148855682	5.72173887472569	2.96640071877295	5.65866783961377	5.69671617708404	5.09792379573446	5.26669728256418
ENSG00000081181.7_2	0.388824629527274	0.504998751186972	0.638192322391153	0.352674300939546	0.379631031461403	0.366473859632616	0.230215551920831	0.408307714438196	3.6846604269328	0.409195493004792	1.36586469566277
ENSG00000081189.15_3	0.792193856607989	2.91274172093386	0.686022814609495	2.76097730331358	2.37988541373337	1.20010633586213	3.86537395329225	1.01944996211757	0.747598095191292	1.06509183321715	1.45044547478573
ENSG00000081237.18_3	0.0160448137992892	0.0350090640650847	0.0416262104916461	0.0179773263368314	0.0208872543889886	0	0.0124685193945892	0.00813389454983385	0.0387029198741261	0.018184293799759	0.0197267998692665
ENSG00000081248.10_2	0	0	0	0.00813273880056288	0	0	0	0	0	0	0
ENSG00000081277.12_3	0.0720824002113721	0.0393201410520077	0.208380941846604	0.0403821710850683	0	0.00570686712343691	0	0.0164439296272724	0	0.024508247206212	0
ENSG00000081307.12_3	6.38077904562159	6.85396998502742	5.9571472003367	6.98766061354916	4.58439284630877	6.25628369751257	6.9409381920106	5.6300198118755	7.86583273482361	5.66340467892732	7.14762177003274
ENSG00000081320.10_3	21.9701448408014	16.1450710170515	22.4762024933558	18.9291893381471	9.99126894229848	29.5521579705646	15.9046058441305	25.8023557429103	5.52689900750657	26.8757485421541	7.98059380887389
ENSG00000081377.16_2	5.86696514007162	2.93658463258571	5.67162773529343	2.31586694716728	2.61134353030944	8.99855229640017	1.83899855496766	8.76980502249074	3.78577871267982	8.86086986706649	3.69742066713283
ENSG00000081386.12_2	1.92812811799987	1.90556387411243	1.88321166303297	2.71104113072099	1.79394828479667	2.37659257327405	3.09661010381468	2.01817089833705	2.49648458721506	2.28163979083824	1.49905438130005
ENSG00000081479.12_2	0.0357942757703986	0.0811054082902649	0.0336758310339243	0.0308503892508437	0.204311003893865	0	0	0	0	0	0.00253894590568311
ENSG00000081665.13_3	1.47922097675502	0.841728605436959	1.27790162201642	1.24005805178861	0.529902990908093	1.40702964927795	0.599565268146559	1.11269483010942	0.0914496776660904	1.32066945662445	0.181540365554679
ENSG00000081692.12_2	0.747037606380624	1.69791932380547	0.749857491198875	1.1043938881988	1.60057118339834	0.591440399226883	1.01592282405295	0.631182676956284	0.985461324969944	0.661445785332196	1.14808603735084
ENSG00000081721.11_2	10.7733488076187	22.3149834097146	13.2781671616684	24.2842288208608	22.8482232090658	7.60405388421453	23.5759604932681	8.79126510524401	18.6859734437081	7.58079936331182	18.3923719833881
ENSG00000081760.16_3	2.17815375779264	1.49619953106116	2.46822684944171	1.27167857786279	1.26838643952613	1.67822530124233	1.14140796259294	1.77900792542781	3.33916601518728	1.87272916818448	2.38300912987029
ENSG00000081791.8_3	7.24085173446585	9.71700107415399	7.39235042658607	9.72229584660721	12.6357250266624	7.89563233749611	11.6910820203671	7.79750548355985	8.57237353441533	8.7098346776307	5.80983208580663
ENSG00000081800.8_2	0	0	0	0	0	0	0	0	0	0	0
ENSG00000081803.15_3	1.46626338913981	0.392224443387656	1.8497629145924	0.26064717153547	0.268423911711491	3.03610003571007	0.131474068149402	2.79281066722874	1.10315128743646	2.46271127840059	0.227509701609866
ENSG00000081818.3_2	0.117046741885708	0.140464907545841	0.0260282358936	0.0524577599182974	0.0457116879713002	0.148268137845403	0.0545746278965263	0.10680600984574	0.063525910248296	0.0596944013324638	0.0107930092618058
ENSG00000081842.13	0.0249927682013118	0.00908884987249794	0.0185258657039486	0.00933433809487753	0	0.0725528226163627	0	0.00633502337892251	0.36172178146592	0.00708135110707958	0.0614562864553887
ENSG00000081853.14_3	0.732412502207191	0.232449633383957	0.533029161592611	0.171585790779752	0.286037964216606	1.12282271161228	0.165574421339848	1.06831821827596	0.078297290479291	1.21115536909301	0.012279375498634
ENSG00000081870.11_2	6.30880491956278	10.5354599789657	8.26060680336089	10.5719974822981	9.83380456774433	4.92905076225278	11.2674007718384	4.55538688856511	10.9629309574045	4.05718090020357	9.68294025452509
ENSG00000081913.13_3	1.64546568225237	2.11038878690085	1.65530697315019	2.39235960992519	2.31899188218547	1.52761633901167	2.50412295306228	1.50075470381173	1.15176324914188	1.70253434340662	0.704461674307542
ENSG00000081923.11_3	36.8420104320512	13.8556291759373	27.3739606425035	13.9659322566607	6.92607319756071	25.614222134625	10.0681450949742	23.2507186176986	1.05932224808963	23.3468420094089	2.1783560447488
ENSG00000081985.10_2	0.200953743598956	0.150003597872065	0.305753373448915	0.177755963578568	0.134243661963909	0.175845118303095	0.0493144227980659	0.144767182019828	0.133940172210263	0.206772775699799	0.253570699524354
ENSG00000082014.16_2	3.39352236165556	3.41096247690916	3.69655529868273	2.75036146262668	4.86901368592917	2.20254878805008	1.85402022002267	2.55431360118286	0.98946065957631	2.45989626114154	0.873635753540748
ENSG00000082068.8_2	4.04517131674046	3.86501178045828	3.50058326005433	4.11905947277197	3.72596689494722	3.81695931117763	4.21608189619012	3.64675229312409	6.88099591828573	3.38436471256613	8.09360695957411
ENSG00000082074.15_3	0.00733940635594807	0.0080071277401318	0	0.00822339883965112	0.0143317382369036	0	0.0171104878446076	0	0.0398338699507757	0	0.0676774761088645
ENSG00000082126.17_2	1.19108846852927	2.02357225016653	0.950289623836705	2.63853530194249	1.04752083498408	0.633466886661792	0.890273555196684	0.580773946713989	0.230287875290837	0.626009270675284	0.150913624629434
ENSG00000082146.12_2	12.2075924842117	7.42746306381812	13.5886539218573	9.57764703227596	7.98192059239761	13.0214108201934	10.0553583563051	11.3831420579732	14.6901218115816	13.0528566022775	19.9540003356509
ENSG00000082153.17_3	39.9084872980381	45.1281125212845	40.5004662389292	56.3361304799748	26.6866360926327	31.8109427287329	46.2206091373934	31.2442256074713	42.2158549013676	29.4133364413341	44.1171762627285
ENSG00000082175.14_2	0.159852689718292	0.053904125334437	0.106641589057052	0.0390776937848911	0.0141884580701622	0.135761863835129	0.00677577095897861	0.106084909805234	0.318114119824586	0.0938780104050205	0.653928560376746
ENSG00000082196.20_3	0.112677127780075	0.136586910555939	0.167043628008423	0.0981932691423666	0.0977892653748453	0.158592177645041	0.214040591792165	0.11424300549775	0.294446857484761	0.0957764618694103	0.173168038701373
ENSG00000082212.12_2	3.03742888665604	2.90180123390296	3.04932008500754	3.18400404127623	2.9225522724925	2.57062268712179	3.83833373816362	2.64298517022309	5.31061044009142	2.44360977811807	6.71491559727687
ENSG00000082213.17_3	4.95779362232331	8.21862953230881	6.08516073459254	8.29632927039587	5.0186847979876	5.62435830005449	9.59013041146712	5.52446533728406	20.2391768523866	4.7979446612676	25.7278228927754
ENSG00000082258.12_2	4.96462629916113	5.36250950084347	4.41274043860153	7.36338762084079	4.02893711684608	5.39037889029442	6.8808743761841	5.09860205573485	9.01734241358988	5.54421366191131	8.91038326569303
ENSG00000082269.16_2	0.887881720839501	1.01939832906523	0.756862705126839	1.08009284221237	0.784327349918369	0.913833319019832	1.32410086783136	0.845564388788429	2.28323423993043	0.916429418888341	3.07996748860722
ENSG00000082293.12_2	0	0.0918326283709592	0	0.106102137790093	0.0513652192979505	0.0166605648430866	0.241208953203066	0.0400051887641945	0.00951768925576702	0.00447181913624508	0.00970229387224615
ENSG00000082397.17_3	1.07495869704056	0.26417025552545	1.05652391190249	0.205534429738064	0.13611804160101	1.15895233383291	0	0.909487789731659	5.29328358717901	1.06341200275842	1.82684263134147
ENSG00000082438.15_3	0.187650906481103	0.895662821787358	0.310068292157211	1.20311130305107	1.1807123036946	0.1774537342249	2.38382756195772	0.118911685778308	2.67344677297994	0.190519592097586	4.27780903242549
ENSG00000082458.11_2	1.7750621873877	0.846852775779365	2.05614436148256	0.882516208977348	1.49904062168122	2.04249094467839	0.922564464441533	1.91402183790201	1.24942118862262	2.13466083296228	0.642090485979309
ENSG00000082482.13_3	66.3426021996969	10.7430670395732	56.5138071839789	11.5207504255348	7.85918070093523	46.8585736461005	2.06434462043382	43.8310967578903	0.11393233903227	41.9482939798238	0.316751358770389
ENSG00000082497.11_2	2.66968053401104	0.375237996528583	2.84997756701255	0.46795305999917	0.423765408084042	2.12010792154728	0.566385211318668	2.03631313585765	5.45204995216764	1.96993162253395	3.88894807382473
ENSG00000082512.14_2	4.14852988836098	3.35115424894299	3.9284691660735	4.0810735939541	2.82949369846737	5.84207913803506	3.51306776033655	5.4111828890894	2.39251942235567	5.55094413631905	2.0362503757206
ENSG00000082515.17_3	4.83659493466113	11.0632752426924	5.92584653861055	11.733527047607	9.51086475402487	2.18715384539428	7.57654264302045	2.76647235488989	5.83592286833418	2.18923861731195	6.3096686241234
ENSG00000082516.8_2	5.6786980346758	12.1913740030564	5.39559512161036	14.7097742628799	9.7240729527559	3.52755762032233	12.1525846166872	3.52100307205005	13.3483861169683	3.28771918993792	16.4268854242384
ENSG00000082556.10_2	0	0.025536848665809	0	0	0	0	0	0	0.119982929995801	0	0.0143894250353459
ENSG00000082641.15_3	55.3615516376915	53.0360525379631	60.3928242235856	51.1186236264775	64.5058621025734	50.1346356543364	41.2419057658824	49.4622986347095	47.1303635713157	52.7023423025714	55.4932067191021
ENSG00000082684.14_3	0	0.00784760270160732	0	0.0241786951744241	0	0	0.00558986588753784	0	0	0	0
ENSG00000082701.14_3	11.7657852778891	10.2616452709593	9.77424304300695	11.3282814292711	11.0726372333929	11.8077383204695	13.6453611531191	11.145442591564	21.892872716222	11.1560716279851	18.3933787085929
ENSG00000082781.11_3	41.971796074707	41.8431108582848	46.1577274474696	36.8420258081376	59.3401097875925	29.6065175933372	26.5670380600755	29.3657507933536	50.3536693889936	31.644768812452	22.4314039512494
ENSG00000082805.19_3	6.26532963077807	7.8169851784001	5.53387145643863	8.91352032637236	7.20965935987572	5.9250832646147	8.008919733139	5.57476043677185	8.361449533423	5.97187501315834	8.53893602263795
ENSG00000082898.16_2	19.5975564744471	27.863477765261	24.4940916984151	38.1576101300129	22.1247127105625	16.1484033128936	32.7736185990457	15.3793059712269	36.1048599352551	15.2831790531341	25.1479512607736
ENSG00000082929.8_2	0.269237673023181	0.0839235038055051	0.17106185961	0	0	0.0913539992362543	0	0.0292477797580151	0	0.163467271690059	0
ENSG00000082996.19_3	7.52536490488419	9.86275481256289	8.60005851994725	10.5845436454128	7.33540549924596	8.88327796479789	14.9980761265705	8.42915380316275	13.2690072709482	8.94061195197431	22.8051683455917
ENSG00000083067.22_3	0.00674523585344765	0.00245296701560888	0.0274994482026722	0.00503844243891843	0.013171495065053	0.048062700682955	0.00174725418260524	0.0410338476958572	0.0284737218243291	0.0573350454742552	0.00207328547742102
ENSG00000083093.9_2	2.3012370803019	4.98003874867603	2.34895644761286	5.61120943364524	4.27265134882366	1.65765074325132	6.09782655073047	1.44869853780126	4.58127265633579	1.70755287990982	5.67025190604963
ENSG00000083097.14_2	2.06358241623735	1.59488911721809	1.44703517518974	2.07742129372809	1.59703645549806	2.08543582447655	2.37252939965797	1.93183841850153	0.959528992774784	1.99652367423174	0.982249800090728
ENSG00000083099.10_2	4.37954275571142	3.93381633496347	4.88096900284364	4.76254083738016	3.94861763706461	3.83082612029489	4.86653633999529	3.64411362230766	4.25555527345999	3.77964810372418	4.43322948696989
ENSG00000083123.14_2	6.43347373647769	3.45539720311067	6.94533840609621	3.05584813672911	3.39300646345558	7.61844331631253	3.4782779146653	6.52287993070426	4.34721801063551	6.75851037930465	6.398854662015
ENSG00000083168.9_3	5.03534550304763	6.55669721825456	4.24625127903489	9.60761084480671	6.85255884363051	4.21683647503965	7.84947720296245	3.8347363210572	3.80990643590676	4.26724057955732	3.44491601094473
ENSG00000083223.17_2	6.0677313706719	4.22382852908697	4.55707569762295	5.02599620150557	4.12547643165019	6.40521339866468	4.51296451425539	6.15205483131883	5.36186339519313	5.96332116784962	5.39199882712582
ENSG00000083290.19_2	2.69722997169267	1.86580800414165	2.32635787131917	2.41054278899171	2.48246440180928	3.47863555275241	2.07836018155165	3.27197167467843	0.0411437242540777	3.07750929149231	0.00419417458360331
ENSG00000083307.10_3	0	0.048359880410697	0.0164287132496733	0.0165553573999577	0	0	0	0	0	0	0.00681241921227844
ENSG00000083312.17_2	30.7976246720049	24.2157952390002	29.4176980976035	33.8075962382357	16.715375422168	27.9076285017597	24.7841352027545	25.6988863476778	26.8170490347552	25.3044552296055	37.2262847628955
ENSG00000083444.16_2	61.4835314479314	51.1020310732329	61.8775440943365	36.9054392210914	50.3425204025187	55.9530194750738	29.1802431235651	58.08028502509	56.5826894611249	61.6393784548258	36.3013331343484
ENSG00000083454.21_3	0.0106850545993516	0.722743606519772	0.0118804298679021	0.969733023071986	0.417296435537526	0	0.415170946110209	0	0.666908347743895	0.00908238206430684	0.669990861335489
ENSG00000083457.11_2	3.78634869283949	3.08160752143873	3.63415871371546	3.38336594290528	2.77754124776042	2.00734528951214	1.98598521975867	2.40873062425315	2.05013485698787	1.99508158576784	1.56897474656468
ENSG00000083520.14_2	5.48731545992285	5.86482385403414	5.0399228664256	6.90287353821051	4.24006492896227	6.60490679185076	7.13487076890881	6.00136906960863	7.10533055431765	5.94974401097932	9.35017268910048
ENSG00000083535.15_3	3.63173775595878	4.44449246558409	3.64008214356092	4.34043868216526	3.28891994338534	3.28367471696324	5.24364907290542	3.98639054500073	4.14214177891619	3.09595404982558	5.70763158493476
ENSG00000083544.13_3	1.94482420256822	1.37627649093665	2.0820392319864	1.74472669540411	1.3984697319808	2.34082892084679	2.30274254521573	2.31825783037642	1.91969166334051	1.965867868947	2.33255874143922
ENSG00000083622.8_2	0	0	0	0	0	0	0	0	0	0	0
ENSG00000083635.7_3	2.23082643362064	4.8955377219878	2.195293864995	5.81784273578411	3.56754394685808	1.76617731856758	4.01515008289413	2.05709384298039	5.23038180706277	2.2231548949848	8.0273006384681
ENSG00000083642.18_2	2.37203036178461	4.25143816962039	3.05561383059488	5.01551394109845	3.26879049372428	2.54599142951708	5.72482146287414	2.13872729184178	4.64381760457783	2.23515140320692	4.49953792113432
ENSG00000083720.12_2	16.3432164756401	16.176345405189	16.8422514608721	17.6179555541052	15.9776327819213	14.4012587751664	21.3940934448087	13.0527945508903	18.9646199156841	13.6922431811668	16.0349144574672
ENSG00000083750.12_3	4.60025910310433	2.88579822149851	5.06010396975532	2.83488472292413	3.64131338286979	7.47929439618654	3.91960985768767	6.79638976412891	8.11441512281674	6.34020260757737	9.81708358029797
ENSG00000083782.7_2	0	0	0	0	0.0484341292216685	0	0	0.0377223441975951	0.0897457457801411	0	0.137229674547615
ENSG00000083799.17_3	5.94795598775501	4.14758585273154	5.67574376203452	4.84046751214604	2.44643015102308	5.44786901667441	4.23007081383016	5.09063093187003	5.41470849163625	5.15863035136843	6.07106770976579
ENSG00000083807.9_3	0.384941574482061	0.651246389530719	0.384585429418519	0.506315435099267	0.746232625830549	0.220843312795431	0.563597792763192	0.258779981799141	0.428948319199942	0.336687581347121	0.504144488696314
ENSG00000083812.11_3	1.70734495314216	2.27660284475781	1.41497513852191	2.64806799852396	2.97122945351059	1.29540745103443	2.08231978659746	1.33436798582436	1.54440639851525	1.5318822799565	1.53062935902993
ENSG00000083814.13_3	2.62385855199763	1.02333450223542	2.62143097770409	0.937355711450606	0.866315434195614	2.04724001912457	0.51221656703563	2.22657418246153	1.54790448775311	1.92861760250588	0.327273865215007
ENSG00000083817.8_2	1.90549444985157	1.75462713305817	2.02148228006132	2.1350011278735	1.53614296994534	1.75773512938917	2.22794898343687	1.72814292580353	3.21009248731261	1.70884256059596	5.04555271904159
ENSG00000083828.15_3	2.22410345321922	2.77094254975122	1.89285376944717	2.6458111200742	2.17151544399082	2.1086777769124	2.31515412040347	1.69125891855547	2.78181538897782	2.22892963576943	2.94970857999169
ENSG00000083838.15_3	0.563835767584717	0.605210691062978	0.515687397617714	0.652125717448669	0.8523934502875	0.482396620789288	0.706709837173177	0.726114897831526	0.847302474442156	0.757547780468348	1.05660995606893
ENSG00000083844.10_3	2.76153070461235	3.4103131433892	2.62161991355702	4.11484914169201	1.73005534669548	1.81016797720609	2.15433038784005	1.61365966239768	1.50913322333194	1.77643479068989	0.698376253622595
ENSG00000083845.8_2	110.422048387785	230.267903669018	124.936071995581	195.020279332973	247.055670602684	72.9780298969327	135.54861927084	79.4212825977951	125.859941291664	67.5250623974958	139.041381950372
ENSG00000083857.13_3	36.1439789054187	8.61108998705699	29.7375450998252	8.64831934963841	9.84913871015739	35.7301941170608	4.89061468108405	33.5961582030224	22.2854131672644	36.3261484006392	18.5145610677867
ENSG00000083896.12_3	0	0	0	0	0	0	0	0	0	0	0
ENSG00000083937.8_2	12.7853592949544	10.2844930478048	13.01369894751	11.8058460289402	8.3173453827851	16.6613694421614	14.7857531793068	15.9370831738993	26.0640817124256	14.714833290465	28.4437145243116
ENSG00000084070.11_3	13.6370253156263	41.9696103415556	12.9554271780369	45.6175555241038	35.6941591327122	14.7599481619234	54.5776339349673	14.2797149592883	9.60302342644218	15.1759575516379	5.96907510984959
ENSG00000084072.16_3	3.91622939072308	6.25143278762142	4.95878043882964	5.79254950851004	5.08012265171074	3.12249350282579	5.55212823266482	3.55587193447055	7.33586129341693	3.24867049997126	7.65205768775931
ENSG00000084073.8_2	30.4192915111714	22.1381838882328	29.753126385162	26.0924853776142	20.5465047380379	33.4011908831304	34.0023842571579	31.6330950458051	37.4366263215059	30.8319410353572	49.8126686556035
ENSG00000084090.13_3	28.3998777887614	32.9311722118841	27.4494990463537	34.3774959421528	30.6992716424837	25.383497221407	33.1439788897529	26.0770659884894	46.6632639206629	23.7004286713018	44.7250909286543
ENSG00000084092.6_2	5.13908886627907	5.73535436753628	5.65571081840289	4.67108318276874	7.85916433272307	5.44913898811859	4.47244269390676	6.06120196430582	10.7914988822233	5.19288851415569	8.34127370255376
ENSG00000084093.16_2	8.54691935956854	6.7363986741199	7.98783671159705	8.53325708479293	4.3859643116206	9.00453128586195	6.46317617389762	7.52277955480563	9.66914009707481	8.34706522201921	7.35372620898801
ENSG00000084110.10_2	0.0348001389594118	0.0284746283801811	0.00967333873814807	0.01949581536023	0.00849432600516048	0.00688794242201062	0.00676084828683162	0.0264628182186782	0.110176593269732	0	0.0802239806187473
ENSG00000084112.14_3	12.5068795618203	7.97986263569921	9.07438625839247	8.14708759912908	7.24971821641206	10.3578354569152	6.76584416165429	9.91566731875128	7.33511883974679	10.2356577781752	5.5917135433443
ENSG00000084207.15_2	132.113530254058	188.563886075742	163.139953626891	145.223076406714	235.883946719317	112.296056807387	153.099999043638	129.91989007045	266.249032058279	119.531024965752	303.555921704565
ENSG00000084234.16_3	136.239909845668	180.617955013487	116.38705931732	187.866200803226	229.61162309827	114.794226541562	219.207295233436	114.890193427164	96.8880966990879	117.127830146334	122.6142200022
ENSG00000084444.13_2	1.03918317112719	1.11219910067498	1.03112078179196	1.08328510937493	0.866915413404589	0.926880065117183	0.725777609862354	0.830229615978068	2.48091217359062	0.995125927897948	1.89829007102475
ENSG00000084453.16_3	0	0	0	0	0	0	0	0	0.056246899699012	0	0.0752559434856384
ENSG00000084463.7_2	10.6134858422986	18.0946021776009	12.9903056613752	21.0277646189897	15.72473465707	9.9833850424062	21.9548645348363	9.34540026647654	31.9486623359039	10.8688174091173	19.309536297281
ENSG00000084623.11_2	132.650090376828	176.459456502411	129.713976900616	158.136198045878	123.279950663034	85.5003527182359	114.720613458315	97.5939914965447	158.586910942675	86.3245928486266	173.724746339299
ENSG00000084628.9_2	0.0749420468216994	1.40627358971314	0.0999912979173283	1.81371782911355	1.09755109531024	0.0237330778062716	1.26958635954465	0.0455901113335515	0.0813480437561875	0.0509610724465292	0
ENSG00000084636.17_3	21.8176503301204	12.9156724086185	27.9748426984756	11.8844925554462	29.2386632926795	30.7111467830561	16.5229705362309	31.8002535976543	1.69523507389319	34.9718449105166	1.47869699660883
ENSG00000084652.15_2	34.1283114678212	27.8818449838769	30.6204751320585	32.1049354738063	28.0533314352088	34.5354279189948	26.2554171406664	35.2452768601401	37.8471202348626	35.6091492369397	36.000491651482
ENSG00000084674.14_3	0	0	0	0	0.0530626132456168	0	0	0.00229595465594346	0.00273116858533104	0	0.00278414219223141
ENSG00000084676.15_2	3.00266990716703	2.34231442081882	2.62358919514213	2.85880511960627	2.35445242146281	3.99494118008429	3.15955044859074	3.52945117529306	6.52993081829466	3.81741997169234	4.97331065023325
ENSG00000084693.15_3	4.22026284840035	5.83385110439926	4.59817387081144	5.23181257617857	5.85802679325564	4.31409448144192	5.94672851248989	4.32402099059609	15.3543495873419	4.66055309664799	11.6043236292286
ENSG00000084710.13_2	0.101453034700292	0.225977762394995	0.0376009828318459	0.0426271925499808	0.0784179237870419	0.0200804560685488	0.062414803172191	0.00321446658845525	1.433921529481	0.00718632439796916	0.53402008105163
ENSG00000084731.14_3	5.95726420633036	3.95904509018948	6.51488411069426	3.14937039428276	3.95952599423433	6.41592419561919	3.13518580179424	6.07727113456359	9.24054954418003	6.40691628232117	7.95619918259983
ENSG00000084733.10_2	49.6777350783531	53.2018618271963	46.0774505242137	46.3497573541394	49.9958997902711	51.1033919495166	63.6994575842104	50.5931332372422	78.5306480204174	49.5314747161884	91.3325340141367
ENSG00000084734.8_3	0.654620922911325	0.248409303063211	0.316459002838588	0.143504321772679	0.0555776244406304	0.326737189893939	0	0.292180299502511	0	0.120963702636509	0
ENSG00000084754.10_3	61.5460546792844	53.0729066986364	61.8351591255781	48.9386095522224	46.3498793903826	55.7769021692178	53.2596672020633	57.7441885820421	69.4763594245976	55.1705258969266	55.5715366012778
ENSG00000084764.10_3	5.86324995183328	18.8511259762253	5.75646153761318	13.5739572173669	18.1469057906881	5.99466052230269	19.231284747926	5.74788630609554	3.84020463513116	6.46905069079909	2.88827667626209
ENSG00000084774.13_2	7.98977431646149	17.7001066924224	9.52787340871219	17.3026287269102	19.2919456935455	5.55122523119643	13.7397230936478	5.71179758928517	16.6087971887294	5.77921827433401	14.6809979787568
ENSG00000085063.14_3	244.669848210202	149.287890234645	190.846364775986	144.499527696432	90.112471657345	150.208822486825	81.4449296258613	154.005859168453	70.4654603740387	140.246663053613	51.4244741369817
ENSG00000085117.11_3	6.05184202433725	26.2048759970889	6.97446291347253	23.4232988211898	38.0079182830561	5.95418956837617	24.0638569552135	6.33189180841157	6.1236141221401	6.03588586240591	4.61305302742046
ENSG00000085185.15_3	2.13325591694083	2.22349004929823	2.53999905800101	1.44290002151457	1.57987877300133	1.94603669308525	1.07471952790855	1.88615259226863	2.66912501523176	1.87991451169723	2.2252482796125
ENSG00000085224.21_3	5.49046611842015	2.56098652740177	4.34834443464151	3.58398055537336	2.67239655533993	6.3284121014888	3.68624735536255	5.4803377746381	8.27328627374267	5.83022484699295	7.44771321717789
ENSG00000085231.13_3	7.26845649802054	10.7762902800469	10.8215219883717	11.6706080757176	6.95506926834376	4.08228148668501	9.43002618706976	3.84220046982073	5.71314485379419	3.2915443195404	7.21788734559759
ENSG00000085265.10_2	0	0	0	0	0	0	0	0	0	0	0
ENSG00000085274.15_2	2.71903871071668	4.04045534865917	2.27610790582646	4.92872925567432	2.76154837475833	2.52385750350715	4.9120736744825	2.38845638509747	2.77759559141928	2.27135634389362	3.97702613531882
ENSG00000085276.17_3	0.162300615121646	0.203894563348627	0.0984315083639656	0.143274860591966	0.110443967628121	0.0350442892818851	0.187276165980198	0.0448789396528567	2.96292577652095	0.066888157046153	2.8979461070498
ENSG00000085365.17_2	11.0851633235851	9.38598493824146	10.8041397199477	10.1799395312555	7.16685170579417	13.6851690906811	16.1382680259738	12.2106415345311	9.81307321213087	12.5533642606203	15.4781900991467
ENSG00000085377.13_3	12.9717471719029	12.9963643524771	12.1073328147413	12.0673241079995	9.23734244814777	10.4489354171628	10.9867343002217	9.63777316715071	11.9813970076556	9.76162932475148	8.10960378923845
ENSG00000085382.11_3	3.02410871977492	2.71235168187859	2.37633032102304	2.94308305300439	1.89269545886797	2.14099439820805	2.68523651521079	2.17061710445725	2.10423560683899	2.29039624943622	1.93948203345538
ENSG00000085415.15_2	5.16006273787903	4.16155204072321	5.24339445336771	5.03972500398159	3.52830685742603	3.44950469780937	4.81654546199175	3.62824275050225	11.0353615865922	3.13707434919579	10.7019004463838
ENSG00000085433.15_3	7.57138668797645	13.4283677877462	6.31381859443637	16.6944478546225	10.7525299944248	8.81525816731479	15.3858992212465	7.66634365267381	4.80699255849572	7.78655633478371	5.89894202791984
ENSG00000085449.14_3	25.3314634055792	18.0373762074974	24.438276850027	20.6252861252366	11.8709715066332	35.0276671748889	20.3411936259997	31.254699200961	29.9254716252148	32.1150955138089	45.1675991068471
ENSG00000085465.12_2	0.558103669918607	0.684988411271111	0.349054156851258	1.01615197192728	0.664106062828079	0.276161680589534	0.596345271717009	0.305033720172022	0.331302346493596	0.474392593370573	0.434222061360732
ENSG00000085491.15_2	10.5704040287727	20.401178322005	11.2588119575414	27.2876687030708	18.1776474982009	11.0049480778183	34.8497713100166	9.76411309847021	12.7034842741104	10.3739306377918	19.7841892513846
ENSG00000085511.19_3	2.69622196003607	3.3570963512435	3.24271610765619	4.06796956691596	3.35887015924452	2.67654344159567	3.66321850903432	2.72011350686467	7.55362512629008	3.19234500345656	4.11076336870236
ENSG00000085514.15_3	0.0892729387263873	0.170440854687751	0.0248150554070339	0.225057126768119	0.108952646118036	0.070678667405118	0.104061790480665	0.0678851757494109	0.484519654436156	0.0758827135582167	0.0205798905415789
ENSG00000085552.16_2	0.00675473427448449	0.0442155816669921	0	0.00756830611374047	0.0197850641019414	0.0106956402244015	0	0	0.97761660309689	0	0.242915986214527
ENSG00000085563.14_2	0.21590950836995	0.269202778999953	0.33437496464242	0.250554470329708	0.090344750167184	0.0915742810118842	0.0359538325360339	0.029318304890053	7.10768607839668	0.0393267456246424	9.98306883201446
ENSG00000085644.13_2	1.49396731892378	2.53958800821967	1.73836338009696	2.26561466401749	3.83996270656008	2.07951931460282	2.61893415532473	1.94977329978948	2.5393602645427	2.16175635432207	1.99271984985452
ENSG00000085662.13_2	31.4860532670172	40.4893759392664	34.2876671831562	23.4366866930057	27.4094493780781	25.4606091882349	20.133340697155	26.9471781705576	166.726875671747	25.1621687583766	281.707494303149
ENSG00000085719.12_3	17.9108069283692	22.4590197279222	14.9248428704394	22.6490987169484	16.8650812310039	19.2100771762903	29.1578544640226	18.1226945642947	25.3771599424938	17.7805271139685	33.484495037433
ENSG00000085721.12_2	12.8623272985833	25.0916333309929	12.2650859417772	29.8972785003553	15.0719469983452	11.6587574058981	23.8834579007106	10.8948683346916	15.5131006523088	10.2097032355948	20.2244269076433
ENSG00000085733.15_2	68.183180103107	57.5311379152641	59.2204637326519	54.8043557839763	61.5261378141054	51.6556449421546	46.0663381692921	55.11089818903	65.9130455646848	54.4623360983936	78.0870880766583
ENSG00000085741.12_2	0.242405216171046	0.38651649524418	0.228058730783677	0.16713946829445	0.327701969681801	0.250966671787727	0.144903478900606	0.255226772798806	0.455410133339773	0.253595540854282	0.395466468058046
ENSG00000085760.14_2	10.3898063360743	12.1457258628395	10.2833324834373	12.3994425776055	9.47045850210087	10.2743194920528	13.673176445356	9.57562253727764	24.6299405724091	10.1059401425914	26.0620464458351
ENSG00000085788.13_3	5.21189885752165	7.35440371108175	4.49063794733629	8.13043734050927	6.83942844028761	5.94404550374047	9.45805726652846	5.47017234241174	5.87418492084011	5.54125597994923	4.76345312612393
ENSG00000085831.15_3	0.153028425622844	0.146081757959251	0.0744398649915765	0.0589393358406954	0.056028799345297	0.0378608755646941	0.0334460507964452	0.0545467031163153	2.18018318337722	0.0243891353446565	3.15290869524474
ENSG00000085832.16_3	10.8857009673725	6.86040803487502	10.7720687964894	7.49744072703246	6.13962805047995	12.4582788582108	7.69711309375302	11.7325109807362	10.0210202270208	11.1301174097303	9.99343441236017
ENSG00000085840.12_2	1.80102569019733	8.6949747604434	2.63322559121545	10.5664293294409	7.8922163208289	0.673652550592334	10.127725035169	0.571540712331792	8.09442238557338	0.662982244763862	3.32149133617595
ENSG00000085871.8_2	0.73163409682801	0.890295975631247	1.03249970951278	1.26116236132927	1.00281631629371	1.37013773084569	1.4432605083258	1.20899401858304	6.88538415171564	1.42318243905846	5.30636502652439
ENSG00000085872.14_3	2.86360512016551	6.26423813257096	2.50808643106904	6.68781732886072	10.7473969963523	2.92237154566465	6.32879988808236	3.6812299586023	6.26711734385589	3.79119992431088	5.09202983175383
ENSG00000085978.21_2	5.77491242626111	5.89643456702611	5.474290683385	7.01797123398439	7.10578815858647	4.03867162623223	5.80526661345987	3.78896836854569	8.4183386974688	4.31086470677531	9.8378002769064
ENSG00000085982.13_2	5.11278491528341	5.95919694012952	5.56234561570818	5.49794709633433	5.66028568914833	5.91640226790244	6.43594875335558	5.95922887082394	6.196782046395	5.97765832632974	5.26193824083379
ENSG00000085998.13_2	16.2886744319528	15.9659388333644	15.3400923184631	14.8675282958178	16.7568958785403	10.9973235440708	12.3773591886574	11.5129227457145	17.4196593917792	11.8807316785539	19.9888777895528
ENSG00000085999.11_3	2.02107874278832	4.09056535142661	3.02207510073768	5.98142176496791	4.96725018438135	0.408305732576484	5.24252846745741	0.582952322574136	4.42550326648018	0.533151661962969	1.14390105166571
ENSG00000086015.20_2	10.5091316932973	12.3953427637924	12.5632416248904	10.0172627759432	12.2694926225049	8.72971718993441	6.95208150273859	9.2966279088545	17.0433033136476	9.81212038913599	14.9053691319922
ENSG00000086061.15_2	72.0917894060663	77.9527615160809	76.2001632935037	93.3798566699461	89.6652340975505	65.3337032134984	126.344761489351	62.1653523652282	145.613951853759	60.9858667459065	156.876389620348
ENSG00000086062.12_2	50.2604823504591	65.1379269838724	54.227726407104	57.1226713807318	48.6529030506105	58.4222711818444	53.063692409338	56.8634128576547	26.0785462403712	57.8087780910269	31.2762183152929
ENSG00000086065.13_2	34.8796842142801	32.9029295129014	31.4295032343446	39.7104145138835	25.148003025529	27.3329636777647	42.3318719355545	28.4605616926286	30.5512449009496	24.632370198365	34.1493748380784
ENSG00000086102.18_2	7.86786004431674	7.26467306636863	7.80082290248932	8.00835011387376	6.18338204007331	6.87878869637409	7.80821124326192	7.04038705938871	7.196329240909	7.16163680460395	5.91493755095021
ENSG00000086159.12_2	0	0.0476150119075882	0.00970540088643204	0.0293406509583965	0.0511348819916816	0	0.00678325702554796	0	0.00789584086240762	0	0.03219595275992
ENSG00000086189.9_2	13.3016917655579	14.4072575199984	13.0576609003158	15.051505247703	11.7469616780102	10.9675659982437	14.1456164631825	11.0443875143617	9.85344510573057	10.2879370069433	12.2435365504442
ENSG00000086200.16_3	4.53047732128503	5.2341553323026	4.89867624014727	5.7081730566268	3.69869090652396	3.8453975720954	5.54169518118391	3.57601819437096	4.21627953711958	3.30585456981259	5.50260964569488
ENSG00000086205.16_2	0.0117077350343314	0.0383186290911119	0.0260350424406433	0.0131178694879372	0	0	0	0	0.540111442716455	0	0.0323874951043991
ENSG00000086232.12_3	21.2397130278899	19.3877810288672	20.5215053375162	21.2310377717977	20.1861887492992	22.4934285946512	26.0402099513304	22.6717405764443	44.3286377087349	21.0846272273956	30.7950807505093
ENSG00000086288.11_3	0	0	0	0	0	0	0	0	0	0	0.0507789181136622
ENSG00000086289.11_3	25.574140946166	9.41396666430579	23.3773591278128	11.1394895734324	10.9126879050724	27.8711354876597	7.66526754686676	26.1395495770554	46.408405679034	27.7042779577843	76.3106077854052
ENSG00000086300.15_2	0.0254521766749762	0.499819571271445	0	0.698685023641762	0.347905186308006	0	1.3054164120218	0	3.56859238567922	0	4.2362868146484
ENSG00000086475.14_2	18.4585692310615	21.3187716634574	27.2068872007031	21.5591375289218	28.0843828325989	14.3130664029724	23.6147910042618	14.3778113369694	23.1758058945003	13.3310587234941	21.1300638499359
ENSG00000086504.15_2	19.2564773916418	33.25988996449	21.6799559901813	28.1904543167425	37.7477954111589	17.4277893983918	31.6218992286263	18.7074347164032	35.7471976855818	17.349616560313	24.0933504069258
ENSG00000086506.2_2	0.167053652131654	0.27337768217241	0.185742541591455	0	0.326207474795193	0	0	0	0	0	0
ENSG00000086544.2_2	4.25880707957258	4.17009320327277	5.38230854346311	3.43803664338974	6.74078595183875	4.47124525183624	2.78536164016946	4.26435220994143	5.77855888901874	4.60934243671277	4.81739671150101
ENSG00000086548.8_3	0	0.0160090066256322	0	0	0	0	0	0	0	0	0.0135310588090486
ENSG00000086570.12_2	0.0307975364733323	0.010079826487199	0.0445158571166423	0.0276055488322883	0.0240554731361661	0.0512039888406824	0.00478658943166204	0.0210772333180826	0.0724318609317951	0.0314137834624302	0.0511177469681043
ENSG00000086589.11_2	11.0470754810469	21.7532507706319	11.8698475762909	28.5851258144	20.4230243265551	10.0894237629524	28.8628449590104	10.2933738015752	20.5121473889907	10.5480750238298	18.032162714605
ENSG00000086598.10_2	100.598924205134	83.6588051303169	95.8928121302743	85.1194781355731	54.5085024932968	84.6986576480306	87.6051020990179	81.6799308878878	79.6632330233151	74.1430181458391	103.962675408015
ENSG00000086619.13_2	1.54495804377679	1.27552454580723	1.5228047356888	1.06669493622335	0.668600584415143	1.63309119022676	1.22006512840863	1.51139170339907	3.83750532249779	1.73913809142216	7.63905882167433
ENSG00000086666.18_3	11.0687876100553	16.0378744093631	12.5775780114023	16.607339872834	14.9297051922566	11.6454454559107	24.501789143366	10.8746571202582	18.8381815207729	10.0953681779919	20.3331874562821
ENSG00000086696.10_3	0.0187519911083909	2.00999867344691	0.00521246085303769	3.28815401142322	2.59066803333682	0	4.64491515572202	0.00356486027626488	0.00424060395636531	0	0.00432285449491177
ENSG00000086712.12_3	4.56738169079235	7.74267708629291	4.79932073834065	9.25648636652478	6.14513444335034	4.72869602324701	8.86944772375524	4.30516825560939	11.0506240789826	3.81405063670453	15.6709775564815
ENSG00000086717.18_3	0	0.0417109130783979	0.028339881096789	0.128512552319057	0.0248857396086284	0.0201795341324604	0.108939532628634	0	0	0	0
ENSG00000086730.16_2	0.285663582919079	0.816744646936216	0.394289117992158	0.474586912132121	0.365467208285395	0.0935850870063806	0.221990854397586	0.0973767664022628	4.75815357453821	0.0921027479304516	1.53506512916674
ENSG00000086758.15_3	20.8734087033798	13.3409065044469	17.8474671622441	14.9875400599231	12.6974295251414	17.7410582515874	10.3547997632847	17.4243690042436	25.8775928863022	19.1635487751127	22.6708235486725
ENSG00000086827.8_3	7.96050852484047	9.23977581403043	10.0988815828648	11.6521054079883	8.12291500740008	7.08433165735049	12.5002254947654	7.39601275565315	19.4638335803373	6.46124059876952	12.8458273586181
ENSG00000086848.14_3	1.34093234807288	1.15815063656717	1.11821043384148	1.47739984644475	0.976464805994945	0.990859700689046	1.31992548188529	0.977189017448621	2.18838555474404	1.05906718200754	1.26224869642703
ENSG00000086967.9_2	0	0.0131724593351683	0	0	0	0	0	0	0.0327651842906866	0.0102629937565927	0.01113356537929
ENSG00000086991.12_2	0.110163333590756	0.0400619088047933	0.0653267731581495	0.0246863843119448	0.0573645690584722	0.0407016833867563	0.0513651455965091	0.0781859939200482	0.345453399726216	0.0873970688799605	0.223482216875237
ENSG00000087008.15_2	6.46062408165944	3.17495314708814	5.25488155628784	3.0259370873308	3.69379498890553	6.29463734103077	2.37007988154376	6.10781247801544	2.82199733903312	6.35242488438485	3.86426774662159
ENSG00000087053.18_2	12.1968003614527	8.245679690945	12.0969724963001	11.8377163489431	8.54376773011551	17.0883784157242	13.1284801570253	14.7939371110179	16.4797257362949	14.7643404701069	17.5415063096354
ENSG00000087074.7_3	34.3630388629248	69.0093773581291	32.2525439048193	77.2632588554146	43.4715492373042	44.384043694892	40.5392616630016	42.3766570344548	60.7139182706465	44.2808263424361	69.7130517966782
ENSG00000087076.8_3	1.0484866222783	1.10574621173249	3.1864778251474	0.548226589310075	2.55923897087564	1.74321401821311	0.108638018061001	1.72746839694881	14.3528388552795	1.57449225996926	22.5591587029548
ENSG00000087077.13_3	42.6293256822925	39.8487485671099	49.29933197058	35.2857767983617	67.3929275551182	42.4787619632094	38.0196424053236	47.2029103336582	67.9876872421806	45.5113886604184	62.9267684800806
ENSG00000087085.13_3	0.0720166950744502	0.235705797819429	0.0667278835744101	0	0.0703138900094732	0	0.0746194644161619	0.00912718917917683	2.66004104742781	0.0408098454149551	0.48698752245628
ENSG00000087086.14_3	3091.3487619693	3119.75206647632	2697.93114869911	1518.59389642751	2032.30006154254	2679.23258674891	1161.46758018265	2970.7048516116	5969.50012131346	2899.77877490941	9713.46217388213
ENSG00000087087.18_3	21.8142133319856	29.4104402858706	26.4359378227378	32.9825163488915	40.7004806474681	17.8269950687506	30.7789836500144	17.7755342170916	27.9873389738446	19.9775180914465	15.7320992425027
ENSG00000087088.19_3	48.1623363434407	34.0601609986495	53.2425574690348	24.6450844776572	41.0759140875274	25.5118843727203	13.6233523435361	28.5304573265939	61.4119609639897	26.5077061811755	46.3578939075042
ENSG00000087095.12_2	3.35989421024564	3.80406681219267	2.96415602290182	4.39990700864812	2.94992687698534	3.44402850201978	4.55772938030938	3.30790730398892	8.22204207925369	3.07175089276244	6.92996885796781
ENSG00000087111.20_3	11.9960697709365	8.66788287234334	10.4959730297232	7.3946065392342	7.93963942660113	11.9531903908859	6.20900279276026	11.9468049535507	13.5961621055415	12.8841246682263	14.5008313751521
ENSG00000087116.14_3	33.2365933624081	21.5558375494167	31.2673281324801	19.0510310455058	39.6491989276335	48.3910697737544	12.9859438975594	49.5450417363221	0.607977031814212	51.5441419275268	0.0662348895220838
ENSG00000087128.9_2	0	0	0	0	0	0	0	0	0	0	0
ENSG00000087152.15_2	15.6666765932334	13.6828082690028	16.4051905306457	14.2889505210388	17.3082572355678	14.3693757425353	12.4109405983986	14.835427301366	21.3375335632381	15.8437623344136	18.5428113705482
ENSG00000087157.18_2	4.47252927906475	9.59161978538446	4.02041882371611	7.56734883353112	6.98156267606985	3.91219591814891	5.50775058877178	4.01813243989146	8.662362414069	4.46851368282514	10.3021066804267
ENSG00000087191.12_3	18.8853223592005	21.7021694952191	21.740895600959	22.0872434268465	21.8169593398993	10.7520198263684	17.721104882982	10.5393625250063	27.9786360052921	11.4250297962256	29.146533530448
ENSG00000087206.16_3	5.11094638431404	6.58598506399235	6.47053486099391	8.59509160847435	7.29606142296722	4.26331514477527	8.39866556761693	4.31751293493059	8.95582625804738	4.28813390453766	8.48489041049183
ENSG00000087237.10_2	0.150308226090639	0.585653227995251	0.143248924162619	0.697707076611167	0.503157428748844	0.221002192876579	1.23480003406169	0.0979695414052649	0.0971169491205963	0.0912594264974716	0.0594003747142552
ENSG00000087245.12_3	350.829872650056	283.664471117964	319.97614987932	285.174068935936	740.25621478782	424.108339541297	500.40829344271	424.985833166093	41.6388968572552	447.952602145705	4.42709198572258
ENSG00000087250.8_2	0	0.0531774406258072	0	0	0.0237952104641023	0	0	0	0	0	0
ENSG00000087253.12_3	6.56600124203119	2.41623878895656	6.50425986213304	1.71277512597869	3.49623900597133	6.98519768753533	1.19728179496076	6.13705624022045	0.114323581590141	6.13364186563858	0.00554957123624242
ENSG00000087258.14_3	0.00653725323374217	0.73102965897896	0.014537198261374	0.717813802488638	0.909532267097059	0.0181147303734881	0.990626915439428	0.00994215248253765	0.830829579258532	0.0166701529602595	0.102477247170756
ENSG00000087263.16_2	9.83930473857344	26.4744107972766	9.55969450195636	29.2371147446804	19.5596384111953	7.59456037191893	26.7256821851186	7.51134971283158	13.0086698098232	6.98705180597814	17.6765734447208
ENSG00000087266.15_3	1.11541321681032	4.26261463078794	1.225943327205	4.18022774348932	4.49072417872048	1.09117276865526	3.49706620123037	1.26252915955432	4.52584589846174	1.36495171861199	6.19189795198478
ENSG00000087269.15_2	9.78165709163424	9.87085574861075	8.11828254989719	10.4068530143171	7.64771204193388	5.95097199321029	6.75569261450887	5.23464163574089	12.1218587005378	5.4103323819308	17.1294025737609
ENSG00000087274.16_3	25.6850662277795	11.9555838029216	23.3854196596263	11.930202847358	14.3482504639276	26.2986876214295	9.07611331803124	27.0178519040337	14.0503090272099	27.2855588617611	14.6063237141196
ENSG00000087299.11_2	1.08037256520323	2.05200835776688	1.15058310543612	2.27515229998895	1.82370796128413	0.705918474109948	2.361905641466	0.722559192207605	5.03940823121022	0.691510045963179	3.57680232797482
ENSG00000087301.8_3	0.472361033670429	1.15435105972949	1.03990738837402	0.677445644017683	0.811698363111398	0.665675522605261	1.8867631563615	0.847698047124475	2.36714110064802	0.81908175704652	2.822489212525
ENSG00000087302.8_2	10.2525942494372	8.07504834789982	10.8852315375043	8.13042493230868	6.21828344600578	10.3316620489121	8.25578126108016	10.3200841830476	18.1785005933397	9.52865515922682	12.8170064810569
ENSG00000087303.17_3	6.17763987426029	3.33926790001085	5.95759322232167	1.27133334376459	1.81220704473988	11.500885393211	0.23404677522114	11.4191531803158	0.259763529273285	12.3357845306714	0.0516686613597088
ENSG00000087338.4_2	4.86634551861774	3.11597977924592	4.48031237462493	3.71991010087022	2.45112906294706	4.57289685734017	3.87355673621525	4.33682417822687	8.73803929009601	4.49208859681592	9.10882178445315
ENSG00000087365.15_3	19.631319736872	25.1722187928872	21.4819640476057	24.9251680582696	25.4193386464602	17.9488457835821	23.2688077524979	18.1639730603277	39.3731743338701	18.3457441522289	43.289470938196
ENSG00000087448.9_2	5.21596645879028	5.67127776241164	4.734948285387	8.02261498711123	5.85538565424161	5.45957004724543	7.53614248805335	5.36438509336576	4.99447674052629	5.1525776222288	4.08391214399254
ENSG00000087460.24_3	66.4329231542352	68.1461875171109	64.2492933716816	75.9897616289437	88.8970716331393	54.5437968370912	71.1785589576015	55.7055584712757	91.1595023608367	55.1428712894257	57.2262853238127
ENSG00000087470.17_2	12.5482481560271	15.829526359096	11.8534452057193	19.5016062759982	14.1364038479977	11.501972820072	22.8231476080524	10.0281888964868	16.3893053635473	10.0180969085948	14.8476873189729
ENSG00000087494.15_3	0.0928020880660298	0.0723178549227183	0.117924788028451	0.0594169178819921	0.375375258233379	0.241410449862106	0	0.181462683295805	0.743518389861977	0.146496106320046	0.819063798806424
ENSG00000087495.16_2	0.0440725631874814	0.336575246435072	0.106173423282138	0.674871878522312	1.93637185202462	0.0581548018107738	4.48091720229169	0.044685041034723	0.418598748211187	0.0561930480139477	0.0812795939486281
ENSG00000087502.17_3	9.00633091657122	14.5624997247021	9.3559914616252	16.7553515732857	12.717388216655	8.69402807836245	21.8087744485578	7.96473369636855	12.3662081851134	7.07410931341395	13.4563871523769
ENSG00000087510.6_2	13.7067382594278	12.6619202357179	13.3351400741899	13.3377782377955	10.1679032726012	10.2974349541767	11.2188999002431	10.0150627035885	0.0673839730171193	10.2957943529449	0.178596467734874
ENSG00000087586.17_2	18.6390340581265	38.2006719268788	39.9864107570326	45.7083918837275	38.7703377096235	6.60968648572472	39.3541220425975	7.11584097358528	27.0538366749019	6.21256026162399	12.0268514835128
ENSG00000087589.16_2	0.0971541066253927	0.096357228673908	0.0785622428826356	0.148439730484924	0.0344934319373098	0.0489480098492142	0.0480448366518541	0.07387819530906	0.287614843203471	0.0675669022775717	0.627108118530946
ENSG00000087842.10_2	4.5091185625536	4.9582353502289	4.97393681838137	4.13363284825934	8.5091843126711	6.77299714082802	12.7835960339032	6.93898917469138	6.12625468059303	6.31728121585145	11.4712244337708
ENSG00000087884.14_3	1.35947110010587	1.96077785834005	1.79337626364164	1.13595483713966	1.1923445630445	1.47764976222182	1.25341882134971	1.47181210170853	2.25103392722346	1.27307604488624	2.63464966179851
ENSG00000087903.12_3	0.413537697029667	0.972143142498297	0.536435244376289	0.75017942350721	0.985366102113916	0.709374753691151	0.872269866369045	0.681337546313611	1.2958929431424	0.824375481343831	0.531134975796092
ENSG00000087995.15_2	4.77643905704557	7.62583594298266	5.19421791822807	8.0928686993392	5.07298036004681	2.40729554896097	5.08788051252354	3.10944311450785	9.80039657519086	2.72317843705375	10.366470546834
ENSG00000088002.11_2	0.0951886153889792	0.207697289361321	0.0705584707959035	0.177755963578568	0.154896533035279	0.0879225591515473	0.20958629689178	0.108575386514871	0.0861043964208831	0.0539407240955998	0.175548945824553
ENSG00000088035.15_2	1.65514733639289	2.48657712366275	2.01127277359636	2.3206597654765	1.88976273681353	1.96918620575926	3.26124746096818	1.82945748682741	4.52429607760781	1.70671720173272	4.91229098811191
ENSG00000088038.17_3	4.98268295791843	7.36017676604146	5.46554940688912	7.58151550601688	13.8809196284929	6.36593419603	9.70363206693741	7.14443174195622	11.3680073136433	7.63269729739481	7.4638848613951
ENSG00000088053.11_3	0	0.10842059759113	0	0.129907188476916	0.0646863509027834	0	0.115842370535079	0.0125950483308655	0.494423358064568	0	0.183277515766514
ENSG00000088179.8_3	0.993224004456628	1.1070562724483	1.04055096101547	1.18918540324156	0.899722330369762	1.21784846074587	1.56318544644753	1.20516031652584	3.38940952535133	1.07283546844505	3.48821397964599
ENSG00000088205.12_2	9.220953059886	17.6436259143019	8.10311596806008	20.02420137271	13.4459305717071	7.56673155717046	21.1690435462792	6.6952716527297	28.4737839974212	7.22713980977245	26.7386803296754
ENSG00000088247.17_3	39.9136315672979	43.2237495221079	44.8589201653405	43.8085668844311	59.4798545418473	32.2604746055945	33.5561303035372	34.8128957634113	122.345327392644	34.6775020758262	122.673620013512
ENSG00000088256.8_2	13.6706731717504	10.5637130631184	13.7566127807962	9.24980864996387	16.0435337259333	13.0265358552085	6.1422685778608	13.4497803531113	8.55111469695201	13.6930368772597	7.5397175402282
ENSG00000088280.18_3	6.80351786460158	5.22903325996498	8.16343683597537	2.61473748189388	4.74099532433896	9.84908930659222	2.52495183496809	9.91710824428485	2.46818793226138	10.8107841346561	0.513143974827036
ENSG00000088298.12_2	14.2313345755512	14.7115846723068	13.7222989090692	14.0110603679642	14.5098580685607	15.9956615817485	16.8970897158526	16.6762640437883	26.0840234393667	16.856124920286	25.4497639835539
ENSG00000088305.18_2	1.17002501756485	3.42853795784261	1.70947325751514	3.21778221982634	3.82360251773977	0.78852510269496	2.89301516940684	0.7720655814308	4.84573722504145	0.739733537030261	4.46715193814905
ENSG00000088320.3_2	0.0806673491374472	0.0586708459036684	0.0298972979858919	0	0.0787600029235241	0.0425769990434434	0	0.0613412894384316	0	0.0685678934224246	0
ENSG00000088325.15_2	35.3940581132197	66.1317675582408	69.2073103318469	82.1666956736902	75.1891489213506	16.3805703018887	86.2014195386977	16.2714363785969	51.585506147257	15.8976705573551	24.0141462175246
ENSG00000088340.15_3	0.118557772317202	0.301802365224431	0.126328702015859	0.0442791419369938	0.0771696817787591	0.215104749387804	0.0345494789315149	0.210359403701474	0.366414758714517	0.151162585300678	0.113878573392937
ENSG00000088356.5_2	11.091760506399	18.4568702738624	11.7346894594626	20.3362430764345	14.4830894264925	6.97198359336386	9.92545315910923	6.67938484996256	16.620705496645	6.53299651219212	14.2569818289395
ENSG00000088367.21_3	3.3644888739635	3.140442843871	2.84554348087864	2.25561182768392	2.80145927289483	3.53574161608831	2.19019196795303	3.5438005528011	9.8167526826351	3.82754713319316	12.0256592807128
ENSG00000088386.16_3	0	0.0582579666207108	0.0118747617238812	0	0	0	0.0165989147347498	0	0	0	0.00984810601774985
ENSG00000088387.18_3	1.53807524261495	0.860431160573963	1.29688812382241	0.650057014106331	0.699223608568152	1.51197774545878	0.580011969840495	1.56481149093564	2.2468388983439	1.56936524696351	2.36843759195777
ENSG00000088448.14_3	9.49763897668248	12.3955180650324	8.70559783364342	17.1166721804415	12.7792117827064	12.1103009655964	19.9461115369355	10.8258704999378	18.9841607031458	11.1004702412036	19.5152296164279
ENSG00000088451.10_2	4.20208653589101	6.84827460601539	4.34532802592169	7.59512989778824	4.25468289257786	3.2857799957049	6.07403593216842	3.16906302388468	8.90043641123648	3.45421687895702	10.0457528268199
ENSG00000088538.12_2	0.168751856019685	0.172946642565268	0.153516051508369	0.223454778292747	0.154776225048456	0.186234857609214	0.119216420162315	0.276088350693478	0.89275490373212	0.182560547764331	0.518693163552805
ENSG00000088543.14_2	11.1374587583734	4.7820894058829	14.3298540862028	3.84560360146123	5.51780747082756	10.7601960528988	3.62052584544458	10.638879886978	4.41385769559242	11.5876151047111	2.97422504303551
ENSG00000088682.13_3	5.15625546440773	15.2946509844691	5.45681002392362	15.6381507813791	16.6294897477115	4.27901794387465	14.7002200032222	3.86582055467618	11.9507751367892	3.5907756213168	14.512154451466
ENSG00000088726.15_2	0.0377066637602048	0.0274247496994969	0.0279500287178607	0	0.0245434034938551	0.0099509690352798	0.00976735690175056	0.00955766862389937	0.716271580670181	0.032050966465002	0.637445065539698
ENSG00000088727.12_2	0.543366990215574	0.667945014903302	0.4424800101912	0.5659385252724	0.403493553438977	0.333246896359259	0.451989866937897	0.343353935497683	1.18378090443459	0.227680569184718	1.07265907432717
ENSG00000088756.12_2	0.05638586747013	0.434711066059548	0.091951135619078	0.446452534821026	0.59823876276042	0.303562206026364	1.53070146505748	0.288705791727228	1.66955533010871	0.297156324013304	1.35184479985717
ENSG00000088766.11_2	5.9777209644339	3.62005674627411	6.9616442944188	4.12885064273135	4.34676016134913	4.3828144378463	4.10110035471033	4.19056959719476	7.93364091397015	4.21654238462201	7.8107621216443
ENSG00000088782.4_2	0	0	0	0	0	0	0	0	0	0	0
ENSG00000088808.16_2	0.257785372174369	0.832897331312126	0.264576686417061	0.755412653900406	0.69214789414522	0.204092380532684	0.485406597917005	0.154558857399127	1.95964173638547	0.235974989211489	1.20224753539421
ENSG00000088812.17_3	11.2220051438587	5.16168379683465	10.4471638416701	4.72800807272298	5.32851506126666	11.9905959550505	3.60513332944364	11.5633551574036	7.35187398693542	11.8474086387227	7.34354352609577
ENSG00000088826.17_2	6.20037832270318	9.51668603845807	7.04611116024937	7.3388112319507	7.98267117207571	6.00381211817029	5.86941231030742	6.78345959935487	9.85638136477189	5.45121735182148	8.61819591386304
ENSG00000088827.12_2	0.0340631844569743	0.0557432555076383	0.0252493031430433	0.0127219713218037	0.011085924834531	0.0224735935224871	0.0220589178823456	0.00863414041043103	0.0102708008580494	0.00965132661664866	0
ENSG00000088832.16_3	141.833671823344	179.964623649423	133.535985613436	168.552232972638	119.906373950271	89.7343711737374	120.939344933795	90.388782226407	81.3569824656909	89.2089047386501	81.0606510506873
ENSG00000088833.17_3	10.5156577913257	10.5449863256582	12.2484848939583	10.199986115487	11.9938062329842	7.97805343812433	10.5529957721137	8.13708969704983	11.6203976153549	8.39066918132013	12.6422478721198
ENSG00000088836.12_3	1.34936451577256	0.909606571998309	1.23197233908295	0.639172289129462	0.781906767568385	0.790376624610063	0.306907059599431	1.03442968369342	2.02439221460203	1.07237093792851	0.84974120946293
ENSG00000088854.12_3	5.34141388220789	1.68129995189701	5.08805385796782	2.04973583769269	1.9908547981705	5.59008181065905	1.04687631401442	5.41697235130428	3.42341509653839	5.8056317347884	4.50485876564942
ENSG00000088876.11_3	2.55527684135043	2.53527428187977	2.66960398136571	3.0143016336856	1.96764301940861	1.88563469110611	1.79838855657302	1.87709894538281	2.59053134431116	1.77858588075161	2.74747522544904
ENSG00000088881.20_3	0.264984754632292	0.354795248533685	0.26784504248862	0.175441358080262	0.623278312078413	0.505408566127074	0.084240497055776	0.375523551566186	0.305067930570913	0.470954619067662	0.122172683532548
ENSG00000088882.7_2	0.205969956706029	2.02237743298435	0.374747812897189	1.90916298447944	2.04756243484996	0.592979534983967	2.3863560629786	0.526827009041486	0	0.779884509252546	0
ENSG00000088888.17_2	19.1351436240189	15.0542980707934	19.3516871333302	12.4352098093639	11.0031491128734	12.9995398270945	7.46900679574868	12.7981088437353	8.4463528933798	14.0407484860371	9.85523420254904
ENSG00000088899.14_2	1.79247484978632	1.12263047685555	2.07604731380255	0.771734352644182	1.21534202843065	1.75419998236867	0.290196411080926	1.64700509390251	5.47977210042646	1.56594071335995	3.92554450393827
ENSG00000088926.13_2	0	0.0145194646892996	0	0.0447348985629059	0.0259879914521735	0	0.134449235639852	0	0	0	0
ENSG00000088930.7_2	28.3445866180717	27.8679263137127	29.1837903142908	31.2915040397129	25.0544804179328	32.8052556791864	40.5915665955724	31.7463928195654	36.7036795591924	32.2311991424895	33.1034814475353
ENSG00000088970.15_2	1.69415378754184	1.24782611132711	2.11316927648458	1.11772512849349	1.2510676991473	2.1038443481431	1.13609782909835	2.27573120286951	1.43912543985947	2.39032734110041	1.66528710901758
ENSG00000088986.10_3	76.5048102574549	66.4515782486156	83.5990935723938	67.51696889721	68.4281128545184	42.7094312208875	54.2871744540209	51.3947485321282	54.7411490800828	41.3626483767732	55.2863413218036
ENSG00000088992.17_2	0	0.304320742771364	0	0.130225163348577	0.045391278943464	0	0.180640318193331	0	0.189241905529386	0.0592759826315353	0
ENSG00000089006.16_3	12.3283200690444	14.4571293941467	14.2333017235211	15.7432643496784	10.5198526726483	9.23905621547856	13.613806649556	8.76259509765631	12.7099746494516	8.90490274875121	14.8771311935224
ENSG00000089009.15_2	170.584505936727	221.756205384954	179.728275783306	232.404494353345	222.982284643058	140.235106335577	209.295600179563	146.642856206927	201.432454598282	130.467570773701	208.495782756169
ENSG00000089012.14_2	0	0	0	0	0	0	0.0155179862997482	0	0	0	0
ENSG00000089022.13_2	1.73570724495265	2.20398963756648	1.82326342911321	2.61092619591922	1.82574639077504	1.51084356469292	1.97728794274541	1.37577747046227	2.57628952555406	1.32592662105737	3.41325257559473
ENSG00000089041.16_3	1.75174399447682	4.3154173846473	2.31571985138831	3.83501600412435	2.32509583098701	1.33575162388502	4.3473473533784	1.55919249407424	0.080323737038618	1.18708010943997	0.00744379019589026
ENSG00000089048.14_2	8.43620943264852	13.5473829165439	7.04273803534267	17.6411849921135	10.5609669964944	5.75325671309515	15.9027512958744	5.4411783700564	12.2777747477321	5.82187468219132	16.1359012300977
ENSG00000089050.15_3	6.2384003571485	7.04631388827915	7.8903778041088	7.57442975743364	5.09461557372446	4.81968651759259	6.93844093983614	4.51456638353399	9.62883989253017	4.16921561753834	14.7982471976555
ENSG00000089053.12_2	9.69709520688149	10.3252510921412	11.012552106697	9.76836053972732	8.1639889571386	8.55597322495855	9.3934316152118	8.61348064711638	11.3521457318403	8.76531067354755	13.5552968240154
ENSG00000089057.14_2	5.64172304676051	5.71302970456589	4.96134023403007	4.63245996643767	4.72890149289926	6.32969554042856	4.52310376613476	5.65821359045557	9.24200555533467	6.05641999945935	6.80638185872505
ENSG00000089060.11_2	2.6460034734801	3.26922223467881	2.69930458344698	2.31987816261021	4.18517249577662	4.34687380526645	2.95582329171401	4.6629984185478	3.76375530964666	4.69504669167954	3.28167761663817
ENSG00000089063.14_2	41.6007944334933	29.5206082176658	38.7006852571359	29.6602983254857	29.8718801648735	48.4222307115315	38.121075196503	49.3314852628827	51.2626611534123	45.8508176999549	47.033960420253
ENSG00000089091.16_3	0.656100127030439	0.391102039338965	0.518922961037798	0.295565279340233	0.171703707839017	0.406986966230347	0.210251248128331	0.478339727204207	0.703617358374104	0.43120389238683	0.704790516420008
ENSG00000089094.18_3	1.69905937199981	2.43088004900808	1.8124043579732	2.91999172040258	3.15733779612383	1.38419783501069	2.46192744430817	1.50941988149094	2.28604444141151	1.50567000498064	1.57581262730176
ENSG00000089101.17_2	0	0.0333539191578831	0.0067985524646968	0.0274038420769581	0.0238797058850346	0	0.0237580751734741	0.00929921213830362	0.0110619414868311	0.0103947503003129	0.00563824917050087
ENSG00000089116.3_2	0	0.0312598266974745	0	0	0	0	0	0	0.401737856410224	0	0.0792638600187021
ENSG00000089123.15_3	1.80314434293981	2.90875108576974	1.78210537667368	2.45201654902093	1.9561219314741	1.97664267676213	2.34736652518794	1.85164119478694	2.43962456525835	1.88638417980041	2.97012097387922
ENSG00000089127.12_3	1.56565100615161	6.22021263499626	0.41256095553	16.2341894901793	12.4941353333928	0.99593771716387	54.272216942976	1.07356556288244	1.25250828195738	1.18465693365972	1.79419870460432
ENSG00000089154.10_2	24.226274984585	23.5717598572376	23.1776061895134	23.5849020853922	25.1023646359488	16.1328853724789	18.4587909783333	15.9501648987119	26.5454603824996	16.7058065506475	28.4330224337251
ENSG00000089157.15_3	444.548264890162	568.090803614322	498.760459375479	483.635946628644	559.917478919267	352.575382929899	416.617642010354	374.879984948234	607.982734234196	351.865373742663	611.427683850943
ENSG00000089159.16_3	16.7498829960659	16.4928584640873	17.142393290266	12.036366210476	13.7287870243496	13.4321728238962	7.74643314970281	14.6126298758621	20.6723189971533	14.8955935764586	18.0849457203082
ENSG00000089163.4_2	0.76937639459652	2.03847581011048	0.611035202289402	1.51883888552312	1.28774538331588	0.551114306358156	1.2242446703875	0.780068443431447	1.19306026202814	0.435984068651587	0.8108005321062
ENSG00000089169.14_3	0	0.00471052938709653	0	0	0	0	0.00335532117697324	0	0.00390565799819545	0	0
ENSG00000089177.18_3	1.58879468764818	1.54988374661663	1.19273607202491	1.89710115440831	1.82297631426797	2.03371205863545	2.45129917815248	2.15616102151835	2.01413584105464	1.98137322904768	2.65205247655719
ENSG00000089195.14_2	5.67929328163259	8.01985093039684	4.73269634841024	8.18332719276299	6.65632572377373	4.18660668957503	8.52276903806484	3.52525596254949	16.291342495449	3.80954935410235	12.2122356716888
ENSG00000089199.9_3	0	0.118473709231057	0.0219532529863329	0.0442449683985639	0.0192775310353058	0	0.0153434731131358	0.0300281505078982	0.69654374577652	0.050348640594636	0.227581369495079
ENSG00000089220.4_2	108.605896367641	117.498751684152	112.953587433008	127.238617495647	133.27188056495	96.4591481194164	139.243483889589	100.890051961904	176.756830285601	92.2303652721959	217.873566542512
ENSG00000089225.19_2	0	0	0	0	0	0	0.0239225248343128	0	0.0835388287988994	0	0
ENSG00000089234.15_3	5.72288879300014	6.41031577402997	5.58765569847722	7.72887178181636	5.71816781788876	5.756276706464	6.11780879941213	4.72233678295224	9.75714464945218	4.95383276102473	12.7831862737339
ENSG00000089248.6_3	40.4864794078293	29.2934132559755	43.7241437251862	25.4962706742047	31.0080149687089	41.5962641790029	30.7851882500321	42.4588965713192	82.1252170551803	41.0052905552574	77.3977441662778
ENSG00000089250.18_3	0	0.0260736943875259	0	0.034428780317002	0	0	0.0026531934175273	0	1.43300268828231	0	0.267602923529675
ENSG00000089280.18_2	32.6493309740205	45.580280710421	36.9748138439213	53.2213766583314	60.5155312553443	18.2448941522423	41.263736571438	18.0369519009646	20.1248267405042	20.5393614426163	14.5573375771811
ENSG00000089289.15_2	14.3544125276348	9.23356857336788	17.0831266018367	9.07886197350742	9.27291172981179	14.2009840875055	7.66081813450836	14.9195720520284	27.1870084474279	13.7342006073187	33.7449636782986
ENSG00000089327.14_3	31.2629774914741	25.1153072207094	32.9143479014177	23.5478248430437	18.6063599288794	34.5808309304065	26.9682173935725	38.2871710787228	39.9565346689113	40.9922830132352	31.1589994330953
ENSG00000089335.20_3	5.23151484847268	2.68872093451922	5.02538405851094	2.94078024879813	2.95350010963215	6.29028200941461	2.73103606661249	5.05389079527667	7.00984811988164	6.05010824315512	6.65356204408116
ENSG00000089351.14_3	4.59608398695435	10.4558912085545	5.65480070243928	8.57713508054894	14.0213217591032	6.74666657301363	7.92202341119153	7.12744076978828	11.9612222247849	6.95522154198889	12.2696462324193
ENSG00000089356.18_3	0.0402852838373874	0.0439503412250785	0.0447921426033383	0.045137432143256	0.0393327549093184	0.0318944376457708	0.198270899939015	0.0306338473050356	0	0.0114142714005536	0
ENSG00000089472.16_2	3.28555289169265	0.55621001214665	2.91829656658156	0.514815057401468	1.2167772699657	6.82695512920333	0.0048912308848637	6.7102869007364	0.757233672877463	6.97116556260758	0.12768617030521
ENSG00000089486.16_3	9.32541394743927	13.0462901370376	9.02740086396408	12.1645802657304	11.3478622768959	7.41628375617955	11.1025738136964	9.26888729422187	6.30049620620986	8.6310719452351	1.30582009315019
ENSG00000089505.17_3	0.763999637735209	1.66701294248478	0.815492168953064	1.50659402632243	2.68536665258022	0.70164860027736	1.6623841432645	0.557724215235433	2.70906569471829	0.415619722587803	1.54988349723714
ENSG00000089558.8_2	0.0114093727755564	0.224052656948642	0.0634289005434632	0.0383507132430213	0.133675234319743	0.0451648212330105	0.0531977450826231	0.00867594690069561	0.0103205320548646	0	0
ENSG00000089597.16_2	157.431069333593	155.566529880292	146.455426090488	151.635744873834	166.117019732904	150.136835851636	141.407670221487	152.803690083077	131.007499441385	157.709087455043	114.183897547
ENSG00000089639.10_2	3.36376375260176	6.02054650214562	3.28754365860641	5.646660577569	7.21127850297245	2.56836639350098	4.0279796384993	3.04033016663157	3.72492837365008	2.69642324200618	4.28286231161659
ENSG00000089682.16_2	2.06937335084443	1.48107583260756	1.63999003941133	1.8992937723246	1.09619827048862	2.32971415065896	1.81341443047423	1.77448355564478	4.33454226561015	2.01472273633354	8.0793661611425
ENSG00000089685.14_3	3.7435781986997	7.91225954252918	7.65931157876837	8.36264695630681	6.74868968694244	1.29145580257134	6.83059046860881	1.32072700248303	4.84062440607592	0.947638841598254	1.5474459347251
ENSG00000089692.8_2	0.351599833282329	0.623329741288401	0.944758529613082	0.377533657461732	0.586447600302614	0.255169416714878	0.14799974760879	0.178243013813244	0.265037747272832	0.261504842224594	0.0270178405931985
ENSG00000089693.10_2	50.3592755657941	69.1637100544989	55.769333207251	64.2523447608107	107.666757077721	39.7014187952997	68.9201339268516	43.5347129360813	70.2739630854687	41.7892385313141	46.8189951622414
ENSG00000089723.9_2	0.579108850522243	0.850051143437322	0.456580678436945	0.707846654588972	0.544855476480588	0.633548148983694	0.638222806245242	0.496414339034909	3.19067549562599	0.474347268349158	3.76714605960632
ENSG00000089737.16_2	17.5120819232741	15.7966463000171	16.8081944584557	16.2930136458836	15.1442462314367	15.9824223638349	15.6633479277825	15.3152564561036	13.6368120326312	15.6433409003627	16.0237944591614
ENSG00000089775.11_2	0.995792217334944	1.52573465206109	1.00136023240179	1.31672559227417	0.836418478998943	1.07533121940145	0.967295003399466	0.826820790300424	1.60613438342424	0.843319487300661	1.41785668321949
ENSG00000089818.17_2	3.22379424907905	2.60855280982863	2.77212741749365	2.82211883264668	2.14992428384361	2.63726683907231	2.44170547183406	2.49029675044725	4.75547221830469	2.61865503277596	3.14700650060939
ENSG00000089820.15_3	0.056163557598384	0.0875331168724085	0.0892096794740322	0.0719178966621819	0.26634431096181	0.101635417071446	0.105995077030216	0.109820695607515	0.34836789491001	0.0886590234843716	0.325531085799628
ENSG00000089847.12_3	0.400271602783042	0.305681139475751	0.311535992870424	0.168180821150666	0.185633489233027	0.229753062004098	0.0388816777872547	0.29676625165285	0.343968523863426	0.212646294420237	0.396776977723629
ENSG00000089876.11_3	6.08958799396633	4.78784864643595	6.27911412638347	4.9171675888461	5.17057025271874	5.63821703898244	5.47249569437337	5.79479415120503	8.99608468742253	5.30150695724294	12.1193766044088
ENSG00000089902.9_2	6.70617250540505	4.4574990705545	7.83365126072133	4.87715703835678	3.84821729859972	6.87532378257191	4.59994948934362	6.26325028109223	7.73780309951581	6.25253616342876	6.25705656253191
ENSG00000089916.17_3	2.70206452128498	1.60168047090888	2.29571597592037	1.99628832067303	1.34791474508086	2.78894157672003	1.68679459465966	2.20645346271068	2.86967399856114	2.74678546450495	3.37971841395066
ENSG00000090006.17_2	8.03514260666302	21.9967364762858	6.26919454429341	22.6032395909212	66.7080806308451	14.4981850560452	28.4484637113447	16.0416513800936	16.3699500463596	17.0959625821736	7.23106325465628
ENSG00000090013.9_2	17.8812623921341	37.1973163029258	21.854924827687	25.3374524848614	65.7908557754504	16.6476066259864	41.4570506687847	21.9192874259996	42.7111592957687	17.8733642187787	34.6134724055644
ENSG00000090020.10_2	7.93636275841797	6.83514372674525	8.14929078026226	6.72587028296273	8.43650941928472	7.78444952045709	5.27635431994245	7.72752387103697	11.0565549471951	8.79078499702629	8.40315444903103
ENSG00000090054.13_2	23.6947658013134	20.3625767639628	22.9299116817576	21.1868295145686	18.3905037444269	30.0675030990917	30.7871842384973	28.4044714401809	24.8101414987288	28.3281184945436	26.9729339582049
ENSG00000090060.17_2	14.4593664165753	11.0802691372452	13.6243012694584	12.428695302513	8.63210495773643	15.1543733039803	13.9644955941875	14.5847492657077	16.1661150418016	14.1000317576279	18.5169942974783
ENSG00000090061.17_3	2.20583982997198	1.24188408222555	1.93181281821614	1.4218876850117	0.861473462634312	1.9749356545352	1.18933849206983	2.37316911931421	1.98547450324396	2.2360890937083	1.98380631002809
ENSG00000090097.21_3	13.665864681122	7.43497583553329	14.155986682381	5.93149490408436	8.98091590318965	13.161623372041	5.00741920888473	14.3536648063155	17.8112172915266	13.9067354308033	6.03013916340782
ENSG00000090104.11_2	0	0.0237277042578596	0	0	0	0	0.0253519494418524	0	0	0	0
ENSG00000090238.11_3	3.81413789595025	2.93275841874491	4.44427422999334	1.81349081610037	5.22178076597649	5.63827348697118	2.05619904225045	5.91844132285327	3.66656935604751	5.86200522358641	2.27116333688189
ENSG00000090263.15_3	6.08339430282545	5.69005183555204	6.21528007473528	4.80464032547005	4.31967632910092	3.02450834567585	3.63649352075628	3.48725580179773	9.03541987411267	3.08086412806231	14.6319423594165
ENSG00000090266.12_3	7.54059224189142	7.12827029692102	7.61181038444497	6.39583304850491	4.32498149627267	1.6897716575618	1.54123928062851	2.07466531099332	2.36775795449855	1.3520842307651	2.5250836150175
ENSG00000090273.13_3	33.9226539429471	79.131224904376	41.9008118894292	69.0967056423823	59.8588431883109	23.4192502327798	58.3144517278284	24.7823319720193	65.3551161460705	25.7698598609342	65.6253509579445
ENSG00000090316.15_2	7.72592211524325	7.4229006659	6.52980100258064	4.96690953959084	6.34590525736811	6.41159197399185	4.27788234191448	6.57609489452972	7.05845237411889	6.70222115802351	8.43925837062096
ENSG00000090339.8_2	0.289932296414139	5.49587987926963	0.308936056764633	4.72390550181686	2.77179529986525	1.63549787947302	8.09231581080373	1.76376896992965	11.6160623728105	1.4684001245199	18.7813213920461
ENSG00000090372.14_2	7.68145093170427	11.9599724657634	9.00334767497406	11.0094101701321	16.6643735278766	7.90457784361314	7.70863940660543	8.34959231857474	13.2130526218739	8.79039316833813	12.6751117602868
ENSG00000090376.10_3	0.966653520051697	1.7576621868582	0.816049199123114	2.11602092093462	1.70844806421625	1.46685082020372	2.14576646343962	1.47353378362622	0	1.71560241534386	0.00412667537249174
ENSG00000090382.6_2	0	0	0	0	0	0	0.0197229735170269	0	0	0	0
ENSG00000090402.7_2	0	0	0	0	0	0	0	0	0	0	0
ENSG00000090432.6_2	17.0781182351491	21.2563295516436	16.987747725142	18.0445926056118	21.784183335277	13.6954558264372	15.5262354015712	13.8663267960875	24.0860390835802	13.9389977434598	19.3716365577564
ENSG00000090447.11_2	0.762581766283456	4.79308071104978	1.24653148924145	4.69299242792649	5.32853918342838	0.788475473260667	3.93597044652239	0.7789493853946	1.89439157801579	0.822344063099754	1.74221971038099
ENSG00000090470.14_2	8.50678358510438	12.6038030949632	8.69568821744121	16.6799157892219	13.9454445262276	6.74580551884063	12.5922633038449	7.07389328923918	13.7143835122691	6.48442554468029	11.6018234174121
ENSG00000090487.10_2	16.2607274302326	17.2864723124683	18.6421359715344	19.150983126046	19.1678005608948	17.7404697030902	21.8930352628205	19.9190594510407	40.3961167597362	16.0187094087652	40.2263094817554
ENSG00000090512.11_3	0	0	0	0	0.0215967399320928	0	0	0	0.0400175570981113	0	0.0611906033988251
ENSG00000090520.11_3	9.99150487671807	10.3635789086026	9.31999096670829	10.888577866831	12.0281820203753	7.29811813127319	14.3269111272594	7.44331753530395	10.1827400760284	8.04796356474056	10.8412680058878
ENSG00000090530.9_3	2.50809972063924	39.3274971804479	2.24693796432953	44.2470207967412	16.174536407704	2.29556871872096	25.6170917836244	2.07728637793197	11.3870619137311	2.36274807058111	20.5274659783046
ENSG00000090534.17_2	0.0935151514804872	0.102022933085752	0.07798276942012	0.183362470210498	0.228260060692198	0.111055932230809	0.0181677938820029	0.195555390089622	0.380657869503497	0.0993607855076911	0.0431156766855429
ENSG00000090539.15_3	0.2705158838144	0.228723241036091	0.172948191294521	0.166703946266039	0.389576479717643	0.305194115877492	0.0945987696544772	0.421698199749701	0.715746046925193	0.304671387465351	0.155903551459242
ENSG00000090554.12_3	0.157309834052295	0.30891870199103	0.402289889799624	0.317262541318936	0.276462554183417	0.099635563467791	0.0122246399451987	0.131584178503733	0.0284594292222689	0.147086081990127	0
ENSG00000090565.15_3	8.17872678519247	10.2991157692131	8.09292926665596	10.2120111663016	20.3093458543931	8.71965751899604	9.51157491934927	8.91934587326823	6.15448109418349	10.3918295021836	4.66617824037595
ENSG00000090581.9_3	8.89513863934564	7.83496082967845	8.96798679845706	6.97044314126449	13.5547078654049	10.3519091518753	6.47142398627964	10.5652221130165	13.5058377200241	12.2830471586217	13.5061276187808
ENSG00000090612.20_3	1.42617240640696	0.821277373104543	1.16545373383102	1.14240775224696	0.669865140154102	1.52142162332163	1.0811351879679	1.23183057648443	2.30718038524163	1.46064936782903	1.55819046093286
ENSG00000090615.14_3	22.9220604553702	15.5063808787922	21.3291387982012	14.9123452879884	12.2156025389416	16.2324859304592	10.0228303666873	15.0971444076316	9.79716592880393	16.2768960084083	9.84630611743681
ENSG00000090621.13_3	27.3296030836203	31.5732546266146	30.4824818285839	28.5576985861615	30.9759537891482	22.3480277034619	20.9661082919276	22.2628993447348	38.3301638751003	22.9834887583795	36.9978851182106
ENSG00000090659.17_3	0.0101451118901616	0.077476626898624	0	0	0	0	0.00788382625969533	0	0.027530773476063	0.00862342643313974	0.0748393572198638
ENSG00000090661.11_2	0.0330897108435205	2.58717615944391	0.0122638583755876	2.21215304090048	2.39074155215753	0.00873253306323396	3.20570476871872	0.033549559633732	1.88570537350125	0.00937550649161017	0.437344222304882
ENSG00000090674.15_3	3.74595434107552	10.0748935893023	5.28492934315829	7.03749160051539	11.1710392923165	3.52123943871107	8.58350189009572	4.07913372410723	8.5274622253487	3.65545215439569	10.1121029709779
ENSG00000090686.15_2	10.3852947702577	8.11057878506326	9.80694020692009	8.44584710351407	6.45297945401951	12.7083734390844	8.49909178255895	11.3421639548989	9.93148374931866	12.1254056281376	10.5414242954657
ENSG00000090776.5_2	7.30862248499222	13.4415368267656	6.66924457122825	11.0951367627435	21.1963986745465	7.82920864426192	8.49311471176365	8.69087979180049	10.5582593134464	8.44012007373041	1.76892666884425
ENSG00000090857.13_2	3.11258675713688	2.93484169764446	2.55965205702805	3.93186948468018	2.97164486716653	2.40966955250733	2.86437969358212	2.48161989775787	7.7641844637966	2.48448845603507	7.35426401433352
ENSG00000090861.15_3	58.6454138996	64.339176155561	59.7834958189077	59.3075619560948	73.4296071720836	47.8094594900279	59.3803922199957	50.4989642372021	86.2535827843276	48.9945647619253	119.058793741965
ENSG00000090863.11_2	27.8184877802148	13.0874633201881	26.2423633710501	11.4964409516925	13.1435882846364	26.5457073775317	8.96472671906691	25.0067584218897	20.594712041165	27.0547497896421	21.3891231647271
ENSG00000090889.11_2	6.48889010649307	9.44975320348181	13.8476330125191	12.1174040479704	9.50801597172735	3.37798189631237	11.6047835494069	3.36463670989888	17.8590420910642	3.31608127851997	5.73758086667475
ENSG00000090905.18_3	10.2849933899675	8.99469827694471	8.16939503495416	11.4577830072242	7.48485120633829	11.2638548009099	9.51081338815363	10.5130967821552	5.76256537863416	11.0243420845191	5.4335210449798
ENSG00000090924.14_3	6.59389817772704	5.27191031090221	6.18449981635444	5.00536835024765	6.02937785424167	7.04283727329376	4.05016406295674	6.79038072786247	5.67408942094121	7.23875722679673	2.57122915481863
ENSG00000090932.10_2	0.068403940063076	0.783585228044983	0	0.708946187207509	0.667865571009257	0.0406172861386554	0.624595984854725	0.0390119354144342	0.510476064495235	0.0726798717521881	0.693836309687519
ENSG00000090971.4_2	11.1149761443269	19.0586668780835	11.8981708704326	15.2830517778611	27.2213577372088	9.84866221632162	20.234621917391	8.94000373674119	12.3009863308463	9.46541252750891	8.14976985764029
ENSG00000090975.12_3	2.45330533164329	1.74878956254292	2.05940851812327	1.81245110764541	3.54046029952368	3.05276525425095	1.47353282504157	3.35575890420386	2.78060211065261	3.5060116403157	3.3212272605897
ENSG00000090989.17_2	9.10981337257456	6.31210849774257	10.3430840235221	5.73207963629394	4.83960848336508	11.7399883798754	6.18136506823148	10.8366552116022	10.4595880510046	10.9532304707868	8.34621367513491
ENSG00000091009.7_3	2.6543702828824	5.33134966193816	3.14807912388996	6.52771349667411	3.03018874124133	2.51102673972464	6.3204064631229	2.70678464257318	4.83288958800268	2.41822219444638	5.49774036690983
ENSG00000091010.4_3	0	0	0.0842284283358882	0	0	0	0	0	0.0685241417652939	0.0321955844749963	0.139706465063984
ENSG00000091039.16_3	11.6379621267817	8.83090953840171	11.5166030049764	10.7655180243287	7.28530027042598	14.4355607177577	13.8892961994975	12.2919661159918	11.469524361325	12.4657816807327	20.5159581875525
ENSG00000091073.19_2	1.65158477815523	2.5380784518601	2.29050540777277	2.07933581528584	3.5111621692057	1.45521376490658	3.22244127482042	1.64752824588505	6.21683305518949	1.72086101421531	4.94547586226697
ENSG00000091106.18_2	0.197661716429507	0.404333437208642	0.247246694436308	0.470621666485553	0.301543885365314	0.19561452375092	0.316808425599661	0.0563649265535258	0.346421302781995	0.220518432074602	0.284790703824554
ENSG00000091127.13_2	5.13426420199968	7.86621967901841	5.08937084782232	8.53254357775337	6.0806962220927	4.16108064560122	8.87686381370551	3.92731327200816	9.72825817368301	3.38287402710521	8.55360021501677
ENSG00000091128.12_3	0.00638118283513159	0.0139234547362611	0	0	0	0	0.0148765644030939	0	0.00577220179351321	0.00542405656348998	0.0176524773773122
ENSG00000091129.19_3	0.0655736049378004	0.149040275890406	0.109364337927155	0.0551036978270288	0.154722598200185	0.22496744642874	0.0552041045639524	0.103882630411112	0.197718871149951	0.134700383819593	0.498845695375849
ENSG00000091136.13_2	29.3482482952785	17.4552433704993	24.5286945452889	17.3042941086752	25.6793409532017	46.3707064241212	27.0167035774433	44.1699107563143	33.8957361065781	47.0406916102116	33.2041162176522
ENSG00000091137.11_2	0.0385951541131752	0.252638685593814	0.0858258640457068	0.216218676387379	0.113047762816955	0.0611126753511494	0.0779805566711141	0.023478907336779	0.0628413638016548	0.0656123807749063	0.00711780352179437
ENSG00000091138.12_2	0.0132378411505864	0.0144421878222365	0	0.0148322687527711	0.0129248378540969	0	0	0	0.0119745025970694	0	0
ENSG00000091140.13_2	20.6743002176505	17.6146232835422	19.7180832999669	17.9578607950162	14.2791335362605	18.0270282772941	20.7671186777513	17.3081063841592	18.3344300645611	16.8336184017929	16.5943281200694
ENSG00000091157.13_3	1.50908183828271	1.01147768222322	1.4780817213122	0.779897211223189	0.835576684514257	1.56064343234572	0.964332005770068	1.33192756479765	1.09153534932656	1.38942389618532	1.13901183666588
ENSG00000091164.12_3	6.03120167196788	5.20945233261097	7.17296989436345	5.57215700273935	4.64278296575208	6.80169255563368	6.03566981383516	6.6051831367692	7.01129702461609	6.00906732478413	7.69539267640413
ENSG00000091181.19_2	0	0	0.00754227290098636	0.00760041407907149	0.0066230002458418	0	0	0	0.0061360254217104	0	0
ENSG00000091262.15_2	0.283918375085427	0.361373343378124	0.282797866204245	0.251840910428211	0.259879914521735	0.149854836110098	0.133300096873699	0.11244687421829	0.749066916324536	0.145805290610903	1.06903409216222
ENSG00000091317.7_2	29.6135816073818	14.4106526031441	29.1702916303818	15.1067917636908	12.6390797349606	32.280731587817	14.9161992833436	29.7859707182394	30.3113815971454	28.3624495385966	28.4389557435482
ENSG00000091409.14_3	8.99108173089294	8.22406660589076	8.90734001840963	10.7420271479716	5.03826521074308	4.91558068934976	8.69649995236951	4.78383186223581	20.8718787886626	5.00956000773355	9.79474263905272
ENSG00000091428.17_2	0.0125600725967971	0.102770681473146	0.0279304256678412	0.119619365923947	0.0613154742917041	0.0198879796345443	0.0878445581585972	0.00477548262565992	0.187463366089006	0.021352324785774	0.0115817815756508
ENSG00000091436.16_2	17.3741124951244	12.9232221619863	16.6663515687279	15.4170701008521	10.7830257789101	18.4714489529	15.1428871408013	16.2462842943982	12.1912984543649	16.5496876786378	8.57437672165255
ENSG00000091482.5_2	0	0	0	0	0	0	0	0	1.24608516256273	0	2.18324934947347
ENSG00000091483.6_2	36.6607116549163	45.1038290788432	36.6719252143757	46.5562619274889	44.875000825397	28.4952827421634	60.1945151739662	27.0988462480634	31.1579464551166	26.7025848817539	27.7919988491501
ENSG00000091490.10_3	1.57225392133095	5.70025381676307	1.62185555878601	4.87628115464317	5.57998161986425	2.83506017766008	9.69084050507385	3.03667641159089	8.62517553937047	2.76940493563198	2.93817302807786
ENSG00000091513.14_3	0.0052271312050535	0.0285134146029212	0.0116238181311173	0.0292835568720793	0.025517689213401	0.00827678965643121	0.0284342413296262	0	0.0141848573671764	0.026658620560032	0
ENSG00000091527.15_2	72.2251702412847	73.6399054614768	67.1623253389596	84.7838634523325	64.8019701635966	69.0482269162107	86.3847813269515	63.7777339906513	96.3155063423943	63.4398251852449	105.226464805665
ENSG00000091536.16_3	0.0304353356704849	0.0178792215919902	0.0208247664682361	0.0131158115677121	0.025144057828171	0.0203890011368683	0.00363868904293631	0.0462874447835888	0	0.0298503222685606	0.00431765522422291
ENSG00000091542.8_2	25.7955975490967	22.415941558142	27.1365777409971	18.7441936184549	20.6637607670264	17.2559972400609	14.5163805495459	17.417080351647	25.1365455206619	17.6914837616702	25.9735121240751
ENSG00000091583.10_3	0	0	0	0	0	0	0	0	0	0	0
ENSG00000091592.15_3	6.66242519816254	2.81818637880544	4.52783700309838	1.98175693773166	1.26616789521926	3.74434422665998	0.499812917884333	4.01366861445016	0.616572823059126	4.07649188986879	0.390012063678583
ENSG00000091622.15_3	0.122381090052523	0.920793273914675	0.220530969354884	0.799085857648821	1.26079850094279	0.103572994892418	0.970707162227779	0.0673892665100312	2.01553599675525	0.100437841812092	2.622765343331
ENSG00000091640.7_2	17.8701971075768	16.9080217698721	24.2125342913261	13.2361573622883	19.1306683893842	14.7741133911433	14.1328237642673	15.5971766453244	8.76903272735993	15.5796377974241	8.92453386823077
ENSG00000091651.8_3	3.14816077226707	16.0393416312248	5.77616629687978	20.337501604667	11.8789788117923	1.34081975578966	15.1550980640832	1.33523004012014	9.4172112598875	0.856661068089169	4.50293163156451
ENSG00000091656.15_3	1.86650269117226	4.87905475422948	1.39940967078542	8.05187489623722	4.76212589870262	2.34313952423678	6.97955636315801	2.26789152432297	4.8198720246956	2.40649833637089	5.90813537689071
ENSG00000091664.7_2	0	0	0	0	0	0	0	0	0	0	0.029355245622001
ENSG00000091704.9_2	0	0	0	0	0	0	0	0	0	0	0.0282665254545754
ENSG00000091732.15_2	5.78401771571876	5.77491816687818	6.79480885792613	6.49733173016606	5.71984385230389	4.61460573491774	5.36139984450099	4.4887522445755	5.8238237961355	4.70160321354825	5.38834983313786
ENSG00000091831.22_3	0.177386488638146	0.0752595981738119	0.149749728300456	0.08833411036209	0.0898033931639566	0.122234318737423	0.0178691963451646	0.144880483309349	0.0297144088218422	0.161948821576627	0.0181744487899658
ENSG00000091844.7_2	0.680142480384098	1.25525082676354	0.453739471141754	2.06391798956936	1.29491854407875	0.987210707027049	2.66914079277447	0.883542879586981	1.79955899378837	0.953908824938631	2.64978010332808
ENSG00000091879.13_2	0.0264326959535252	0.0576749570064106	0.0514321783063571	0.0222122802606075	0.0322596321937682	0.00523178622932349	0.0205410038577331	0.0100500119965549	0.029887651500582	0.0280850043169341	0.0182804105209184
ENSG00000091947.9_2	8.15888051559866	11.4973260746633	9.20311675207843	11.4435287055178	13.7239760128922	7.66480863846209	12.6806282976478	8.27226474407744	13.2095723241628	7.85225752093217	11.1624266388998
ENSG00000091972.18_3	0.0149683646844812	0	0.016642929169679	0	0	0.059253346211412	0	0.0682937124139008	0.920711537700979	0.0127232299730678	0.193234920083485
ENSG00000091986.15_3	37.1699296477672	13.8074099685334	26.8031986893992	10.0125904822251	10.7515448103831	38.609969976039	3.15679839238514	36.8938220118536	5.90534353874594	38.8645558227565	7.68119419761477
ENSG00000092009.10_2	0	0	0	0.0535354673659251	0.0466508021585441	0	0	0	0	0	0
ENSG00000092010.14_2	62.6936129453006	56.5224091306631	56.990108555718	54.8663693047762	51.6638643545649	67.0098254835742	81.4402218467962	71.0325932128201	45.8641199432303	64.1233002409806	42.9985671482233
ENSG00000092020.10_3	4.16064353582466	2.07360357008228	4.58745130938585	2.53215969965442	1.55022439096302	3.9363333887841	1.84629088356906	3.50755304790452	2.15960138839179	2.85684764337024	2.89613346506767
ENSG00000092036.18_3	1.78094062855439	1.46203403715049	1.68609456423783	1.32371134531919	1.25677885720621	0.711978313070894	1.15103242373335	0.858149901872033	1.81833222815869	1.06416614427359	1.86986016110155
ENSG00000092051.16_3	0	0.0736287608287981	0.0187597517039796	0	0.0164732623412685	0.00667898091269392	0	0	4.65491583715962	0	0.863471246906203
ENSG00000092054.12_2	0	0.00802422855508526	0	0	0	0	0	0	0	0	0
ENSG00000092067.5_2	0	0	0.0320328192705984	0	0	0	0	0	0	0	0
ENSG00000092068.19_3	3.2656744321567	2.01374384344126	4.00492047281218	1.00476180113915	4.39233927170399	4.33082915157469	0.911740622532728	4.77906084991406	0.324468845534611	5.22774392239923	0.0482361580679105
ENSG00000092094.10_2	3.42199639208736	3.67513969077044	4.09142475176794	3.57522753999444	3.60142896036543	2.56850374664251	2.87337528651157	2.42643343541003	7.35665227748841	2.65940513381078	6.08143324129328
ENSG00000092096.16_3	4.92913707369668	4.1102507053131	4.98022732368075	2.39205178028561	5.71175715451349	6.34668990299408	2.80575203903512	6.59719975787172	2.8588887027941	6.38700791255306	0.559707598113985
ENSG00000092098.16_3	2.83971089757637	3.61767238664445	2.84765462199023	3.77579784136932	4.14130276311649	2.24823989128034	3.11459877091125	2.85639617358927	2.3736146512887	2.43669263166864	2.39479371000235
ENSG00000092108.20_3	11.9028841444882	6.45200729850096	11.5300014830297	7.14538396208675	4.91599777797425	12.8328247912073	8.73092305484318	11.9525896937492	7.91959086920194	12.5035969340973	7.8281756949176
ENSG00000092140.14_2	3.73692346353355	3.23613827860344	4.9094587035261	4.1870160314781	2.27148043507923	3.75673912719386	4.16200221271617	2.95958273872238	3.32768277011109	3.18053476407622	3.27602358910432
ENSG00000092148.12_3	13.252488483942	7.51497983937256	11.3298069026619	10.4024652806048	7.99601882034011	13.6564953047973	10.1489706550468	12.5148540723524	12.2780124194457	13.1861186490354	11.9704030590546
ENSG00000092199.17_3	70.870609164557	100.981504229703	84.799335514461	111.78691939136	90.4318172574452	50.5225987205909	99.0903021532039	50.5938490441286	77.3663061373731	45.6360186270887	83.3120934860458
ENSG00000092200.12_3	0.016369425510524	0.0267880141945908	0.0546021950418756	0.0366820716064876	0.0319647543857812	0.0583195914685557	0.0508831082764688	0.0684622617955439	0.118457821669583	0.0834848574393689	0.0301888558876836
ENSG00000092201.9_2	24.7298274572184	27.1982567799398	25.3802598489967	31.2368409594596	24.2979179764592	17.7895912829618	24.7835283172811	17.6244478664657	28.7918684673807	17.1996006859752	25.4419422037725
ENSG00000092203.13_3	12.7617091551269	8.89757556640507	10.8407915159372	8.69837101401028	7.78979392962732	11.1605771051115	7.0457842187709	10.4740945229852	12.5053169313858	10.1806751481064	14.6790111974054
ENSG00000092208.16_3	2.21022801990932	3.74235188296681	3.1455924895109	3.80380913151635	3.3319027303133	1.23190795810532	3.42142179925942	1.30422919309556	4.52640927435651	1.05207845950284	3.70114538577981
ENSG00000092295.11_3	0.191787432487425	0.483857759289892	0.253226511856409	0.402913517444754	0.32769222099908	0.170820972065863	0.149039144456377	0.11849461935697	0.834893740110637	0.1018880344028	0.464229434513818
ENSG00000092330.15_2	14.2301130165362	7.24007324644218	13.7846717776656	6.97321176679413	9.4612195989824	14.3245226649036	8.69783132100888	13.9843211729717	12.2299674832277	14.9863322814189	8.15922846185632
ENSG00000092345.13_3	0	0	0	0	0	0	0	0	0	0	0
ENSG00000092377.13_2	0	0.142045847321823	0	0.0416807087011814	0	0	0.0144542273718469	0	0	0	0
ENSG00000092421.16_2	0.192059857817663	0.142660764409796	0.109044909411851	0.0503641896805942	0.0997439796060511	0.236172934863788	0.092090948634267	0.273449121593008	1.43789993315985	0.232721533124576	2.24578525138178
ENSG00000092439.13_3	7.04244991618337	5.19603054648689	6.21985249061638	5.7756491323326	4.40910412863533	7.05285762432482	5.76047078812945	6.30482812924225	9.42419472456324	6.70817831563244	11.3543192545507
ENSG00000092445.11_2	2.17204852695764	2.63741399871623	3.21550971316423	2.2274178346304	2.50409315827707	1.23062893078057	1.54486834975251	1.20998425612702	2.64558282001383	1.2829933059338	1.9689229732832
ENSG00000092470.11_2	4.918374126909	12.2048811475932	6.48176792761079	16.0033632985177	11.3084724648839	1.7122938414964	15.6979005695501	1.68635898944153	5.44207374822025	1.27845997458903	3.67479733565127
ENSG00000092529.23_3	0.0896303879304969	0.0977847431727807	0.0398630639811892	0.0602555350412875	0.0525066686156827	0.0567693320579246	0.0139304605741884	0.0204470964794772	0.00810766121787561	0.0304746192988554	0.0247947510068513
ENSG00000092531.9_2	6.35132322568882	3.18724398266094	5.19726520444917	2.88223160347704	2.97832953428262	6.71058607677892	2.80099652710455	7.23011064319101	11.4972476333913	6.35973022331414	13.3295951037807
ENSG00000092607.13_2	0.211735895397556	15.7721061363621	0.196186289332015	19.7698632114576	17.6983411193795	0.260764542223507	23.5750992925716	0.29518279455199	3.92634690279388	0.239969611241907	5.9657890789606
ENSG00000092621.11_2	22.6320555795067	34.6387320578839	39.3309005856985	29.7121843880884	50.8649246201993	30.5654687049762	41.8028107957417	32.015799622883	57.9805287953914	30.169324270007	50.0656829575321
ENSG00000092758.15_3	0.00926731086137098	0.283091992965123	0.0309122342040012	0.238820711488937	0.334782997316201	0.0293482522903471	0.252058866682104	0.0493295196581053	0.0586802679534301	0.0551410196535127	0.0170909792698851
ENSG00000092820.17_2	36.6388348113284	57.9778821200261	52.1026169989503	53.8401325525896	51.0624995614776	25.9635610324883	52.1037052802507	22.8796401926057	166.0141886987	23.2293743066634	177.609431002659
ENSG00000092841.18_3	138.439452863599	74.4150381962147	161.033826664019	63.9740820383516	55.8418502828398	71.4290359348353	30.2395420021363	73.9832647067713	24.2599993164808	61.3638759108441	18.756161278563
ENSG00000092847.11_3	4.70401718474019	4.30537365396227	4.08671044987911	4.71065848553369	3.54139254107557	3.59916073038816	3.56281611363233	3.66530328239253	7.65275404460244	3.92719819654729	5.29493639776981
ENSG00000092850.11_2	0.0226341652028732	0	0.0251663302055157	0.0507206601838947	0.0883959587918217	0.0537593807436805	0.0527674296522278	0.0172115347008744	0	0.038478443730481	0.02087121356239
ENSG00000092853.13_2	4.46793652494787	6.9415330837524	4.75618990810306	10.3922423961224	7.03621866812902	0.890882984974804	5.75461765463164	0.799046532261662	4.94714923392235	0.668128290648187	2.00656024619204
ENSG00000092871.16_3	0.857327507015879	1.10747080456499	1.21055606641536	1.14916975091224	0.852462296680483	0.966085713727756	1.03409366739438	0.975897252790462	1.80317833527566	1.00145212761699	2.04185298866512
ENSG00000092929.11_3	0.0750793245648455	0.371744746345902	0.134850235304013	0.174715401043671	0.208634760066379	0.0960206895997162	0.134641351718404	0.061483722773041	11.5767612755118	0.0638180277402985	13.2072350177361
ENSG00000092931.11_3	3.03815990750928	2.40991813341601	3.62743594205629	2.51308666528279	2.76060565887099	2.87351112946075	2.5775264518915	2.64106518767062	2.44080974798324	2.26470789327201	2.36907126782784
ENSG00000092964.17_3	23.6139999186522	39.3890398431773	23.1688711701757	41.4760995000829	30.1345151226819	25.2848361023692	65.9153924614718	23.344076376782	16.0882302679129	24.729355714212	3.09129958292195
ENSG00000092969.11_2	3.2419629745076	2.73091089378054	3.05380787464515	2.35670381811163	1.93482639680503	9.53054011057626	1.9384799760276	8.28804061550481	12.3278004046198	8.40745404905245	13.7771160304784
ENSG00000092978.10_2	1.53069788168544	3.47262594213709	1.57795995935954	3.70271729481042	2.32093682338715	1.82583890243047	3.60793093628173	1.80377974852691	4.19511576154298	1.71470191079807	7.25366468717132
ENSG00000093000.18_3	9.3545225179719	12.0846213301354	10.7720848838324	15.2152651072232	8.48696316667801	6.51124037066634	11.2889861675417	5.88144088389993	17.4055686253014	5.79200035530154	12.2589147936074
ENSG00000093009.9_2	4.70356403816363	21.9332278413631	6.82143726181971	22.7900258847436	23.2689316437709	1.29526232508128	17.407887281963	1.33976618112892	14.9981192001357	1.20343157991922	4.55479401753054
ENSG00000093010.13_3	16.1069947879747	13.8679753304785	15.5325814934538	13.0741752408498	20.2782371338517	20.6736122544966	14.7804533016105	24.0047535097596	13.4005125735271	20.7014323542894	15.4563891298099
ENSG00000093072.15_3	0.185256739743241	0.0505277371187627	0.111573623259419	0.0691899764439612	0	0.323897179361092	0.00599850435931647	0.305225795378127	1.92015278282834	0.282133237332097	3.1603047636767
ENSG00000093100.13_3	0.0517217869354011	0.101569157332078	0.0345048529204089	0.115902802499704	0.0403990772851718	0.0327591050865681	0.0482319666599383	0.0707947644974506	0.112285862615403	0.105513440432844	0.0953864612440096
[truncated: 58,493 more rows]
