# Supplementary material for: Identification and validation of novel biomarkers associated with immune infiltration for the diagnosis of osteosarcoma based on machine learning
Source: Front Genet. 2023 Sep 4;14:1136783. doi: 10.3389/fgene.2023.1136783 (PMC10507254; doi:10.3389/fgene.2023.1136783)
Supplement: Supplementary file 8 [file DataSheet2.ZIP › Source Data/GSE19276/GSE19276_series_matrix.xls]

!Series_title	"Osteosarcoma is characterized by impaired osteoclastogenesis and antigen presentation compared to normal bone"
!Series_geo_accession	"GSE19276"
!Series_status	"Public on Jan 31 2010"
!Series_submission_date	"Dec 02 2009"
!Series_last_update_date	"Sep 01 2015"
!Series_pubmed_id	"20551950"
!Series_summary	"Osteosarcoma is characterized by reduced expression of markers of impaired osteoclastogenesis and antigen presentation compared to normal bone"
!Series_summary	"Osteosarcoma (OS) is the most common primary bone tumour in children and young adults, and the second highest cause of cancer-related death in this age group. In spite of aggressive chemotherapy, disease-free survival has not improved significantly in the past 20 years, and 50% of patients subsequently develop fatal pulmonary metastasis. We have performed gene expression profiling of primary osteosarcoma biopsies and compared the results to gene expression profiling of non-malignant bone to identify differentially expressed genes unique to OS in the context of the bone micorenvironment."
!Series_summary	""
!Series_summary	"Keywords: Comaprison between disease status (OS) and normal; comparison between good and poor response to chemotherapy"
!Series_overall_design	"Two-colour experiment. 23 samples of OS analyzed in duplicate (dye-swaps); 3 samples of good responders, 20 of poor responders analyzed in duplicate (dye-swaps); 5 samples of non-malignant bone analyzed individualy, no dye-swaps (i.e. 5 biological replicates)."
!Series_type	"Expression profiling by array"
!Series_contributor	"Liliana,B,Endo-Munoz"
!Series_contributor	"Andrew,,Cumming"
!Series_contributor	"Scott,,Sommerville"
!Series_contributor	"Ian,,Dickinson"
!Series_contributor	"Nicholas,A,Saunders"
!Series_sample_id	"GSM481071 GSM481072 GSM481073 GSM481074 GSM481075 GSM481076 GSM481077 GSM481078 GSM481079 GSM481080 GSM481081 GSM481082 GSM481083 GSM481084 GSM481085 GSM481086 GSM481087 GSM481088 GSM481089 GSM481090 GSM481091 GSM481092 GSM481093 GSM481094 GSM481095 GSM481096 GSM481097 GSM481098 GSM481099 GSM481100 GSM481101 GSM481102 GSM481103 GSM481104 GSM481105 GSM481106 GSM481107 GSM481108 GSM481109 GSM481110 GSM481111 GSM481112 GSM481113 GSM481114 GSM481115 GSM481116 GSM481117 GSM481118 GSM481119 "
!Series_contact_name	"Liliana,Beatriz,Endo-Munoz"
!Series_contact_email	"l.munoz@uq.edu.au"
!Series_contact_phone	"+61734436929"
!Series_contact_laboratory	"Saunders"
!Series_contact_department	"Diamantina Institute"
!Series_contact_institute	"University of Queensland"
!Series_contact_address	"TRI, 37 Kent St"
!Series_contact_city	"Woolloongabba"
!Series_contact_state	"Queensland"
!Series_contact_zip/postal_code	"4102"
!Series_contact_country	"Australia"
!Series_supplementary_file	"ftp://ftp.ncbi.nlm.nih.gov/geo/series/GSE19nnn/GSE19276/suppl/GSE19276_RAW.tar"
!Series_platform_id	"GPL6848"
!Series_platform_taxid	"9606"
!Series_sample_taxid	"9606"
!Series_relation	"BioProject: https://www.ncbi.nlm.nih.gov/bioproject/PRJNA120957"

!Sample_title	"OSN1 A Biopsy_poor_rep 1"	"OSN1 B Biopsy_poor_dye-swap_rep 2"	"OSN2 A Biopsy_poor_rep 1"	"OSN2 B Biopsy_poor_dye-swap_rep 2"	"OSN3 A Biopsy_poor_rep 1"	"OSN3 B Biopsy_poor_dye-swap_rep 2"	"OSN4 A Biopsy_poor_rep 1"	"OSN4 B Biopsy_poor_dye-swap_rep 2"	"OSN5 A Biopsy_poor_rep 1"	"OSN5 B Biopsy_poor_dye-swap_rep 2"	"OSN6 A Biopsy_poor_rep 1"	"OSN6 B Biopsy_poor_dye-swap_rep 2"	"OSN7  Biopsy_poor_1"	"OSU8 A Biopsy_unknown_rep 1"	"OSU8 B Biopsy_unknown_dye-swap_rep 2"	"OSR9 A Biopsy_good_rep 1"	"OSR9 B Biopsy_good_dye-swap_rep 2"	"OSN10 A Biopsy_poor_rep 1"	"OSN10 B Biopsy_poor_dye-swap_rep 2"	"OSN11 A Biopsy_poor_rep 1"	"OSN11 B Biopsy_poor_dye-swap_rep 2"	"OSR12 A Biopsy_good_rep 1"	"OSR12 B Biopsy_good_dye-swap_rep 2"	"OSN13 A Biopsy_poor_rep 1"	"OSN13 B Biopsy_poor_dye-swap_rep 2"	"OSN14 A Biopsy_poor_rep 1"	"OSN14 B Biopsy_poor_dye-swap_rep 2"	"OSN15 A Biopsy_poor_rep 1"	"OSN15 B Biopsy_poor_dye-swap_rep 2"	"OSN16 A Biopsy_non-metastatic_rep 1"	"OSN16 B Biopsy_poor_dye-swap_rep 2"	"OSR17 A Biopsy_good_rep 1"	"OSR17 B Biopsy_good_dye-swap_rep 2"	"OSN18 A Biopsy_poor_rep1"	"OSN18 B Biopsy_poor-dye-swap_rep2"	"OSN19  Biopsy_poor_1"	"OSN20 A Biopsy_poor_rep1"	"OSN20 B Biopsy_poor_dye-swap_rep2"	"OSR21 A Biopsy_good_rep1"	"OSR21 B Biopsy_good_dye-swap_rep2"	"OSR22 A Biopsy_good_rep1"	"OSR22 B Biopsy_good_dye-swap_rep2"	"OSN23 A Biopsy_poor_rep1"	"OSN23 B Biopsy_poor_dye-swap_rep2"	"NB03 Non-malignant bone_replicate 1"	"NB04 Non-malignant bone_replicate 2"	"NB06 Non-malignant bone_replicate 3"	"NB08 Non-malignant bone_replicate 4"	"NB09 Non-malignant bone_replicate 5"
!Sample_geo_accession	"GSM481071"	"GSM481072"	"GSM481073"	"GSM481074"	"GSM481075"	"GSM481076"	"GSM481077"	"GSM481078"	"GSM481079"	"GSM481080"	"GSM481081"	"GSM481082"	"GSM481083"	"GSM481084"	"GSM481085"	"GSM481086"	"GSM481087"	"GSM481088"	"GSM481089"	"GSM481090"	"GSM481091"	"GSM481092"	"GSM481093"	"GSM481094"	"GSM481095"	"GSM481096"	"GSM481097"	"GSM481098"	"GSM481099"	"GSM481100"	"GSM481101"	"GSM481102"	"GSM481103"	"GSM481104"	"GSM481105"	"GSM481106"	"GSM481107"	"GSM481108"	"GSM481109"	"GSM481110"	"GSM481111"	"GSM481112"	"GSM481113"	"GSM481114"	"GSM481115"	"GSM481116"	"GSM481117"	"GSM481118"	"GSM481119"
!Sample_status	"Public on Jan 31 2010"	"Public on Jan 31 2010"	"Public on Jan 31 2010"	"Public on Jan 31 2010"	"Public on Jan 31 2010"	"Public on Jan 31 2010"	"Public on Jan 31 2010"	"Public on Jan 31 2010"	"Public on Jan 31 2010"	"Public on Jan 31 2010"	"Public on Jan 31 2010"	"Public on Jan 31 2010"	"Public on Jan 31 2010"	"Public on Jan 31 2010"	"Public on Jan 31 2010"	"Public on Jan 31 2010"	"Public on Jan 31 2010"	"Public on Jan 31 2010"	"Public on Jan 31 2010"	"Public on Jan 31 2010"	"Public on Jan 31 2010"	"Public on Jan 31 2010"	"Public on Jan 31 2010"	"Public on Jan 31 2010"	"Public on Jan 31 2010"	"Public on Jan 31 2010"	"Public on Jan 31 2010"	"Public on Jan 31 2010"	"Public on Jan 31 2010"	"Public on Jan 31 2010"	"Public on Jan 31 2010"	"Public on Jan 31 2010"	"Public on Jan 31 2010"	"Public on Jan 31 2010"	"Public on Jan 31 2010"	"Public on Jan 31 2010"	"Public on Jan 31 2010"	"Public on Jan 31 2010"	"Public on Jan 31 2010"	"Public on Jan 31 2010"	"Public on Jan 31 2010"	"Public on Jan 31 2010"	"Public on Jan 31 2010"	"Public on Jan 31 2010"	"Public on Jan 31 2010"	"Public on Jan 31 2010"	"Public on Jan 31 2010"	"Public on Jan 31 2010"	"Public on Jan 31 2010"
!Sample_submission_date	"Dec 08 2009"	"Dec 08 2009"	"Dec 08 2009"	"Dec 08 2009"	"Dec 08 2009"	"Dec 08 2009"	"Dec 08 2009"	"Dec 08 2009"	"Dec 08 2009"	"Dec 08 2009"	"Dec 08 2009"	"Dec 08 2009"	"Dec 08 2009"	"Dec 08 2009"	"Dec 08 2009"	"Dec 08 2009"	"Dec 08 2009"	"Dec 08 2009"	"Dec 08 2009"	"Dec 08 2009"	"Dec 08 2009"	"Dec 08 2009"	"Dec 08 2009"	"Dec 08 2009"	"Dec 08 2009"	"Dec 08 2009"	"Dec 08 2009"	"Dec 08 2009"	"Dec 08 2009"	"Dec 08 2009"	"Dec 08 2009"	"Dec 08 2009"	"Dec 08 2009"	"Dec 08 2009"	"Dec 08 2009"	"Dec 08 2009"	"Dec 08 2009"	"Dec 08 2009"	"Dec 08 2009"	"Dec 08 2009"	"Dec 08 2009"	"Dec 08 2009"	"Dec 08 2009"	"Dec 08 2009"	"Dec 08 2009"	"Dec 08 2009"	"Dec 08 2009"	"Dec 08 2009"	"Dec 08 2009"
!Sample_last_update_date	"Dec 08 2009"	"Dec 08 2009"	"Dec 08 2009"	"Dec 08 2009"	"Dec 08 2009"	"Dec 08 2009"	"Dec 08 2009"	"Dec 08 2009"	"Dec 08 2009"	"Dec 08 2009"	"Dec 08 2009"	"Dec 08 2009"	"Dec 08 2009"	"Dec 08 2009"	"Dec 08 2009"	"Dec 08 2009"	"Dec 08 2009"	"Dec 08 2009"	"Dec 08 2009"	"Dec 08 2009"	"Dec 08 2009"	"Dec 08 2009"	"Dec 08 2009"	"Dec 08 2009"	"Dec 08 2009"	"Dec 08 2009"	"Dec 08 2009"	"Dec 08 2009"	"Dec 08 2009"	"Dec 08 2009"	"Dec 08 2009"	"Dec 08 2009"	"Dec 08 2009"	"Dec 08 2009"	"Dec 08 2009"	"Dec 08 2009"	"Dec 08 2009"	"Dec 08 2009"	"Dec 08 2009"	"Dec 08 2009"	"Dec 08 2009"	"Dec 08 2009"	"Dec 08 2009"	"Dec 08 2009"	"Dec 08 2009"	"Dec 08 2009"	"Dec 08 2009"	"Dec 08 2009"	"Dec 08 2009"
!Sample_type	"RNA"	"RNA"	"RNA"	"RNA"	"RNA"	"RNA"	"RNA"	"RNA"	"RNA"	"RNA"	"RNA"	"RNA"	"RNA"	"RNA"	"RNA"	"RNA"	"RNA"	"RNA"	"RNA"	"RNA"	"RNA"	"RNA"	"RNA"	"RNA"	"RNA"	"RNA"	"RNA"	"RNA"	"RNA"	"RNA"	"RNA"	"RNA"	"RNA"	"RNA"	"RNA"	"RNA"	"RNA"	"RNA"	"RNA"	"RNA"	"RNA"	"RNA"	"RNA"	"RNA"	"RNA"	"RNA"	"RNA"	"RNA"	"RNA"
!Sample_channel_count	"2"	"2"	"2"	"2"	"2"	"2"	"2"	"2"	"2"	"2"	"2"	"2"	"2"	"2"	"2"	"2"	"2"	"2"	"2"	"2"	"2"	"2"	"2"	"2"	"2"	"2"	"2"	"2"	"2"	"2"	"2"	"2"	"2"	"2"	"2"	"2"	"2"	"2"	"2"	"2"	"2"	"2"	"2"	"2"	"2"	"2"	"2"	"2"	"2"
!Sample_source_name_ch1	"Total RNA from osteosarcoma biopsy of poor responder labelled with AlexaFluor647"	"Total RNA from osteosarcoma biopsy of poor responder labelled with AlexaFluor555"	"Total RNA from osteosarcoma biopsy of poor responder labelled with AlexaFluor647"	"Total RNA from osteosarcoma biopsy of poor responder labelled with AlexaFluor555"	"Total RNA from osteosarcoma biopsy of poor responder labelled with AlexaFluor647"	"Total RNA from osteosarcoma biopsy of poor responder labelled with AlexaFluor555"	"Total RNA from osteosarcoma biopsy of poor responder labelled with AlexaFluor647"	"Total RNA from osteosarcoma biopsy of poor responder labelled with AlexaFluor555"	"Total RNA from osteosarcoma biopsy of poor responder labelled with AlexaFluor647"	"Total RNA from osteosarcoma biopsy of poor responder labelled with AlexaFluor555"	"Total RNA from osteosarcoma biopsy of poor responder labelled with AlexaFluor647"	"Total RNA from osteosarcoma biopsy of poor responder labelled with AlexaFluor555"	"Total RNA from osteosarcoma biopsy of poor responder labelled with AlexaFluor647"	"Total RNA from osteosarcoma biopsy, unknown response, labelled with AlexFluor647"	"Total RNA from osteosarcoma biopsy, unknown response, labelled with AlexFluor555"	"Total RNA from osteosarcoma biopsy of good responder labelled with AlexFluor647"	"Total RNA from osteosarcoma biopsy of good responder labelled with AlexFluor555"	"Total RNA from osteosarcoma biopsy of poor responder labelled with AlexaFluor647"	"Total RNA from osteosarcoma biopsy of poor responder labelled with AlexaFluor555"	"Total RNA from osteosarcoma biopsy of poor responder labelled with AlexaFluor647"	"Total RNA from osteosarcoma biopsy of poor responder labelled with AlexaFluor555"	"Total RNA from osteosarcoma biopsy of good responder labelled with AlexFluor647"	"Total RNA from osteosarcoma biopsy of good responder labelled with AlexFluor555"	"Total RNA from osteosarcoma biopsy of poor responder labelled with AlexaFluor647"	"Total RNA from osteosarcoma biopsy of poor responder labelled with AlexaFluor555"	"Total RNA from osteosarcoma biopsy of poor responder labelled with AlexaFluor647"	"Total RNA from osteosarcoma biopsy of poor responder labelled with AlexaFluor555"	"Total RNA from osteosarcoma biopsy of poor responder labelled with AlexaFluor647"	"Total RNA from osteosarcoma biopsy of poor responder labelled with AlexaFluor555"	"Total RNA from osteosarcoma biopsy of poor responder labelled with AlexaFluor647"	"Total RNA from osteosarcoma biopsy of poor responder labelled with AlexaFluor555"	"Total RNA from osteosarcoma biopsy of good responder labelled with AlexFluor647"	"Total RNA from osteosarcoma biopsy of good responder labelled with AlexFluor555"	"Total RNA from osteosarcoma biopsy of poor responder labelled with AlexaFluor647"	"Total RNA from osteosarcoma biopsy of poor responder labelled with AlexaFluor555"	"Total RNA from osteosarcoma biopsy of poor responder labelled with AlexaFluor647"	"Total RNA from osteosarcoma biopsy of poor responder labelled with AlexaFluor647"	"Total RNA from osteosarcoma biopsy of poor responder labelled with AlexaFluor555"	"Total RNA from osteosarcoma biopsy of good responder labelled with AlexFluor647"	"Total RNA from osteosarcoma biopsy of good responder labelled with AlexFluor555"	"Total RNA from osteosarcoma biopsy of good responder labelled with AlexFluor647"	"Total RNA from osteosarcoma biopsy of good responder labelled with AlexFluor555"	"Total RNA from osteosarcoma biopsy of poor responder labelled with AlexaFluor647"	"Total RNA from osteosarcoma biopsy of poor responder labelled with AlexaFluor555"	"Total RNA from non-malignant bone labelled with AlexFluor647"	"Total RNA from non-malignant bone labelled with AlexFluor647"	"Total RNA from non-malignant bone labelled with AlexFluor647"	"Total RNA from non-malignant bone labelled with AlexFluor647"	"Total RNA from non-malignant bone labelled with AlexFluor647"
!Sample_organism_ch1	"Homo sapiens"	"Homo sapiens"	"Homo sapiens"	"Homo sapiens"	"Homo sapiens"	"Homo sapiens"	"Homo sapiens"	"Homo sapiens"	"Homo sapiens"	"Homo sapiens"	"Homo sapiens"	"Homo sapiens"	"Homo sapiens"	"Homo sapiens"	"Homo sapiens"	"Homo sapiens"	"Homo sapiens"	"Homo sapiens"	"Homo sapiens"	"Homo sapiens"	"Homo sapiens"	"Homo sapiens"	"Homo sapiens"	"Homo sapiens"	"Homo sapiens"	"Homo sapiens"	"Homo sapiens"	"Homo sapiens"	"Homo sapiens"	"Homo sapiens"	"Homo sapiens"	"Homo sapiens"	"Homo sapiens"	"Homo sapiens"	"Homo sapiens"	"Homo sapiens"	"Homo sapiens"	"Homo sapiens"	"Homo sapiens"	"Homo sapiens"	"Homo sapiens"	"Homo sapiens"	"Homo sapiens"	"Homo sapiens"	"Homo sapiens"	"Homo sapiens"	"Homo sapiens"	"Homo sapiens"	"Homo sapiens"
!Sample_characteristics_ch1	"gender: Female"	"gender: Female"	"gender: Male"	"gender: Male"	"gender: Female"	"gender: Female"	"gender: Male"	"gender: Male"	"gender: Male"	"gender: Male"	"gender: Female"	"gender: Female"	"gender: Female"	"gender: Female"	"gender: Female"	"gender: Female"	"gender: Female"	"gender: Female"	"gender: Female"	"gender: Female"	"gender: Female"	"gender: Male"	"gender: Male"	"gender: Female"	"gender: Female"	"gender: Male"	"gender: Male"	"gender: Male"	"gender: Male"	"gender: Male"	"gender: Male"	"gender: Female"	"gender: Female"	"gender: Female"	"gender: Female"	"gender: Male"	"gender: Male"	"gender: Male"	"gender: Male"	"gender: Male"	"gender: Male"	"gender: Male"	"gender: Male"	"gender: Male"	"gender: Female"	"gender: Female"	"gender: Male"	"gender: Male"	"gender: Male"
!Sample_characteristics_ch1	"age: 76 years"	"age: 76 years"	"age: 39 years"	"age: 39 years"	"age: 19 years"	"age: 19 years"	"age: 14 years"	"age: 14 years"	"age: 12 years"	"age: 12 years"	"age: 15 years"	"age: 15 years"	"age: 27 years"	"age: 37 years"	"age: 37 years"	"age: 13 years"	"age: 13 years"	"age: 7 years"	"age: 7 years"	"age: 29 years"	"age: 29 years"	"age: 15 years"	"age: 15 years"	"age: 15 years"	"age: 15 years"	"age: 18 years"	"age: 18 years"	"age: 18 years"	"age: 18 years"	"age: 17 years"	"age: 17 years"	"age: 14 years"	"age: 14 years"	"age: 24 years"	"age: 24 years"	"age: 17 years"	"age: 67 years"	"age: 67 years"	"age: 18 years"	"age: 18 years"	"age: 15 years"	"age: 15 years"	"age: 16 years"	"age: 16 years"	"age: 49 years"	"age: 75 years"	"age: 71 years"	"age: 56 years"	"age: 79 years"
!Sample_characteristics_ch1	"bone: left tibia"	"bone: left tibia"	"bone: left pelvis"	"bone: left pelvis"	"bone: right femur"	"bone: right femur"	"bone: right femur"	"bone: right femur"	"bone: left femur"	"bone: left femur"	"bone: right humerus"	"bone: right humerus"	"bone: right humerus"	"bone: right tibia"	"bone: right tibia"	"bone: right femur"	"bone: right femur"	"bone: tibia"	"bone: tibia"	"bone: sacrum"	"bone: sacrum"	"bone: right tibia"	"bone: right tibia"	"bone: right femur"	"bone: right femur"	"bone: left tibia"	"bone: left tibia"	"bone: right femur"	"bone: right femur"	"bone: left tibia"	"bone: left tibia"	"bone: left femur"	"bone: left femur"	"bone: left femur"	"bone: left femur"	"bone: left tibia"	"bone: right pelvis"	"bone: right pelvis"	"bone: right 8th rib"	"bone: right 8th rib"	"bone: left femur"	"bone: left femur"	"bone: left calcaneum"	"bone: left calcaneum"	""	"bone: femur head"	""	""	""
!Sample_treatment_protocol_ch1	"Biopsies were removed from patients and immediately frozen in dry ice, before long-term storage at -80oC."	"Biopsies were removed from patients and immediately frozen in dry ice, before long-term storage at -80oC."	"Biopsies were removed from patients and immediately frozen in dry ice, before long-term storage at -80oC."	"Biopsies were removed from patients and immediately frozen in dry ice, before long-term storage at -80oC."	"Biopsies were removed from patients and immediately frozen in dry ice, before long-term storage at -80oC."	"Biopsies were removed from patients and immediately frozen in dry ice, before long-term storage at -80oC."	"Biopsies were removed from patients and immediately frozen in dry ice, before long-term storage at -80oC."	"Biopsies were removed from patients and immediately frozen in dry ice, before long-term storage at -80oC."	"Biopsies were removed from patients and immediately frozen in dry ice, before long-term storage at -80oC."	"Biopsies were removed from patients and immediately frozen in dry ice, before long-term storage at -80oC."	"Biopsies were removed from patients and immediately frozen in dry ice, before long-term storage at -80oC."	"Biopsies were removed from patients and immediately frozen in dry ice, before long-term storage at -80oC."	"Biopsies were removed from patients and immediately frozen in dry ice, before long-term storage at -80oC."	"Biopsies were removed from patients and immediately frozen in dry ice, before long-term storage at -80oC."	"Biopsies were removed from patients and immediately frozen in dry ice, before long-term storage at -80oC."	"Biopsies were removed from patients and immediately frozen in dry ice, before long-term storage at -80oC."	"Biopsies were removed from patients and immediately frozen in dry ice, before long-term storage at -80oC."	"Biopsies were removed from patients and immediately frozen in dry ice, before long-term storage at -80oC."	"Biopsies were removed from patients and immediately frozen in dry ice, before long-term storage at -80oC."	"Biopsies were removed from patients and immediately frozen in dry ice, before long-term storage at -80oC."	"Biopsies were removed from patients and immediately frozen in dry ice, before long-term storage at -80oC."	"Biopsies were removed from patients and immediately frozen in dry ice, before long-term storage at -80oC."	"Biopsies were removed from patients and immediately frozen in dry ice, before long-term storage at -80oC."	"Biopsies were removed from patients and immediately frozen in dry ice, before long-term storage at -80oC."	"Biopsies were removed from patients and immediately frozen in dry ice, before long-term storage at -80oC."	"Biopsies were removed from patients and immediately frozen in dry ice, before long-term storage at -80oC."	"Biopsies were removed from patients and immediately frozen in dry ice, before long-term storage at -80oC."	"Biopsies were removed from patients and immediately frozen in dry ice, before long-term storage at -80oC."	"Biopsies were removed from patients and immediately frozen in dry ice, before long-term storage at -80oC."	"Biopsies were removed from patients and immediately frozen in dry ice, before long-term storage at -80oC."	"Biopsies were removed from patients and immediately frozen in dry ice, before long-term storage at -80oC."	"Biopsies were removed from patients and immediately frozen in dry ice, before long-term storage at -80oC."	"Biopsies were removed from patients and immediately frozen in dry ice, before long-term storage at -80oC."	"Biopsies were removed from patients and immediately frozen in dry ice, before long-term storage at -80oC."	"Biopsies were removed from patients and immediately frozen in dry ice, before long-term storage at -80oC."	"Biopsies were removed from patients and immediately frozen in dry ice, before long-term storage at -80oC."	"Biopsies were removed from patients and immediately frozen in dry ice, before long-term storage at -80oC."	"Biopsies were removed from patients and immediately frozen in dry ice, before long-term storage at -80oC."	"Biopsies were removed from patients and immediately frozen in dry ice, before long-term storage at -80oC."	"Biopsies were removed from patients and immediately frozen in dry ice, before long-term storage at -80oC."	"Biopsies were removed from patients and immediately frozen in dry ice, before long-term storage at -80oC."	"Biopsies were removed from patients and immediately frozen in dry ice, before long-term storage at -80oC."	"Biopsies were removed from patients and immediately frozen in dry ice, before long-term storage at -80oC."	"Biopsies were removed from patients and immediately frozen in dry ice, before long-term storage at -80oC."	"Biopsies were removed from patients and immediately frozen in dry ice, before long-term storage at -80oC."	"Biopsies were removed from patients and immediately frozen in dry ice, before long-term storage at -80oC."	"Biopsies were removed from patients and immediately frozen in dry ice, before long-term storage at -80oC."	"Biopsies were removed from patients and immediately frozen in dry ice, before long-term storage at -80oC."	"Biopsies were removed from patients and immediately frozen in dry ice, before long-term storage at -80oC."
!Sample_molecule_ch1	"total RNA"	"total RNA"	"total RNA"	"total RNA"	"total RNA"	"total RNA"	"total RNA"	"total RNA"	"total RNA"	"total RNA"	"total RNA"	"total RNA"	"total RNA"	"total RNA"	"total RNA"	"total RNA"	"total RNA"	"total RNA"	"total RNA"	"total RNA"	"total RNA"	"total RNA"	"total RNA"	"total RNA"	"total RNA"	"total RNA"	"total RNA"	"total RNA"	"total RNA"	"total RNA"	"total RNA"	"total RNA"	"total RNA"	"total RNA"	"total RNA"	"total RNA"	"total RNA"	"total RNA"	"total RNA"	"total RNA"	"total RNA"	"total RNA"	"total RNA"	"total RNA"	"total RNA"	"total RNA"	"total RNA"	"total RNA"	"total RNA"
!Sample_extract_protocol_ch1	"Total RNA extracted from 100 mg of tumour biopsy with 900 uL Trizol and 100 uL 2M acetic acid."	"Total RNA extracted from 100 mg of tumour biopsy with 900 uL Trizol and 100 uL 2M acetic acid."	"Total RNA extracted from 100 mg of tumour biopsy with 900 uL Trizol and 100 uL 2M acetic acid."	"Total RNA extracted from 100 mg of tumour biopsy with 900 uL Trizol and 100 uL 2M acetic acid."	"Total RNA extracted from 100 mg of tumour biopsy with 900 uL Trizol and 100 uL 2M acetic acid."	"Total RNA extracted from 100 mg of tumour biopsy with 900 uL Trizol and 100 uL 2M acetic acid."	"Total RNA extracted from 100 mg of tumour biopsy with 900 uL Trizol and 100 uL 2M acetic acid."	"Total RNA extracted from 100 mg of tumour biopsy with 900 uL Trizol and 100 uL 2M acetic acid."	"Total RNA extracted from 100 mg of tumour biopsy with 900 uL Trizol and 100 uL 2M acetic acid."	"Total RNA extracted from 100 mg of tumour biopsy with 900 uL Trizol and 100 uL 2M acetic acid."	"Total RNA extracted from 100 mg of tumour biopsy with 900 uL Trizol and 100 uL 2M acetic acid."	"Total RNA extracted from 100 mg of tumour biopsy with 900 uL Trizol and 100 uL 2M acetic acid."	"Total RNA extracted from 100 mg of tumour biopsy with 900 uL Trizol and 100 uL 2M acetic acid."	"Total RNA extracted from 100 mg of tumour biopsy with 900 uL Trizol and 100 uL 2M acetic acid."	"Total RNA extracted from 100 mg of tumour biopsy with 900 uL Trizol and 100 uL 2M acetic acid."	"Total RNA extracted from 100 mg of tumour biopsy with 900 uL Trizol and 100 uL 2M acetic acid."	"Total RNA extracted from 100 mg of tumour biopsy with 900 uL Trizol and 100 uL 2M acetic acid."	"Total RNA extracted from 100 mg of tumour biopsy with 900 uL Trizol and 100 uL 2M acetic acid."	"Total RNA extracted from 100 mg of tumour biopsy with 900 uL Trizol and 100 uL 2M acetic acid."	"Total RNA extracted from 100 mg of tumour biopsy with 900 uL Trizol and 100 uL 2M acetic acid."	"Total RNA extracted from 100 mg of tumour biopsy with 900 uL Trizol and 100 uL 2M acetic acid."	"Total RNA extracted from 100 mg of tumour biopsy with 900 uL Trizol and 100 uL 2M acetic acid."	"Total RNA extracted from 100 mg of tumour biopsy with 900 uL Trizol and 100 uL 2M acetic acid."	"Total RNA extracted from 100 mg of tumour biopsy with 900 uL Trizol and 100 uL 2M acetic acid."	"Total RNA extracted from 100 mg of tumour biopsy with 900 uL Trizol and 100 uL 2M acetic acid."	"Total RNA extracted from 100 mg of tumour biopsy with 900 uL Trizol and 100 uL 2M acetic acid."	"Total RNA extracted from 100 mg of tumour biopsy with 900 uL Trizol and 100 uL 2M acetic acid."	"Total RNA extracted from 100 mg of tumour biopsy with 900 uL Trizol and 100 uL 2M acetic acid."	"Total RNA extracted from 100 mg of tumour biopsy with 900 uL Trizol and 100 uL 2M acetic acid."	"Total RNA extracted from 100 mg of tumour biopsy with 900 uL Trizol and 100 uL 2M acetic acid."	"Total RNA extracted from 100 mg of tumour biopsy with 900 uL Trizol and 100 uL 2M acetic acid."	"Total RNA extracted from 100 mg of tumour biopsy with 900 uL Trizol and 100 uL 2M acetic acid."	"Total RNA extracted from 100 mg of tumour biopsy with 900 uL Trizol and 100 uL 2M acetic acid."	"Total RNA extracted from 100 mg of tumour biopsy with 900 uL Trizol and 100 uL 2M acetic acid."	"Total RNA extracted from 100 mg of tumour biopsy with 900 uL Trizol and 100 uL 2M acetic acid."	"Total RNA extracted from 100 mg of tumour biopsy with 900 uL Trizol and 100 uL 2M acetic acid."	"Total RNA extracted from 100 mg of tumour biopsy with 900 uL Trizol and 100 uL 2M acetic acid."	"Total RNA extracted from 100 mg of tumour biopsy with 900 uL Trizol and 100 uL 2M acetic acid."	"Total RNA extracted from 100 mg of tumour biopsy with 900 uL Trizol and 100 uL 2M acetic acid."	"Total RNA extracted from 100 mg of tumour biopsy with 900 uL Trizol and 100 uL 2M acetic acid."	"Total RNA extracted from 100 mg of tumour biopsy with 900 uL Trizol and 100 uL 2M acetic acid."	"Total RNA extracted from 100 mg of tumour biopsy with 900 uL Trizol and 100 uL 2M acetic acid."	"Total RNA extracted from 100 mg of tumour biopsy with 900 uL Trizol and 100 uL 2M acetic acid."	"Total RNA extracted from 100 mg of tumour biopsy with 900 uL Trizol and 100 uL 2M acetic acid."	"Total RNA extracted from 100 mg of tumour biopsy with 900 uL Trizol and 100 uL 2M acetic acid."	"Total RNA extracted from 100 mg of tumour biopsy with 900 uL Trizol and 100 uL 2M acetic acid."	"Total RNA extracted from 100 mg of tumour biopsy with 900 uL Trizol and 100 uL 2M acetic acid."	"Total RNA extracted from 100 mg of tumour biopsy with 900 uL Trizol and 100 uL 2M acetic acid."	"Total RNA extracted from 100 mg of tumour biopsy with 900 uL Trizol and 100 uL 2M acetic acid."
!Sample_label_ch1	"AlexaFluor647"	"AlexaFluor555"	"AlexaFluor647"	"AlexaFluor555"	"AlexaFluor647"	"AlexaFluor555"	"AlexaFluor647"	"AlexaFluor555"	"AlexaFluor647"	"AlexaFluor555"	"AlexaFluor647"	"AlexaFluor555"	"AlexaFluor647"	"AlexaFluor647"	"AlexaFluor555"	"AlexaFluor647"	"AlexaFluor555"	"AlexaFluor647"	"AlexaFluor555"	"AlexaFluor647"	"AlexaFluor555"	"AlexaFluor647"	"AlexaFluor555"	"AlexaFluor647"	"AlexaFluor555"	"AlexaFluor647"	"AlexaFluor555"	"AlexaFluor647"	"AlexaFluor555"	"AlexaFluor647"	"AlexaFluor555"	"AlexaFluor647"	"AlexaFluor555"	"AlexaFluor647"	"AlexaFluor555"	"AlexaFluor647"	"AlexaFluor647"	"AlexaFluor555"	"AlexaFluor647"	"AlexaFluor555"	"AlexaFluor647"	"AlexaFluor555"	"AlexaFluor647"	"AlexaFluor555"	"AlexaFluor647"	"AlexaFluor647"	"AlexaFluor647"	"AlexaFluor647"	"AlexaFluor647"
!Sample_label_protocol_ch1	"20 ug of total RNA incubated with 5 ug anchored oligo(dT)12-18 primer 70oC/10 min. Reverse transcription performed at 42oC/2 h with 0.65 uL aminoallyl dNTP - 25 mM dATP, dGTP, dCTP, 7.5 mM dTTP, 15 mM aminoallyl d-UTP, and 400 U Superscript II. The RNA was labelled at room temperature/1 hour with AlexaFluor555 or AlexaFluor647 in the presence of 0.3M NaHCO3 and DMSO."	"20 ug of total RNA incubated with 5 ug anchored oligo(dT)12-18 primer 70oC/10 min. Reverse transcription performed at 42oC/2 h with 0.65 uL aminoallyl dNTP - 25 mM dATP, dGTP, dCTP, 7.5 mM dTTP, 15 mM aminoallyl d-UTP, and 400 U Superscript II. The RNA was labelled at room temperature/1 hour with AlexaFluor555 or AlexaFluor647 in the presence of 0.3M NaHCO3 and DMSO."	"20 ug of total RNA incubated with 5 ug anchored oligo(dT)12-18 primer 70oC/10 min. Reverse transcription performed at 42oC/2 h with 0.65 uL aminoallyl dNTP - 25 mM dATP, dGTP, dCTP, 7.5 mM dTTP, 15 mM aminoallyl d-UTP, and 400 U Superscript II. The RNA was labelled at room temperature/1 hour with AlexaFluor555 or AlexaFluor647 in the presence of 0.3M NaHCO3 and DMSO."	"20 ug of total RNA incubated with 5 ug anchored oligo(dT)12-18 primer 70oC/10 min. Reverse transcription performed at 42oC/2 h with 0.65 uL aminoallyl dNTP - 25 mM dATP, dGTP, dCTP, 7.5 mM dTTP, 15 mM aminoallyl d-UTP, and 400 U Superscript II. The RNA was labelled at room temperature/1 hour with AlexaFluor555 or AlexaFluor647 in the presence of 0.3M NaHCO3 and DMSO."	"20 ug of total RNA incubated with 5 ug anchored oligo(dT)12-18 primer 70oC/10 min. Reverse transcription performed at 42oC/2 h with 0.65 uL aminoallyl dNTP - 25 mM dATP, dGTP, dCTP, 7.5 mM dTTP, 15 mM aminoallyl d-UTP, and 400 U Superscript II. The RNA was labelled at room temperature/1 hour with AlexaFluor555 or AlexaFluor647 in the presence of 0.3M NaHCO3 and DMSO."	"20 ug of total RNA incubated with 5 ug anchored oligo(dT)12-18 primer 70oC/10 min. Reverse transcription performed at 42oC/2 h with 0.65 uL aminoallyl dNTP - 25 mM dATP, dGTP, dCTP, 7.5 mM dTTP, 15 mM aminoallyl d-UTP, and 400 U Superscript II. The RNA was labelled at room temperature/1 hour with AlexaFluor555 or AlexaFluor647 in the presence of 0.3M NaHCO3 and DMSO."	"20 ug of total RNA incubated with 5 ug anchored oligo(dT)12-18 primer 70oC/10 min. Reverse transcription performed at 42oC/2 h with 0.65 uL aminoallyl dNTP - 25 mM dATP, dGTP, dCTP, 7.5 mM dTTP, 15 mM aminoallyl d-UTP, and 400 U Superscript II. The RNA was labelled at room temperature/1 hour with AlexaFluor555 or AlexaFluor647 in the presence of 0.3M NaHCO3 and DMSO."	"20 ug of total RNA incubated with 5 ug anchored oligo(dT)12-18 primer 70oC/10 min. Reverse transcription performed at 42oC/2 h with 0.65 uL aminoallyl dNTP - 25 mM dATP, dGTP, dCTP, 7.5 mM dTTP, 15 mM aminoallyl d-UTP, and 400 U Superscript II. The RNA was labelled at room temperature/1 hour with AlexaFluor555 or AlexaFluor647 in the presence of 0.3M NaHCO3 and DMSO."	"20 ug of total RNA incubated with 5 ug anchored oligo(dT)12-18 primer 70oC/10 min. Reverse transcription performed at 42oC/2 h with 0.65 uL aminoallyl dNTP - 25 mM dATP, dGTP, dCTP, 7.5 mM dTTP, 15 mM aminoallyl d-UTP, and 400 U Superscript II. The RNA was labelled at room temperature/1 hour with AlexaFluor555 or AlexaFluor647 in the presence of 0.3M NaHCO3 and DMSO."	"20 ug of total RNA incubated with 5 ug anchored oligo(dT)12-18 primer 70oC/10 min. Reverse transcription performed at 42oC/2 h with 0.65 uL aminoallyl dNTP - 25 mM dATP, dGTP, dCTP, 7.5 mM dTTP, 15 mM aminoallyl d-UTP, and 400 U Superscript II. The RNA was labelled at room temperature/1 hour with AlexaFluor555 or AlexaFluor647 in the presence of 0.3M NaHCO3 and DMSO."	"20 ug of total RNA incubated with 5 ug anchored oligo(dT)12-18 primer 70oC/10 min. Reverse transcription performed at 42oC/2 h with 0.65 uL aminoallyl dNTP - 25 mM dATP, dGTP, dCTP, 7.5 mM dTTP, 15 mM aminoallyl d-UTP, and 400 U Superscript II. The RNA was labelled at room temperature/1 hour with AlexaFluor555 or AlexaFluor647 in the presence of 0.3M NaHCO3 and DMSO."	"20 ug of total RNA incubated with 5 ug anchored oligo(dT)12-18 primer 70oC/10 min. Reverse transcription performed at 42oC/2 h with 0.65 uL aminoallyl dNTP - 25 mM dATP, dGTP, dCTP, 7.5 mM dTTP, 15 mM aminoallyl d-UTP, and 400 U Superscript II. The RNA was labelled at room temperature/1 hour with AlexaFluor555 or AlexaFluor647 in the presence of 0.3M NaHCO3 and DMSO."	"20 ug of total RNA incubated with 5 ug anchored oligo(dT)12-18 primer 70oC/10 min. Reverse transcription performed at 42oC/2 h with 0.65 uL aminoallyl dNTP - 25 mM dATP, dGTP, dCTP, 7.5 mM dTTP, 15 mM aminoallyl d-UTP, and 400 U Superscript II. The RNA was labelled at room temperature/1 hour with AlexaFluor555 or AlexaFluor647 in the presence of 0.3M NaHCO3 and DMSO."	"20 ug of total RNA incubated with 5 ug anchored oligo(dT)12-18 primer 70oC/10 min. Reverse transcription performed at 42oC/2 h with 0.65 uL aminoallyl dNTP - 25 mM dATP, dGTP, dCTP, 7.5 mM dTTP, 15 mM aminoallyl d-UTP, and 400 U Superscript II. The RNA was labelled at room temperature/1 hour with AlexaFluor555 or AlexaFluor647 in the presence of 0.3M NaHCO3 and DMSO."	"20 ug of total RNA incubated with 5 ug anchored oligo(dT)12-18 primer 70oC/10 min. Reverse transcription performed at 42oC/2 h with 0.65 uL aminoallyl dNTP - 25 mM dATP, dGTP, dCTP, 7.5 mM dTTP, 15 mM aminoallyl d-UTP, and 400 U Superscript II. The RNA was labelled at room temperature/1 hour with AlexaFluor555 or AlexaFluor647 in the presence of 0.3M NaHCO3 and DMSO."	"20 ug of total RNA incubated with 5 ug anchored oligo(dT)12-18 primer 70oC/10 min. Reverse transcription performed at 42oC/2 h with 0.65 uL aminoallyl dNTP - 25 mM dATP, dGTP, dCTP, 7.5 mM dTTP, 15 mM aminoallyl d-UTP, and 400 U Superscript II. The RNA was labelled at room temperature/1 hour with AlexaFluor555 or AlexaFluor647 in the presence of 0.3M NaHCO3 and DMSO."	"20 ug of total RNA incubated with 5 ug anchored oligo(dT)12-18 primer 70oC/10 min. Reverse transcription performed at 42oC/2 h with 0.65 uL aminoallyl dNTP - 25 mM dATP, dGTP, dCTP, 7.5 mM dTTP, 15 mM aminoallyl d-UTP, and 400 U Superscript II. The RNA was labelled at room temperature/1 hour with AlexaFluor555 or AlexaFluor647 in the presence of 0.3M NaHCO3 and DMSO."	"20 ug of total RNA incubated with 5 ug anchored oligo(dT)12-18 primer 70oC/10 min. Reverse transcription performed at 42oC/2 h with 0.65 uL aminoallyl dNTP - 25 mM dATP, dGTP, dCTP, 7.5 mM dTTP, 15 mM aminoallyl d-UTP, and 400 U Superscript II. The RNA was labelled at room temperature/1 hour with AlexaFluor555 or AlexaFluor647 in the presence of 0.3M NaHCO3 and DMSO."	"20 ug of total RNA incubated with 5 ug anchored oligo(dT)12-18 primer 70oC/10 min. Reverse transcription performed at 42oC/2 h with 0.65 uL aminoallyl dNTP - 25 mM dATP, dGTP, dCTP, 7.5 mM dTTP, 15 mM aminoallyl d-UTP, and 400 U Superscript II. The RNA was labelled at room temperature/1 hour with AlexaFluor555 or AlexaFluor647 in the presence of 0.3M NaHCO3 and DMSO."	"20 ug of total RNA incubated with 5 ug anchored oligo(dT)12-18 primer 70oC/10 min. Reverse transcription performed at 42oC/2 h with 0.65 uL aminoallyl dNTP - 25 mM dATP, dGTP, dCTP, 7.5 mM dTTP, 15 mM aminoallyl d-UTP, and 400 U Superscript II. The RNA was labelled at room temperature/1 hour with AlexaFluor555 or AlexaFluor647 in the presence of 0.3M NaHCO3 and DMSO."	"20 ug of total RNA incubated with 5 ug anchored oligo(dT)12-18 primer 70oC/10 min. Reverse transcription performed at 42oC/2 h with 0.65 uL aminoallyl dNTP - 25 mM dATP, dGTP, dCTP, 7.5 mM dTTP, 15 mM aminoallyl d-UTP, and 400 U Superscript II. The RNA was labelled at room temperature/1 hour with AlexaFluor555 or AlexaFluor647 in the presence of 0.3M NaHCO3 and DMSO."	"20 ug of total RNA incubated with 5 ug anchored oligo(dT)12-18 primer 70oC/10 min. Reverse transcription performed at 42oC/2 h with 0.65 uL aminoallyl dNTP - 25 mM dATP, dGTP, dCTP, 7.5 mM dTTP, 15 mM aminoallyl d-UTP, and 400 U Superscript II. The RNA was labelled at room temperature/1 hour with AlexaFluor555 or AlexaFluor647 in the presence of 0.3M NaHCO3 and DMSO."	"20 ug of total RNA incubated with 5 ug anchored oligo(dT)12-18 primer 70oC/10 min. Reverse transcription performed at 42oC/2 h with 0.65 uL aminoallyl dNTP - 25 mM dATP, dGTP, dCTP, 7.5 mM dTTP, 15 mM aminoallyl d-UTP, and 400 U Superscript II. The RNA was labelled at room temperature/1 hour with AlexaFluor555 or AlexaFluor647 in the presence of 0.3M NaHCO3 and DMSO."	"20 ug of total RNA incubated with 5 ug anchored oligo(dT)12-18 primer 70oC/10 min. Reverse transcription performed at 42oC/2 h with 0.65 uL aminoallyl dNTP - 25 mM dATP, dGTP, dCTP, 7.5 mM dTTP, 15 mM aminoallyl d-UTP, and 400 U Superscript II. The RNA was labelled at room temperature/1 hour with AlexaFluor555 or AlexaFluor647 in the presence of 0.3M NaHCO3 and DMSO."	"20 ug of total RNA incubated with 5 ug anchored oligo(dT)12-18 primer 70oC/10 min. Reverse transcription performed at 42oC/2 h with 0.65 uL aminoallyl dNTP - 25 mM dATP, dGTP, dCTP, 7.5 mM dTTP, 15 mM aminoallyl d-UTP, and 400 U Superscript II. The RNA was labelled at room temperature/1 hour with AlexaFluor555 or AlexaFluor647 in the presence of 0.3M NaHCO3 and DMSO."	"20 ug of total RNA incubated with 5 ug anchored oligo(dT)12-18 primer 70oC/10 min. Reverse transcription performed at 42oC/2 h with 0.65 uL aminoallyl dNTP - 25 mM dATP, dGTP, dCTP, 7.5 mM dTTP, 15 mM aminoallyl d-UTP, and 400 U Superscript II. The RNA was labelled at room temperature/1 hour with AlexaFluor555 or AlexaFluor647 in the presence of 0.3M NaHCO3 and DMSO."	"20 ug of total RNA incubated with 5 ug anchored oligo(dT)12-18 primer 70oC/10 min. Reverse transcription performed at 42oC/2 h with 0.65 uL aminoallyl dNTP - 25 mM dATP, dGTP, dCTP, 7.5 mM dTTP, 15 mM aminoallyl d-UTP, and 400 U Superscript II. The RNA was labelled at room temperature/1 hour with AlexaFluor555 or AlexaFluor647 in the presence of 0.3M NaHCO3 and DMSO."	"20 ug of total RNA incubated with 5 ug anchored oligo(dT)12-18 primer 70oC/10 min. Reverse transcription performed at 42oC/2 h with 0.65 uL aminoallyl dNTP - 25 mM dATP, dGTP, dCTP, 7.5 mM dTTP, 15 mM aminoallyl d-UTP, and 400 U Superscript II. The RNA was labelled at room temperature/1 hour with AlexaFluor555 or AlexaFluor647 in the presence of 0.3M NaHCO3 and DMSO."	"20 ug of total RNA incubated with 5 ug anchored oligo(dT)12-18 primer 70oC/10 min. Reverse transcription performed at 42oC/2 h with 0.65 uL aminoallyl dNTP - 25 mM dATP, dGTP, dCTP, 7.5 mM dTTP, 15 mM aminoallyl d-UTP, and 400 U Superscript II. The RNA was labelled at room temperature/1 hour with AlexaFluor555 or AlexaFluor647 in the presence of 0.3M NaHCO3 and DMSO."	"20 ug of total RNA incubated with 5 ug anchored oligo(dT)12-18 primer 70oC/10 min. Reverse transcription performed at 42oC/2 h with 0.65 uL aminoallyl dNTP - 25 mM dATP, dGTP, dCTP, 7.5 mM dTTP, 15 mM aminoallyl d-UTP, and 400 U Superscript II. The RNA was labelled at room temperature/1 hour with AlexaFluor555 or AlexaFluor647 in the presence of 0.3M NaHCO3 and DMSO."	"20 ug of total RNA incubated with 5 ug anchored oligo(dT)12-18 primer 70oC/10 min. Reverse transcription performed at 42oC/2 h with 0.65 uL aminoallyl dNTP - 25 mM dATP, dGTP, dCTP, 7.5 mM dTTP, 15 mM aminoallyl d-UTP, and 400 U Superscript II. The RNA was labelled at room temperature/1 hour with AlexaFluor555 or AlexaFluor647 in the presence of 0.3M NaHCO3 and DMSO."	"20 ug of total RNA incubated with 5 ug anchored oligo(dT)12-18 primer 70oC/10 min. Reverse transcription performed at 42oC/2 h with 0.65 uL aminoallyl dNTP - 25 mM dATP, dGTP, dCTP, 7.5 mM dTTP, 15 mM aminoallyl d-UTP, and 400 U Superscript II. The RNA was labelled at room temperature/1 hour with AlexaFluor555 or AlexaFluor647 in the presence of 0.3M NaHCO3 and DMSO."	"20 ug of total RNA incubated with 5 ug anchored oligo(dT)12-18 primer 70oC/10 min. Reverse transcription performed at 42oC/2 h with 0.65 uL aminoallyl dNTP - 25 mM dATP, dGTP, dCTP, 7.5 mM dTTP, 15 mM aminoallyl d-UTP, and 400 U Superscript II. The RNA was labelled at room temperature/1 hour with AlexaFluor555 or AlexaFluor647 in the presence of 0.3M NaHCO3 and DMSO."	"20 ug of total RNA incubated with 5 ug anchored oligo(dT)12-18 primer 70oC/10 min. Reverse transcription performed at 42oC/2 h with 0.65 uL aminoallyl dNTP - 25 mM dATP, dGTP, dCTP, 7.5 mM dTTP, 15 mM aminoallyl d-UTP, and 400 U Superscript II. The RNA was labelled at room temperature/1 hour with AlexaFluor555 or AlexaFluor647 in the presence of 0.3M NaHCO3 and DMSO."	"20 ug of total RNA incubated with 5 ug anchored oligo(dT)12-18 primer 70oC/10 min. Reverse transcription performed at 42oC/2 h with 0.65 uL aminoallyl dNTP - 25 mM dATP, dGTP, dCTP, 7.5 mM dTTP, 15 mM aminoallyl d-UTP, and 400 U Superscript II. The RNA was labelled at room temperature/1 hour with AlexaFluor555 or AlexaFluor647 in the presence of 0.3M NaHCO3 and DMSO."	"20 ug of total RNA incubated with 5 ug anchored oligo(dT)12-18 primer 70oC/10 min. Reverse transcription performed at 42oC/2 h with 0.65 uL aminoallyl dNTP - 25 mM dATP, dGTP, dCTP, 7.5 mM dTTP, 15 mM aminoallyl d-UTP, and 400 U Superscript II. The RNA was labelled at room temperature/1 hour with AlexaFluor555 or AlexaFluor647 in the presence of 0.3M NaHCO3 and DMSO."	"20 ug of total RNA incubated with 5 ug anchored oligo(dT)12-18 primer 70oC/10 min. Reverse transcription performed at 42oC/2 h with 0.65 uL aminoallyl dNTP - 25 mM dATP, dGTP, dCTP, 7.5 mM dTTP, 15 mM aminoallyl d-UTP, and 400 U Superscript II. The RNA was labelled at room temperature/1 hour with AlexaFluor555 or AlexaFluor647 in the presence of 0.3M NaHCO3 and DMSO."	"20 ug of total RNA incubated with 5 ug anchored oligo(dT)12-18 primer 70oC/10 min. Reverse transcription performed at 42oC/2 h with 0.65 uL aminoallyl dNTP - 25 mM dATP, dGTP, dCTP, 7.5 mM dTTP, 15 mM aminoallyl d-UTP, and 400 U Superscript II. The RNA was labelled at room temperature/1 hour with AlexaFluor555 or AlexaFluor647 in the presence of 0.3M NaHCO3 and DMSO."	"20 ug of total RNA incubated with 5 ug anchored oligo(dT)12-18 primer 70oC/10 min. Reverse transcription performed at 42oC/2 h with 0.65 uL aminoallyl dNTP - 25 mM dATP, dGTP, dCTP, 7.5 mM dTTP, 15 mM aminoallyl d-UTP, and 400 U Superscript II. The RNA was labelled at room temperature/1 hour with AlexaFluor555 or AlexaFluor647 in the presence of 0.3M NaHCO3 and DMSO."	"20 ug of total RNA incubated with 5 ug anchored oligo(dT)12-18 primer 70oC/10 min. Reverse transcription performed at 42oC/2 h with 0.65 uL aminoallyl dNTP - 25 mM dATP, dGTP, dCTP, 7.5 mM dTTP, 15 mM aminoallyl d-UTP, and 400 U Superscript II. The RNA was labelled at room temperature/1 hour with AlexaFluor555 or AlexaFluor647 in the presence of 0.3M NaHCO3 and DMSO."	"20 ug of total RNA incubated with 5 ug anchored oligo(dT)12-18 primer 70oC/10 min. Reverse transcription performed at 42oC/2 h with 0.65 uL aminoallyl dNTP - 25 mM dATP, dGTP, dCTP, 7.5 mM dTTP, 15 mM aminoallyl d-UTP, and 400 U Superscript II. The RNA was labelled at room temperature/1 hour with AlexaFluor555 or AlexaFluor647 in the presence of 0.3M NaHCO3 and DMSO."	"20 ug of total RNA incubated with 5 ug anchored oligo(dT)12-18 primer 70oC/10 min. Reverse transcription performed at 42oC/2 h with 0.65 uL aminoallyl dNTP - 25 mM dATP, dGTP, dCTP, 7.5 mM dTTP, 15 mM aminoallyl d-UTP, and 400 U Superscript II. The RNA was labelled at room temperature/1 hour with AlexaFluor555 or AlexaFluor647 in the presence of 0.3M NaHCO3 and DMSO."	"20 ug of total RNA incubated with 5 ug anchored oligo(dT)12-18 primer 70oC/10 min. Reverse transcription performed at 42oC/2 h with 0.65 uL aminoallyl dNTP - 25 mM dATP, dGTP, dCTP, 7.5 mM dTTP, 15 mM aminoallyl d-UTP, and 400 U Superscript II. The RNA was labelled at room temperature/1 hour with AlexaFluor555 or AlexaFluor647 in the presence of 0.3M NaHCO3 and DMSO."	"20 ug of total RNA incubated with 5 ug anchored oligo(dT)12-18 primer 70oC/10 min. Reverse transcription performed at 42oC/2 h with 0.65 uL aminoallyl dNTP - 25 mM dATP, dGTP, dCTP, 7.5 mM dTTP, 15 mM aminoallyl d-UTP, and 400 U Superscript II. The RNA was labelled at room temperature/1 hour with AlexaFluor555 or AlexaFluor647 in the presence of 0.3M NaHCO3 and DMSO."	"20 ug of total RNA incubated with 5 ug anchored oligo(dT)12-18 primer 70oC/10 min. Reverse transcription performed at 42oC/2 h with 0.65 uL aminoallyl dNTP - 25 mM dATP, dGTP, dCTP, 7.5 mM dTTP, 15 mM aminoallyl d-UTP, and 400 U Superscript II. The RNA was labelled at room temperature/1 hour with AlexaFluor555 or AlexaFluor647 in the presence of 0.3M NaHCO3 and DMSO."	"20 ug of total RNA incubated with 5 ug anchored oligo(dT)12-18 primer 70oC/10 min. Reverse transcription performed at 42oC/2 h with 0.65 uL aminoallyl dNTP - 25 mM dATP, dGTP, dCTP, 7.5 mM dTTP, 15 mM aminoallyl d-UTP, and 400 U Superscript II. The RNA was labelled at room temperature/1 hour with AlexaFluor555 or AlexaFluor647 in the presence of 0.3M NaHCO3 and DMSO."	"20 ug of total RNA incubated with 5 ug anchored oligo(dT)12-18 primer 70oC/10 min. Reverse transcription performed at 42oC/2 h with 0.65 uL aminoallyl dNTP - 25 mM dATP, dGTP, dCTP, 7.5 mM dTTP, 15 mM aminoallyl d-UTP, and 400 U Superscript II. The RNA was labelled at room temperature/1 hour with AlexaFluor555 or AlexaFluor647 in the presence of 0.3M NaHCO3 and DMSO."	"20 ug of total RNA incubated with 5 ug anchored oligo(dT)12-18 primer 70oC/10 min. Reverse transcription performed at 42oC/2 h with 0.65 uL aminoallyl dNTP - 25 mM dATP, dGTP, dCTP, 7.5 mM dTTP, 15 mM aminoallyl d-UTP, and 400 U Superscript II. The RNA was labelled at room temperature/1 hour with AlexaFluor555 or AlexaFluor647 in the presence of 0.3M NaHCO3 and DMSO."	"20 ug of total RNA incubated with 5 ug anchored oligo(dT)12-18 primer 70oC/10 min. Reverse transcription performed at 42oC/2 h with 0.65 uL aminoallyl dNTP - 25 mM dATP, dGTP, dCTP, 7.5 mM dTTP, 15 mM aminoallyl d-UTP, and 400 U Superscript II. The RNA was labelled at room temperature/1 hour with AlexaFluor555 or AlexaFluor647 in the presence of 0.3M NaHCO3 and DMSO."
!Sample_taxid_ch1	"9606"	"9606"	"9606"	"9606"	"9606"	"9606"	"9606"	"9606"	"9606"	"9606"	"9606"	"9606"	"9606"	"9606"	"9606"	"9606"	"9606"	"9606"	"9606"	"9606"	"9606"	"9606"	"9606"	"9606"	"9606"	"9606"	"9606"	"9606"	"9606"	"9606"	"9606"	"9606"	"9606"	"9606"	"9606"	"9606"	"9606"	"9606"	"9606"	"9606"	"9606"	"9606"	"9606"	"9606"	"9606"	"9606"	"9606"	"9606"	"9606"
!Sample_source_name_ch2	"Total RNA pooled from 8 cancer cell lines"	"Total RNA pooled from 8 cancer cell lines"	"Total RNA pooled from 8 cancer cell lines"	"Total RNA pooled from 8 cancer cell lines"	"Total RNA pooled from 8 cancer cell lines"	"Total RNA pooled from 8 cancer cell lines"	"Total RNA pooled from 8 cancer cell lines"	"Total RNA pooled from 8 cancer cell lines"	"Total RNA pooled from 8 cancer cell lines"	"Total RNA pooled from 8 cancer cell lines"	"Total RNA pooled from 8 cancer cell lines"	"Total RNA pooled from 8 cancer cell lines"	"Total RNA pooled from 8 cancer cell lines"	"Total RNA pooled from 8 cancer cell lines"	"Total RNA pooled from 8 cancer cell lines"	"Total RNA pooled from 8 cancer cell lines"	"Total RNA pooled from 8 cancer cell lines"	"Total RNA pooled from 8 cancer cell lines"	"Total RNA pooled from 8 cancer cell lines"	"Total RNA pooled from 8 cancer cell lines"	"Total RNA pooled from 8 cancer cell lines"	"Total RNA pooled from 8 cancer cell lines"	"Total RNA pooled from 8 cancer cell lines"	"Total RNA pooled from 8 cancer cell lines"	"Total RNA pooled from 8 cancer cell lines"	"Total RNA pooled from 8 cancer cell lines"	"Total RNA pooled from 8 cancer cell lines"	"Total RNA pooled from 8 cancer cell lines"	"Total RNA pooled from 8 cancer cell lines"	"Total RNA pooled from 8 cancer cell lines"	"Total RNA pooled from 8 cancer cell lines"	"Total RNA pooled from 8 cancer cell lines"	"Total RNA pooled from 8 cancer cell lines"	"Total RNA pooled from 8 cancer cell lines"	"Total RNA pooled from 8 cancer cell lines"	"Total RNA pooled from 8 cancer cell lines"	"Total RNA pooled from 8 cancer cell lines"	"Total RNA pooled from 8 cancer cell lines"	"Total RNA pooled from 8 cancer cell lines"	"Total RNA pooled from 8 cancer cell lines"	"Total RNA pooled from 8 cancer cell lines"	"Total RNA pooled from 8 cancer cell lines"	"Total RNA pooled from 8 cancer cell lines"	"Total RNA pooled from 8 cancer cell lines"	"Total RNA pooled from 8 cancer cell lines"	"Total RNA pooled from 8 cancer cell lines"	"Total RNA pooled from 8 cancer cell lines"	"Total RNA pooled from 8 cancer cell lines"	"Total RNA pooled from 8 cancer cell lines"
!Sample_organism_ch2	"Homo sapiens"	"Homo sapiens"	"Homo sapiens"	"Homo sapiens"	"Homo sapiens"	"Homo sapiens"	"Homo sapiens"	"Homo sapiens"	"Homo sapiens"	"Homo sapiens"	"Homo sapiens"	"Homo sapiens"	"Homo sapiens"	"Homo sapiens"	"Homo sapiens"	"Homo sapiens"	"Homo sapiens"	"Homo sapiens"	"Homo sapiens"	"Homo sapiens"	"Homo sapiens"	"Homo sapiens"	"Homo sapiens"	"Homo sapiens"	"Homo sapiens"	"Homo sapiens"	"Homo sapiens"	"Homo sapiens"	"Homo sapiens"	"Homo sapiens"	"Homo sapiens"	"Homo sapiens"	"Homo sapiens"	"Homo sapiens"	"Homo sapiens"	"Homo sapiens"	"Homo sapiens"	"Homo sapiens"	"Homo sapiens"	"Homo sapiens"	"Homo sapiens"	"Homo sapiens"	"Homo sapiens"	"Homo sapiens"	"Homo sapiens"	"Homo sapiens"	"Homo sapiens"	"Homo sapiens"	"Homo sapiens"
!Sample_characteristics_ch2	"cell lines: HDF, COLO-16, LNCap, DU145, SK-BR3, U2OS, HT29, DG75"	"cell lines: HDF, COLO-16, LNCap, DU145, SK-BR3, U2OS, HT29, DG75"	"cell lines: HDF, COLO-16, LNCap, DU145, SK-BR3, U2OS, HT29, DG75"	"cell lines: HDF, COLO-16, LNCap, DU145, SK-BR3, U2OS, HT29, DG75"	"cell lines: HDF, COLO-16, LNCap, DU145, SK-BR3, U2OS, HT29, DG75"	"cell lines: HDF, COLO-16, LNCap, DU145, SK-BR3, U2OS, HT29, DG75"	"cell lines: HDF, COLO-16, LNCap, DU145, SK-BR3, U2OS, HT29, DG75"	"cell lines: HDF, COLO-16, LNCap, DU145, SK-BR3, U2OS, HT29, DG75"	"cell lines: HDF, COLO-16, LNCap, DU145, SK-BR3, U2OS, HT29, DG75"	"cell lines: HDF, COLO-16, LNCap, DU145, SK-BR3, U2OS, HT29, DG75"	"cell lines: HDF, COLO-16, LNCap, DU145, SK-BR3, U2OS, HT29, DG75"	"cell lines: HDF, COLO-16, LNCap, DU145, SK-BR3, U2OS, HT29, DG75"	"cell lines: HDF, COLO-16, LNCap, DU145, SK-BR3, U2OS, HT29, DG75"	"cell lines: HDF, COLO-16, LNCap, DU145, SK-BR3, U2OS, HT29, DG75"	"cell lines: HDF, COLO-16, LNCap, DU145, SK-BR3, U2OS, HT29, DG75"	"cell lines: HDF, COLO-16, LNCap, DU145, SK-BR3, U2OS, HT29, DG75"	"cell lines: HDF, COLO-16, LNCap, DU145, SK-BR3, U2OS, HT29, DG75"	"cell lines: HDF, COLO-16, LNCap, DU145, SK-BR3, U2OS, HT29, DG75"	"cell lines: HDF, COLO-16, LNCap, DU145, SK-BR3, U2OS, HT29, DG75"	"cell lines: HDF, COLO-16, LNCap, DU145, SK-BR3, U2OS, HT29, DG75"	"cell lines: HDF, COLO-16, LNCap, DU145, SK-BR3, U2OS, HT29, DG75"	"cell lines: HDF, COLO-16, LNCap, DU145, SK-BR3, U2OS, HT29, DG75"	"cell lines: HDF, COLO-16, LNCap, DU145, SK-BR3, U2OS, HT29, DG75"	"cell lines: HDF, COLO-16, LNCap, DU145, SK-BR3, U2OS, HT29, DG75"	"cell lines: HDF, COLO-16, LNCap, DU145, SK-BR3, U2OS, HT29, DG75"	"cell lines: HDF, COLO-16, LNCap, DU145, SK-BR3, U2OS, HT29, DG75"	"cell lines: HDF, COLO-16, LNCap, DU145, SK-BR3, U2OS, HT29, DG75"	"cell lines: HDF, COLO-16, LNCap, DU145, SK-BR3, U2OS, HT29, DG75"	"cell lines: HDF, COLO-16, LNCap, DU145, SK-BR3, U2OS, HT29, DG75"	"cell lines: HDF, COLO-16, LNCap, DU145, SK-BR3, U2OS, HT29, DG75"	"cell lines: HDF, COLO-16, LNCap, DU145, SK-BR3, U2OS, HT29, DG75"	"cell lines: HDF, COLO-16, LNCap, DU145, SK-BR3, U2OS, HT29, DG75"	"cell lines: HDF, COLO-16, LNCap, DU145, SK-BR3, U2OS, HT29, DG75"	"cell lines: HDF, COLO-16, LNCap, DU145, SK-BR3, U2OS, HT29, DG75"	"cell lines: HDF, COLO-16, LNCap, DU145, SK-BR3, U2OS, HT29, DG75"	"cell lines: HDF, COLO-16, LNCap, DU145, SK-BR3, U2OS, HT29, DG75"	"cell lines: HDF, COLO-16, LNCap, DU145, SK-BR3, U2OS, HT29, DG75"	"cell lines: HDF, COLO-16, LNCap, DU145, SK-BR3, U2OS, HT29, DG75"	"cell lines: HDF, COLO-16, LNCap, DU145, SK-BR3, U2OS, HT29, DG75"	"cell lines: HDF, COLO-16, LNCap, DU145, SK-BR3, U2OS, HT29, DG75"	"cell lines: HDF, COLO-16, LNCap, DU145, SK-BR3, U2OS, HT29, DG75"	"cell lines: HDF, COLO-16, LNCap, DU145, SK-BR3, U2OS, HT29, DG75"	"cell lines: HDF, COLO-16, LNCap, DU145, SK-BR3, U2OS, HT29, DG75"	"cell lines: HDF, COLO-16, LNCap, DU145, SK-BR3, U2OS, HT29, DG75"	"cell lines: HDF, COLO-16, LNCap, DU145, SK-BR3, U2OS, HT29, DG75"	"cell lines: HDF, COLO-16, LNCap, DU145, SK-BR3, U2OS, HT29, DG75"	"cell lines: HDF, COLO-16, LNCap, DU145, SK-BR3, U2OS, HT29, DG75"	"cell lines: HDF, COLO-16, LNCap, DU145, SK-BR3, U2OS, HT29, DG75"	"cell lines: HDF, COLO-16, LNCap, DU145, SK-BR3, U2OS, HT29, DG75"
!Sample_treatment_protocol_ch2	"Biopsies were removed from patients and immediately frozen in dry ice, before long-term storage at -80oC."	"Biopsies were removed from patients and immediately frozen in dry ice, before long-term storage at -80oC."	"Biopsies were removed from patients and immediately frozen in dry ice, before long-term storage at -80oC."	"Biopsies were removed from patients and immediately frozen in dry ice, before long-term storage at -80oC."	"Biopsies were removed from patients and immediately frozen in dry ice, before long-term storage at -80oC."	"Biopsies were removed from patients and immediately frozen in dry ice, before long-term storage at -80oC."	"Biopsies were removed from patients and immediately frozen in dry ice, before long-term storage at -80oC."	"Biopsies were removed from patients and immediately frozen in dry ice, before long-term storage at -80oC."	"Biopsies were removed from patients and immediately frozen in dry ice, before long-term storage at -80oC."	"Biopsies were removed from patients and immediately frozen in dry ice, before long-term storage at -80oC."	"Biopsies were removed from patients and immediately frozen in dry ice, before long-term storage at -80oC."	"Biopsies were removed from patients and immediately frozen in dry ice, before long-term storage at -80oC."	"Biopsies were removed from patients and immediately frozen in dry ice, before long-term storage at -80oC."	"Biopsies were removed from patients and immediately frozen in dry ice, before long-term storage at -80oC."	"Biopsies were removed from patients and immediately frozen in dry ice, before long-term storage at -80oC."	"Biopsies were removed from patients and immediately frozen in dry ice, before long-term storage at -80oC."	"Biopsies were removed from patients and immediately frozen in dry ice, before long-term storage at -80oC."	"Biopsies were removed from patients and immediately frozen in dry ice, before long-term storage at -80oC."	"Biopsies were removed from patients and immediately frozen in dry ice, before long-term storage at -80oC."	"Biopsies were removed from patients and immediately frozen in dry ice, before long-term storage at -80oC."	"Biopsies were removed from patients and immediately frozen in dry ice, before long-term storage at -80oC."	"Biopsies were removed from patients and immediately frozen in dry ice, before long-term storage at -80oC."	"Biopsies were removed from patients and immediately frozen in dry ice, before long-term storage at -80oC."	"Biopsies were removed from patients and immediately frozen in dry ice, before long-term storage at -80oC."	"Biopsies were removed from patients and immediately frozen in dry ice, before long-term storage at -80oC."	"Biopsies were removed from patients and immediately frozen in dry ice, before long-term storage at -80oC."	"Biopsies were removed from patients and immediately frozen in dry ice, before long-term storage at -80oC."	"Biopsies were removed from patients and immediately frozen in dry ice, before long-term storage at -80oC."	"Biopsies were removed from patients and immediately frozen in dry ice, before long-term storage at -80oC."	"Biopsies were removed from patients and immediately frozen in dry ice, before long-term storage at -80oC."	"Biopsies were removed from patients and immediately frozen in dry ice, before long-term storage at -80oC."	"Biopsies were removed from patients and immediately frozen in dry ice, before long-term storage at -80oC."	"Biopsies were removed from patients and immediately frozen in dry ice, before long-term storage at -80oC."	"Biopsies were removed from patients and immediately frozen in dry ice, before long-term storage at -80oC."	"Biopsies were removed from patients and immediately frozen in dry ice, before long-term storage at -80oC."	"Biopsies were removed from patients and immediately frozen in dry ice, before long-term storage at -80oC."	"Biopsies were removed from patients and immediately frozen in dry ice, before long-term storage at -80oC."	"Biopsies were removed from patients and immediately frozen in dry ice, before long-term storage at -80oC."	"Biopsies were removed from patients and immediately frozen in dry ice, before long-term storage at -80oC."	"Biopsies were removed from patients and immediately frozen in dry ice, before long-term storage at -80oC."	"Biopsies were removed from patients and immediately frozen in dry ice, before long-term storage at -80oC."	"Biopsies were removed from patients and immediately frozen in dry ice, before long-term storage at -80oC."	"Biopsies were removed from patients and immediately frozen in dry ice, before long-term storage at -80oC."	"Biopsies were removed from patients and immediately frozen in dry ice, before long-term storage at -80oC."	"Biopsies were removed from patients and immediately frozen in dry ice, before long-term storage at -80oC."	"Biopsies were removed from patients and immediately frozen in dry ice, before long-term storage at -80oC."	"Biopsies were removed from patients and immediately frozen in dry ice, before long-term storage at -80oC."	"Biopsies were removed from patients and immediately frozen in dry ice, before long-term storage at -80oC."	"Biopsies were removed from patients and immediately frozen in dry ice, before long-term storage at -80oC."
!Sample_molecule_ch2	"total RNA"	"total RNA"	"total RNA"	"total RNA"	"total RNA"	"total RNA"	"total RNA"	"total RNA"	"total RNA"	"total RNA"	"total RNA"	"total RNA"	"total RNA"	"total RNA"	"total RNA"	"total RNA"	"total RNA"	"total RNA"	"total RNA"	"total RNA"	"total RNA"	"total RNA"	"total RNA"	"total RNA"	"total RNA"	"total RNA"	"total RNA"	"total RNA"	"total RNA"	"total RNA"	"total RNA"	"total RNA"	"total RNA"	"total RNA"	"total RNA"	"total RNA"	"total RNA"	"total RNA"	"total RNA"	"total RNA"	"total RNA"	"total RNA"	"total RNA"	"total RNA"	"total RNA"	"total RNA"	"total RNA"	"total RNA"	"total RNA"
!Sample_extract_protocol_ch2	"Total RNA extracted from 100 mg of tumour biopsy with 900 uL Trizol and 100 uL 2M acetic acid."	"Total RNA extracted from 100 mg of tumour biopsy with 900 uL Trizol and 100 uL 2M acetic acid."	"Total RNA extracted from 100 mg of tumour biopsy with 900 uL Trizol and 100 uL 2M acetic acid."	"Total RNA extracted from 100 mg of tumour biopsy with 900 uL Trizol and 100 uL 2M acetic acid."	"Total RNA extracted from 100 mg of tumour biopsy with 900 uL Trizol and 100 uL 2M acetic acid."	"Total RNA extracted from 100 mg of tumour biopsy with 900 uL Trizol and 100 uL 2M acetic acid."	"Total RNA extracted from 100 mg of tumour biopsy with 900 uL Trizol and 100 uL 2M acetic acid."	"Total RNA extracted from 100 mg of tumour biopsy with 900 uL Trizol and 100 uL 2M acetic acid."	"Total RNA extracted from 100 mg of tumour biopsy with 900 uL Trizol and 100 uL 2M acetic acid."	"Total RNA extracted from 100 mg of tumour biopsy with 900 uL Trizol and 100 uL 2M acetic acid."	"Total RNA extracted from 100 mg of tumour biopsy with 900 uL Trizol and 100 uL 2M acetic acid."	"Total RNA extracted from 100 mg of tumour biopsy with 900 uL Trizol and 100 uL 2M acetic acid."	"Total RNA extracted from 100 mg of tumour biopsy with 900 uL Trizol and 100 uL 2M acetic acid."	"Total RNA extracted from 100 mg of tumour biopsy with 900 uL Trizol and 100 uL 2M acetic acid."	"Total RNA extracted from 100 mg of tumour biopsy with 900 uL Trizol and 100 uL 2M acetic acid."	"Total RNA extracted from 100 mg of tumour biopsy with 900 uL Trizol and 100 uL 2M acetic acid."	"Total RNA extracted from 100 mg of tumour biopsy with 900 uL Trizol and 100 uL 2M acetic acid."	"Total RNA extracted from 100 mg of tumour biopsy with 900 uL Trizol and 100 uL 2M acetic acid."	"Total RNA extracted from 100 mg of tumour biopsy with 900 uL Trizol and 100 uL 2M acetic acid."	"Total RNA extracted from 100 mg of tumour biopsy with 900 uL Trizol and 100 uL 2M acetic acid."	"Total RNA extracted from 100 mg of tumour biopsy with 900 uL Trizol and 100 uL 2M acetic acid."	"Total RNA extracted from 100 mg of tumour biopsy with 900 uL Trizol and 100 uL 2M acetic acid."	"Total RNA extracted from 100 mg of tumour biopsy with 900 uL Trizol and 100 uL 2M acetic acid."	"Total RNA extracted from 100 mg of tumour biopsy with 900 uL Trizol and 100 uL 2M acetic acid."	"Total RNA extracted from 100 mg of tumour biopsy with 900 uL Trizol and 100 uL 2M acetic acid."	"Total RNA extracted from 100 mg of tumour biopsy with 900 uL Trizol and 100 uL 2M acetic acid."	"Total RNA extracted from 100 mg of tumour biopsy with 900 uL Trizol and 100 uL 2M acetic acid."	"Total RNA extracted from 100 mg of tumour biopsy with 900 uL Trizol and 100 uL 2M acetic acid."	"Total RNA extracted from 100 mg of tumour biopsy with 900 uL Trizol and 100 uL 2M acetic acid."	"Total RNA extracted from 100 mg of tumour biopsy with 900 uL Trizol and 100 uL 2M acetic acid."	"Total RNA extracted from 100 mg of tumour biopsy with 900 uL Trizol and 100 uL 2M acetic acid."	"Total RNA extracted from 100 mg of tumour biopsy with 900 uL Trizol and 100 uL 2M acetic acid."	"Total RNA extracted from 100 mg of tumour biopsy with 900 uL Trizol and 100 uL 2M acetic acid."	"Total RNA extracted from 100 mg of tumour biopsy with 900 uL Trizol and 100 uL 2M acetic acid."	"Total RNA extracted from 100 mg of tumour biopsy with 900 uL Trizol and 100 uL 2M acetic acid."	"Total RNA extracted from 100 mg of tumour biopsy with 900 uL Trizol and 100 uL 2M acetic acid."	"Total RNA extracted from 100 mg of tumour biopsy with 900 uL Trizol and 100 uL 2M acetic acid."	"Total RNA extracted from 100 mg of tumour biopsy with 900 uL Trizol and 100 uL 2M acetic acid."	"Total RNA extracted from 100 mg of tumour biopsy with 900 uL Trizol and 100 uL 2M acetic acid."	"Total RNA extracted from 100 mg of tumour biopsy with 900 uL Trizol and 100 uL 2M acetic acid."	"Total RNA extracted from 100 mg of tumour biopsy with 900 uL Trizol and 100 uL 2M acetic acid."	"Total RNA extracted from 100 mg of tumour biopsy with 900 uL Trizol and 100 uL 2M acetic acid."	"Total RNA extracted from 100 mg of tumour biopsy with 900 uL Trizol and 100 uL 2M acetic acid."	"Total RNA extracted from 100 mg of tumour biopsy with 900 uL Trizol and 100 uL 2M acetic acid."	"Total RNA extracted from 100 mg of tumour biopsy with 900 uL Trizol and 100 uL 2M acetic acid."	"Total RNA extracted from 100 mg of tumour biopsy with 900 uL Trizol and 100 uL 2M acetic acid."	"Total RNA extracted from 100 mg of tumour biopsy with 900 uL Trizol and 100 uL 2M acetic acid."	"Total RNA extracted from 100 mg of tumour biopsy with 900 uL Trizol and 100 uL 2M acetic acid."	"Total RNA extracted from 100 mg of tumour biopsy with 900 uL Trizol and 100 uL 2M acetic acid."
!Sample_label_ch2	"AlexaFluor555"	"AlexaFluor647"	"AlexaFluor555"	"AlexaFluor647"	"AlexaFluor555"	"AlexaFluor647"	"AlexaFluor555"	"AlexaFluor647"	"AlexaFluor555"	"AlexaFluor647"	"AlexaFluor555"	"AlexaFluor647"	"AlexaFluor555"	"AlexaFluor555"	"AlexaFluor647"	"AlexaFluor555"	"AlexaFluor647"	"AlexaFluor555"	"AlexaFluor647"	"AlexaFluor555"	"AlexaFluor647"	"AlexaFluor555"	"AlexaFluor647"	"AlexaFluor555"	"AlexaFluor647"	"AlexaFluor555"	"AlexaFluor647"	"AlexaFluor555"	"AlexaFluor647"	"AlexaFluor555"	"AlexaFluor647"	"AlexaFluor555"	"AlexaFluor647"	"AlexaFluor555"	"AlexaFluor647"	"AlexaFluor555"	"AlexaFluor555"	"AlexaFluor647"	"AlexaFluor555"	"AlexaFluor647"	"AlexaFluor555"	"AlexaFluor647"	"AlexaFluor555"	"AlexaFluor647"	"AlexaFluor555"	"AlexaFluor555"	"AlexaFluor555"	"AlexaFluor555"	"AlexaFluor555"
!Sample_label_protocol_ch2	"20 ug of total RNA incubated with 5 ug anchored oligo(dT)12-18 primer 70oC/10 min. Reverse transcription performed at 42oC/2 h with 0.65 uL aminoallyl dNTP - 25 mM dATP, dGTP, dCTP, 7.5 mM dTTP, 15 mM aminoallyl d-UTP, and 400 U Superscript II. The RNA was labelled at room temperature/1 hour with AlexaFluor555 or AlexaFluor647 in the presence of 0.3M NaHCO3 and DMSO."	"20 ug of total RNA incubated with 5 ug anchored oligo(dT)12-18 primer 70oC/10 min. Reverse transcription performed at 42oC/2 h with 0.65 uL aminoallyl dNTP - 25 mM dATP, dGTP, dCTP, 7.5 mM dTTP, 15 mM aminoallyl d-UTP, and 400 U Superscript II. The RNA was labelled at room temperature/1 hour with AlexaFluor555 or AlexaFluor647 in the presence of 0.3M NaHCO3 and DMSO."	"20 ug of total RNA incubated with 5 ug anchored oligo(dT)12-18 primer 70oC/10 min. Reverse transcription performed at 42oC/2 h with 0.65 uL aminoallyl dNTP - 25 mM dATP, dGTP, dCTP, 7.5 mM dTTP, 15 mM aminoallyl d-UTP, and 400 U Superscript II. The RNA was labelled at room temperature/1 hour with AlexaFluor555 or AlexaFluor647 in the presence of 0.3M NaHCO3 and DMSO."	"20 ug of total RNA incubated with 5 ug anchored oligo(dT)12-18 primer 70oC/10 min. Reverse transcription performed at 42oC/2 h with 0.65 uL aminoallyl dNTP - 25 mM dATP, dGTP, dCTP, 7.5 mM dTTP, 15 mM aminoallyl d-UTP, and 400 U Superscript II. The RNA was labelled at room temperature/1 hour with AlexaFluor555 or AlexaFluor647 in the presence of 0.3M NaHCO3 and DMSO."	"20 ug of total RNA incubated with 5 ug anchored oligo(dT)12-18 primer 70oC/10 min. Reverse transcription performed at 42oC/2 h with 0.65 uL aminoallyl dNTP - 25 mM dATP, dGTP, dCTP, 7.5 mM dTTP, 15 mM aminoallyl d-UTP, and 400 U Superscript II. The RNA was labelled at room temperature/1 hour with AlexaFluor555 or AlexaFluor647 in the presence of 0.3M NaHCO3 and DMSO."	"20 ug of total RNA incubated with 5 ug anchored oligo(dT)12-18 primer 70oC/10 min. Reverse transcription performed at 42oC/2 h with 0.65 uL aminoallyl dNTP - 25 mM dATP, dGTP, dCTP, 7.5 mM dTTP, 15 mM aminoallyl d-UTP, and 400 U Superscript II. The RNA was labelled at room temperature/1 hour with AlexaFluor555 or AlexaFluor647 in the presence of 0.3M NaHCO3 and DMSO."	"20 ug of total RNA incubated with 5 ug anchored oligo(dT)12-18 primer 70oC/10 min. Reverse transcription performed at 42oC/2 h with 0.65 uL aminoallyl dNTP - 25 mM dATP, dGTP, dCTP, 7.5 mM dTTP, 15 mM aminoallyl d-UTP, and 400 U Superscript II. The RNA was labelled at room temperature/1 hour with AlexaFluor555 or AlexaFluor647 in the presence of 0.3M NaHCO3 and DMSO."	"20 ug of total RNA incubated with 5 ug anchored oligo(dT)12-18 primer 70oC/10 min. Reverse transcription performed at 42oC/2 h with 0.65 uL aminoallyl dNTP - 25 mM dATP, dGTP, dCTP, 7.5 mM dTTP, 15 mM aminoallyl d-UTP, and 400 U Superscript II. The RNA was labelled at room temperature/1 hour with AlexaFluor555 or AlexaFluor647 in the presence of 0.3M NaHCO3 and DMSO."	"20 ug of total RNA incubated with 5 ug anchored oligo(dT)12-18 primer 70oC/10 min. Reverse transcription performed at 42oC/2 h with 0.65 uL aminoallyl dNTP - 25 mM dATP, dGTP, dCTP, 7.5 mM dTTP, 15 mM aminoallyl d-UTP, and 400 U Superscript II. The RNA was labelled at room temperature/1 hour with AlexaFluor555 or AlexaFluor647 in the presence of 0.3M NaHCO3 and DMSO."	"20 ug of total RNA incubated with 5 ug anchored oligo(dT)12-18 primer 70oC/10 min. Reverse transcription performed at 42oC/2 h with 0.65 uL aminoallyl dNTP - 25 mM dATP, dGTP, dCTP, 7.5 mM dTTP, 15 mM aminoallyl d-UTP, and 400 U Superscript II. The RNA was labelled at room temperature/1 hour with AlexaFluor555 or AlexaFluor647 in the presence of 0.3M NaHCO3 and DMSO."	"20 ug of total RNA incubated with 5 ug anchored oligo(dT)12-18 primer 70oC/10 min. Reverse transcription performed at 42oC/2 h with 0.65 uL aminoallyl dNTP - 25 mM dATP, dGTP, dCTP, 7.5 mM dTTP, 15 mM aminoallyl d-UTP, and 400 U Superscript II. The RNA was labelled at room temperature/1 hour with AlexaFluor555 or AlexaFluor647 in the presence of 0.3M NaHCO3 and DMSO."	"20 ug of total RNA incubated with 5 ug anchored oligo(dT)12-18 primer 70oC/10 min. Reverse transcription performed at 42oC/2 h with 0.65 uL aminoallyl dNTP - 25 mM dATP, dGTP, dCTP, 7.5 mM dTTP, 15 mM aminoallyl d-UTP, and 400 U Superscript II. The RNA was labelled at room temperature/1 hour with AlexaFluor555 or AlexaFluor647 in the presence of 0.3M NaHCO3 and DMSO."	"20 ug of total RNA incubated with 5 ug anchored oligo(dT)12-18 primer 70oC/10 min. Reverse transcription performed at 42oC/2 h with 0.65 uL aminoallyl dNTP - 25 mM dATP, dGTP, dCTP, 7.5 mM dTTP, 15 mM aminoallyl d-UTP, and 400 U Superscript II. The RNA was labelled at room temperature/1 hour with AlexaFluor555 or AlexaFluor647 in the presence of 0.3M NaHCO3 and DMSO."	"20 ug of total RNA incubated with 5 ug anchored oligo(dT)12-18 primer 70oC/10 min. Reverse transcription performed at 42oC/2 h with 0.65 uL aminoallyl dNTP - 25 mM dATP, dGTP, dCTP, 7.5 mM dTTP, 15 mM aminoallyl d-UTP, and 400 U Superscript II. The RNA was labelled at room temperature/1 hour with AlexaFluor555 or AlexaFluor647 in the presence of 0.3M NaHCO3 and DMSO."	"20 ug of total RNA incubated with 5 ug anchored oligo(dT)12-18 primer 70oC/10 min. Reverse transcription performed at 42oC/2 h with 0.65 uL aminoallyl dNTP - 25 mM dATP, dGTP, dCTP, 7.5 mM dTTP, 15 mM aminoallyl d-UTP, and 400 U Superscript II. The RNA was labelled at room temperature/1 hour with AlexaFluor555 or AlexaFluor647 in the presence of 0.3M NaHCO3 and DMSO."	"20 ug of total RNA incubated with 5 ug anchored oligo(dT)12-18 primer 70oC/10 min. Reverse transcription performed at 42oC/2 h with 0.65 uL aminoallyl dNTP - 25 mM dATP, dGTP, dCTP, 7.5 mM dTTP, 15 mM aminoallyl d-UTP, and 400 U Superscript II. The RNA was labelled at room temperature/1 hour with AlexaFluor555 or AlexaFluor647 in the presence of 0.3M NaHCO3 and DMSO."	"20 ug of total RNA incubated with 5 ug anchored oligo(dT)12-18 primer 70oC/10 min. Reverse transcription performed at 42oC/2 h with 0.65 uL aminoallyl dNTP - 25 mM dATP, dGTP, dCTP, 7.5 mM dTTP, 15 mM aminoallyl d-UTP, and 400 U Superscript II. The RNA was labelled at room temperature/1 hour with AlexaFluor555 or AlexaFluor647 in the presence of 0.3M NaHCO3 and DMSO."	"20 ug of total RNA incubated with 5 ug anchored oligo(dT)12-18 primer 70oC/10 min. Reverse transcription performed at 42oC/2 h with 0.65 uL aminoallyl dNTP - 25 mM dATP, dGTP, dCTP, 7.5 mM dTTP, 15 mM aminoallyl d-UTP, and 400 U Superscript II. The RNA was labelled at room temperature/1 hour with AlexaFluor555 or AlexaFluor647 in the presence of 0.3M NaHCO3 and DMSO."	"20 ug of total RNA incubated with 5 ug anchored oligo(dT)12-18 primer 70oC/10 min. Reverse transcription performed at 42oC/2 h with 0.65 uL aminoallyl dNTP - 25 mM dATP, dGTP, dCTP, 7.5 mM dTTP, 15 mM aminoallyl d-UTP, and 400 U Superscript II. The RNA was labelled at room temperature/1 hour with AlexaFluor555 or AlexaFluor647 in the presence of 0.3M NaHCO3 and DMSO."	"20 ug of total RNA incubated with 5 ug anchored oligo(dT)12-18 primer 70oC/10 min. Reverse transcription performed at 42oC/2 h with 0.65 uL aminoallyl dNTP - 25 mM dATP, dGTP, dCTP, 7.5 mM dTTP, 15 mM aminoallyl d-UTP, and 400 U Superscript II. The RNA was labelled at room temperature/1 hour with AlexaFluor555 or AlexaFluor647 in the presence of 0.3M NaHCO3 and DMSO."	"20 ug of total RNA incubated with 5 ug anchored oligo(dT)12-18 primer 70oC/10 min. Reverse transcription performed at 42oC/2 h with 0.65 uL aminoallyl dNTP - 25 mM dATP, dGTP, dCTP, 7.5 mM dTTP, 15 mM aminoallyl d-UTP, and 400 U Superscript II. The RNA was labelled at room temperature/1 hour with AlexaFluor555 or AlexaFluor647 in the presence of 0.3M NaHCO3 and DMSO."	"20 ug of total RNA incubated with 5 ug anchored oligo(dT)12-18 primer 70oC/10 min. Reverse transcription performed at 42oC/2 h with 0.65 uL aminoallyl dNTP - 25 mM dATP, dGTP, dCTP, 7.5 mM dTTP, 15 mM aminoallyl d-UTP, and 400 U Superscript II. The RNA was labelled at room temperature/1 hour with AlexaFluor555 or AlexaFluor647 in the presence of 0.3M NaHCO3 and DMSO."	"20 ug of total RNA incubated with 5 ug anchored oligo(dT)12-18 primer 70oC/10 min. Reverse transcription performed at 42oC/2 h with 0.65 uL aminoallyl dNTP - 25 mM dATP, dGTP, dCTP, 7.5 mM dTTP, 15 mM aminoallyl d-UTP, and 400 U Superscript II. The RNA was labelled at room temperature/1 hour with AlexaFluor555 or AlexaFluor647 in the presence of 0.3M NaHCO3 and DMSO."	"20 ug of total RNA incubated with 5 ug anchored oligo(dT)12-18 primer 70oC/10 min. Reverse transcription performed at 42oC/2 h with 0.65 uL aminoallyl dNTP - 25 mM dATP, dGTP, dCTP, 7.5 mM dTTP, 15 mM aminoallyl d-UTP, and 400 U Superscript II. The RNA was labelled at room temperature/1 hour with AlexaFluor555 or AlexaFluor647 in the presence of 0.3M NaHCO3 and DMSO."	"20 ug of total RNA incubated with 5 ug anchored oligo(dT)12-18 primer 70oC/10 min. Reverse transcription performed at 42oC/2 h with 0.65 uL aminoallyl dNTP - 25 mM dATP, dGTP, dCTP, 7.5 mM dTTP, 15 mM aminoallyl d-UTP, and 400 U Superscript II. The RNA was labelled at room temperature/1 hour with AlexaFluor555 or AlexaFluor647 in the presence of 0.3M NaHCO3 and DMSO."	"20 ug of total RNA incubated with 5 ug anchored oligo(dT)12-18 primer 70oC/10 min. Reverse transcription performed at 42oC/2 h with 0.65 uL aminoallyl dNTP - 25 mM dATP, dGTP, dCTP, 7.5 mM dTTP, 15 mM aminoallyl d-UTP, and 400 U Superscript II. The RNA was labelled at room temperature/1 hour with AlexaFluor555 or AlexaFluor647 in the presence of 0.3M NaHCO3 and DMSO."	"20 ug of total RNA incubated with 5 ug anchored oligo(dT)12-18 primer 70oC/10 min. Reverse transcription performed at 42oC/2 h with 0.65 uL aminoallyl dNTP - 25 mM dATP, dGTP, dCTP, 7.5 mM dTTP, 15 mM aminoallyl d-UTP, and 400 U Superscript II. The RNA was labelled at room temperature/1 hour with AlexaFluor555 or AlexaFluor647 in the presence of 0.3M NaHCO3 and DMSO."	"20 ug of total RNA incubated with 5 ug anchored oligo(dT)12-18 primer 70oC/10 min. Reverse transcription performed at 42oC/2 h with 0.65 uL aminoallyl dNTP - 25 mM dATP, dGTP, dCTP, 7.5 mM dTTP, 15 mM aminoallyl d-UTP, and 400 U Superscript II. The RNA was labelled at room temperature/1 hour with AlexaFluor555 or AlexaFluor647 in the presence of 0.3M NaHCO3 and DMSO."	"20 ug of total RNA incubated with 5 ug anchored oligo(dT)12-18 primer 70oC/10 min. Reverse transcription performed at 42oC/2 h with 0.65 uL aminoallyl dNTP - 25 mM dATP, dGTP, dCTP, 7.5 mM dTTP, 15 mM aminoallyl d-UTP, and 400 U Superscript II. The RNA was labelled at room temperature/1 hour with AlexaFluor555 or AlexaFluor647 in the presence of 0.3M NaHCO3 and DMSO."	"20 ug of total RNA incubated with 5 ug anchored oligo(dT)12-18 primer 70oC/10 min. Reverse transcription performed at 42oC/2 h with 0.65 uL aminoallyl dNTP - 25 mM dATP, dGTP, dCTP, 7.5 mM dTTP, 15 mM aminoallyl d-UTP, and 400 U Superscript II. The RNA was labelled at room temperature/1 hour with AlexaFluor555 or AlexaFluor647 in the presence of 0.3M NaHCO3 and DMSO."	"20 ug of total RNA incubated with 5 ug anchored oligo(dT)12-18 primer 70oC/10 min. Reverse transcription performed at 42oC/2 h with 0.65 uL aminoallyl dNTP - 25 mM dATP, dGTP, dCTP, 7.5 mM dTTP, 15 mM aminoallyl d-UTP, and 400 U Superscript II. The RNA was labelled at room temperature/1 hour with AlexaFluor555 or AlexaFluor647 in the presence of 0.3M NaHCO3 and DMSO."	"20 ug of total RNA incubated with 5 ug anchored oligo(dT)12-18 primer 70oC/10 min. Reverse transcription performed at 42oC/2 h with 0.65 uL aminoallyl dNTP - 25 mM dATP, dGTP, dCTP, 7.5 mM dTTP, 15 mM aminoallyl d-UTP, and 400 U Superscript II. The RNA was labelled at room temperature/1 hour with AlexaFluor555 or AlexaFluor647 in the presence of 0.3M NaHCO3 and DMSO."	"20 ug of total RNA incubated with 5 ug anchored oligo(dT)12-18 primer 70oC/10 min. Reverse transcription performed at 42oC/2 h with 0.65 uL aminoallyl dNTP - 25 mM dATP, dGTP, dCTP, 7.5 mM dTTP, 15 mM aminoallyl d-UTP, and 400 U Superscript II. The RNA was labelled at room temperature/1 hour with AlexaFluor555 or AlexaFluor647 in the presence of 0.3M NaHCO3 and DMSO."	"20 ug of total RNA incubated with 5 ug anchored oligo(dT)12-18 primer 70oC/10 min. Reverse transcription performed at 42oC/2 h with 0.65 uL aminoallyl dNTP - 25 mM dATP, dGTP, dCTP, 7.5 mM dTTP, 15 mM aminoallyl d-UTP, and 400 U Superscript II. The RNA was labelled at room temperature/1 hour with AlexaFluor555 or AlexaFluor647 in the presence of 0.3M NaHCO3 and DMSO."	"20 ug of total RNA incubated with 5 ug anchored oligo(dT)12-18 primer 70oC/10 min. Reverse transcription performed at 42oC/2 h with 0.65 uL aminoallyl dNTP - 25 mM dATP, dGTP, dCTP, 7.5 mM dTTP, 15 mM aminoallyl d-UTP, and 400 U Superscript II. The RNA was labelled at room temperature/1 hour with AlexaFluor555 or AlexaFluor647 in the presence of 0.3M NaHCO3 and DMSO."	"20 ug of total RNA incubated with 5 ug anchored oligo(dT)12-18 primer 70oC/10 min. Reverse transcription performed at 42oC/2 h with 0.65 uL aminoallyl dNTP - 25 mM dATP, dGTP, dCTP, 7.5 mM dTTP, 15 mM aminoallyl d-UTP, and 400 U Superscript II. The RNA was labelled at room temperature/1 hour with AlexaFluor555 or AlexaFluor647 in the presence of 0.3M NaHCO3 and DMSO."	"20 ug of total RNA incubated with 5 ug anchored oligo(dT)12-18 primer 70oC/10 min. Reverse transcription performed at 42oC/2 h with 0.65 uL aminoallyl dNTP - 25 mM dATP, dGTP, dCTP, 7.5 mM dTTP, 15 mM aminoallyl d-UTP, and 400 U Superscript II. The RNA was labelled at room temperature/1 hour with AlexaFluor555 or AlexaFluor647 in the presence of 0.3M NaHCO3 and DMSO."	"20 ug of total RNA incubated with 5 ug anchored oligo(dT)12-18 primer 70oC/10 min. Reverse transcription performed at 42oC/2 h with 0.65 uL aminoallyl dNTP - 25 mM dATP, dGTP, dCTP, 7.5 mM dTTP, 15 mM aminoallyl d-UTP, and 400 U Superscript II. The RNA was labelled at room temperature/1 hour with AlexaFluor555 or AlexaFluor647 in the presence of 0.3M NaHCO3 and DMSO."	"20 ug of total RNA incubated with 5 ug anchored oligo(dT)12-18 primer 70oC/10 min. Reverse transcription performed at 42oC/2 h with 0.65 uL aminoallyl dNTP - 25 mM dATP, dGTP, dCTP, 7.5 mM dTTP, 15 mM aminoallyl d-UTP, and 400 U Superscript II. The RNA was labelled at room temperature/1 hour with AlexaFluor555 or AlexaFluor647 in the presence of 0.3M NaHCO3 and DMSO."	"20 ug of total RNA incubated with 5 ug anchored oligo(dT)12-18 primer 70oC/10 min. Reverse transcription performed at 42oC/2 h with 0.65 uL aminoallyl dNTP - 25 mM dATP, dGTP, dCTP, 7.5 mM dTTP, 15 mM aminoallyl d-UTP, and 400 U Superscript II. The RNA was labelled at room temperature/1 hour with AlexaFluor555 or AlexaFluor647 in the presence of 0.3M NaHCO3 and DMSO."	"20 ug of total RNA incubated with 5 ug anchored oligo(dT)12-18 primer 70oC/10 min. Reverse transcription performed at 42oC/2 h with 0.65 uL aminoallyl dNTP - 25 mM dATP, dGTP, dCTP, 7.5 mM dTTP, 15 mM aminoallyl d-UTP, and 400 U Superscript II. The RNA was labelled at room temperature/1 hour with AlexaFluor555 or AlexaFluor647 in the presence of 0.3M NaHCO3 and DMSO."	"20 ug of total RNA incubated with 5 ug anchored oligo(dT)12-18 primer 70oC/10 min. Reverse transcription performed at 42oC/2 h with 0.65 uL aminoallyl dNTP - 25 mM dATP, dGTP, dCTP, 7.5 mM dTTP, 15 mM aminoallyl d-UTP, and 400 U Superscript II. The RNA was labelled at room temperature/1 hour with AlexaFluor555 or AlexaFluor647 in the presence of 0.3M NaHCO3 and DMSO."	"20 ug of total RNA incubated with 5 ug anchored oligo(dT)12-18 primer 70oC/10 min. Reverse transcription performed at 42oC/2 h with 0.65 uL aminoallyl dNTP - 25 mM dATP, dGTP, dCTP, 7.5 mM dTTP, 15 mM aminoallyl d-UTP, and 400 U Superscript II. The RNA was labelled at room temperature/1 hour with AlexaFluor555 or AlexaFluor647 in the presence of 0.3M NaHCO3 and DMSO."	"20 ug of total RNA incubated with 5 ug anchored oligo(dT)12-18 primer 70oC/10 min. Reverse transcription performed at 42oC/2 h with 0.65 uL aminoallyl dNTP - 25 mM dATP, dGTP, dCTP, 7.5 mM dTTP, 15 mM aminoallyl d-UTP, and 400 U Superscript II. The RNA was labelled at room temperature/1 hour with AlexaFluor555 or AlexaFluor647 in the presence of 0.3M NaHCO3 and DMSO."	"20 ug of total RNA incubated with 5 ug anchored oligo(dT)12-18 primer 70oC/10 min. Reverse transcription performed at 42oC/2 h with 0.65 uL aminoallyl dNTP - 25 mM dATP, dGTP, dCTP, 7.5 mM dTTP, 15 mM aminoallyl d-UTP, and 400 U Superscript II. The RNA was labelled at room temperature/1 hour with AlexaFluor555 or AlexaFluor647 in the presence of 0.3M NaHCO3 and DMSO."	"20 ug of total RNA incubated with 5 ug anchored oligo(dT)12-18 primer 70oC/10 min. Reverse transcription performed at 42oC/2 h with 0.65 uL aminoallyl dNTP - 25 mM dATP, dGTP, dCTP, 7.5 mM dTTP, 15 mM aminoallyl d-UTP, and 400 U Superscript II. The RNA was labelled at room temperature/1 hour with AlexaFluor555 or AlexaFluor647 in the presence of 0.3M NaHCO3 and DMSO."	"20 ug of total RNA incubated with 5 ug anchored oligo(dT)12-18 primer 70oC/10 min. Reverse transcription performed at 42oC/2 h with 0.65 uL aminoallyl dNTP - 25 mM dATP, dGTP, dCTP, 7.5 mM dTTP, 15 mM aminoallyl d-UTP, and 400 U Superscript II. The RNA was labelled at room temperature/1 hour with AlexaFluor555 or AlexaFluor647 in the presence of 0.3M NaHCO3 and DMSO."	"20 ug of total RNA incubated with 5 ug anchored oligo(dT)12-18 primer 70oC/10 min. Reverse transcription performed at 42oC/2 h with 0.65 uL aminoallyl dNTP - 25 mM dATP, dGTP, dCTP, 7.5 mM dTTP, 15 mM aminoallyl d-UTP, and 400 U Superscript II. The RNA was labelled at room temperature/1 hour with AlexaFluor555 or AlexaFluor647 in the presence of 0.3M NaHCO3 and DMSO."	"20 ug of total RNA incubated with 5 ug anchored oligo(dT)12-18 primer 70oC/10 min. Reverse transcription performed at 42oC/2 h with 0.65 uL aminoallyl dNTP - 25 mM dATP, dGTP, dCTP, 7.5 mM dTTP, 15 mM aminoallyl d-UTP, and 400 U Superscript II. The RNA was labelled at room temperature/1 hour with AlexaFluor555 or AlexaFluor647 in the presence of 0.3M NaHCO3 and DMSO."
!Sample_taxid_ch2	"9606"	"9606"	"9606"	"9606"	"9606"	"9606"	"9606"	"9606"	"9606"	"9606"	"9606"	"9606"	"9606"	"9606"	"9606"	"9606"	"9606"	"9606"	"9606"	"9606"	"9606"	"9606"	"9606"	"9606"	"9606"	"9606"	"9606"	"9606"	"9606"	"9606"	"9606"	"9606"	"9606"	"9606"	"9606"	"9606"	"9606"	"9606"	"9606"	"9606"	"9606"	"9606"	"9606"	"9606"	"9606"	"9606"	"9606"	"9606"	"9606"
!Sample_hyb_protocol	"Oligoarray control targets and hybridization buffer (Agilent In Situ Hybridization Kit Plus) were added, and samples were applied to microarrays enclosed in Agilent SureHyb-enabled hybridization chambers, as described by the manufacturer. Washing was performed following solutions and protocols recommended by Agilent."	"Oligoarray control targets and hybridization buffer (Agilent In Situ Hybridization Kit Plus) were added, and samples were applied to microarrays enclosed in Agilent SureHyb-enabled hybridization chambers, as described by the manufacturer. Washing was performed following solutions and protocols recommended by Agilent."	"Oligoarray control targets and hybridization buffer (Agilent In Situ Hybridization Kit Plus) were added, and samples were applied to microarrays enclosed in Agilent SureHyb-enabled hybridization chambers, as described by the manufacturer. Washing was performed following solutions and protocols recommended by Agilent."	"Oligoarray control targets and hybridization buffer (Agilent In Situ Hybridization Kit Plus) were added, and samples were applied to microarrays enclosed in Agilent SureHyb-enabled hybridization chambers, as described by the manufacturer. Washing was performed following solutions and protocols recommended by Agilent."	"Oligoarray control targets and hybridization buffer (Agilent In Situ Hybridization Kit Plus) were added, and samples were applied to microarrays enclosed in Agilent SureHyb-enabled hybridization chambers, as described by the manufacturer. Washing was performed following solutions and protocols recommended by Agilent."	"Oligoarray control targets and hybridization buffer (Agilent In Situ Hybridization Kit Plus) were added, and samples were applied to microarrays enclosed in Agilent SureHyb-enabled hybridization chambers, as described by the manufacturer. Washing was performed following solutions and protocols recommended by Agilent."	"Oligoarray control targets and hybridization buffer (Agilent In Situ Hybridization Kit Plus) were added, and samples were applied to microarrays enclosed in Agilent SureHyb-enabled hybridization chambers, as described by the manufacturer. Washing was performed following solutions and protocols recommended by Agilent."	"Oligoarray control targets and hybridization buffer (Agilent In Situ Hybridization Kit Plus) were added, and samples were applied to microarrays enclosed in Agilent SureHyb-enabled hybridization chambers, as described by the manufacturer. Washing was performed following solutions and protocols recommended by Agilent."	"Oligoarray control targets and hybridization buffer (Agilent In Situ Hybridization Kit Plus) were added, and samples were applied to microarrays enclosed in Agilent SureHyb-enabled hybridization chambers, as described by the manufacturer. Washing was performed following solutions and protocols recommended by Agilent."	"Oligoarray control targets and hybridization buffer (Agilent In Situ Hybridization Kit Plus) were added, and samples were applied to microarrays enclosed in Agilent SureHyb-enabled hybridization chambers, as described by the manufacturer. Washing was performed following solutions and protocols recommended by Agilent."	"Oligoarray control targets and hybridization buffer (Agilent In Situ Hybridization Kit Plus) were added, and samples were applied to microarrays enclosed in Agilent SureHyb-enabled hybridization chambers, as described by the manufacturer. Washing was performed following solutions and protocols recommended by Agilent."	"Oligoarray control targets and hybridization buffer (Agilent In Situ Hybridization Kit Plus) were added, and samples were applied to microarrays enclosed in Agilent SureHyb-enabled hybridization chambers, as described by the manufacturer. Washing was performed following solutions and protocols recommended by Agilent."	"Oligoarray control targets and hybridization buffer (Agilent In Situ Hybridization Kit Plus) were added, and samples were applied to microarrays enclosed in Agilent SureHyb-enabled hybridization chambers, as described by the manufacturer. Washing was performed following solutions and protocols recommended by Agilent."	"Oligoarray control targets and hybridization buffer (Agilent In Situ Hybridization Kit Plus) were added, and samples were applied to microarrays enclosed in Agilent SureHyb-enabled hybridization chambers, as described by the manufacturer. Washing was performed following solutions and protocols recommended by Agilent."	"Oligoarray control targets and hybridization buffer (Agilent In Situ Hybridization Kit Plus) were added, and samples were applied to microarrays enclosed in Agilent SureHyb-enabled hybridization chambers, as described by the manufacturer. Washing was performed following solutions and protocols recommended by Agilent."	"Oligoarray control targets and hybridization buffer (Agilent In Situ Hybridization Kit Plus) were added, and samples were applied to microarrays enclosed in Agilent SureHyb-enabled hybridization chambers, as described by the manufacturer. Washing was performed following solutions and protocols recommended by Agilent."	"Oligoarray control targets and hybridization buffer (Agilent In Situ Hybridization Kit Plus) were added, and samples were applied to microarrays enclosed in Agilent SureHyb-enabled hybridization chambers, as described by the manufacturer. Washing was performed following solutions and protocols recommended by Agilent."	"Oligoarray control targets and hybridization buffer (Agilent In Situ Hybridization Kit Plus) were added, and samples were applied to microarrays enclosed in Agilent SureHyb-enabled hybridization chambers, as described by the manufacturer. Washing was performed following solutions and protocols recommended by Agilent."	"Oligoarray control targets and hybridization buffer (Agilent In Situ Hybridization Kit Plus) were added, and samples were applied to microarrays enclosed in Agilent SureHyb-enabled hybridization chambers, as described by the manufacturer. Washing was performed following solutions and protocols recommended by Agilent."	"Oligoarray control targets and hybridization buffer (Agilent In Situ Hybridization Kit Plus) were added, and samples were applied to microarrays enclosed in Agilent SureHyb-enabled hybridization chambers, as described by the manufacturer. Washing was performed following solutions and protocols recommended by Agilent."	"Oligoarray control targets and hybridization buffer (Agilent In Situ Hybridization Kit Plus) were added, and samples were applied to microarrays enclosed in Agilent SureHyb-enabled hybridization chambers, as described by the manufacturer. Washing was performed following solutions and protocols recommended by Agilent."	"Oligoarray control targets and hybridization buffer (Agilent In Situ Hybridization Kit Plus) were added, and samples were applied to microarrays enclosed in Agilent SureHyb-enabled hybridization chambers, as described by the manufacturer. Washing was performed following solutions and protocols recommended by Agilent."	"Oligoarray control targets and hybridization buffer (Agilent In Situ Hybridization Kit Plus) were added, and samples were applied to microarrays enclosed in Agilent SureHyb-enabled hybridization chambers, as described by the manufacturer. Washing was performed following solutions and protocols recommended by Agilent."	"Oligoarray control targets and hybridization buffer (Agilent In Situ Hybridization Kit Plus) were added, and samples were applied to microarrays enclosed in Agilent SureHyb-enabled hybridization chambers, as described by the manufacturer. Washing was performed following solutions and protocols recommended by Agilent."	"Oligoarray control targets and hybridization buffer (Agilent In Situ Hybridization Kit Plus) were added, and samples were applied to microarrays enclosed in Agilent SureHyb-enabled hybridization chambers, as described by the manufacturer. Washing was performed following solutions and protocols recommended by Agilent."	"Oligoarray control targets and hybridization buffer (Agilent In Situ Hybridization Kit Plus) were added, and samples were applied to microarrays enclosed in Agilent SureHyb-enabled hybridization chambers, as described by the manufacturer. Washing was performed following solutions and protocols recommended by Agilent."	"Oligoarray control targets and hybridization buffer (Agilent In Situ Hybridization Kit Plus) were added, and samples were applied to microarrays enclosed in Agilent SureHyb-enabled hybridization chambers, as described by the manufacturer. Washing was performed following solutions and protocols recommended by Agilent."	"Oligoarray control targets and hybridization buffer (Agilent In Situ Hybridization Kit Plus) were added, and samples were applied to microarrays enclosed in Agilent SureHyb-enabled hybridization chambers, as described by the manufacturer. Washing was performed following solutions and protocols recommended by Agilent."	"Oligoarray control targets and hybridization buffer (Agilent In Situ Hybridization Kit Plus) were added, and samples were applied to microarrays enclosed in Agilent SureHyb-enabled hybridization chambers, as described by the manufacturer. Washing was performed following solutions and protocols recommended by Agilent."	"Oligoarray control targets and hybridization buffer (Agilent In Situ Hybridization Kit Plus) were added, and samples were applied to microarrays enclosed in Agilent SureHyb-enabled hybridization chambers, as described by the manufacturer. Washing was performed following solutions and protocols recommended by Agilent."	"Oligoarray control targets and hybridization buffer (Agilent In Situ Hybridization Kit Plus) were added, and samples were applied to microarrays enclosed in Agilent SureHyb-enabled hybridization chambers, as described by the manufacturer. Washing was performed following solutions and protocols recommended by Agilent."	"Oligoarray control targets and hybridization buffer (Agilent In Situ Hybridization Kit Plus) were added, and samples were applied to microarrays enclosed in Agilent SureHyb-enabled hybridization chambers, as described by the manufacturer. Washing was performed following solutions and protocols recommended by Agilent."	"Oligoarray control targets and hybridization buffer (Agilent In Situ Hybridization Kit Plus) were added, and samples were applied to microarrays enclosed in Agilent SureHyb-enabled hybridization chambers, as described by the manufacturer. Washing was performed following solutions and protocols recommended by Agilent."	"Oligoarray control targets and hybridization buffer (Agilent In Situ Hybridization Kit Plus) were added, and samples were applied to microarrays enclosed in Agilent SureHyb-enabled hybridization chambers, as described by the manufacturer. Washing was performed following solutions and protocols recommended by Agilent."	"Oligoarray control targets and hybridization buffer (Agilent In Situ Hybridization Kit Plus) were added, and samples were applied to microarrays enclosed in Agilent SureHyb-enabled hybridization chambers, as described by the manufacturer. Washing was performed following solutions and protocols recommended by Agilent."	"Oligoarray control targets and hybridization buffer (Agilent In Situ Hybridization Kit Plus) were added, and samples were applied to microarrays enclosed in Agilent SureHyb-enabled hybridization chambers, as described by the manufacturer. Washing was performed following solutions and protocols recommended by Agilent."	"Oligoarray control targets and hybridization buffer (Agilent In Situ Hybridization Kit Plus) were added, and samples were applied to microarrays enclosed in Agilent SureHyb-enabled hybridization chambers, as described by the manufacturer. Washing was performed following solutions and protocols recommended by Agilent."	"Oligoarray control targets and hybridization buffer (Agilent In Situ Hybridization Kit Plus) were added, and samples were applied to microarrays enclosed in Agilent SureHyb-enabled hybridization chambers, as described by the manufacturer. Washing was performed following solutions and protocols recommended by Agilent."	"Oligoarray control targets and hybridization buffer (Agilent In Situ Hybridization Kit Plus) were added, and samples were applied to microarrays enclosed in Agilent SureHyb-enabled hybridization chambers, as described by the manufacturer. Washing was performed following solutions and protocols recommended by Agilent."	"Oligoarray control targets and hybridization buffer (Agilent In Situ Hybridization Kit Plus) were added, and samples were applied to microarrays enclosed in Agilent SureHyb-enabled hybridization chambers, as described by the manufacturer. Washing was performed following solutions and protocols recommended by Agilent."	"Oligoarray control targets and hybridization buffer (Agilent In Situ Hybridization Kit Plus) were added, and samples were applied to microarrays enclosed in Agilent SureHyb-enabled hybridization chambers, as described by the manufacturer. Washing was performed following solutions and protocols recommended by Agilent."	"Oligoarray control targets and hybridization buffer (Agilent In Situ Hybridization Kit Plus) were added, and samples were applied to microarrays enclosed in Agilent SureHyb-enabled hybridization chambers, as described by the manufacturer. Washing was performed following solutions and protocols recommended by Agilent."	"Oligoarray control targets and hybridization buffer (Agilent In Situ Hybridization Kit Plus) were added, and samples were applied to microarrays enclosed in Agilent SureHyb-enabled hybridization chambers, as described by the manufacturer. Washing was performed following solutions and protocols recommended by Agilent."	"Oligoarray control targets and hybridization buffer (Agilent In Situ Hybridization Kit Plus) were added, and samples were applied to microarrays enclosed in Agilent SureHyb-enabled hybridization chambers, as described by the manufacturer. Washing was performed following solutions and protocols recommended by Agilent."	"Oligoarray control targets and hybridization buffer (Agilent In Situ Hybridization Kit Plus) were added, and samples were applied to microarrays enclosed in Agilent SureHyb-enabled hybridization chambers, as described by the manufacturer. Washing was performed following solutions and protocols recommended by Agilent."	"Oligoarray control targets and hybridization buffer (Agilent In Situ Hybridization Kit Plus) were added, and samples were applied to microarrays enclosed in Agilent SureHyb-enabled hybridization chambers, as described by the manufacturer. Washing was performed following solutions and protocols recommended by Agilent."	"Oligoarray control targets and hybridization buffer (Agilent In Situ Hybridization Kit Plus) were added, and samples were applied to microarrays enclosed in Agilent SureHyb-enabled hybridization chambers, as described by the manufacturer. Washing was performed following solutions and protocols recommended by Agilent."	"Oligoarray control targets and hybridization buffer (Agilent In Situ Hybridization Kit Plus) were added, and samples were applied to microarrays enclosed in Agilent SureHyb-enabled hybridization chambers, as described by the manufacturer. Washing was performed following solutions and protocols recommended by Agilent."	"Oligoarray control targets and hybridization buffer (Agilent In Situ Hybridization Kit Plus) were added, and samples were applied to microarrays enclosed in Agilent SureHyb-enabled hybridization chambers, as described by the manufacturer. Washing was performed following solutions and protocols recommended by Agilent."
!Sample_scan_protocol	"Scanned on an Agilent G2565AA scanner."	"Scanned on an Agilent G2565AA scanner."	"Scanned on an Agilent G2565AA scanner."	"Scanned on an Agilent G2565AA scanner."	"Scanned on an Agilent G2565AA scanner."	"Scanned on an Agilent G2565AA scanner."	"Scanned on an Agilent G2565AA scanner."	"Scanned on an Agilent G2565AA scanner."	"Scanned on an Agilent G2565AA scanner."	"Scanned on an Agilent G2565AA scanner."	"Scanned on an Agilent G2565AA scanner."	"Scanned on an Agilent G2565AA scanner."	"Scanned on an Agilent G2565AA scanner."	"Scanned on an Agilent G2565AA scanner."	"Scanned on an Agilent G2565AA scanner."	"Scanned on an Agilent G2565AA scanner."	"Scanned on an Agilent G2565AA scanner."	"Scanned on an Agilent G2565AA scanner."	"Scanned on an Agilent G2565AA scanner."	"Scanned on an Agilent G2565AA scanner."	"Scanned on an Agilent G2565AA scanner."	"Scanned on an Agilent G2565AA scanner."	"Scanned on an Agilent G2565AA scanner."	"Scanned on an Agilent G2565AA scanner."	"Scanned on an Agilent G2565AA scanner."	"Scanned on an Agilent G2565AA scanner."	"Scanned on an Agilent G2565AA scanner."	"Scanned on an Agilent G2565AA scanner."	"Scanned on an Agilent G2565AA scanner."	"Scanned on an Agilent G2565AA scanner."	"Scanned on an Agilent G2565AA scanner."	"Scanned on an Agilent G2565AA scanner."	"Scanned on an Agilent G2565AA scanner."	"Scanned on an Agilent G2565AA scanner."	"Scanned on an Agilent G2565AA scanner."	"Scanned on an Agilent G2565AA scanner."	"Scanned on an Agilent G2565AA scanner."	"Scanned on an Agilent G2565AA scanner."	"Scanned on an Agilent G2565AA scanner."	"Scanned on an Agilent G2565AA scanner."	"Scanned on an Agilent G2565AA scanner."	"Scanned on an Agilent G2565AA scanner."	"Scanned on an Agilent G2565AA scanner."	"Scanned on an Agilent G2565AA scanner."	"Scanned on an Agilent G2565AA scanner."	"Scanned on an Agilent G2565AA scanner."	"Scanned on an Agilent G2565AA scanner."	"Scanned on an Agilent G2565AA scanner."	"Scanned on an Agilent G2565AA scanner."
!Sample_description	"none"	"none"	"none"	"none"	"none"	"none"	"none"	"none"	"none"	"none"	"none"	"none"	"none"	"none"	"none"	"none"	"none"	"none"	"none"	"none"	"none"	"none"	"none"	"none"	"none"	"none"	"none"	"none"	"none"	"none"	"none"	"none"	"none"	"none"	"none"	"none"	"none"	"none"	"none"	"none"	"none"	"none"	"none"	"none"	"none"	"none"	"none"	"none"	"none"
!Sample_data_processing	"LOWESS normalized, background subtracted data obtained from log of ratio of processed test signal/processed reference signal using GeneSpring version 7.2."	"LOWESS normalized, background subtracted data obtained from log of ratio of processed test signal/processed reference signal using GeneSpring version 7.2."	"LOWESS normalized, background subtracted data obtained from log of ratio of processed test signal/processed reference signal using GeneSpring version 7.2."	"LOWESS normalized, background subtracted data obtained from log of ratio of processed test signal/processed reference signal using GeneSpring version 7.2."	"LOWESS normalized, background subtracted data obtained from log of ratio of processed test signal/processed reference signal using GeneSpring version 7.2."	"LOWESS normalized, background subtracted data obtained from log of ratio of processed test signal/processed reference signal using GeneSpring version 7.2."	"LOWESS normalized, background subtracted data obtained from log of ratio of processed test signal/processed reference signal using GeneSpring version 7.2."	"LOWESS normalized, background subtracted data obtained from log of ratio of processed test signal/processed reference signal using GeneSpring version 7.2."	"LOWESS normalized, background subtracted data obtained from log of ratio of processed test signal/processed reference signal using GeneSpring version 7.2."	"LOWESS normalized, background subtracted data obtained from log of ratio of processed test signal/processed reference signal using GeneSpring version 7.2."	"LOWESS normalized, background subtracted data obtained from log of ratio of processed test signal/processed reference signal using GeneSpring version 7.2."	"LOWESS normalized, background subtracted data obtained from log of ratio of processed test signal/processed reference signal using GeneSpring version 7.2."	"LOWESS normalized, background subtracted data obtained from log of ratio of processed test signal/processed reference signal using GeneSpring version 7.2."	"LOWESS normalized, background subtracted data obtained from log of ratio of processed test signal/processed reference signal using GeneSpring version 7.2."	"LOWESS normalized, background subtracted data obtained from log of ratio of processed test signal/processed reference signal using GeneSpring version 7.2."	"LOWESS normalized, background subtracted data obtained from log of ratio of processed test signal/processed reference signal using GeneSpring version 7.2."	"LOWESS normalized, background subtracted data obtained from log of ratio of processed test signal/processed reference signal using GeneSpring version 7.2."	"LOWESS normalized, background subtracted data obtained from log of ratio of processed test signal/processed reference signal using GeneSpring version 7.2."	"LOWESS normalized, background subtracted data obtained from log of ratio of processed test signal/processed reference signal using GeneSpring version 7.2."	"LOWESS normalized, background subtracted data obtained from log of ratio of processed test signal/processed reference signal using GeneSpring version 7.2."	"LOWESS normalized, background subtracted data obtained from log of ratio of processed test signal/processed reference signal using GeneSpring version 7.2."	"LOWESS normalized, background subtracted data obtained from log of ratio of processed test signal/processed reference signal using GeneSpring version 7.2."	"LOWESS normalized, background subtracted data obtained from log of ratio of processed test signal/processed reference signal using GeneSpring version 7.2."	"LOWESS normalized, background subtracted data obtained from log of ratio of processed test signal/processed reference signal using GeneSpring version 7.2."	"LOWESS normalized, background subtracted data obtained from log of ratio of processed test signal/processed reference signal using GeneSpring version 7.2."	"LOWESS normalized, background subtracted data obtained from log of ratio of processed test signal/processed reference signal using GeneSpring version 7.2."	"LOWESS normalized, background subtracted data obtained from log of ratio of processed test signal/processed reference signal using GeneSpring version 7.2."	"LOWESS normalized, background subtracted data obtained from log of ratio of processed test signal/processed reference signal using GeneSpring version 7.2."	"LOWESS normalized, background subtracted data obtained from log of ratio of processed test signal/processed reference signal using GeneSpring version 7.2."	"LOWESS normalized, background subtracted data obtained from log of ratio of processed test signal/processed reference signal using GeneSpring version 7.2."	"LOWESS normalized, background subtracted data obtained from log of ratio of processed test signal/processed reference signal using GeneSpring version 7.2."	"LOWESS normalized, background subtracted data obtained from log of ratio of processed test signal/processed reference signal using GeneSpring version 7.2."	"LOWESS normalized, background subtracted data obtained from log of ratio of processed test signal/processed reference signal using GeneSpring version 7.2."	"LOWESS normalized, background subtracted data obtained from log of ratio of processed test signal/processed reference signal using GeneSpring version 7.2."	"LOWESS normalized, background subtracted data obtained from log of ratio of processed test signal/processed reference signal using GeneSpring version 7.2."	"LOWESS normalized, background subtracted data obtained from log of ratio of processed test signal/processed reference signal using GeneSpring version 7.2."	"LOWESS normalized, background subtracted data obtained from log of ratio of processed test signal/processed reference signal using GeneSpring version 7.2."	"LOWESS normalized, background subtracted data obtained from log of ratio of processed test signal/processed reference signal using GeneSpring version 7.2."	"LOWESS normalized, background subtracted data obtained from log of ratio of processed test signal/processed reference signal using GeneSpring version 7.2."	"LOWESS normalized, background subtracted data obtained from log of ratio of processed test signal/processed reference signal using GeneSpring version 7.2."	"LOWESS normalized, background subtracted data obtained from log of ratio of processed test signal/processed reference signal using GeneSpring version 7.2."	"LOWESS normalized, background subtracted data obtained from log of ratio of processed test signal/processed reference signal using GeneSpring version 7.2."	"LOWESS normalized, background subtracted data obtained from log of ratio of processed test signal/processed reference signal using GeneSpring version 7.2."	"LOWESS normalized, background subtracted data obtained from log of ratio of processed test signal/processed reference signal using GeneSpring version 7.2."	"LOWESS normalized, background subtracted data obtained from log of ratio of processed test signal/processed reference signal using GeneSpring version 7.2."	"LOWESS normalized, background subtracted data obtained from log of ratio of processed test signal/processed reference signal using GeneSpring version 7.2."	"LOWESS normalized, background subtracted data obtained from log of ratio of processed test signal/processed reference signal using GeneSpring version 7.2."	"LOWESS normalized, background subtracted data obtained from log of ratio of processed test signal/processed reference signal using GeneSpring version 7.2."	"LOWESS normalized, background subtracted data obtained from log of ratio of processed test signal/processed reference signal using GeneSpring version 7.2."
!Sample_platform_id	"GPL6848"	"GPL6848"	"GPL6848"	"GPL6848"	"GPL6848"	"GPL6848"	"GPL6848"	"GPL6848"	"GPL6848"	"GPL6848"	"GPL6848"	"GPL6848"	"GPL6848"	"GPL6848"	"GPL6848"	"GPL6848"	"GPL6848"	"GPL6848"	"GPL6848"	"GPL6848"	"GPL6848"	"GPL6848"	"GPL6848"	"GPL6848"	"GPL6848"	"GPL6848"	"GPL6848"	"GPL6848"	"GPL6848"	"GPL6848"	"GPL6848"	"GPL6848"	"GPL6848"	"GPL6848"	"GPL6848"	"GPL6848"	"GPL6848"	"GPL6848"	"GPL6848"	"GPL6848"	"GPL6848"	"GPL6848"	"GPL6848"	"GPL6848"	"GPL6848"	"GPL6848"	"GPL6848"	"GPL6848"	"GPL6848"
!Sample_contact_name	"Liliana,Beatriz,Endo-Munoz"	"Liliana,Beatriz,Endo-Munoz"	"Liliana,Beatriz,Endo-Munoz"	"Liliana,Beatriz,Endo-Munoz"	"Liliana,Beatriz,Endo-Munoz"	"Liliana,Beatriz,Endo-Munoz"	"Liliana,Beatriz,Endo-Munoz"	"Liliana,Beatriz,Endo-Munoz"	"Liliana,Beatriz,Endo-Munoz"	"Liliana,Beatriz,Endo-Munoz"	"Liliana,Beatriz,Endo-Munoz"	"Liliana,Beatriz,Endo-Munoz"	"Liliana,Beatriz,Endo-Munoz"	"Liliana,Beatriz,Endo-Munoz"	"Liliana,Beatriz,Endo-Munoz"	"Liliana,Beatriz,Endo-Munoz"	"Liliana,Beatriz,Endo-Munoz"	"Liliana,Beatriz,Endo-Munoz"	"Liliana,Beatriz,Endo-Munoz"	"Liliana,Beatriz,Endo-Munoz"	"Liliana,Beatriz,Endo-Munoz"	"Liliana,Beatriz,Endo-Munoz"	"Liliana,Beatriz,Endo-Munoz"	"Liliana,Beatriz,Endo-Munoz"	"Liliana,Beatriz,Endo-Munoz"	"Liliana,Beatriz,Endo-Munoz"	"Liliana,Beatriz,Endo-Munoz"	"Liliana,Beatriz,Endo-Munoz"	"Liliana,Beatriz,Endo-Munoz"	"Liliana,Beatriz,Endo-Munoz"	"Liliana,Beatriz,Endo-Munoz"	"Liliana,Beatriz,Endo-Munoz"	"Liliana,Beatriz,Endo-Munoz"	"Liliana,Beatriz,Endo-Munoz"	"Liliana,Beatriz,Endo-Munoz"	"Liliana,Beatriz,Endo-Munoz"	"Liliana,Beatriz,Endo-Munoz"	"Liliana,Beatriz,Endo-Munoz"	"Liliana,Beatriz,Endo-Munoz"	"Liliana,Beatriz,Endo-Munoz"	"Liliana,Beatriz,Endo-Munoz"	"Liliana,Beatriz,Endo-Munoz"	"Liliana,Beatriz,Endo-Munoz"	"Liliana,Beatriz,Endo-Munoz"	"Liliana,Beatriz,Endo-Munoz"	"Liliana,Beatriz,Endo-Munoz"	"Liliana,Beatriz,Endo-Munoz"	"Liliana,Beatriz,Endo-Munoz"	"Liliana,Beatriz,Endo-Munoz"
!Sample_contact_email	"l.munoz@uq.edu.au"	"l.munoz@uq.edu.au"	"l.munoz@uq.edu.au"	"l.munoz@uq.edu.au"	"l.munoz@uq.edu.au"	"l.munoz@uq.edu.au"	"l.munoz@uq.edu.au"	"l.munoz@uq.edu.au"	"l.munoz@uq.edu.au"	"l.munoz@uq.edu.au"	"l.munoz@uq.edu.au"	"l.munoz@uq.edu.au"	"l.munoz@uq.edu.au"	"l.munoz@uq.edu.au"	"l.munoz@uq.edu.au"	"l.munoz@uq.edu.au"	"l.munoz@uq.edu.au"	"l.munoz@uq.edu.au"	"l.munoz@uq.edu.au"	"l.munoz@uq.edu.au"	"l.munoz@uq.edu.au"	"l.munoz@uq.edu.au"	"l.munoz@uq.edu.au"	"l.munoz@uq.edu.au"	"l.munoz@uq.edu.au"	"l.munoz@uq.edu.au"	"l.munoz@uq.edu.au"	"l.munoz@uq.edu.au"	"l.munoz@uq.edu.au"	"l.munoz@uq.edu.au"	"l.munoz@uq.edu.au"	"l.munoz@uq.edu.au"	"l.munoz@uq.edu.au"	"l.munoz@uq.edu.au"	"l.munoz@uq.edu.au"	"l.munoz@uq.edu.au"	"l.munoz@uq.edu.au"	"l.munoz@uq.edu.au"	"l.munoz@uq.edu.au"	"l.munoz@uq.edu.au"	"l.munoz@uq.edu.au"	"l.munoz@uq.edu.au"	"l.munoz@uq.edu.au"	"l.munoz@uq.edu.au"	"l.munoz@uq.edu.au"	"l.munoz@uq.edu.au"	"l.munoz@uq.edu.au"	"l.munoz@uq.edu.au"	"l.munoz@uq.edu.au"
!Sample_contact_phone	"+61734436929"	"+61734436929"	"+61734436929"	"+61734436929"	"+61734436929"	"+61734436929"	"+61734436929"	"+61734436929"	"+61734436929"	"+61734436929"	"+61734436929"	"+61734436929"	"+61734436929"	"+61734436929"	"+61734436929"	"+61734436929"	"+61734436929"	"+61734436929"	"+61734436929"	"+61734436929"	"+61734436929"	"+61734436929"	"+61734436929"	"+61734436929"	"+61734436929"	"+61734436929"	"+61734436929"	"+61734436929"	"+61734436929"	"+61734436929"	"+61734436929"	"+61734436929"	"+61734436929"	"+61734436929"	"+61734436929"	"+61734436929"	"+61734436929"	"+61734436929"	"+61734436929"	"+61734436929"	"+61734436929"	"+61734436929"	"+61734436929"	"+61734436929"	"+61734436929"	"+61734436929"	"+61734436929"	"+61734436929"	"+61734436929"
!Sample_contact_laboratory	"Saunders"	"Saunders"	"Saunders"	"Saunders"	"Saunders"	"Saunders"	"Saunders"	"Saunders"	"Saunders"	"Saunders"	"Saunders"	"Saunders"	"Saunders"	"Saunders"	"Saunders"	"Saunders"	"Saunders"	"Saunders"	"Saunders"	"Saunders"	"Saunders"	"Saunders"	"Saunders"	"Saunders"	"Saunders"	"Saunders"	"Saunders"	"Saunders"	"Saunders"	"Saunders"	"Saunders"	"Saunders"	"Saunders"	"Saunders"	"Saunders"	"Saunders"	"Saunders"	"Saunders"	"Saunders"	"Saunders"	"Saunders"	"Saunders"	"Saunders"	"Saunders"	"Saunders"	"Saunders"	"Saunders"	"Saunders"	"Saunders"
!Sample_contact_department	"Diamantina Institute"	"Diamantina Institute"	"Diamantina Institute"	"Diamantina Institute"	"Diamantina Institute"	"Diamantina Institute"	"Diamantina Institute"	"Diamantina Institute"	"Diamantina Institute"	"Diamantina Institute"	"Diamantina Institute"	"Diamantina Institute"	"Diamantina Institute"	"Diamantina Institute"	"Diamantina Institute"	"Diamantina Institute"	"Diamantina Institute"	"Diamantina Institute"	"Diamantina Institute"	"Diamantina Institute"	"Diamantina Institute"	"Diamantina Institute"	"Diamantina Institute"	"Diamantina Institute"	"Diamantina Institute"	"Diamantina Institute"	"Diamantina Institute"	"Diamantina Institute"	"Diamantina Institute"	"Diamantina Institute"	"Diamantina Institute"	"Diamantina Institute"	"Diamantina Institute"	"Diamantina Institute"	"Diamantina Institute"	"Diamantina Institute"	"Diamantina Institute"	"Diamantina Institute"	"Diamantina Institute"	"Diamantina Institute"	"Diamantina Institute"	"Diamantina Institute"	"Diamantina Institute"	"Diamantina Institute"	"Diamantina Institute"	"Diamantina Institute"	"Diamantina Institute"	"Diamantina Institute"	"Diamantina Institute"
!Sample_contact_institute	"University of Queensland"	"University of Queensland"	"University of Queensland"	"University of Queensland"	"University of Queensland"	"University of Queensland"	"University of Queensland"	"University of Queensland"	"University of Queensland"	"University of Queensland"	"University of Queensland"	"University of Queensland"	"University of Queensland"	"University of Queensland"	"University of Queensland"	"University of Queensland"	"University of Queensland"	"University of Queensland"	"University of Queensland"	"University of Queensland"	"University of Queensland"	"University of Queensland"	"University of Queensland"	"University of Queensland"	"University of Queensland"	"University of Queensland"	"University of Queensland"	"University of Queensland"	"University of Queensland"	"University of Queensland"	"University of Queensland"	"University of Queensland"	"University of Queensland"	"University of Queensland"	"University of Queensland"	"University of Queensland"	"University of Queensland"	"University of Queensland"	"University of Queensland"	"University of Queensland"	"University of Queensland"	"University of Queensland"	"University of Queensland"	"University of Queensland"	"University of Queensland"	"University of Queensland"	"University of Queensland"	"University of Queensland"	"University of Queensland"
!Sample_contact_address	"TRI, 37 Kent St"	"TRI, 37 Kent St"	"TRI, 37 Kent St"	"TRI, 37 Kent St"	"TRI, 37 Kent St"	"TRI, 37 Kent St"	"TRI, 37 Kent St"	"TRI, 37 Kent St"	"TRI, 37 Kent St"	"TRI, 37 Kent St"	"TRI, 37 Kent St"	"TRI, 37 Kent St"	"TRI, 37 Kent St"	"TRI, 37 Kent St"	"TRI, 37 Kent St"	"TRI, 37 Kent St"	"TRI, 37 Kent St"	"TRI, 37 Kent St"	"TRI, 37 Kent St"	"TRI, 37 Kent St"	"TRI, 37 Kent St"	"TRI, 37 Kent St"	"TRI, 37 Kent St"	"TRI, 37 Kent St"	"TRI, 37 Kent St"	"TRI, 37 Kent St"	"TRI, 37 Kent St"	"TRI, 37 Kent St"	"TRI, 37 Kent St"	"TRI, 37 Kent St"	"TRI, 37 Kent St"	"TRI, 37 Kent St"	"TRI, 37 Kent St"	"TRI, 37 Kent St"	"TRI, 37 Kent St"	"TRI, 37 Kent St"	"TRI, 37 Kent St"	"TRI, 37 Kent St"	"TRI, 37 Kent St"	"TRI, 37 Kent St"	"TRI, 37 Kent St"	"TRI, 37 Kent St"	"TRI, 37 Kent St"	"TRI, 37 Kent St"	"TRI, 37 Kent St"	"TRI, 37 Kent St"	"TRI, 37 Kent St"	"TRI, 37 Kent St"	"TRI, 37 Kent St"
!Sample_contact_city	"Woolloongabba"	"Woolloongabba"	"Woolloongabba"	"Woolloongabba"	"Woolloongabba"	"Woolloongabba"	"Woolloongabba"	"Woolloongabba"	"Woolloongabba"	"Woolloongabba"	"Woolloongabba"	"Woolloongabba"	"Woolloongabba"	"Woolloongabba"	"Woolloongabba"	"Woolloongabba"	"Woolloongabba"	"Woolloongabba"	"Woolloongabba"	"Woolloongabba"	"Woolloongabba"	"Woolloongabba"	"Woolloongabba"	"Woolloongabba"	"Woolloongabba"	"Woolloongabba"	"Woolloongabba"	"Woolloongabba"	"Woolloongabba"	"Woolloongabba"	"Woolloongabba"	"Woolloongabba"	"Woolloongabba"	"Woolloongabba"	"Woolloongabba"	"Woolloongabba"	"Woolloongabba"	"Woolloongabba"	"Woolloongabba"	"Woolloongabba"	"Woolloongabba"	"Woolloongabba"	"Woolloongabba"	"Woolloongabba"	"Woolloongabba"	"Woolloongabba"	"Woolloongabba"	"Woolloongabba"	"Woolloongabba"
!Sample_contact_state	"Queensland"	"Queensland"	"Queensland"	"Queensland"	"Queensland"	"Queensland"	"Queensland"	"Queensland"	"Queensland"	"Queensland"	"Queensland"	"Queensland"	"Queensland"	"Queensland"	"Queensland"	"Queensland"	"Queensland"	"Queensland"	"Queensland"	"Queensland"	"Queensland"	"Queensland"	"Queensland"	"Queensland"	"Queensland"	"Queensland"	"Queensland"	"Queensland"	"Queensland"	"Queensland"	"Queensland"	"Queensland"	"Queensland"	"Queensland"	"Queensland"	"Queensland"	"Queensland"	"Queensland"	"Queensland"	"Queensland"	"Queensland"	"Queensland"	"Queensland"	"Queensland"	"Queensland"	"Queensland"	"Queensland"	"Queensland"	"Queensland"
!Sample_contact_zip/postal_code	"4102"	"4102"	"4102"	"4102"	"4102"	"4102"	"4102"	"4102"	"4102"	"4102"	"4102"	"4102"	"4102"	"4102"	"4102"	"4102"	"4102"	"4102"	"4102"	"4102"	"4102"	"4102"	"4102"	"4102"	"4102"	"4102"	"4102"	"4102"	"4102"	"4102"	"4102"	"4102"	"4102"	"4102"	"4102"	"4102"	"4102"	"4102"	"4102"	"4102"	"4102"	"4102"	"4102"	"4102"	"4102"	"4102"	"4102"	"4102"	"4102"
!Sample_contact_country	"Australia"	"Australia"	"Australia"	"Australia"	"Australia"	"Australia"	"Australia"	"Australia"	"Australia"	"Australia"	"Australia"	"Australia"	"Australia"	"Australia"	"Australia"	"Australia"	"Australia"	"Australia"	"Australia"	"Australia"	"Australia"	"Australia"	"Australia"	"Australia"	"Australia"	"Australia"	"Australia"	"Australia"	"Australia"	"Australia"	"Australia"	"Australia"	"Australia"	"Australia"	"Australia"	"Australia"	"Australia"	"Australia"	"Australia"	"Australia"	"Australia"	"Australia"	"Australia"	"Australia"	"Australia"	"Australia"	"Australia"	"Australia"	"Australia"
!Sample_supplementary_file	"ftp://ftp.ncbi.nlm.nih.gov/geo/samples/GSM481nnn/GSM481071/suppl/GSM481071_OSN1-A-rep1-Green.txt.gz"	"ftp://ftp.ncbi.nlm.nih.gov/geo/samples/GSM481nnn/GSM481072/suppl/GSM481072_OSN1-B-rep2-Green.txt.gz"	"ftp://ftp.ncbi.nlm.nih.gov/geo/samples/GSM481nnn/GSM481073/suppl/GSM481073_OSN2-A-rep1-Green.txt.gz"	"ftp://ftp.ncbi.nlm.nih.gov/geo/samples/GSM481nnn/GSM481074/suppl/GSM481074_OSN2-B-rep2-Green.txt.gz"	"ftp://ftp.ncbi.nlm.nih.gov/geo/samples/GSM481nnn/GSM481075/suppl/GSM481075_OSN3-A-rep1-Green.txt.gz"	"ftp://ftp.ncbi.nlm.nih.gov/geo/samples/GSM481nnn/GSM481076/suppl/GSM481076_OSN3-B-rep2-Green.txt.gz"	"ftp://ftp.ncbi.nlm.nih.gov/geo/samples/GSM481nnn/GSM481077/suppl/GSM481077_OSN4-A-rep1-Green.txt.gz"	"ftp://ftp.ncbi.nlm.nih.gov/geo/samples/GSM481nnn/GSM481078/suppl/GSM481078_OSN4-B-rep2-Green.txt.gz"	"ftp://ftp.ncbi.nlm.nih.gov/geo/samples/GSM481nnn/GSM481079/suppl/GSM481079_OSN5-A-rep1-Green.txt.gz"	"ftp://ftp.ncbi.nlm.nih.gov/geo/samples/GSM481nnn/GSM481080/suppl/GSM481080_OSN5-B-rep2-Green.txt.gz"	"ftp://ftp.ncbi.nlm.nih.gov/geo/samples/GSM481nnn/GSM481081/suppl/GSM481081_OSN6-A-rep1-Green.txt.gz"	"ftp://ftp.ncbi.nlm.nih.gov/geo/samples/GSM481nnn/GSM481082/suppl/GSM481082_OSN6-B-rep2-Green.txt.gz"	"ftp://ftp.ncbi.nlm.nih.gov/geo/samples/GSM481nnn/GSM481083/suppl/GSM481083_OSN7-Green.txt.gz"	"ftp://ftp.ncbi.nlm.nih.gov/geo/samples/GSM481nnn/GSM481084/suppl/GSM481084_OSU8-A-rep1-Green.txt.gz"	"ftp://ftp.ncbi.nlm.nih.gov/geo/samples/GSM481nnn/GSM481085/suppl/GSM481085_OSU8-B-rep2-Green.txt.gz"	"ftp://ftp.ncbi.nlm.nih.gov/geo/samples/GSM481nnn/GSM481086/suppl/GSM481086_OSR9-A-rep1-Green.txt.gz"	"ftp://ftp.ncbi.nlm.nih.gov/geo/samples/GSM481nnn/GSM481087/suppl/GSM481087_OSR9-B-rep2-Green.txt.gz"	"ftp://ftp.ncbi.nlm.nih.gov/geo/samples/GSM481nnn/GSM481088/suppl/GSM481088_OSN10-A-rep1-Green.txt.gz"	"ftp://ftp.ncbi.nlm.nih.gov/geo/samples/GSM481nnn/GSM481089/suppl/GSM481089_OSN10-B-rep2-Green.txt.gz"	"ftp://ftp.ncbi.nlm.nih.gov/geo/samples/GSM481nnn/GSM481090/suppl/GSM481090_OSN11-A-rep1-Green.txt.gz"	"ftp://ftp.ncbi.nlm.nih.gov/geo/samples/GSM481nnn/GSM481091/suppl/GSM481091_OSN11-B-rep2-Green.txt.gz"	"ftp://ftp.ncbi.nlm.nih.gov/geo/samples/GSM481nnn/GSM481092/suppl/GSM481092_OSR12-A-rep1-Green.txt.gz"	"ftp://ftp.ncbi.nlm.nih.gov/geo/samples/GSM481nnn/GSM481093/suppl/GSM481093_OSR12-B-rep2-Green.txt.gz"	"ftp://ftp.ncbi.nlm.nih.gov/geo/samples/GSM481nnn/GSM481094/suppl/GSM481094_OSN13-A-rep1-Green.txt.gz"	"ftp://ftp.ncbi.nlm.nih.gov/geo/samples/GSM481nnn/GSM481095/suppl/GSM481095_OSN13-B-rep2-Green.txt.gz"	"ftp://ftp.ncbi.nlm.nih.gov/geo/samples/GSM481nnn/GSM481096/suppl/GSM481096_OSN14-A-rep1-Green.txt.gz"	"ftp://ftp.ncbi.nlm.nih.gov/geo/samples/GSM481nnn/GSM481097/suppl/GSM481097_OSN14-B-rep2-Green.txt.gz"	"ftp://ftp.ncbi.nlm.nih.gov/geo/samples/GSM481nnn/GSM481098/suppl/GSM481098_OSN15-A-rep1-Green.txt.gz"	"ftp://ftp.ncbi.nlm.nih.gov/geo/samples/GSM481nnn/GSM481099/suppl/GSM481099_OSN15-B-rep2-Green.txt.gz"	"ftp://ftp.ncbi.nlm.nih.gov/geo/samples/GSM481nnn/GSM481100/suppl/GSM481100_OSN16-A-rep1-Green.txt.gz"	"ftp://ftp.ncbi.nlm.nih.gov/geo/samples/GSM481nnn/GSM481101/suppl/GSM481101_OSN16-B-rep2-Green.txt.gz"	"ftp://ftp.ncbi.nlm.nih.gov/geo/samples/GSM481nnn/GSM481102/suppl/GSM481102_OSR17-A-rep1-Green.txt.gz"	"ftp://ftp.ncbi.nlm.nih.gov/geo/samples/GSM481nnn/GSM481103/suppl/GSM481103_OSR17-B-rep2-Green.txt.gz"	"ftp://ftp.ncbi.nlm.nih.gov/geo/samples/GSM481nnn/GSM481104/suppl/GSM481104_OSN18-A-rep1-Green.txt.gz"	"ftp://ftp.ncbi.nlm.nih.gov/geo/samples/GSM481nnn/GSM481105/suppl/GSM481105_OSN18-B-rep2-Green.txt.gz"	"ftp://ftp.ncbi.nlm.nih.gov/geo/samples/GSM481nnn/GSM481106/suppl/GSM481106_OSN19-Green.txt.gz"	"ftp://ftp.ncbi.nlm.nih.gov/geo/samples/GSM481nnn/GSM481107/suppl/GSM481107_OSN20-A-rep1-Green.txt.gz"	"ftp://ftp.ncbi.nlm.nih.gov/geo/samples/GSM481nnn/GSM481108/suppl/GSM481108_OSN20-B-rep2-Green.txt.gz"	"ftp://ftp.ncbi.nlm.nih.gov/geo/samples/GSM481nnn/GSM481109/suppl/GSM481109_OSR21-A-rep1-Green.txt.gz"	"ftp://ftp.ncbi.nlm.nih.gov/geo/samples/GSM481nnn/GSM481110/suppl/GSM481110_OSR21-B-rep2-Green.txt.gz"	"ftp://ftp.ncbi.nlm.nih.gov/geo/samples/GSM481nnn/GSM481111/suppl/GSM481111_OSR22-A-rep1-Green.txt.gz"	"ftp://ftp.ncbi.nlm.nih.gov/geo/samples/GSM481nnn/GSM481112/suppl/GSM481112_OSR22-B-rep2-Green.txt.gz"	"ftp://ftp.ncbi.nlm.nih.gov/geo/samples/GSM481nnn/GSM481113/suppl/GSM481113_OSN23-A-rep1-Green.txt.gz"	"ftp://ftp.ncbi.nlm.nih.gov/geo/samples/GSM481nnn/GSM481114/suppl/GSM481114_OSN23-B-rep2-Green.txt.gz"	"ftp://ftp.ncbi.nlm.nih.gov/geo/samples/GSM481nnn/GSM481115/suppl/GSM481115_NB03-rpt1-Green.txt.gz"	"ftp://ftp.ncbi.nlm.nih.gov/geo/samples/GSM481nnn/GSM481116/suppl/GSM481116_NB04-rpt2-Green.txt.gz"	"ftp://ftp.ncbi.nlm.nih.gov/geo/samples/GSM481nnn/GSM481117/suppl/GSM481117_NB06-rpt3-Green.txt.gz"	"ftp://ftp.ncbi.nlm.nih.gov/geo/samples/GSM481nnn/GSM481118/suppl/GSM481118_NB08-rpt4-Green.txt.gz"	"ftp://ftp.ncbi.nlm.nih.gov/geo/samples/GSM481nnn/GSM481119/suppl/GSM481119_NB09-rpt5-Green.txt.gz"
!Sample_supplementary_file	"ftp://ftp.ncbi.nlm.nih.gov/geo/samples/GSM481nnn/GSM481071/suppl/GSM481071_OSN1-A-rep1-Red.txt.gz"	"ftp://ftp.ncbi.nlm.nih.gov/geo/samples/GSM481nnn/GSM481072/suppl/GSM481072_OSN1-B-rep2-Red.txt.gz"	"ftp://ftp.ncbi.nlm.nih.gov/geo/samples/GSM481nnn/GSM481073/suppl/GSM481073_OSN2-A-rep1-Red.txt.gz"	"ftp://ftp.ncbi.nlm.nih.gov/geo/samples/GSM481nnn/GSM481074/suppl/GSM481074_OSN2-B-rep2-Red.txt.gz"	"ftp://ftp.ncbi.nlm.nih.gov/geo/samples/GSM481nnn/GSM481075/suppl/GSM481075_OSN3-A-rep1-Red.txt.gz"	"ftp://ftp.ncbi.nlm.nih.gov/geo/samples/GSM481nnn/GSM481076/suppl/GSM481076_OSN3-B-rep2-Red.txt.gz"	"ftp://ftp.ncbi.nlm.nih.gov/geo/samples/GSM481nnn/GSM481077/suppl/GSM481077_OSN4-A-rep1-Red.txt.gz"	"ftp://ftp.ncbi.nlm.nih.gov/geo/samples/GSM481nnn/GSM481078/suppl/GSM481078_OSN4-B-rep2-Red.txt.gz"	"ftp://ftp.ncbi.nlm.nih.gov/geo/samples/GSM481nnn/GSM481079/suppl/GSM481079_OSN5-A-rep1-Red.txt.gz"	"ftp://ftp.ncbi.nlm.nih.gov/geo/samples/GSM481nnn/GSM481080/suppl/GSM481080_OSN5-B-rep2-Red.txt.gz"	"ftp://ftp.ncbi.nlm.nih.gov/geo/samples/GSM481nnn/GSM481081/suppl/GSM481081_OSN6-A-rep1-Red.txt.gz"	"ftp://ftp.ncbi.nlm.nih.gov/geo/samples/GSM481nnn/GSM481082/suppl/GSM481082_OSN6-B-rep2-Red.txt.gz"	"ftp://ftp.ncbi.nlm.nih.gov/geo/samples/GSM481nnn/GSM481083/suppl/GSM481083_OSN7-Red.txt.gz"	"ftp://ftp.ncbi.nlm.nih.gov/geo/samples/GSM481nnn/GSM481084/suppl/GSM481084_OSU8-A-rep1-Red.txt.gz"	"ftp://ftp.ncbi.nlm.nih.gov/geo/samples/GSM481nnn/GSM481085/suppl/GSM481085_OSU8-B-rep2-Red.txt.gz"	"ftp://ftp.ncbi.nlm.nih.gov/geo/samples/GSM481nnn/GSM481086/suppl/GSM481086_OSR9-A-rep1-Red.txt.gz"	"ftp://ftp.ncbi.nlm.nih.gov/geo/samples/GSM481nnn/GSM481087/suppl/GSM481087_OSR9-B-rep2-Red.txt.gz"	"ftp://ftp.ncbi.nlm.nih.gov/geo/samples/GSM481nnn/GSM481088/suppl/GSM481088_OSN10-A-rep1-Red.txt.gz"	"ftp://ftp.ncbi.nlm.nih.gov/geo/samples/GSM481nnn/GSM481089/suppl/GSM481089_OSN10-B-rep2-Red.txt.gz"	"ftp://ftp.ncbi.nlm.nih.gov/geo/samples/GSM481nnn/GSM481090/suppl/GSM481090_OSN11-A-rep1-Red.txt.gz"	"ftp://ftp.ncbi.nlm.nih.gov/geo/samples/GSM481nnn/GSM481091/suppl/GSM481091_OSN11-B-rep2-Red.txt.gz"	"ftp://ftp.ncbi.nlm.nih.gov/geo/samples/GSM481nnn/GSM481092/suppl/GSM481092_OSR12-A-rep1-Red.txt.gz"	"ftp://ftp.ncbi.nlm.nih.gov/geo/samples/GSM481nnn/GSM481093/suppl/GSM481093_OSR12-B-rep2-Red.txt.gz"	"ftp://ftp.ncbi.nlm.nih.gov/geo/samples/GSM481nnn/GSM481094/suppl/GSM481094_OSN13-A-rep1-Red.txt.gz"	"ftp://ftp.ncbi.nlm.nih.gov/geo/samples/GSM481nnn/GSM481095/suppl/GSM481095_OSN13-B-rep2-Red.txt.gz"	"ftp://ftp.ncbi.nlm.nih.gov/geo/samples/GSM481nnn/GSM481096/suppl/GSM481096_OSN14-A-rep1-Red.txt.gz"	"ftp://ftp.ncbi.nlm.nih.gov/geo/samples/GSM481nnn/GSM481097/suppl/GSM481097_OSN14-B-rep2-Red.txt.gz"	"ftp://ftp.ncbi.nlm.nih.gov/geo/samples/GSM481nnn/GSM481098/suppl/GSM481098_OSN15-A-rep1-Red.txt.gz"	"ftp://ftp.ncbi.nlm.nih.gov/geo/samples/GSM481nnn/GSM481099/suppl/GSM481099_OSN15-B-rep2-Red.txt.gz"	"ftp://ftp.ncbi.nlm.nih.gov/geo/samples/GSM481nnn/GSM481100/suppl/GSM481100_OSN16-A-rep1-Red.txt.gz"	"ftp://ftp.ncbi.nlm.nih.gov/geo/samples/GSM481nnn/GSM481101/suppl/GSM481101_OSN16-B-rep2-Red.txt.gz"	"ftp://ftp.ncbi.nlm.nih.gov/geo/samples/GSM481nnn/GSM481102/suppl/GSM481102_OSR17-A-rep1-Red.txt.gz"	"ftp://ftp.ncbi.nlm.nih.gov/geo/samples/GSM481nnn/GSM481103/suppl/GSM481103_OSR17-B-rep2-Red.txt.gz"	"ftp://ftp.ncbi.nlm.nih.gov/geo/samples/GSM481nnn/GSM481104/suppl/GSM481104_OSN18-A-rep1-Red.txt.gz"	"ftp://ftp.ncbi.nlm.nih.gov/geo/samples/GSM481nnn/GSM481105/suppl/GSM481105_OSN18-B-rep2-Red.txt.gz"	"ftp://ftp.ncbi.nlm.nih.gov/geo/samples/GSM481nnn/GSM481106/suppl/GSM481106_OSN19-Red.txt.gz"	"ftp://ftp.ncbi.nlm.nih.gov/geo/samples/GSM481nnn/GSM481107/suppl/GSM481107_OSN20-A-rep1-Red.txt.gz"	"ftp://ftp.ncbi.nlm.nih.gov/geo/samples/GSM481nnn/GSM481108/suppl/GSM481108_OSN20-B-rep2-Red.txt.gz"	"ftp://ftp.ncbi.nlm.nih.gov/geo/samples/GSM481nnn/GSM481109/suppl/GSM481109_OSR21-A-rep1-Red.txt.gz"	"ftp://ftp.ncbi.nlm.nih.gov/geo/samples/GSM481nnn/GSM481110/suppl/GSM481110_OSR21-B-rep2-Red.txt.gz"	"ftp://ftp.ncbi.nlm.nih.gov/geo/samples/GSM481nnn/GSM481111/suppl/GSM481111_OSR22-A-rep1-Red.txt.gz"	"ftp://ftp.ncbi.nlm.nih.gov/geo/samples/GSM481nnn/GSM481112/suppl/GSM481112_OSR22-B-rep2-Red.txt.gz"	"ftp://ftp.ncbi.nlm.nih.gov/geo/samples/GSM481nnn/GSM481113/suppl/GSM481113_OSN23-A-rep1-Red.txt.gz"	"ftp://ftp.ncbi.nlm.nih.gov/geo/samples/GSM481nnn/GSM481114/suppl/GSM481114_OSN23-B-rep2-Red.txt.gz"	"ftp://ftp.ncbi.nlm.nih.gov/geo/samples/GSM481nnn/GSM481115/suppl/GSM481115_NB03-rpt1-Red.txt.gz"	"ftp://ftp.ncbi.nlm.nih.gov/geo/samples/GSM481nnn/GSM481116/suppl/GSM481116_NB04-rpt2-Red.txt.gz"	"ftp://ftp.ncbi.nlm.nih.gov/geo/samples/GSM481nnn/GSM481117/suppl/GSM481117_NB06-rpt3-Red.txt.gz"	"ftp://ftp.ncbi.nlm.nih.gov/geo/samples/GSM481nnn/GSM481118/suppl/GSM481118_NB08-rpt4-Red.txt.gz"	"ftp://ftp.ncbi.nlm.nih.gov/geo/samples/GSM481nnn/GSM481119/suppl/GSM481119_NB09-rpt5-Red.txt.gz"
!Sample_data_row_count	"41059"	"41059"	"41059"	"41059"	"41059"	"41059"	"41059"	"41059"	"41059"	"41059"	"41059"	"41059"	"41059"	"41059"	"41059"	"41059"	"41059"	"41059"	"41059"	"41059"	"41059"	"41059"	"41059"	"41059"	"41059"	"41059"	"41059"	"41059"	"41059"	"41059"	"41059"	"41059"	"41059"	"41059"	"41059"	"41059"	"41059"	"41059"	"41059"	"41059"	"41059"	"41059"	"41059"	"41059"	"41059"	"41059"	"41059"	"41059"	"41059"
!series_matrix_table_begin
"ID_REF"	"GSM481071"	"GSM481072"	"GSM481073"	"GSM481074"	"GSM481075"	"GSM481076"	"GSM481077"	"GSM481078"	"GSM481079"	"GSM481080"	"GSM481081"	"GSM481082"	"GSM481083"	"GSM481084"	"GSM481085"	"GSM481086"	"GSM481087"	"GSM481088"	"GSM481089"	"GSM481090"	"GSM481091"	"GSM481092"	"GSM481093"	"GSM481094"	"GSM481095"	"GSM481096"	"GSM481097"	"GSM481098"	"GSM481099"	"GSM481100"	"GSM481101"	"GSM481102"	"GSM481103"	"GSM481104"	"GSM481105"	"GSM481106"	"GSM481107"	"GSM481108"	"GSM481109"	"GSM481110"	"GSM481111"	"GSM481112"	"GSM481113"	"GSM481114"	"GSM481115"	"GSM481116"	"GSM481117"	"GSM481118"	"GSM481119"
"(+)E1A_r60_1"	-0.17061615	0.34013796	-0.03776884	0.4926982	0.18032837	0.08609009	-0.10254955	0.03395796	-0.15861702	0.10909176	0.13890266	0.2537117	-0.17228413	-0.072649956	0.003778458	-0.006736755	-0.00261879	-0.107738495	-0.043513775	-0.10623169	0.046071053	-0.08906555	0.040601254	-0.19997549	0.1372056	0.3224511	0.05854702	0.24078417	0.12186861	-0.20259666	8.26E-04	-0.029454708	0.007578373	-0.13101292	0.066553116	-0.14998531	-0.065722466	0.2523718	-0.086586	0.0833745	-0.19573212	0.08812332	-0.02523613	0	0.042634487	0.015792847	-0.059713364	-0.038449287	-0.005249977
"(+)E1A_r60_3"	0.512373	0.7100525	-0.28355026	0.8193388	0.25718784	-4.63E-04	-0.34915733	-0.3840003	0.03747177	0.3738432	-0.3549199	0.7812395	-0.32545948	-0.21216202	-0.07645655	-0.22647858	-0.27934742	-0.2661686	-0.24052525	-0.22679329	-0.36784458	-0.3971138	0.5444031	0.18495941	0.46141338	0.9361696	0.38577223	0.28419113	0.49308014	0.23417568	0.2931552	-1.016015	0.05861187	0.39313698	0.90024614	-0.46695614	-0.49315357	0.34192276	-0.13892937	-0.2819767	0.17045975	0.4342184	-1.1800289	0	0.9443226	0.4241438	-0.2999506	-0.08606911	-0.29052162
"(+)E1A_r60_a104"	0.014639854	0.09311485	-0.062952995	0.32037354	0.14246178	0.24227715	-0.054480553	0.02896452	0.017601967	0.031117916	0.017385006	-0.017947197	0.19051647	0.057709694	-0.047581673	0.036153793	-0.03872013	-0.034855843	0.017433167	0.20007133	-0.34667587	-0.027384758	-0.098781586	-0.05581951	-0.24223852	0.32459974	0.091961384	-0.061784267	-0.15069628	-0.08686161	-0.31228018	-0.35406494	0.236063	0	-0.07237625	0.3028698	-0.11936283	-0.07059765	-0.02083683	0.06400156	-0.054422855	-0.051297665	-0.012683868	0.047023773	-0.060779095	0.32960415	0.42512798	0.23451471	0.15847158
"(+)E1A_r60_a107"	0.5544586	0.01220417	-0.41353416	0.31582832	0.4199381	-0.003201485	0	-0.00731945	0.30622768	-0.32462215	-0.27853727	0.20765781	-0.7626333	-0.4290161	-0.5450802	-0.65798664	-0.72134686	0.37387753	-0.15077877	-0.03748417	-0.15302277	-0.32186794	1.4628186	0.40551567	0.35837746	1.2262611	0.6157894	0.4011984	0.58383226	0.70184517	0.58297014	-1.6533961	-0.6062193	0.49306393	0.6091852	-0.35848904	-0.5355196	0.38415432	0.33728313	-0.72286606	0.42814922	0.5559788	-1.5759907	-0.3438015	1.122129	0.28363514	-0.24379969	-0.24301338	-0.18161869
"(+)E1A_r60_a135"	-0.14074898	0.38475323	-0.03576994	0.34386826	0.27078676	0.19552231	-0.082987785	0.014183998	-0.07282734	0.1823368	0.006369591	0.21932173	-0.11857414	-0.07099056	-0.06079769	-0.04432392	-0.02308464	-0.05396843	0.007135391	-0.050807	-0.12602472	-0.08800793	0	-0.07276726	0.11388588	0.27278662	0.06259823	0.018435955	0.019624233	-0.1511116	0.040953636	-0.039343357	0.03276062	-0.11892891	0.019723892	-0.019385338	-0.1255207	0.1765256	-0.032115936	0.013362408	-0.050303936	0.034388065	-0.04886818	-0.008031845	-0.056499004	0.119948864	0.009468079	0.0280509	0.020947456
"(+)E1A_r60_a20"	0.12998676	0.8597498	-0.39214373	0.9927616	0.374938	0.3552475	-0.4205618	-0.27764702	-0.31325817	0.42099953	-0.60929346	0.75691605	-0.34801006	-0.24928856	-0.20880985	-0.45822906	-0.53763676	-0.3678608	-0.25490236	-0.4335165	-0.2320528	-0.43575	0.6666198	0.13491869	0.27103138	0.86892796	0.27529573	0.38856936	0.44515276	-0.10302448	0.29417515	-0.92464495	-0.37836218	0	0.982883	-0.4180498	-0.53100395	0.6043439	-0.103899	-0.35454893	0.112244606	0.42119932	-0.93096304	-0.28385973	0.7050829	0.28692436	0.06707382	0.67291737	0.12024593
"(+)E1A_r60_a22"	-0.044636726	0.6150751	-0.16381359	0.7873373	0.30985546	0.3072405	-0.13965416	0.13722086	-0.05907917	0.64587307	-0.28095293	0.46854973	-0.15818119	-0.16574764	-0.2789693	-0.01636982	-0.07126188	-0.052007675	0.07640791	-0.26468658	-0.35115623	-0.10748768	0.32086086	-0.11353397	0.1793871	0.506444	0.115305424	-0.032707214	0.16122866	-0.15223694	0.07613468	-0.23596	0.11282921	0	0.46616602	-0.03712082	-0.19503117	0.41466284	-0.012366295	-0.06719971	-0.1369443	0.37346077	-0.4808283	0.18101025	0.61216545	0.37941313	0.4016366	0.52844095	0.20896244
"(+)E1A_r60_a9"	0.002409935	1.1315455	-0.18346071	1.0524416	0.5008893	0.22037363	-0.16539764	-0.054855824	-0.1207571	0.62050533	-0.6372485	0.79876804	-0.14609241	-0.1015234	0.030439854	-0.12677002	-0.10194731	-0.072898865	-0.03303814	0.06085682	-0.11834288	-0.12552357	0.13049316	-0.008473873	0.37521696	1.1128564	0.1991806	0.2423377	0.1604662	-0.17107868	0	-0.32080173	0.003248215	-0.06628609	0.15001106	-0.07832718	-0.29758263	0.51267767	-0.0877161	-0.05423069	-0.00346756	0.08648682	-0.1385436	-0.061237812	0.26380444	0.27653265	0.10430622	0.22831345	0.15051937
"(+)E1A_r60_a97"	-0.13637543	0.36608982	-0.1330452	0.43610764	0.4407878	0.27461958	-0.04644966	-0.07484913	-0.051828384	0.6169076	0.04709339	0.2618394	-0.17039585	-0.005277634	-0.022201538	-0.09862614	-0.11182308	-0.08729458	-0.025641441	-0.09195614	0.097219944	-0.086969376	0.015263557	-0.04498577	0.015100956	0.2468028	0.18216991	0.13695002	0.028954983	-0.083330154	0.08592987	-0.17877197	0	-0.06654358	0.2504959	0.049329758	-0.14753437	0.24815369	-0.026085854	-0.08522892	-0.058508396	0.07194233	-0.17627954	-0.03638029	0.21423721	0.36286783	0.020134449	0.074994564	0.100290775
"(+)E1A_r60_n11"	-0.011256218	0.67947674	-0.13664532	0.9355545	0.42200947	0.30616856	-0.12845135	0.021191597	-0.012911797	0.6396303	0.073087215	0.402524	-0.16594505	-0.13197613	-0.074551105	-0.08486366	-0.11813831	-0.033504486	0.025428295	0.064614296	-0.16960573	-0.13629246	0.07607269	-0.04153347	0.31674862	0.65131855	0.16804838	0.21445799	0.16112947	-0.14640427	0.07268906	-0.12871265	-0.082074165	-0.030898094	0.15410185	0.054569244	-0.23766708	0.4149704	-0.06623268	0.05803919	-0.035120964	0	-0.15453243	-0.012120247	0.22457123	0.4660282	-0.05399847	0.013497353	-0.00662756
"(+)E1A_r60_n9"	-0.12442303	0.24460268	-0.08395004	0.6110449	0.24905157	0.290102	-0.05205536	0.10963631	-0.023924828	0.740963	-0.028678894	0.4436803	0	-0.029818535	-0.105036736	-0.015564919	0.03328991	-0.0756073	-0.007804394	-0.001153469	0.091612816	-0.082289696	-0.011696816	-0.090722084	-0.14786005	0.19552279	0.37193155	0.08385086	-0.032866955	-0.14888573	-0.063447	-0.26940203	0.099862576	-0.1032753	0.1504097	0.17162037	-0.101130486	0.20256615	0.026215553	0.023770332	-0.09305334	0.1802702	-0.1164341	0.07109833	0.41770506	0.40492344	-0.016207695	0.002019882	0.0488739
"(+)eQC-00"	-6.2679615	1.0951476	-5.0490465	1.068636	-0.007162094	1.5312905	-3.2530565	1.9001937	-4.666605	1.3680525	-11.957496	1.1567221	-5.431839	-5.0991497	1.3825755	0.25245667	0.9838948	-4.342226	0.3421836	0	1.7871809	-3.729725	1.3764086	-7.3908515	1.0304351	-0.13958883	1.1151547	-0.8103132	0.935205	-6.6269064	1.7579212	0.948462	0.78695536	-4.3466816	2.151091	-4.560335	-5.330901	1.9435697	0.23656464	-0.030381203	-7.456108	2.5725617	-0.7092414	1.4167094	-0.25692415	0.22582817	-0.2942314	-0.15736341	-0.3201213
"(+)eQC-01"	-6.478596	0.8161206	-5.259272	0.88009787	-0.24385309	1.2150784	-3.5016685	1.4871116	-4.989329	1.0588202	-12.180666	0.83283186	-5.671904	-5.3579497	1.0900216	0.05139017	0.6862426	-4.58118	0.29438782	-0.06733751	1.4166589	-4.0046706	1.0975356	-7.4905815	0.7025418	-0.36261797	0.8357029	-1.0536218	0.6118622	-6.7353873	1.4816489	0.6428375	0.6220069	-4.639608	1.9079213	-4.824387	-5.6485	1.7119303	0.06172037	0.36247635	-7.5675473	2.2911978	-0.963377	1.1949282	-0.52595043	0	-0.5718131	-0.40787792	-0.5166092
"(+)eQC-02"	-6.348433	0.8610239	-5.237963	0.8585458	-0.29399872	1.2688646	-3.4479423	1.6585922	-4.894874	1.2085981	-12.160698	0.86237097	-5.5322967	-5.3096194	1.1392808	0.08660555	0.7648287	-4.5248837	0.41852522	-0.10245371	1.6109347	-3.9657702	1.2634702	-7.509663	0.7397394	-0.35676146	0.9893918	-1.0165272	0.650929	-6.7507386	1.5118065	0.6654167	0.4824729	-4.6311564	2.0276475	-4.7965865	-5.6434207	1.761034	0.1002202	0.42050123	-7.5826507	2.348826	-0.890996	1.1977959	-0.4803114	0	-0.5179877	-0.4021182	-0.51150084
"(+)eQC-03"	-6.3862834	0.8732271	-5.3472686	0.86555624	-0.20810986	1.3272257	-3.4535356	1.654005	-4.9118953	1.1887255	-12.148624	0.9110217	-5.65496	-5.299256	1.1631217	0.039129734	0.73694706	-4.514544	0.37765026	-0.09531164	1.5130916	-3.981729	1.2702222	-7.511751	0.7843795	-0.29868078	0.84684515	-0.98456526	0.72675467	-6.8216558	1.5387163	0.8077531	0.54419994	-4.5749497	2.0606809	-4.79728	-5.552918	1.7986073	0.120206356	0.38996172	-7.5559545	2.4098878	-0.93925095	1.2746611	-0.50438213	0	-0.5526271	-0.38459015	-0.4491186
"(+)eQC-04"	-6.486148	0.865726	-5.3482914	0.8661413	-0.39580393	1.396863	-3.4659863	1.5881739	-4.948621	1.113245	-12.146314	0.88007927	-5.619302	-5.3316345	1.1799846	0.08769703	0.72031975	-4.5667686	0.14795494	-0.12035847	1.4674706	-3.9400673	1.2437105	-7.5707912	0.7085929	-0.37254524	0.9519663	-1.0233722	0.65856934	-6.7835245	1.4696503	0.72710085	0.61549807	-4.619315	2.0312996	-4.788494	-5.6100893	1.7918997	0	0.11199856	-7.658585	2.372285	-1.0514922	1.3470397	-0.5187526	0.004962921	-0.5364504	-0.43003988	-0.5181341
"(+)eQC-05"	-6.490405	0.885344	-5.324053	0.9422927	-0.450768	1.2366481	-3.4991283	1.5599861	-4.9198914	1.0918651	-12.184059	0.85829973	-5.5901947	-5.3408747	1.1079078	0.06563759	0.70198774	-4.594103	0.4028983	-0.13089466	1.586432	-3.991847	1.1832185	-7.5474906	0.7152958	-0.3523183	1.1974831	-1.0791035	0.64650774	-6.677435	1.50312	0.61250687	0.50932217	-4.614897	2.047552	-4.783633	-5.576312	1.774663	0.07038593	0.37045956	-7.5922093	2.3507652	-0.97441006	1.2290392	-0.52974415	0	-0.61401033	-0.5771208	-0.5248575
"(+)eQC-06"	-6.3600693	0.9395795	-5.380039	0.96830416	-0.23011589	1.328558	-3.5089293	1.5109057	-4.7676125	0.9063182	-12.112241	0.9807596	-5.580286	-5.3151855	1.2250934	0.062179565	0.729465	-4.5036573	0.29096746	-0.003350258	1.6499128	-3.9863787	1.2888432	-7.377413	0.795413	-0.27811193	1.0011868	-0.9705415	0.7497306	-6.764908	1.6096187	0.7890258	0.53270054	-4.6417837	1.9112282	-4.76245	-5.5327015	1.8470678	0	0.09266186	-7.425769	2.4566164	-0.78992414	1.2177749	-0.43816233	0.10023594	-0.4732828	-0.33072233	-0.45800018
"(+)eQC-07"	-6.4204073	0.8100457	-5.2713184	0.84876394	-0.4004202	1.3051	-3.4650154	1.5239596	-4.9584618	1.0995746	-12.226783	0.7874217	-5.5804033	-5.318486	1.1633468	0.03125763	0.66182375	-4.6205263	0.33130312	0.036546707	1.602943	-3.9969492	1.1875916	-7.5162926	0.68909216	-0.40941572	0.8893714	-1.071558	0.6132431	-6.852783	1.581666	0.62567043	0.49695253	-4.582795	1.9872394	-4.752798	-5.6508045	1.7160683	0	0.41948938	-7.5635576	2.3262897	-1.0749106	1.2513976	-0.6288438	-0.021483898	-0.6280203	-0.54353714	-0.572927
"(+)eQC-08"	-6.4409857	0.88476896	-5.3613977	0.92211723	-0.26210642	1.3544459	-3.5091047	1.5654664	-4.8959446	1.0653872	-12.159717	0.89352894	-5.6787806	-5.366106	1.1969132	0.004244804	0.7644644	-4.570342	0.1968255	-0.16937733	1.6103306	-4.0069876	1.1493015	-7.5821123	0.7329016	-0.28583145	1.095365	-1.0148883	0.6435981	-6.7915735	1.5841079	0.6509137	0.633904	-4.6753845	2.0861945	-4.8314495	-5.6233273	1.7731142	0	0.16508818	-7.6455045	2.3844733	-1.0133314	1.3357534	-0.52617455	0.00403738	-0.6193552	-0.47028732	-0.43117
"(+)eQC-09"	-6.3568707	0.9397521	-5.30408	1.0078597	-0.20541334	1.4313631	-3.4477215	1.7596779	-4.8679543	1.2564011	-12.074592	1.0033469	-5.6232176	-5.230304	1.2606177	0.13447666	0.7881961	-4.50041	0.2240634	-0.064736366	1.6248684	-3.92698	1.280931	-7.485388	0.8617606	-0.4263525	0.93365765	-1.0560055	0.77578306	-6.708042	1.6732588	0.8206186	0.57231903	-4.616062	2.2113957	-4.753372	-5.486843	1.8952923	0	0.31619167	-7.5414004	2.5390859	-1.0471921	1.4563375	-0.34753227	0.067501545	-0.5549855	-0.34116554	-0.46592903
"(+)eQC-10"	-6.4547215	0.93740225	-5.3583994	0.99598503	-0.27890635	1.4929061	-3.4146023	1.6866479	-4.959839	1.2685189	-12.088243	0.9336114	-5.629387	-5.2892256	1.2680063	0.04732132	0.81087637	-4.5716743	0.3747859	-0.08128834	1.6089978	-3.9683075	1.3763313	-7.5388484	0.7885895	-0.29514217	0.99911594	-0.9908953	0.7289071	-6.7201843	1.6656537	0.6080184	0.5801239	-4.628475	2.289198	-4.796221	-5.628579	1.8594046	0	0.2663412	-7.629782	2.5843525	-1.2023587	1.586226	-0.46711636	0.03410101	-0.5657158	-0.39974833	-0.43110514
"(+)eQC-11"	-6.4642844	0.900753	-5.29437	1.0171866	-0.2754445	1.3921914	-3.5126023	1.6681972	-5.0266376	1.2798662	-12.178106	0.90179014	-5.7090487	-5.376682	1.2202687	0.04954672	0.74140406	-4.6201577	0.31045055	-0.03630066	1.6856956	-4.0090756	1.3384128	-7.605843	0.77713585	-0.4716344	0.9528742	-1.1398029	0.73706007	-6.775986	1.6908693	0.7266979	0.5469861	-4.689566	2.2107697	-4.8348403	-5.672278	1.8731813	0.009029865	0.28929043	-7.6018577	2.6087017	-0.95824003	1.2290311	-0.50068474	0	-0.5523844	-0.47683716	-0.5609064
"(+)eQC-12"	-6.5163403	0.98057795	-5.4125795	1.0215225	-0.42587852	1.3958621	-3.5236998	1.7835073	-4.978306	1.3041992	-12.1964	1.0129085	-5.7488375	-5.4007826	1.277699	0.024151802	0.7934089	-4.6079903	0.34182262	-0.1098423	1.7856717	-4.0037518	1.4053631	-7.564737	0.82253647	-0.37654018	0.9521251	-1.1024098	0.7810068	-6.7857056	1.7261095	0.7225952	0.5767274	-4.697342	2.2473192	-4.827482	-5.631157	1.9744372	0.016234398	0.22249174	-7.600634	2.6487803	-1.0220952	1.3075185	-0.52285576	0	-0.6043811	-0.5194888	-0.5390458
"(+)eQC-13"	-6.4203453	1.0546465	-5.439686	0.9839735	-0.21129608	1.5145631	-3.5208483	1.8519673	-4.914528	1.3622441	-12.0661335	1.0335946	-5.627969	-5.3166666	1.3049712	0	0.84891605	-4.5499353	0.34285116	-0.12248182	1.658071	-3.9924383	1.4234934	-7.627282	0.89001036	-0.3557806	1.0491433	-0.9564109	0.8229685	-6.7484846	1.6934209	0.75003767	0.57500696	-4.607709	2.2363544	-4.7884655	-5.584546	1.9431248	0.09126854	0.09112263	-7.7030272	2.5650086	-1.100935	1.5818367	-0.45828533	0.121059895	-0.545733	-0.3930211	-0.39935398
"(+)eQC-14"	-6.39125	0.92708445	-5.350429	1.0863576	-0.2844534	1.3938713	-3.465674	1.8181252	-4.8943133	1.3226056	-12.107969	0.976326	-5.750712	-5.381372	1.256021	0.07323313	0.83843327	-4.599602	0.3276763	-0.112854004	1.7850246	-4.0229573	1.4746866	-7.5199265	0.80546474	-0.4380989	0.98791504	-1.0925107	0.776772	-6.6898456	1.816442	0.775743	0.5748153	-4.676865	2.3484297	-4.8603578	-5.5984397	1.986784	0.055980206	0.30961418	-7.5711985	2.6418118	-0.9465561	1.2755728	-0.5204458	0	-0.55257607	-0.43607616	-0.44216537
"(+)eQC-15"	-6.48037	0.8942852	-5.337708	0.9368901	-0.4043765	1.3705721	-3.5697436	1.5944495	-4.98589	1.2278128	-11.646494	0.9055953	-5.7089915	-5.3851237	1.2124381	0.006471157	0.7588477	-4.6119113	0.2841215	-0.13872814	1.6791272	-4.0099034	1.3312912	-7.6379614	0.7433696	-0.4724822	0.9911828	-1.1058211	0.6943922	-6.833218	1.6693859	0.7196803	0.5921173	-4.683165	2.139988	-4.8584123	-5.635238	1.8738027	0.06261492	0.29562378	-7.6643867	2.6223397	-1.0860095	1.3587136	-0.43674278	0	-0.6261387	-0.42637634	-0.5851331
"(+)eQC-16"	-6.4342036	0.9601507	-5.2945037	1.0859799	-0.31505728	1.4723954	-3.499268	1.717238	-4.950108	1.2528186	-12.133873	0.94420624	-5.64078	-5.1850305	1.2938895	0.1501069	0.8077121	-4.5503507	0.2991848	-0.05812025	1.65133	-3.984877	1.3529215	-7.670841	0.81489897	-0.48363066	0.8861809	-1.1071577	0.7664795	-6.7796683	1.7631612	0.8096986	0.6358237	-4.6337667	2.2173405	-4.8394065	-5.5988946	1.9172091	0.06958628	0.26347113	-7.7014537	2.5893111	-0.94826126	1.3041315	-0.43715048	0	-0.6017294	-0.42552328	-0.5456672
"(+)eQC-17"	-6.4022245	0.97369766	-5.4452076	1.1048069	-0.35126925	1.5186052	-3.4669142	1.8188682	-4.87047	1.3924899	-12.077114	1.0161405	-5.584982	-5.210739	1.3341584	0.06660271	0.8471017	-4.495617	0.41494083	-0.093550205	1.8897834	-3.9553022	1.5938606	-7.4782996	0.9226146	-0.29710197	1.183497	-1.0634842	0.84705734	-6.7711535	1.8056507	0.8583498	0.799901	-4.6278105	2.3794918	-4.751952	-5.5192137	2.0737853	0	0.21306181	-7.4891334	2.6508794	-0.8433852	1.3048892	-0.44059277	0.1155777	-0.10999775	-0.25712204	-0.28940916
"(+)eQC-18"	-6.383818	0.9152713	-5.2780576	1.1005197	-0.34299755	1.5941644	-3.3916993	2.0378876	-4.8782525	1.3235316	-12.110725	1.0004101	-5.6313815	-5.2757955	1.3545952	0.10135031	0.918622	-4.514116	0.5375047	-0.10220623	1.8713751	-3.9467874	1.4378285	-7.574104	0.9090123	-0.4137354	1.017858	-1.0757709	0.85806704	-6.7156787	1.9774656	0.800107	0.63178205	-4.585139	2.3294287	-4.7453322	-5.54409	2.021182	0.12306738	0.4029112	-7.669988	2.6901016	-0.9979067	1.3867722	-0.6678381	0	-0.6453123	-0.49217606	-0.55756426
"(+)eQC-19"	-6.4907117	0.97003365	-5.352017	1.0880203	-0.39780855	1.5184503	-3.4886584	2.0222101	-4.92569	1.3305407	-12.145197	0.97886944	-5.7000356	-5.3590446	1.3117938	0.013484478	0.869668	-4.545857	0.40362835	-0.121114254	1.7596412	-4.0013623	1.4548635	-7.698397	0.8251009	-0.47436953	1.0626473	-1.125639	0.7899108	-6.723825	1.8893619	0.8160825	0.6109061	-4.6648755	2.3714213	-4.848945	-5.5995183	1.9940591	0.013234615	0.4063897	-7.7563953	2.7101078	-1.0763702	1.4209642	-0.6054306	0	-0.64091635	-0.54850626	-0.568048
"(+)eQC-20"	-6.4229755	0.9711771	-5.266097	0.9522095	-0.31795454	1.453361	-3.4807005	1.7416267	-4.8765764	1.2979126	-12.162832	0.9723911	-5.5925446	-5.247715	1.289134	0.1850195	0.8137994	-4.551016	0.34169197	-0.007800579	1.8431678	-4.0004196	1.3404703	-7.6029105	0.828948	-0.36465454	1.1177831	-1.2047753	0.7871089	-6.7123775	1.7231774	0.8960614	0.6570854	-4.5983047	2.2482576	-4.7798157	-5.542033	1.9324918	0.014433861	0.14164734	-7.6815023	2.5886083	-1.0096483	1.3564177	-0.47431564	0	-0.5357032	-0.40340376	-0.5332966
"(+)eQC-21"	-6.4061737	1.0191083	-5.291671	1.1554852	-0.43895578	1.5447254	-3.4582691	2.0364704	-4.9476757	1.3411026	-12.104042	1.0198865	-5.6851883	-5.2452765	1.3843117	0.19524574	0.9330964	-4.569807	0.49974155	-0.06279898	1.8836498	-3.9790306	1.5636969	-7.5122943	0.86701393	-0.4474411	1.2123723	-1.0892563	0.8591733	-6.678808	1.9553967	0.8024783	0.78617144	-4.606455	2.4561892	-4.8407116	-5.5656824	2.0692034	0.1123333	0.3152256	-7.5656877	2.751544	-1.0859222	1.5074825	-0.5433054	0	-0.600636	-0.5318651	-0.51616335
"(+)eQC-22"	-6.3816543	0.93192434	-5.304703	1.0066628	-0.4321761	1.5005007	-3.4671311	1.8866725	-4.917665	1.3484259	-12.136484	1.0815005	-5.6674056	-5.264259	1.3582263	0.20934916	0.8773236	-4.5628676	0.40232182	-0.23177719	1.9376893	-3.9208379	1.5340056	-7.6512914	0.8665414	-0.47611237	1.0247679	-1.109839	0.8990588	-6.738647	1.863195	0.7807684	0.572525	-4.601402	2.3654437	-4.776299	-5.5311265	2.0809135	0.18415213	0.38706875	-7.6666093	2.7343788	-0.979579	1.3300877	-0.61037064	0	-0.5190449	-0.48036528	-0.5696144
"(+)eQC-23"	-6.42496	0.8535514	-5.2560472	0.96882296	-0.43514013	1.4397264	-3.552065	1.836555	-4.953825	1.2378087	-12.178572	0.9571452	-5.717866	-5.313141	1.2552409	0.10808849	0.89769316	-4.6567755	0.26563168	-0.21603632	1.7191176	-4.086378	1.4180474	-7.732534	0.7914133	-0.41437435	1.0027437	-1.1256337	0.77970076	-6.893837	1.7837272	0.7658572	0.58454704	-4.7267075	2.3631926	-4.88299	-5.6670322	2.0455732	0.033489227	0.26615906	-7.8002763	2.6921048	-1.1015668	1.3736444	-0.51413584	0	-0.46868753	-0.335577	-0.40054703
"(+)eQC-24"	-6.5440607	0.8810816	-5.5562115	0.92367315	-0.3553481	1.4571738	-3.5904026	1.8728185	-5.047366	1.1506343	-12.232905	0.8637867	-5.6995773	-5.2604265	1.2383671	0.06856632	0.80934095	-4.6906013	0.34865332	0.001962662	1.7281065	-4.128768	1.2720976	-7.5893583	0.7606058	-0.5002656	0.9021263	-1.2316709	0.65376997	-6.7923756	1.7292566	0.8122692	0.5612836	-4.7981224	2.2728767	-4.9538918	-5.7576914	1.8498116	0	0.42875957	-7.675251	2.5961242	-1.2847013	1.4077196	-0.62349653	-0.15344429	-0.7434082	-0.5396981	-0.62479067
"(+)eQC-25"	-6.381832	0.95103073	-5.334058	1.0619965	-0.4410076	1.6880646	-3.4660234	2.1352162	-4.8849506	1.3608966	-12.138848	0.992641	-5.604578	-5.267172	1.3516049	0.05507183	1.0000067	-4.565181	0.43678713	0	1.8915272	-3.9432154	1.5488601	-7.497737	0.92235374	-0.5897088	1.050725	-1.2121205	0.8430009	-6.7244987	1.9919515	0.8274431	0.6145444	-4.6433783	2.5278368	-4.7242374	-5.624584	2.0525465	0.06199646	0.53273726	-7.6042633	2.8853817	-1.2877436	1.5898142	-0.6664338	-0.0858345	-0.7642822	-0.63639593	-0.65888786
"(+)eQC-26"	-6.4195433	0.9955816	-5.345091	1.0438704	-0.29526615	1.6235237	-3.5060492	2.0565033	-4.9285803	1.3370976	-12.102629	0.9816661	-5.70214	-5.271858	1.383028	0.11476135	0.93981075	-4.5514374	0.4094119	-0.02903843	1.9295034	-4.026086	1.4606142	-7.5844507	0.9131098	-0.43307877	1.1163073	-1.082129	0.8266487	-6.8218603	1.9230661	0.93838453	0.6864505	-4.6718283	2.447682	-4.8714333	-5.5969934	2.068985	0.07676315	0.30568647	-7.653813	2.6995087	-1.0991712	1.5024228	-0.5898762	0	-0.52923393	-0.40471315	-0.40627813
"(+)eQC-27"	-6.509502	1.0255113	-5.375818	1.0290794	-0.36982298	1.6694117	-3.4943156	2.154643	-4.918284	1.4023137	-12.093552	1.0579777	-5.682692	-5.2620883	1.4205885	0.17720938	1.0925317	-4.5683255	0.46840715	0	1.9289389	-4.0199723	1.6277971	-7.619468	0.814765	-0.42649698	1.1242657	-1.1481576	0.8911271	-6.7343545	1.9915056	0.79167414	0.6806927	-4.667417	2.6651864	-4.8063483	-5.626755	2.1023993	0.03908682	0.38661098	-7.6885114	2.880425	-1.2200227	1.6518893	-0.5227113	-0.011746883	-0.60997486	-0.48640633	-0.5381217
"(+)eQC-28"	-6.3477035	1.0205493	-5.3122287	1.0735145	-0.39853382	1.6299076	-3.4519153	1.9834194	-4.9302135	1.3722949	-12.043697	1.007659	-5.6381354	-5.214398	1.4247599	0.062042713	1.0229416	-4.573589	0.4226904	-0.26095295	1.906066	-3.954226	1.549448	-7.5650773	0.8995509	-0.39306164	1.0470014	-1.1590972	0.8903465	-6.723965	1.9152198	0.9591689	0.6809926	-4.6341805	2.4169369	-4.818648	-5.5546117	2.029098	0.07949209	0.29473305	-7.619506	2.8092084	-1.1526427	1.6163316	-0.4976344	0	-0.6318979	-0.42587376	-0.4996686
"(+)eQC-29"	-6.4037795	1.043746	-5.38788	1.1960502	-0.4275589	1.6997976	-3.4693284	2.4458423	-4.8635163	1.5111985	-12.04216	1.1442337	-5.620588	-5.312124	1.459549	0.18032694	1.1684365	-4.553229	0.5521507	0	2.0854883	-3.962871	1.7072706	-7.5561743	0.9800887	-0.43945312	1.3325167	-1.1361842	1.025744	-6.739309	2.084247	0.86332273	0.74651957	-4.656216	2.7255783	-4.779367	-5.5512023	2.2663255	0.16556978	0.52389383	-7.618339	2.9916177	-0.96880865	1.4532762	-0.6068835	-0.00870657	-0.6281333	-0.50411034	-0.5732212
"(+)eQC-30"	-6.4398003	1.0026541	-5.332017	1.1129112	-0.42324686	1.6887035	-3.4860535	2.1455913	-4.9123936	1.379767	-12.093715	1.0749011	-5.7194986	-5.3300886	1.4391346	0.16581821	1.0220318	-4.5892515	0.47463608	-0.024042606	1.9404874	-3.9872227	1.6688719	-7.6249533	0.9319792	-0.3944912	1.1376028	-1.203249	0.9406605	-6.7700615	2.0447516	0.90194416	0.732255	-4.675667	2.4979763	-4.846946	-5.558525	2.1529188	0.11515808	0.4475832	-7.6690917	2.8971815	-1.0311904	1.472507	-0.5273981	0	-0.6425085	-0.4447546	-0.5250554
"(+)eQC-31"	-6.4486856	0.93012905	-5.3714304	1.0300941	-0.46211338	1.619247	-3.4766064	2.0732574	-4.936202	1.4166007	-12.086378	1.0174203	-5.7467813	-5.3615685	1.4732647	0.055433273	1.0407019	-4.5958595	0.33948898	-0.1369915	2.006249	-3.987362	1.650229	-7.701953	0.9181385	-0.62592554	1.0298452	-1.2381988	0.96380424	-6.811428	1.9626184	0.95654774	0.7182975	-4.7051563	2.5044518	-4.86868	-5.5794535	2.133378	0.034173965	0.17182302	-7.7732058	2.9330573	-0.96508646	1.4250646	-0.5065894	0	-0.6242285	-0.46219778	-0.59949017
"(+)eQC-32"	-6.417135	1.0376954	-5.291393	1.2787995	-0.44546223	1.6930327	-3.399692	2.3781662	-4.848328	1.5682011	-11.98839	1.2222171	-5.6858497	-5.292401	1.5275974	0.18162107	1.2991586	-4.5143733	0.43332624	-0.087836266	2.0799432	-3.937203	1.8813081	-7.671015	1.028193	-0.4406643	1.3473182	-1.0657978	1.1094446	-6.770989	2.1341805	0.87181425	0.98580885	-4.608397	2.7990642	-4.8032966	-5.516687	2.383615	0.15384722	0.09393263	-7.707751	3.1088953	-1.158999	1.715385	-0.4638009	0	-0.63181925	-0.46215105	-0.47460222
"(+)eQC-33"	-6.354134	1.1289892	-5.291385	1.1852851	-0.34100437	1.674614	-3.3582263	2.5285692	-4.8294263	1.5169024	-12.007235	1.2187581	-5.634372	-5.257135	1.5148606	0.09713507	1.2762761	-4.506746	0.4045	-0.008513451	2.100102	-3.9291825	1.9002652	-7.480797	1.0596981	-0.37071466	1.3240104	-1.1368628	1.1331825	-6.6497693	2.1703296	0.92185545	0.89184093	-4.5813804	2.886023	-4.7302814	-5.476126	2.3467307	0.07667494	0.18887377	-7.605632	3.0453587	-1.1547852	1.768817	-0.4589715	0	-0.5119033	-0.43502855	-0.40400982
"(+)eQC-34"	-6.5117536	1.0257759	-5.321503	1.1501908	-0.42416382	1.6203122	-3.4610667	2.2241998	-4.8709636	1.4482212	-11.640989	1.1076679	-5.719503	-5.32951	1.4531727	0.17969799	1.1356931	-4.5916286	0.48031902	-0.054541588	2.0734444	-3.9764075	1.6633234	-7.705578	0.9552307	-0.48778486	1.2417808	-1.1221886	0.97199583	-6.8320365	2.027388	0.95248127	0.83391905	-4.640656	2.6062589	-4.8894	-5.5901647	2.246179	0.1379056	0.42812204	-7.7793183	3.0225167	-1.0712986	1.5546885	-0.6006336	0	-0.67709446	-0.4613819	-0.51499414
"(+)eQC-35"	-6.3252735	0.97459364	-5.23761	1.1388297	-0.5422225	1.7132192	-3.4828405	2.3977513	-4.8571367	1.5234952	-12.052873	1.1464987	-5.6794357	-5.384116	1.4791355	0.09066105	1.1976447	-4.5796776	0.44790506	-0.20813656	2.079113	-3.9914846	1.7986326	-7.6467395	0.9789629	-0.489089	1.3452196	-1.1523709	1.0973659	-6.7560024	2.2005725	0.8955765	0.80028963	-4.599738	2.7075076	-4.8320923	-5.5820208	2.3567624	0.058962822	0.23235416	-7.7943735	3.0744228	-1.087923	1.549675	-0.5739808	0	-0.6146941	-0.44767714	-0.5197215
"(+)eQC-36"	-6.429657	1.023674	-5.3333597	1.0994649	-0.4692254	1.6782441	-3.4246159	2.3530836	-4.9396515	1.4797134	-12.021955	1.0543127	-5.6920395	-5.232527	1.5452313	0.12215567	1.1867442	-4.5764475	0.45212793	-0.079809666	1.9963298	-3.9568424	1.7408824	-7.71435	0.9920125	-0.52153826	1.2637434	-1.1868029	0.9953866	-6.813279	2.1631126	0.93950224	0.8299446	-4.624593	2.6815267	-4.8193197	-5.573926	2.1958332	0.08914089	0.5136099	-7.7523546	3.0360546	-1.2114277	1.7316628	-0.6933508	0	-0.6175909	-0.47506237	-0.5135522
"(+)eQC-37"	0.012320519	0.70943594	-0.06264162	0.8505287	0.3315997	0.061532497	-0.08904743	-0.097409725	-0.04867935	0.3038268	0.038244724	0.52736664	0.028738976	0.022895813	-0.058845997	-0.06841469	-0.121089935	-0.07420063	-0.0658164	-0.117910385	-0.095728874	-0.055745125	0.042660713	0.026559353	0.28764248	0.73089457	-0.028377056	0.3777218	0.2506547	-0.027964592	0.052653313	-0.21853781	-0.06931496	0.009981155	0.13756752	0	-0.10153961	0.47828197	-0.05923462	-0.013482571	0.02836752	-0.02051735	-0.066357136	-0.06133604	0.4721732	0.09812975	-0.03284836	0.014774323	-0.05419016
"(+)eQC-38"	0.020793915	0.57904005	-0.037876606	0.6611843	0.23713493	0.124625206	-0.056661606	-0.050705433	-0.017343521	0.17985201	-0.16491747	0.336895	-0.029054642	-0.014467239	-0.033415794	-0.02608776	-0.05808592	-0.034261703	-0.004375935	-0.10151243	-0.07932711	-0.016965866	0.03741741	0.017935276	0.18159866	0.43626785	0.040578365	0.18406296	0.11883354	-0.006364822	0.036170006	-0.10076618	-0.024086475	0	0.10684872	-0.031245232	-0.020150185	0.4119873	-0.014691353	0.02048254	0.015974998	-0.010267735	0.017755032	-0.059031963	0.52738667	0.091340065	0.019874096	0.013752461	-2.13E-04
"(+)eQC-39"	0.22799683	1.1139059	-0.02865696	1.2272596	0.62767506	0.42227983	-0.15970707	-0.12600994	-0.09500122	0.66806555	0.17834234	0.71413755	-0.13456917	0	0.03995323	-0.18079472	-0.17251205	-0.016594887	-0.08184385	-0.14587307	-0.14026785	-0.14056873	0.23750114	0.23215103	0.6707001	0.8732219	0.20593596	0.36266804	0.4460473	0.12285137	0.2722168	-0.13910675	-0.30953932	-0.04800415	0.633234	-0.23295307	-0.21875381	0.822422	-0.15212536	-0.085645676	0.24701929	0.7156882	-0.21483183	-0.16732264	0.24768591	-0.004562378	-0.18949652	0.035655975	-0.15623045
"(+)eQC-40"	-0.10655451	0.54768944	0.031358242	0.8066859	0.33625698	0.2500558	-0.14555216	0.003145695	-0.035428524	0.56535196	0.009036541	0.470119	-0.074350834	-0.13684893	-0.06442356	-0.10209417	-0.106404305	-0.13102865	-0.05673313	-0.10469198	-0.014739037	-0.11968565	0.07501125	0.10563755	0.21989965	0.4199934	0.27731133	0.12679052	0.10176182	-0.08659029	0.100780964	-0.11534023	-0.012207031	-0.09024	0.21467876	0.019528866	-0.16245222	0.39810658	-0.10129309	-0.036943913	0.109107494	0.11354685	-0.16402674	-0.008024693	0.3400936	0.2376914	-0.06986761	0	-0.03518963
"(+)eQC-41"	0.28967094	1.3323851	-0.23040819	1.4704332	0.7444334	0.5115633	-0.5153618	-0.49350452	-0.3445778	0.73318577	-0.20102596	0.9326067	0.008077621	-0.30965805	-0.2511549	-0.49450588	-0.544322	-0.118486404	-0.36218786	-0.48461246	-0.21355629	-0.34394264	0.47320223	0.11977625	0.5853996	1.2605653	0.23271275	0.6235943	0.3736229	-0.1340828	0.44542265	-0.7066603	-0.7478509	-0.04631996	0.9423065	-0.24802685	-0.48060513	0.816165	-0.37963676	-0.39399862	0.11426973	0	-1.0207329	-0.25082016	0.9810896	0.72881556	0.08762026	0.4045391	0.013332367
"(+)eQC-42"	0.271101	0.89523697	-0.23311234	1.0967474	0.50424576	0.3002143	-0.34019566	-0.37197876	-0.20097256	0.48397398	0.09167385	0.4548378	-0.11395836	-0.16259575	-0.3371663	-0.37779903	-0.4711213	0.059197426	-0.16276646	-0.29504108	-0.47790575	-0.19260406	0.41304636	0.23745012	0.46495342	0.88322353	0.143991	0.18669891	0.1753788	0	0.09722519	-0.42513895	-0.55087566	-0.12850857	0.4072442	-0.24049091	-0.43135405	0.3130126	-0.39459038	-0.27708483	0.21811533	0.12353706	-0.5203624	-0.37735987	0.11005211	0.18363571	-0.18397379	0.18403435	-0.15273666
"(+)Pro25G-01"	-4.980179	5.6896343	-4.104595	5.9336915	-1.1447883	7.1381946	-1.8335466	8.942232	-3.3763237	6.7617126	-9.824086	6.1063414	-4.031498	-3.6606321	6.536746	0.8840008	6.4941807	-2.9853115	3.9663815	0	7.089798	-2.418356	8.605068	-6.135215	5.8857765	-1.4975448	7.23033	-1.9032011	6.50661	-4.979763	8.0297985	6.2783055	5.975607	-3.1372595	8.620228	-3.0822601	-3.9856405	7.003731	1.2496309	3.1466227	-6.192395	8.686483	-3.0615091	7.1963987	-1.1155815	-0.9639759	-1.9999604	-1.2950459	-1.8632107
"(+)Pro25G-02"	-5.1590977	5.2522583	-4.3398476	5.193082	-1.1593571	6.5590796	-2.0071821	8.592881	-3.5979176	6.065685	-10.226321	5.688348	-4.286872	-3.8860369	6.322254	0.48382854	6.209691	-3.1226482	3.8944197	0	6.554776	-2.582079	8.387928	-6.1781826	5.5520134	-1.5310426	6.7959933	-2.0910711	6.0884075	-5.2109222	7.638903	6.074635	5.8457065	-3.21208	7.980528	-3.357215	-4.089484	6.5338516	0.8872614	2.958971	-6.23186	8.379525	-3.3224864	6.8987346	-1.5273347	-1.2941227	-2.28193	-1.6172647	-2.1884542
"(-)3xSLv1"	-0.29943275	-0.021576881	-0.069270134	-0.033132076	-0.0712533	0.15827608	-0.05440712	0.093667984	-0.135602	0.011278153	-0.019289494	0.038717747	-0.25522614	-0.1514864	0.06610346	0.04664421	0.1612401	-0.100173	0.046019077	0.007980824	0.09788704	-0.03857708	0.09727287	-0.34393597	-0.001451016	-0.19780159	0.13178062	0.02797079	0.033519745	-0.2544346	0.029834747	0.1054101	0.06485176	-0.13672447	0.030705452	-0.23009396	-0.14370728	0.022569656	0.014251709	0.10784531	-0.3429017	-0.008353233	0.019782543	0.10064936	-0.006985664	-0.019840717	-0.001398563	0.023754597	0
"A_23_P100001"	0.2452712	-0.4904418	0.17615652	-0.38078928	-0.18553305	-0.20193672	0.2929759	-0.05707836	0.029375553	-0.4215765	0.03731394	-0.13162088	0.27958822	0.15644121	-0.2620015	0.18401861	0.42644453	0.10948229	-0.099366665	-0.05031061	0.23825455	0.2782817	-0.34608078	0.15858603	0.088151455	-0.6269469	-0.2175808	-0.016601562	0.38626242	0.1481471	0.48056507	-0.19070101	-0.1424222	1.2917581	0.26836777	0.29307032	0.2514758	-0.05037737	-0.012317181	0.3332963	0.16337872	0.048766613	-0.16595173	0	-0.28066587	-0.10611391	-0.44106007	-0.5475097	-0.20498705
"A_23_P100011"	-0.5687809	-0.38858318	-0.11064148	-0.21352005	0.39617825	-0.10009098	-0.008743286	-0.0194273	-0.08966637	-0.012558937	-0.06572771	-0.02088356	0.36559868	0.008667946	0.055178165	-0.27803612	-0.28773165	0	-0.09275246	-0.34138775	-1.2182636	0.04296398	1.3374858	0.3561201	0.25363636	0.8100357	-0.185956	0.1077795	-0.1313076	0.22449875	-0.054924965	-0.52783394	-0.34248447	0.43392086	0.7887902	0.05269432	0.15725327	0.21096039	0.0665369	-0.18895817	0.31637383	0.046869278	0.4701643	-0.86373043	0.26375103	-0.2739668	0.004002571	0.39394474	0.015330315
"A_23_P100022"	0.9693241	-0.21770477	0.094944	-0.09490204	0.14734268	-0.30182934	0.65720844	0.058656216	0.71988964	-0.25851727	0.5638399	0.05771351	-0.95242023	-0.5186167	-0.4015503	-0.49710655	-0.9758539	1.0286188	0.63869	-0.28103542	-0.62920284	0	1.1040602	0.27616787	0.78461456	1.0225639	0.06314182	0.26791096	0.94900036	0.93114185	0.31707096	-1.0527639	-1.1120863	0.6207323	-0.09405708	-0.586627	-0.073820114	-0.33777046	0.086657524	0.157588	0.33630276	0.24466324	-1.2597961	-0.7217674	-0.12260723	-0.24153137	-0.047468185	-0.012917519	-0.49012566
"A_23_P100056"	-0.07660866	-0.59572744	0.31510544	-0.7610359	-0.37180996	-0.20739555	0.19390488	0.07784319	0.23161411	0.1559329	0.31654692	-0.4433422	0.15826988	0.14837933	-0.38409138	0.050398827	-0.13650703	0.3197298	0.29331684	0	-0.14479637	0.28510666	-0.2554674	0.2514758	-0.4712286	-0.62269306	-0.5462532	-0.23076963	-0.31044292	0.049175262	-0.24031496	-0.07139778	0.55662537	0.069542885	-0.46228695	0.3983612	0.20708752	-0.14424801	0.047815323	0.37327385	0.1681242	-0.021920204	1.217318	-0.6736264	-0.07504606	-0.07045412	0.4359827	0.11507034	-0.045644283
"A_23_P100074"	0.93981457	-0.027658463	0.16347122	0.30294037	0.4678011	0.08860493	0.23191166	-0.19941187	0.26037502	-0.31510448	-0.5747471	0.13654518	-0.056616783	-0.31523418	-0.054778576	-0.4688406	-0.55989265	-0.24652004	-0.42200756	-0.4583912	-0.69271755	0.32915497	1.8481236	0.2605133	0.61668396	0.87628365	0.5410061	0.38690662	0.89273834	0.8474817	0	-0.65430355	-0.8362541	0.55356693	0.47143936	-0.05032921	-0.18456745	0.7301731	-0.006752968	-0.62479115	0.24824905	0.21913338	-0.7402439	-0.5277691	0.4505825	-0.66353416	-0.0230999	0.5637417	-0.2966385
"A_23_P100092"	-0.570714	0.2546196	-0.4676056	-0.38253307	0.17420483	0.11686373	0.15898323	0.29569483	-0.1044569	0.07025862	0.05232191	0.16024208	-0.47314835	-0.14084244	-0.17007828	0	0.092638016	0.120794296	0.48837852	0.3636484	-0.4843893	0.19601631	0.06084156	-0.5901518	0.25118923	-0.2032752	-0.2782631	-0.27979946	-0.08297539	-0.36633968	-0.06394005	0.17594528	0.82457924	0.20405293	-0.013088703	-0.26124382	-0.5174837	0.18339396	0.30874443	0.8175187	-0.5041027	0.3404727	0.04350853	0.6676464	-0.118468285	-0.15341997	-0.11891651	-0.4206581	-0.21166372
"A_23_P100103"	0.3027954	0.6800089	0.22337675	0.16693306	0.5538416	0.28553724	-0.09322548	0	0.29003525	0.6229558	0.16712141	-0.6395254	-0.018898964	0.027314186	-0.1315608	-0.110219	0.010905743	0.47480106	0.42943287	-0.21499252	-0.27751255	-0.014068604	-0.016889572	0.40422726	0.109348774	-0.17045403	-0.16350079	0.108649254	-0.25491142	0.23497677	-0.5448899	0.3808565	-0.117907524	-0.047434807	-0.5494237	-0.08277321	-0.039235115	0.46694994	-0.2161789	0.2856593	0.40838003	0.25952053	0.56960535	-0.45223093	-0.8522339	0.6511593	-0.75507116	-0.32451725	-0.50920343
"A_23_P100111"	0.21246338	-0.6624322	0.23512506	-0.9220476	-0.6580677	-0.38673878	0.17419434	0.26859808	0.27357292	0.22013807	0.2299118	-0.34081078	0.09088707	0.34723854	0.4737563	-0.12990856	-0.38460255	0.25071526	0.101481915	0.29040813	-0.7753315	0.22245121	-0.112499714	0.15209293	-0.24496126	-1.042789	-0.49699116	-0.16465235	-0.5595417	0.39470673	-0.6214924	1.048029	-0.5184355	0.18398857	-0.53340626	0.052117348	0.24365997	-0.91437817	-0.006473541	0.17709684	0.1430645	0	1.6198831	-0.98654604	-0.47076702	-0.52156925	-0.20956707	0.22960758	-0.016415596
"A_23_P100127"	0.13042307	-0.76712894	0.3142619	-1.2260275	-0.5931115	0.15783787	0.3046255	-0.014866829	0.20145798	-0.88559866	0.17039919	-0.9741168	0	0.140769	-0.07129288	0.11642456	0.31511593	0.2961235	-0.04364729	-0.09591198	-0.032618523	0.26598072	-0.327343	0.007561684	-0.5104904	-1.1791148	0.70102024	-0.07897425	0.24975252	0.30751705	-0.14024448	0.66887236	0.40166092	0.066859245	-0.4169798	0.07625103	0.38302326	-0.79764986	-0.017811775	-0.20642614	-3.53E-04	-0.43194962	0.7969036	-0.17703247	-0.72540665	-0.25775957	0.64129066	0.23472786	0.44881248
"A_23_P100133"	0.03021574	-0.24098015	0.15965033	-0.6668558	-0.34123993	-0.4172454	0.12453842	0.048388004	0.22700977	-0.30260563	0.3439889	-0.3789277	0.22297955	0.20783901	0.06946468	0.14453506	0.22136736	0.20257282	-0.002291203	0.030677795	-0.9330044	0.10813713	-0.14953184	0.202209	-0.22689342	-0.23079634	-0.6272421	0.033563614	-0.16905642	0.09256935	-0.37637043	0.5943637	-0.16173601	0.13249111	-0.3128581	0.051797867	0.1960268	-0.28720903	0	-0.16388416	0.1979394	-0.1398158	0.8245201	-0.3118229	-0.20044994	-0.13499069	-0.16651344	-0.18014812	0.19454622
"A_23_P100141"	0.88567257	0.21447182	0.0735445	0.25055408	0.20752335	-0.1888218	-0.2098732	-0.2829113	0.23014545	0.2860613	-0.34037352	0.44680977	-0.52637196	-0.19747925	-0.296484	-0.29680824	-0.5442543	0.16762543	-0.08459616	-0.3474474	-0.29373837	-0.43824196	-0.15382719	0.24748516	-0.0986042	0.24394798	0	0.007639408	0.2103939	0.44132042	-1.87E-04	-1.2409487	0.3183298	0.45447254	0.4780283	-0.40299702	-0.22231388	-0.01802826	-0.056894302	-0.26288652	0.24596596	0.3258586	-0.511467	-0.38479805	0.43315887	0.027091026	0.074897766	0.123316765	0.02168274
"A_23_P100156"	0.08447838	-0.17285347	0.23347473	-0.48967075	-0.7811532	-0.18604612	0.08607483	0.2704177	0.11835289	-0.87484646	0.22423315	-0.56506586	0.12485504	0.07706165	0.24055147	0.2781725	0.2908702	0.2089405	0.25282335	0.16905785	-0.29286957	0.121686935	-0.118442535	-0.03971052	-0.52483463	-0.5630784	-0.39584827	-0.19466352	-0.09175968	-0.108594894	-0.47867966	-0.20275211	1.1394577	0.05762291	-0.26085424	0	0.11154175	-0.20927191	0.18226147	0.1904459	-0.034351826	0.059504986	0.8001847	-0.08497095	-0.12919807	-0.47148514	-0.07048988	0.010786057	0.5225096
"A_23_P100177"	0.3458414	-0.063425064	0.17304897	0.27712822	0.082081795	-0.4339981	-0.103793144	-0.26944256	0.039629936	0.14168549	0.10322714	-0.16229248	-0.17500305	-0.048836708	-0.40274334	-0.16755772	-0.49132872	0.16130447	0.10680008	-0.33549786	-0.9609952	-0.072175026	0	0.14266872	-0.34279442	0.40737247	-0.6393833	-0.07979727	-0.25027227	0.4566841	0.004952908	0.5769234	-0.7890711	0.1592741	0.2967124	-0.17588806	-0.14938927	0.28900003	0.05216503	0.26437092	0.10312748	0.17769432	0.63147783	-0.779078	0.26636505	-0.25787067	-0.5353937	0.22229195	-0.5270252
"A_23_P100189"	0	0.86050606	-0.40175343	1.1801434	0.6383295	0.5620513	-0.8425865	-0.5761962	-0.33986092	0.12608242	-0.7867956	1.0527267	-0.19321251	-0.33926392	-0.274395	-0.74893	-0.6692543	-0.6822796	-0.5543866	-0.72805214	0.028363228	-0.6249895	0.93980646	0.44924164	0.47406578	0.91366196	0.3467703	0.60720396	0.13708067	-0.099635124	0.50821877	-1.297782	-0.599401	0.02565384	1.417521	-0.5359316	-0.38972092	0.9120984	0.22308064	-0.64746094	0.46810246	-0.13458157	-1.3870692	-0.21774912	0.85796356	0.44771194	0.5667534	0.50785923	-0.20635748
"A_23_P100196"	-0.008763313	-2.4423518	0.548862	-1.8870773	-1.5777116	-1.4320226	0.34485054	-0.17618608	0.30545044	-1.5915213	0.18349409	-2.6352801	0.50691986	0	-0.37449932	0.051508904	0.32540607	0.32213974	0.17053461	0.08843517	-0.6959677	0.33108616	-0.8849454	0.28892756	-1.0657129	-1.9529085	-0.9347458	-1.114748	-0.54802656	0.17824745	-0.79573345	1.7386799	0.16829967	0.073355675	-1.7724276	0.12637138	0.6116648	-2.0694904	0.045801163	-0.11757851	0.2526989	-0.70571804	1.6802187	-0.09400654	-0.9202795	-0.8080206	0.12961769	0.30569935	0.60532284
"A_23_P100203"	-0.121162415	-1.8605604	0.36046314	-2.0862818	-1.1058455	-0.60189056	0.16012383	0.10526848	0.19161987	-1.2128949	-0.1333499	-1.6389532	0.56290627	0.029820442	-0.61610126	0.002252579	0.29336452	0.23288918	0.5054202	0.24205399	-0.1411686	0.26833916	-0.32714605	0.5170603	0	-1.7734327	-0.9961748	-0.81343937	-0.8944273	0.09289551	-0.24494362	0.100055695	1.1682129	0.01982975	-1.1018972	0.33880043	0.9794855	-1.0384526	0.12532139	0.1209445	0.46266747	-0.2963853	0.1773367	0.66626835	-1.2918758	-0.27285385	-0.41580677	-0.66161346	-0.27003574
"A_23_P100220"	0.38858318	0.26840782	-0.009358406	0.5069599	0	0.26471138	-0.3139534	-0.30214834	0.018502235	0.115935326	-0.17134857	0.40481758	-0.47891045	-0.4738083	-0.83691454	-0.71887016	-0.74015	0.01120472	0.15043926	-0.45889473	-0.4049616	-0.2827835	0.21462584	0.26770878	0.006150246	0.3753109	0.50525	0.18383074	-0.28186512	0.2728796	-0.2913766	0.25305033	-1.3616695	-0.14309216	0.5832505	-0.47278214	-0.43794918	0.4382453	0.23611641	0.09648943	0.020934105	0.073636055	-0.057905197	-0.8652401	0.93721676	-0.08671284	-1.0083165	-0.39223385	-0.44516182
"A_23_P100240"	0.2310009	0.103692055	0.2595234	0.79474354	0.9724932	0.37522507	-0.19315529	1.1127882	-0.38094807	-0.44830036	-0.5697093	0.91971207	-0.8235941	-0.6243696	-0.5365386	-0.9031811	-0.38817787	-0.67964935	-1.36767	-0.49268913	-0.44889927	-0.72019386	1.2533011	0.8431778	0.65388584	0.88400364	1.4190817	0.43114185	0.60010004	1.2593107	1.2460651	-2.2086759	-1.2041879	0.51166344	1.4325981	-0.6435852	0	0.7633972	-0.15214539	-1.829833	0.8548746	0.998013	-3.2261343	-0.15266895	1.7986679	-0.2012167	-0.36298943	0.0371418	-0.041852474
"A_23_P10025"	0.12007713	0.9223547	0.16623306	1.2514958	1.1115322	0.9516773	-0.40389967	-0.22729158	-0.044144154	0.60482407	-0.023919106	0.7476435	-0.2084918	-0.36401606	-0.30121756	-0.5115075	-0.3299384	-0.3928361	-0.19300175	-0.34624147	0.19613218	-0.37586355	-0.001840115	0.46718168	0.054699898	0.7945981	1.2008853	0.39109278	0.24814463	-0.050447464	0.015743256	-0.13651276	-0.3839264	-0.30466223	0.6695509	-0.18592119	-0.29269505	1.002809	-0.38598585	-0.30505562	0.53470516	0.13637304	-1.1637168	0.4653573	0.9532304	0.6196389	0.07372904	0	-0.2928443
"A_23_P100263"	1.3266973	-0.18276405	0.10570526	-0.42568302	0.46551418	-0.25994682	0.45568848	0.37534714	0.43334866	-0.008159637	-1.4400587	-0.06292915	0.2695694	0	-0.40244722	-0.5577278	-1.1143923	0.07168579	0.09071159	-1.1242027	-1.0178099	0.07600403	0.20863771	-1.152112	0.3029852	-0.002887726	-0.5099535	0.44448853	0.14296722	1.0037746	0.11708546	-0.025144577	-0.81051445	0.7322264	0.5742321	-0.33364105	0.076789856	-0.24635029	0.86239815	0.40175247	-1.1630936	-0.33817816	0.32740593	-0.9805412	0.7734003	-0.1690836	-0.4731226	0.10663891	-0.16289902
"A_23_P100278"	-0.0626173	0.06858158	0.043778896	-0.023462296	-0.12793922	0.05006981	0	0.001900196	-0.07192993	0.021619797	-0.08075619	0.017437935	-0.060063362	0.054719925	0.05690813	-0.095752716	0.038793564	-0.12340307	0.040873528	0.03957796	0.17213774	-0.057180405	0.001965046	0.036732197	-0.06502247	-0.33317566	0.014428139	-0.07611942	0.022515774	-0.074419975	0.03252268	-0.029598713	0.06408787	-0.030135632	0.084350586	-0.046461105	-0.03517437	0.14625072	0.061694145	0.20871735	0.03792	0.11616802	-0.027534485	-0.014684677	-0.05230856	-0.06576729	-0.16546297	-0.02003336	-0.05762005
"A_23_P100292"	0.038532257	-2.5765505	0.15316963	-1.6217747	-0.53570366	-0.86416435	1.3906403	0.20915842	0.29446983	-1.8774881	-0.16847086	-2.3348927	0.54717636	0.70825195	0.8249378	0.44708157	0.35624886	0.3808565	-0.45614862	-0.030316353	1.1376343	0.5155554	-0.49108982	-0.08542442	-1.3560028	-1.6823149	0.09798241	-0.5387726	0.006818771	0.1214838	0.096839905	0.3511219	0.57756996	0.2165556	-0.44712877	0.7366266	0.38793373	-1.625536	0	-0.54173946	-0.12280464	-0.83838415	0.50532055	0.45818615	-1.1216669	-0.3461361	-0.23045063	-0.31597614	-0.17918777
"A_23_P100315"	0.038433075	-0.10587597	0.1412425	0.027086258	0.24244976	-0.10244894	0.08290768	-0.011788368	-0.08240986	-0.3841176	0.10917759	-0.28089046	0.15339851	-0.06683254	-0.17695045	0.17049599	0.34202242	0.18747234	-0.12897015	0	0.1587019	0.14459515	-0.08468151	-0.058888912	-0.7181711	0.10931492	-0.116841316	-0.016437054	-0.30861664	-0.04415512	-0.037682533	0.22951889	-0.19085407	0.14197731	-0.15992689	-0.027589798	0.14080048	0.06747389	-0.025612831	-0.21300364	-0.031052113	0.023550034	-0.1665678	0.3613863	0.34729576	0.14100647	1.058711	0.71181107	0.8329201
"A_23_P100326"	0.025085926	-0.7932763	-0.002999306	-0.60984373	0.11544466	0	0.62723017	-0.17286396	-0.038235188	-0.68789005	0.16050243	-0.91687584	-0.082392216	0.15758848	-0.13728333	0.2739873	0.45371485	0.17280722	-0.095613	-0.16176271	0.010063648	0.27868128	-0.22686672	0.14586878	-0.6862092	-0.76428795	0.13645172	-0.13128948	0.13490534	-0.03698206	0.10556221	-0.48782778	0.38537073	0.09344149	-0.2534256	0.5113425	0.033588886	-0.35413218	-0.048933506	-0.07551193	0.15326834	-0.14306307	-0.09797001	0.1913414	-0.15926409	1.1335845	1.8467774	1.2085118	1.1875529
"A_23_P100341"	0.6246004	-0.8519335	0.35741997	-0.1828289	-0.17661953	-0.798213	1.1673279	1.5975714	0.15335655	-0.7831087	0.2569151	-0.40741348	0.6595135	-0.45459557	-0.23565388	-0.6014757	-0.98137856	1.1404943	-0.20363522	0.8749943	-0.85728073	0.53188896	1.4234982	0.4949665	-0.07802868	1.1350269	-0.2721014	0.33723545	0.59492683	0.18415165	0.12696171	-2.1546555	-1.4616833	0.15149975	-0.661829	0.81927586	-0.09052658	-0.6665869	0.09976578	-0.4193573	0.44737434	0	-2.7192497	-0.42124176	-0.3959427	0.061332703	0.875721	0.8439083	-0.24501038
"A_23_P100344"	0.07408142	0.18138218	0.26925468	0.100066185	-0.25593185	-0.1447072	0.20836163	0.011783123	0	-0.048247814	0.093707085	-0.07580471	0.15760708	0.15564346	-0.30485535	-0.17093468	-0.24301863	-0.027823448	-0.10347843	0.13942432	-0.55075455	0.15032196	-0.22728062	0.119463444	-0.31020832	-0.13471031	-0.12528038	0.19353342	-0.16176558	-0.05526066	-0.21230793	0.3434043	0.19236565	0.15920734	-0.19622278	0.1291008	0.13888264	-0.058510303	-0.15768337	-0.11153841	0.13856602	-0.2411251	0.5526228	-0.29748058	0.31932926	-0.02760601	0.46665096	0.082998276	0.3082342
"A_23_P100355"	0.48173094	-1.274899	0.9463773	-0.63976336	-0.9325919	-0.87923956	0.1276164	0.3343191	0.4595933	-1.433186	0	-1.0148692	0.5559058	0.387033	-0.1924491	0.17795038	0.30070353	0.295362	-0.38786602	-0.33099413	-1.1636224	0.26803446	-0.3048854	0.36888552	-0.92900896	-0.85723734	-0.9475579	-0.5316968	-0.89146185	0.40913534	-0.8088546	1.1592708	0.18760157	0.39968252	-0.24286222	0.11653566	0.5861821	-0.86009645	0.00187254	0.29671192	0.33391237	-0.33049107	1.3202662	-0.10570192	-0.17131186	-0.8345933	-0.007952213	0.25219202	0.57443094
"A_23_P100386"	0.13031864	1.0818553	-0.044564724	1.0637188	0.23114634	0.13348866	-0.1211586	-0.12599516	-0.032701492	0.3440976	-0.19101048	0.82952356	0	-0.085492134	-0.17985582	-0.08063698	-0.22729921	-0.17283964	-0.04737425	-0.33134508	-0.0467906	0.01944542	0.059443474	0.084180355	0.30880642	0.30834532	0.014588356	0.12860298	0.032179832	-0.026646614	-0.032086372	-0.2801032	-0.06645298	0.11129093	0.12505913	-0.054149628	-0.23360777	0.44604254	0.029428482	0.009996891	0.09365034	0.011650085	-0.24190903	-0.13608742	1.1041355	0.106984615	-0.04946661	-0.15332699	-0.115355015
"A_23_P100392"	0.18685341	-0.30971527	0.046191216	0.093055725	0.024798393	0.13384151	-0.12392521	-0.004829407	0.111097336	-0.09604359	-0.0983305	-0.16280365	0.108345985	0.079214096	-0.54881144	-0.017905235	0	0.09238911	-0.25588512	-0.49770927	-0.24556637	0.05680561	0.128232	0.3296094	-0.45039368	0.09818745	0.1408596	-0.37625837	-0.031018734	0.28524017	-0.04515648	-0.2627306	0.021253586	0.18792915	0.111395836	0.06730938	0.09921551	0.08750534	-0.010725021	-0.275043	0.40221977	0.31846523	0.10381508	-0.13552475	-0.10717678	-0.459877	-0.39259052	-0.276536	-0.5365524
"A_23_P100408"	1.4722166	0.8470144	-0.106669426	0.87533474	0.027297974	-0.1574564	-0.48195267	0.027323723	0.11900425	0.28334332	-0.619987	0.8573332	0.44228554	-0.14437866	-0.113945484	-0.86240864	-0.8724694	-0.35635185	-0.5175333	-0.6979275	-1.1526775	-0.2935257	1.2151966	-0.020386696	0.7211828	0.7482395	-0.09552574	1.0248604	0.5364742	0.7168207	0.28760242	-1.2437468	-1.007266	0.6086426	0.8608203	-0.5497198	-0.31816292	0.08705425	0.32364368	-0.25741625	0	0.13748837	-1.3348436	-0.59403896	0.86578083	1.2399693	-0.16685677	0.40468788	-0.23747921
"A_23_P100413"	0.41257524	-1.1601462	0.40884924	-0.8390355	-1.2699609	-1.4366708	0.22486353	0	0.244946	-1.6936383	0.76621294	-1.6285949	0.48249865	1.3681436	1.1425338	0.5109334	0.43633986	0.34737444	-0.9223752	0.55229425	-0.6068578	0.3636737	-0.014134884	-0.3299775	-0.51802206	-0.50250864	-0.66081	-0.5920224	-0.5296998	0.92577124	-0.2798934	1.6095195	1.1025891	0.118534565	-1.1971202	0.5375266	0.20841646	-1.4479299	-0.7100806	-0.046054363	-0.41955328	-0.60358095	1.6038442	1.0339742	-1.3278403	-0.7703309	0.313581	0.56986	0.99459505
"A_23_P100420"	-0.0065341	-0.7940321	0.31935692	-0.9327674	-0.83759403	-0.62111187	0.13942099	0.079202175	0.16626501	-0.8167243	0	-0.60402536	0.73535585	0.12600565	0.11619854	0.52613974	0.8441658	0.17883444	-0.008816242	0.78416204	1.5061808	0.20303011	-0.31078386	0.61385155	0.19520235	-0.96628904	0.8110466	-0.35921097	-0.12235212	-0.055058002	0.70198107	-0.03587675	0.83583784	0.0610919	-0.8548937	0.51095724	0.47666407	-0.77446556	0.09605551	-0.19270563	0.5643058	-0.30032778	-0.83857155	1.3938742	-0.44582796	-0.5324135	-0.33019972	-0.50299215	-0.21848106
"A_23_P100441"	0	-0.8799319	0.3318715	-2.2049155	-0.6206684	-0.1512332	0.05661583	0.1750102	0.18549728	-0.89280224	0.2749486	-0.92084837	0.033569336	-0.0596056	-0.07822895	0.20603085	0.4477768	0.31415272	0.03573513	0.030374527	0.38719845	0.20846558	-0.29153824	0.051543713	-0.1654911	-1.2864532	-0.17330027	-0.46398926	-0.44685268	-0.13060474	-0.15742922	0.4162612	0.24767208	-0.055615425	-0.7449012	0.17804432	0.4268484	-0.7458849	0.039549828	-0.37675047	-0.06609869	-0.26925564	0.010696411	0.70357513	-0.727489	-0.105983734	0.7886028	0.5117035	0.6145582
"A_23_P100455"	0	-0.5414772	0.19114256	-1.1648297	-0.30484676	-0.30328465	0.026195526	0.113562584	0.13881683	-0.38562918	0.14531565	-0.5336337	0.36605644	0.10261917	-0.12110472	0.12707996	0.18306637	0.031866074	-0.0927577	0.056317806	0.03737259	0.10008812	-0.23627186	0.072638035	-0.28084564	-0.42858887	-0.10358477	-0.006232739	-0.03572178	0.013030052	-0.1882515	0.20416117	0.13242674	-0.010105133	-0.42492294	0.16147041	0.13771915	-0.31556606	0.063427925	-0.06433344	0.06770277	-0.13523006	-0.019487381	0.5591526	-0.42896652	-0.08425331	-0.113286495	0.06134653	0.2677698
"A_23_P100469"	0.3074355	-0.40952778	0.28706884	-0.927382	-0.5306797	-0.19055223	0.34328413	0.1917491	0.44098902	-0.36760616	0.36662912	-0.54705	0.27525187	0.42200708	-0.041524887	0.11447954	0.1053915	0.38146448	0.12053919	0.81665754	-0.70436954	0.3382697	-0.16430664	0.3574977	-0.44375706	-0.47707224	-0.40433168	-0.36556768	-0.26355553	0.2644019	-0.6381979	0.8202152	0	0.48348665	-0.33762455	0.27746725	0.3361659	-0.48184013	0.1522708	0.6218233	0.3477888	-0.12187815	0.7529731	-0.14092112	-0.26972437	-0.41347075	-0.4299879	-0.46346998	-0.4526615
"A_23_P100478"	-0.092859745	-1.1692839	0.07139397	-1.6798205	-1.0607753	-0.43120098	0.15322447	0	0.0789361	-1.11096	0.09095335	-1.0704455	0.26867533	0.11512804	-0.07022953	0.13110113	0.08990526	0.009020329	0.48643446	0.04926157	-0.37530994	0.07551336	-0.30676937	0.046301365	-1.133574	-1.3669486	-1.0763559	-0.6170964	-0.91215897	0.16962194	-0.850997	0.6727462	0.079202175	0.10500002	-0.66357756	0.16043425	0.049216747	-0.953176	0.19374514	0.75530195	0.10079813	-0.2072382	-0.021147251	0.5883784	-0.7550435	-0.43022728	-0.09312296	-0.23634338	0.20010328
"A_23_P100486"	0.16726398	-1.3597164	0.4273653	-1.2687654	-0.63150024	-1.1489277	0.16737461	0.0983181	0	-1.3285103	0.12106991	-0.92424774	1.6760263	1.0055981	1.1994295	1.9193087	2.369995	0.30370617	-0.3855586	0.62865734	1.2336359	0.30572224	-0.5722623	0.6818991	-0.21280861	-0.78821754	-0.28568745	-0.7517042	-0.51465607	-0.18144608	0.23354912	-0.22995758	0.8607788	0.043847084	-1.2397141	1.5112286	0.89292145	-1.4022164	0.1701355	-0.35164833	0.67230606	-0.61523056	-0.429821	1.2715759	-0.7090168	-0.5154486	-0.005734444	-0.024460793	0.45659447
"A_23_P100499"	0.8191805	-0.07197094	-0.3206234	0.17282867	0.19375038	0.018891335	-0.02889824	0.16766453	0.3275404	-0.6540508	-0.5055485	-0.14726925	0.19942856	-0.12917995	0.2927165	-0.7835264	-0.64869976	0.042417526	-0.80737114	-1.0554371	-0.9226866	0.51263905	2.6572595	-0.44203186	0.8655424	1.149498	0.14905643	0.63027954	0.5694361	1.4101658	0.13017368	-0.90550613	-0.9675913	0.58707047	0.4640112	0	-0.29707146	0.8496256	-0.3476143	-0.49186516	-0.4596653	0.038743973	-1.418726	-0.35445213	0.009680748	-0.6745043	-0.0993433	0.5603609	-0.18397808
"A_23_P100501"	0.82824993	-0.5780792	1.084507	-0.2505932	-0.3141346	-0.45403576	0.0344038	-0.17034388	0.46179008	-0.3541603	0.013885975	-0.5724125	2.0579748	3.9515982	2.5575838	2.089405	1.500164	0.4199686	0.12050438	3.018713	-0.29404736	0.34703255	0.20155334	0.05516529	-0.22190762	-0.2759962	-0.072525024	-0.30481148	-0.35281658	0.880805	-0.3132124	-2.3938303	2.0746775	0.33060074	-0.41929436	0.41116905	0.08318901	-0.45877934	-0.01376152	0.44019222	0.104468346	-0.028424263	-1.7440643	1.8460674	-0.42212868	-0.33591175	-0.9113474	-0.30745888	0
"A_23_P100517"	-0.7549858	0.032262802	0.1960249	0.65356255	0.20768547	0.2562828	-0.26526356	0.25283384	-0.2639761	1.1407223	0.31599665	0.7359104	-0.73583126	-1.0259447	0.09175968	0.037397385	0.016580582	-0.114382744	0.064493656	0.5464058	-0.671752	-0.50682163	0	-1.2062302	-0.22556782	-0.024214745	-0.007331848	0.29547262	-0.40227795	-1.3278503	-0.094244	1.0223141	0.07834101	-0.50477695	0.37905502	-0.7605839	-0.7559099	0.3417983	0.37803268	0.32575703	-1.023119	0.13589334	1.2934909	-0.2999282	0.1465683	-0.06922436	-0.6290479	-0.34165478	-0.31992102
"A_23_P100522"	0.4533987	-0.7664385	0.5671263	-0.25298214	-0.03765297	-0.65741444	1.1793756	1.6473646	0.27449417	-0.64297867	0.55165243	-0.20151138	0.9239569	-0.33350372	-0.09251022	-0.59745693	-0.80716705	1.0210152	-0.24726105	0.92353344	-0.33060074	0.9425354	2.098754	0.55131054	0.22629356	0.9766779	-0.0704155	0.24348736	0.58678246	0.29019928	0.37443924	-1.998004	-1.4291372	0.1546812	-0.5889139	1.0579262	-0.002189636	-0.22324562	-0.033699036	-0.3839836	0.56533813	0	-2.768878	-0.13393307	-0.43320942	-0.050286293	0.78741646	0.83628845	0.35671234
"A_23_P100539"	0.001861572	0.31158113	-0.039221764	0.31623602	0.118379116	0.18123674	-0.16083527	-0.09878111	0.061803818	-0.014268398	0.02750969	0.03752899	0.005393982	0.035668373	-0.032779694	-0.030949593	-0.038440704	0.029407024	-0.15249062	0.017250061	-0.044632435	-0.12089634	0.097356796	-0.014821529	0.02615881	0.181252	0.2020297	0.04761076	-0.05218649	-0.14990902	0.012811661	-0.07391024	-0.14984131	-0.08544636	-0.056824684	-0.08353329	0.13062954	0.13800907	-0.115003586	-0.18319607	0	-0.032556057	-0.13784313	-0.027029991	0.5121145	-0.09007168	0.12541199	0.05325985	0.016829967
"A_23_P100556"	-0.021181107	-1.2410994	0.011567593	-1.9454517	-1.0057259	-0.35791016	0.2262907	0.07319355	-0.025182724	-1.2026157	0.034350395	-1.0407748	0	0.1652813	0.1875906	0.25308132	0.38129807	0.016476631	0.19019699	-0.23988628	0.34373808	0.08647919	-0.49358416	-0.11616945	-0.37256813	-1.4118505	-0.79024124	-0.51010084	-0.3124075	0.088225365	-0.79975986	0.47103214	0.05525112	0.03251362	-0.79245996	0.24317741	0.09623146	-0.76977015	-0.04350376	0.58000565	-0.21345234	-0.14298391	0.2694335	0.16734743	-0.96316624	-0.25928497	0.10456753	0.027511597	0.069132805
"A_23_P100576"	-0.5360241	-3.088623	1.0333853	-2.229827	-1.9759398	-1.9760904	0.28548813	0.73621845	0.4154482	-2.583993	-0.15905285	-2.575408	0.528821	0.2413826	0.61734486	1.4707804	1.9799833	0.6765413	-0.318686	0.67904854	0.00483036	0.4887123	-0.8031454	-0.22203922	-0.7704172	-2.4619594	-1.4207106	-1.277101	0.03950119	-0.23132229	-0.35511684	2.447959	1.860609	0	-2.0057487	0.8227167	0.72993374	-2.0694437	0.040364265	-0.17676353	-0.1630516	-0.58615017	3.5251608	0.4767294	-1.6711187	-1.1711311	0.56657124	0.25645924	0.95838165
"A_23_P100583"	0.10847473	0.74296	-0.24959993	1.126688	0.4310603	0.50202894	-0.021324158	-0.3009162	0.037751198	0.52652407	-0.23053741	0.8905349	-0.020716667	-0.07612991	-0.19436598	-0.25856686	-0.25128174	-0.26869297	-0.08805418	-0.20681667	-0.09252787	-0.07721043	0.18556261	-0.11223602	0.52607346	0.8635969	0.02318573	0.22937202	0.22436666	-0.124560356	0.009703159	-0.74091625	-0.24226856	0.06890488	0.2852087	-0.004582405	-0.1977067	0.73266745	0.45851707	0	-0.06594658	-0.09707308	-0.32644463	-0.12786865	0.15885687	0.07963085	0.19557047	0.07127619	0.12979889
"A_23_P100595"	0.15295267	0.9017291	-0.028570652	1.2489557	0.32081175	0.3843994	-0.26426125	-0.17916346	-0.092391014	0.7347512	0.2988634	1.0128822	-0.03293228	-0.054494858	0.020227432	-0.20402956	-0.111634254	-0.05062914	-0.1395979	-0.15586758	-7.62E-04	-0.23342514	-0.094759464	0.45976877	0.23804426	0.60759735	0.23764181	0.04302454	0.16577101	0.04221487	0.1878457	-0.20780468	-0.18713379	0	-0.02401781	-0.061429024	-0.15840769	0.4715104	-0.17549324	0.15409374	0.5035672	0.271986	-0.5898843	0.13252306	0.25101662	0.033443928	-0.25705194	-0.01737547	-0.28566313
"A_23_P10060"	0.6644268	-0.40674305	-0.53036594	0.10899162	-0.14783669	-0.54579926	-0.25776386	-0.011621952	0.29379368	-0.4784994	-0.03933525	-0.4690628	1.3050766	3.541604	3.1562662	2.2357626	1.7028675	0.53242207	-0.14557743	1.4256859	-0.4455061	-0.2856121	0.8965688	-0.6693239	0.1218071	0.62759876	-0.24058056	0	0.4837122	0.7091608	0.13939476	-4.4529696	2.0561447	0.53381634	-0.27130318	0.3023033	-0.67383766	-0.23456573	-0.39654922	-0.421381	-0.640605	0.26212978	-4.224003	1.9957447	0.001707077	-0.07754421	-0.038496017	0.14670467	0.41356945
"A_23_P100602"	0.010177612	-0.2690487	0.6780033	0.33293247	0.40289497	0.15762997	0.033036232	-0.13274431	0.002851486	-0.04628086	0.08771658	0.1815052	0	0.18433762	0.09106684	-0.11840916	-0.09491253	-0.14937496	0.07773447	0.18739605	-0.37501335	-0.17539406	0.2370224	0.86800385	0.013794899	-0.14867592	0.351655	-0.24484444	0.24400282	-0.04679966	-0.21095514	-0.41902828	-0.21840477	-0.12019348	0.4793744	-0.12431526	-0.19707108	-0.047686577	-0.11011219	0.23309374	0.7841215	-0.1970005	-0.46154118	-0.12723446	1.640377	-0.20949554	-0.02964878	0.32845783	0.13857174
"A_23_P10062"	-1.1731381	0.19563675	-0.6374545	0.04699087	-0.09278488	0.18647766	-0.30898905	-0.004636288	-0.6488395	0.22426033	0.094649315	0.06529713	-0.90766287	-0.80300474	0.018710136	0.00586462	0	-0.62464	0.10006714	0.06815004	0.15784025	-0.36733484	0.02438593	-1.1279068	-0.023161888	0.15567017	0.3503003	-0.02459097	-0.065209866	-1.091311	-0.11464214	-0.04940462	0.12073803	-0.3078828	0.006853104	-0.68769693	-0.7015395	0.17085409	0.003680706	0.2588477	-1.3095679	0.07028437	-0.0192523	0.037691593	-0.012309074	0.46244478	0.26740265	0.10279703	-0.050165653
"A_23_P100632"	-0.04906082	-3.021287	1.1007938	-1.6219463	-0.8343582	-1.0191565	1.5597239	0.29725266	0.59119797	-2.2896547	-0.80249166	-3.037156	0.45548916	0.18287468	-0.3329506	1.155117	1.2839375	0.46724224	-0.686193	0.5232811	0.26826	1.0017853	-0.19072628	-0.14336205	-1.2416868	-2.261241	-0.4404068	0.70165443	1.0874329	0.33806038	-1.0456285	1.1023817	1.1376753	0	-1.5434179	0.50585365	0.947999	-1.3176899	-0.020233154	0.08784294	-0.13564205	-1.5731988	3.2595606	-0.9168844	-1.9093533	-0.046917915	0.23787594	0.013124466	0.6880636
"A_23_P100642"	0.05192709	0.36895514	-0.13444233	0.44871855	0.32527685	-0.14792013	-0.024288177	-0.17297506	0.059298515	0.069104195	0.14065552	0.0425725	0.008087158	0.35136795	-0.06553745	-0.124240875	-0.057732582	0.017125607	-6.07E-04	-0.20157576	-0.28504133	0	-0.016178131	-0.040507793	0.056545734	0.374712	-0.014213085	0.17632532	0.22576046	0.22433853	-0.07184315	-0.1230607	-0.102525234	0.09777355	-0.03728676	-0.054528236	-0.09069681	0.082736015	-0.10473251	0.23210812	-0.16545439	-0.16387892	-0.026805878	-0.019247055	0.07389164	0.23569632	0.2295003	0.16604996	0.20518827
"A_23_P100654"	0.47886753	-0.22252178	0.27339745	0.09898186	-0.36104774	-0.13203144	0.2944517	-0.040962696	0.8054123	0.22189808	0.113276005	-0.1920042	0.20605469	0.15492344	-0.42070532	-0.05361843	-0.16524315	0.59677124	0.46636486	0.21051407	-0.15852737	0.36676693	-0.1516838	0.6807413	-0.23171139	-0.2974167	-0.2695589	-0.11594391	-0.9751859	0.5580015	-0.41078568	0.7894449	-0.03438282	0.24023914	-0.42434406	0.4072008	0.51445866	-0.39577198	0.6797848	0.35611868	0.66320705	-0.15182638	1.0309668	-0.5218439	-0.001002312	-0.033456802	0.1845398	-0.33550835	0
"A_23_P100660"	-0.18160725	-0.06943703	-0.4489622	0.3041525	-0.27015018	-0.54995346	-0.5048752	-1.083859	-0.5634928	-0.44401264	-1.0170321	0.13886738	0.8928385	0.85526276	2.12789	2.8375816	3.0976562	-0.12703991	-0.13489628	-0.37029552	0.74720097	-0.3432951	1.3850298	-0.20909119	1.0010281	0.74833584	1.3997326	0	0.32703733	-0.20444584	2.7607145	-3.3529892	0.5316591	-0.19191074	0.17180729	0.7798376	0.9203949	-0.07296276	-0.09989643	-0.9071717	-0.20337582	-0.2340498	-4.334088	1.4218087	0.28806782	0.15529156	0.49040604	0.44795132	0.8650942
"A_23_P100676"	0.43876553	0.11629295	-0.12778664	0.38227367	0.07318592	0.021844864	-0.16843987	-0.20265675	0.06952858	0.100663185	-0.17505169	0.0709095	0	1.7341747	1.1667266	-0.015880585	-0.30435753	0.08442211	0.2002325	0.031757355	-0.43745708	-0.28152084	-0.044087887	0.49818897	-0.18883419	0.32251835	-0.15822983	-7.26E-04	-0.046684265	0.34938812	-0.13280964	-0.41738892	-0.23227501	0.22392654	0.50395155	-0.08159351	-0.18822479	-0.004652977	-0.073812485	-9.05E-04	0.46870422	0.30924416	-0.051914692	-0.47500944	0.12339592	-0.06646633	0.072003365	0.19097137	0.012948036
"A_23_P100693"	-0.6372118	-1.5940185	-0.066170216	-1.6774158	-0.9721556	-0.6462579	0.22289658	0.13338232	-0.15768528	-0.55440664	0.0867548	-1.2896218	-0.032532692	-0.15428734	0.3437252	0.6325865	0.96248865	0.12894154	0.25960255	1.3957701	1.8490915	0.16088486	-0.4206543	-0.28424454	-0.45409584	-1.189259	-0.710382	-0.38301468	-0.20915985	-0.40791225	0.4041114	0.6357899	0.5387573	0	-0.85445356	0.2707014	0.17084312	-0.8387995	0.03192234	0.3402896	-0.5744586	0.1241765	0.39870453	0.55654144	-0.82944965	-0.46511555	0.86195564	0.2967224	0.660532
"A_23_P100704"	0.97789955	-0.029953957	0.029972076	0.0690155	0.07042217	-0.25989056	-0.42909908	-0.5661659	0.029851913	-0.42780304	-0.104953766	0.28562164	0.07613945	0.18866348	0.30293608	-0.46064663	-0.22608757	0.10704136	-0.81435204	-0.89539814	-1.0442362	0.28150845	1.4716263	-0.018211365	0.45354462	1.0979128	0.6058111	-0.25048065	-0.17890453	0.30815792	-0.037039757	-1.1354074	-0.79477215	0.45673943	0.27636623	0.24851894	-0.67617416	0.26976585	-0.30293465	-0.47585773	-0.024362564	-0.26035023	-3.0529528	1.2925406	1.2375889	0	-0.14187717	0.87903976	0.58307076
"A_23_P100711"	-0.9732013	-0.826633	-0.65442467	0.26982832	0.82863855	0.33107042	-0.20060015	-0.91831875	-0.86053514	0	-0.11549091	1.3230815	0.22735548	2.7026057	3.7277756	1.0851016	1.3883905	-0.4152236	-0.625185	0.60878515	2.2989016	-0.33240366	-0.4274764	1.2917485	2.8230538	-0.269814	1.9395304	-0.23852634	0.5002098	-1.0224957	0.97392225	-3.131116	1.9143162	-0.9449134	0.8451767	0.04857683	0.09181738	-0.7180996	-0.69808817	-1.2887111	1.2872343	-0.61791754	-5.11169	3.503016	-0.8220258	0.34426308	-0.18502378	-0.65944624	0.8762822
"A_23_P100730"	-0.77134037	0	-0.6348877	0.3760414	0.38227177	0.064255714	-0.43041897	-0.279644	-0.39838696	-0.19472218	0.50275517	0.22866821	-1.1274967	-1.2577057	-0.5636902	-0.68124485	-0.9823828	-0.28233814	0.3597908	-0.530776	-0.3717909	-0.8299856	2.1816854	0.07572746	0.55584145	1.1217155	0.4168663	0.50673294	0.20350266	-0.9523792	0.13985634	-1.1497097	-0.97870827	-0.20223331	0.50350666	-0.7899895	-1.9213533	0.376441	0.48284245	0.154706	-0.102253914	0.17226934	-1.2747269	-0.45378113	1.494482	0.3217764	0.57355595	1.0368214	0.6655445
"A_23_P100754"	-0.069784164	0.19769764	0.038430214	0.14025497	-0.22381496	-0.103961945	-0.07587528	0	0.09761143	0.13455963	-0.19992399	0.4469757	0.55119324	0.38701344	-0.18478918	0.025452614	-0.22741604	-0.05834675	-0.22044086	0.487545	0.5277524	-0.015288353	0.52178955	0.009709358	-0.029119492	-0.069767	0.07345295	-0.4069724	-0.70264864	0.024169922	-0.4507823	-0.14310837	0.3341837	0.21528149	0.29624414	0.09673214	-0.14677429	0.49307823	-0.056977272	0.120788574	0.022930145	0.09772539	-0.036625862	-0.045098305	0.8105459	-0.14206028	-0.44058418	-0.44290352	-0.6364908
"A_23_P100764"	0.23465157	-2.4421558	0.48975945	-2.3226871	-1.9919949	-1.8952036	0.20729065	0.2848382	0.537035	-2.2285252	0	-2.5081615	0.5927429	0.7081604	0.33501816	1.0148201	1.0286808	0.29084873	-0.46576548	-0.3897171	-0.7836323	0.5097046	-1.3314939	-0.21047735	-1.7041302	-2.2274246	-1.8667135	-1.5044742	-1.2584343	0.38619804	-0.6982279	1.179699	0.6828871	0.1444416	-1.8760395	0.42209435	0.8147211	-1.7015934	-0.091944695	0.25621414	-0.111694336	-1.1176038	1.3819075	0.5138273	-1.5583944	-0.85777855	3.1432905	2.0299864	2.918603
"A_23_P10077"	0.002679348	-1.5105357	0.48756742	-1.5602107	-0.53992033	-0.90180254	0.35924578	0.39314842	0.19487715	-1.2853355	0.413023	-1.5847621	0.35565424	0.3268628	0	0.59227324	0.938746	0.3089242	-0.104905605	-0.35332537	-0.580626	0.6351323	-0.5615144	-0.010147572	-1.4559579	-1.0538688	-1.3062611	-0.6421695	-0.74941635	0.11183977	-0.56148386	1.1512256	-0.15221453	0.21558714	-0.80910635	0.47166586	0.14906263	-0.9345622	0.002866268	0.70665216	-0.044301033	-0.26542425	1.0495553	0.24315691	-0.5761781	-0.01517725	1.5112605	1.6247392	1.919661
"A_23_P100779"	0.43132353	-0.3989482	0.009335518	-0.78770876	-0.7594638	-0.38096952	0.08028841	0.029517174	0.23763514	-0.6257119	0	-0.47215414	0.29196024	0.79387426	0.22166061	0.18619108	-0.0905118	0.38104773	0.015665531	0.015286922	-1.0293164	0.010688305	-0.28146648	0.20430994	-0.5672641	-0.75206995	-0.7517195	-0.6226926	-0.79015064	0.40785074	-0.80651474	0.6127019	-0.06613016	0.1690383	-0.3590374	0.21342516	0.15565443	-0.51059103	-0.084102154	0.048957348	0.25524473	-0.023418427	0.39150763	0.062201977	-0.55054045	-0.46793604	-0.06043482	-0.013435841	0.18067122
"A_23_P100788"	0.04447031	0.38921833	-0.10965681	0.48943043	-0.107135296	-0.2919178	-0.044038773	-0.14539576	0.018548012	0.03325224	-0.022954464	0.08001232	0.3083105	0.011786461	-0.022096634	-0.006313324	-0.008902073	0.006141663	-0.031810284	-0.37481976	-0.33771276	-0.009750366	0.34982872	-0.05869007	0.19921017	0.28130436	-0.022493362	-0.2756586	-0.003505707	0.04848385	-0.037641525	0.10691118	-0.0276165	0	0.14879036	0.08211994	0.004539967	0.19075537	0.002195358	0.0264678	-0.14197826	-0.06306124	-0.5036073	0.47857141	0.49862576	-0.2892022	-0.11397362	0.13683319	0.27887154
"A_23_P100795"	-0.027349472	-1.4909334	0.2670889	-1.3441896	-0.87102985	-0.85969067	0.42289257	0.46914577	0.3000965	-0.5605097	-2.8724036	-1.1715708	0.2932577	0.9417944	0.96129036	0.5314703	0.60833645	0.36393166	-0.007657528	0.14495945	-1.4234776	0.26114464	-0.35528088	0.19085407	-1.0227528	-1.3392916	-1.4466696	-0.7480774	-0.7602291	0.09648609	-1.2265134	0.5296812	0.76256084	0.3029194	-1.0076103	0.17914009	0.3179865	-1.1563072	0	0.122653484	0.17435837	-0.20495844	1.5713062	-0.48348808	-0.6356659	-1.1110792	0.023974419	-0.10883522	0.66787815
"A_23_P100802"	0.39710093	-1.1000371	0.31031084	-1.0811362	-0.2347722	-0.27355337	0.75987387	0	0.32595873	-0.6316657	-0.001673222	-1.112762	0.44880438	0.2981124	-0.37000513	0.49072027	0.43212748	0.566607	-0.07331753	0.25259352	0.35162783	0.5170913	-0.2691846	0.26859617	-0.59452295	-0.9888234	-0.27385187	0.013040066	0.44010878	0.6157737	0.36908102	-0.08233976	0.35535002	0.32531786	-0.5671096	0.5748944	0.78424215	-0.5134444	-0.04369402	-0.38329077	0.40561152	-0.58838034	0.70064974	-0.27535582	-1.0667338	0.09638643	-0.070174694	-0.28459978	-0.15045023
"A_23_P10081"	0.032310963	-0.86041355	0.09611225	-1.8121705	-0.54003906	-0.29229927	0.096012115	0.04952097	0.20161629	-0.5667815	0.16928291	-0.66441727	0.15019989	0.29426003	0.347054	0.09880543	0.007130146	0.15779209	0.4194379	0.4121952	-0.18208265	0.11058235	-0.2606058	-0.026299953	-0.5455766	-0.77986145	-0.8659339	-0.10343742	-0.6489568	0.18381119	-0.53920937	0.5752177	-0.011974335	0.21036243	-0.8484211	0.0948782	0.30125427	-0.42692327	0.1364336	0.59929943	0	-0.19324255	0.5580244	0.018076897	-0.7084837	-0.063257694	-0.3412218	-0.5175648	-0.3550105
"A_23_P100868"	-0.08864021	0	-0.102962494	-0.09116173	0.09434128	0.059394836	0.41998005	0.29009914	0.14058018	-0.5811858	0.49612427	-0.22238922	-0.091124535	-0.097901344	-0.2836995	0.91050816	1.0165277	-0.03916645	-0.072197914	-0.17661285	0.03850031	0.16313934	0.033735752	-0.4297037	-0.2568903	-0.2196598	0.30173826	0.18243265	0.37125206	-0.33934212	0.3031006	0.6610522	-0.33918428	0.20809555	0.21506023	0.175601	-0.13508606	0.05461836	0.035859108	-0.19894266	-0.63124466	0.1819768	0.69403505	-0.083435535	-0.0748024	0.15017128	-0.26215172	-0.28364372	-0.2864828
"A_23_P100872"	0.19795561	0.42139006	-0.1798358	0.37250757	0.19816351	0.16251278	-0.32463408	0.08515978	-0.06539774	0.012847424	-0.41450787	0.40109015	-0.08691645	-0.113377094	-0.07868719	-0.30278158	-0.22902155	0.036409855	-0.24936342	-0.88145685	-0.6925502	-0.27354383	0.5983448	-0.24824333	0.23859358	0.5816493	-0.31636715	0	0.055159092	0.041551113	-0.23545074	-0.80605745	0.38690138	-0.07735491	0.57970905	-0.26363516	-0.072617054	0.3470807	-0.2642131	-0.11057091	-0.29527712	0.49306154	-0.69157505	0.4168167	0.76328135	0.06367159	0.3082757	0.3305707	0.093010426
"A_23_P100883"	-0.3068943	-2.3263988	0.30048943	-3.013257	-1.4015856	-1.3944325	0.3754835	0.013259411	0.061332703	-1.7055826	-0.6312947	-2.738799	0.5206795	0.34379482	-0.07215881	0.59136105	0.46643734	0.44718552	-0.452765	0.26549911	0.55280685	0.31154537	-1.4712996	0	-1.0687132	-2.0490541	-0.5523157	-1.1014419	-0.7750139	-0.24820518	-0.56280804	1.0123014	0.32772064	0.058820724	-1.7896738	0.6956892	1.2843552	-2.0411425	0.15878677	-0.45437288	0.1733408	-0.48264933	0.20764351	0.5746403	-1.1680489	-0.18635273	0.83544064	0.13451576	0.49112988
"A_23_P10091"	0.68510056	-0.5590811	-0.027276993	0.017445564	-0.1174469	-0.6083269	0.52218246	0.7500601	0.4664154	-0.41442204	0	-0.3307953	-0.40703392	-0.31981564	-0.48989296	-0.61841774	-1.0930891	0.70323277	-0.03553009	-0.5564108	-0.73048115	0.268363	1.4914594	0.4335413	0.076942444	0.9335928	-0.12618828	0.27755642	0.39422226	0.5234661	0.06693745	-2.2769976	-1.1139927	0.7194414	-0.042744637	-0.23091793	-0.02793026	-0.24661732	0.14857578	-0.2913494	0.42880154	0.275558	-2.1330137	-0.6848154	1.300396	0.6685629	1.7995138	2.5280905	1.6968956
"A_23_P100912"	0.006319046	0.67331886	0.022293568	0.5428963	-0.028064728	-0.27359915	-0.10140991	-0.09486389	-0.003946304	-0.123977184	-0.13271761	0.14411831	0.089333534	-0.15355015	0.00888443	0.20726967	0.26769495	-0.064492226	0.5761981	-0.1254158	-0.35716248	-0.10140228	0.014441967	-0.15507746	0.109478	0.56417847	-0.1546793	0.16311693	0.111712456	-0.10297775	-0.02801752	0	-0.18932962	0.12812424	0.18327904	-0.05799389	-0.058889866	0.4369011	0.037935257	0.08301592	-0.18385792	-0.07143259	-0.14676332	0.16569757	1.2963867	-0.21936178	-0.099543095	0.17602062	0.06438446
"A_23_P100931"	-0.26039362	-0.3620901	-0.082074165	0.36723566	0.13170624	0.02422142	0.11968279	0.003664017	-0.44623423	0.4534564	0.046845436	0.34448624	-0.035662174	-0.093490124	0	0.008703232	-5.49E-04	-0.25867128	0.018474579	0.017847538	-0.13775444	0.07758474	0.1072278	-0.7567744	0.15617752	-0.029322147	-0.114076614	0.15858078	0.005194664	-0.13666868	-0.048030853	-0.07942009	-0.004708767	0.09283781	-0.14765882	-0.36617613	-0.055282116	0.08461714	-0.100399494	-0.043493748	-0.7239952	-0.15482044	0.047904015	-0.0064888	0.20218563	0.1399188	0.08953333	0.101530075	0.13529491
"A_23_P100935"	-0.4160986	0.26005602	-0.17011356	0.35333252	0.076993465	0.074914455	-0.10958004	0.054076195	-0.1784792	0.21496964	0.11122751	0.12186861	-0.13516712	-0.111769676	0.03036499	-0.029976368	0.084255695	-0.24205208	-0.10675287	0.05262232	-0.09938049	-0.07898903	0.058026314	-0.31059694	0.052433968	-0.06902838	0.05758238	0.011977673	0.03113842	-0.29859638	-0.03343439	-1.18E-04	0.06254578	-0.20798492	0.022296429	-0.1895628	-0.2978468	0.09749222	-0.00158453	-0.14299297	-0.31914663	0.013496399	0.11640024	-0.07899141	0.06825256	0.0661006	-0.012984753	0	0.012217045
"A_23_P100959"	0.5900202	-0.22050858	0.1713314	-0.9521675	-0.9322338	0.02043724	0.21243572	0.4020133	0.7368336	-0.09687519	0.026909351	0.057393074	0.00515461	0.6693573	0.8137007	-0.07735062	0.1118536	0.64521503	0.09902954	1.1264877	-0.11579609	0.17304325	-0.25509024	-0.27295113	0.121418	-0.798481	-0.3558874	-1.1025829	-0.7556677	0.8719082	-0.70430756	1.7403793	0.46598434	-0.13380623	-1.264781	0	0.8287916	-0.67332745	-0.014219284	-0.15175915	-0.23817539	0.26639986	0.34025478	1.1115351	-0.63896465	-0.9209604	-0.3158102	-0.9194803	-0.57586956
"A_23_P100963"	0.5806122	0.7788987	-0.2706008	0.9878459	0.3523574	-0.07365179	-0.3689618	-0.41904497	-0.14677763	0.22035074	0.009912968	0.5438056	0.10409975	-0.14790773	-0.25618458	-0.39884996	-0.42497492	-0.051754475	-0.0717721	-0.4041276	-0.8111763	-0.2547536	0.003755093	0.24284363	0.23004293	0.8151431	-0.15713072	0.2742629	0.1913023	0.28858995	-0.050928593	0	-0.87729836	-0.034609318	0.4371791	-0.3472619	-0.18682289	0.45580482	-0.19217443	0.008798122	0.0978775	-0.03985977	-0.037035942	-0.6144295	0.51681185	0.4172325	1.0427847	1.6139855	1.3741536
"A_23_P100990"	0.15531158	1.2503972	-0.14560032	0.62582827	0.52797365	0.12648392	-0.14601278	-0.045655727	-8.76E-04	0.8658781	-2.84E-04	0.7335105	0.014002323	-0.116746426	-0.03577566	-0.0844121	-0.24454594	-0.10481024	-0.05907631	-0.13760233	-0.23447227	-0.06946802	0.035516262	0.00542593	0.2725191	0.5991535	-0.008393288	0.5256357	-0.10722637	-0.009649754	0.003472805	-0.24265432	-0.22059584	0.15154791	0.45613003	-0.0388093	-0.003885269	0.31327248	-0.073565006	-0.08908987	0	0.009389401	0.0759778	-0.19868231	0.44080734	0.54858875	0.14156723	0.33437347	0.22135925
"A_23_P100991"	-0.28182077	0.1076355	-0.04035902	0.46895552	-0.021339417	-0.11498356	-0.14492321	0.045280457	0.032169342	-0.18194675	-0.010516644	0.22437	0.035647392	0.1885252	0.028554916	0.018234253	0.06721401	-0.13982677	-0.28998375	0.6565089	0.32261086	0.16155434	0.1272893	-0.048707962	-0.059073925	-0.26049948	0.13459253	-0.050175667	0.069214344	-0.30976677	-0.13268805	-0.009618759	0.013190746	-0.20236588	-0.41896152	0.372571	0.1930666	0.09225845	-0.24222183	-0.3894801	-0.05454445	0.050886154	-0.02385521	0	0.2714429	-0.05534172	-0.04997492	0.014627934	0.095240116
"A_23_P101007"	1.1166382	0.14225864	0.06542492	0.10730457	0.06028366	-0.15761757	-0.13339901	-0.38565016	0.12705898	-0.3281479	0.3098092	0.16757011	0	1.2613506	0.7244687	-0.36097717	-0.62470245	0.5875883	-0.23646355	0.03066349	-0.6611948	-0.06787014	0.78248024	-0.020975113	0.36672115	0.72981644	-0.30522156	0.041579247	0.28503418	1.2829609	0.20206165	-2.1773806	0.43700314	0.5123167	0.056508064	-0.3210392	-0.48875523	-0.039801598	-0.13126469	-0.4582243	0.006763458	0.20655155	-1.5286684	-0.011990547	-0.13005733	-0.51559925	-0.24633598	-0.18053913	-0.47820854
"A_23_P101013"	0.44187927	0.27919865	0.039834023	0.7850094	-0.17090416	0.060738564	-0.10772896	-0.03387785	0.34633064	0.33338928	0.16224861	0.3020525	-0.1484747	-0.08900833	-0.24566078	-0.4462967	-0.20833683	0.29177094	0.015063286	-0.6025419	-0.55278397	-0.10402012	-0.18552923	0.41824436	-0.37882805	-0.0701952	-0.36227512	-0.25027418	-0.056549072	0.17576599	-0.1912198	-0.16928387	0.29529476	0.078315735	0.17994022	0	-0.004865646	0.21625328	-0.32118702	-0.8517785	0.3956232	0.2944708	0.71430874	-0.8220968	0.14793682	-0.030187607	0.75893974	0.74286556	0.72722626
"A_23_P101025"	0.5356002	0.33513594	-0.06051874	0.5291734	0.085413456	-0.13948011	-0.26675272	-0.08055639	0.13558054	-0.11222887	-0.3095641	0.3821473	0.065653324	-0.26899672	-0.42565727	-0.25816202	-0.25964546	0.034081936	-0.17806435	-0.76131296	-0.59034204	-0.01237154	0.6697688	0.26456308	0.48483324	0.61396456	-0.20461607	0.44716024	0.22907114	0.59514475	0.16328096	-1.4582124	-0.20604515	0.24634123	0.37119532	-0.2413888	-0.031540394	0.027431965	0.17689085	-0.14781046	0.27090597	0	-0.1748147	-0.8992944	-0.14719057	-0.10273695	0.31597376	0.2039504	0.81781244
"A_23_P101038"	-0.35469913	0.21268177	-0.11658478	0.5303869	-0.15239048	0.009409428	-0.2343092	-0.011888981	0.01796341	0.003795624	0.064949036	0.11365652	-0.34290504	-0.39671707	0.010531902	-0.118257046	-0.06759596	-0.19482422	0.2121005	-0.21052742	-0.069663525	-0.28466034	0.025745869	-0.13935375	0.09316063	-0.10463667	0.02840805	0.06218481	0.06757164	-0.33133602	-0.083575726	0.005153656	0.015356541	-0.22335339	0	-0.3898039	-0.3698225	0.11011696	-0.01644516	0.23144722	-0.12413168	0.014671803	0.08339119	-0.09106445	0.026451588	0.011000633	-0.16292334	0.013421536	0.07127619
"A_23_P101048"	-0.083229065	0.23027754	0.07387209	0.16035843	0.36741018	-0.05642557	1.62E-04	0.04649782	-0.1132803	0.4023447	0.013706207	0.4144659	-0.040541172	0.015582562	-0.033531666	-0.059969425	-0.21459055	-0.09498358	-0.008455277	-0.043685436	-0.16273594	0.08434439	0.024855614	-0.060911655	0.19526005	0.43967152	0.0587759	0.10951948	0	-0.032043934	-0.15477657	0.004002094	-0.0936389	-0.0876832	-0.18480587	0.015696049	-0.12266064	-0.049654484	-0.14984655	0.30011988	-0.07118225	-0.12293768	-0.060062885	0.03998518	0.18727255	0.04215288	-0.008847237	0.116585255	0.011813164
"A_23_P101054"	0.09346962	0.306345	0.16978598	0.44703293	0.5812397	0.9737625	-0.124474525	-0.046775818	-0.13218689	0.022274017	0.12374258	0.38324594	-0.18583202	-0.19028759	-0.25593948	-0.19081593	-0.22364616	-0.063485146	-0.050694466	-0.16253948	-0.21100187	-0.09228611	-0.04639721	0.87243605	0.07558823	0.025976658	0.36457586	0.102077484	0.14502525	0.05853176	0	0.27768326	-0.69780684	-0.027428627	0.7560797	-0.1588583	-0.15654707	0.71042156	-0.13327503	0.038161755	0.8920255	0.26866007	0.16128683	-0.33938742	0.47085953	-0.30835629	-0.57300854	-0.40191412	-0.3803296
"A_23_P101073"	-0.48419285	1.0825901	-0.6151209	1.3891811	0.96312237	0.29572153	-0.3499937	-0.014459133	-0.68430614	0.6892009	0.12368202	0.8091006	-0.79883766	-0.4226694	0	-0.07268429	-0.08967924	-0.4620247	-0.07721615	0.13978481	-0.10565901	-0.3988676	0.17976236	-0.8282623	0.6442871	1.2390914	0.43906498	0.5793772	0.3796444	-0.894784	0.26625252	-0.59795475	0.445673	-0.38482952	0.58991194	-0.7260752	-0.8404627	0.96696424	-0.059574127	-0.106230736	-0.8940983	0.14509773	-0.34754944	0.115997314	0.56636286	0.3395977	-0.11105347	0.20220613	0.28309584
"A_23_P101084"	0.2799139	1.4604263	-0.07123947	1.6942081	0.69131804	0.6116104	-0.28885746	-0.0797205	-0.21952438	0.8709507	-0.31004858	1.0676184	-0.04108143	-0.04705429	-0.07371807	-0.36143017	-0.2771325	-0.26866722	-0.23779202	-0.3472662	-0.22131205	-0.20224476	0.30031633	0.27088976	0.73284245	1.0477748	0.56381464	0.871995	1.0210834	0.4308777	1.0340118	-0.80859756	-0.39372253	0.08986378	1.5791712	-0.26384258	-0.36049557	1.115201	-0.14060688	-0.1983285	0.33311558	0.5293293	-0.83971024	0	0.9908047	0.48895884	-0.40708208	0.3129549	-0.33674908
"A_23_P101093"	-0.071507454	-0.4748187	0.024267673	-0.3397293	-0.15439796	-0.18300867	-0.016050339	-0.090423584	-0.023778915	-0.35574055	0.15824366	-0.18540382	1.487463	1.2428198	2.0714421	1.6853647	2.4168434	-0.025906563	-0.25477505	1.3391714	2.6290507	-0.052458763	-0.4336009	0.6712475	0.9424772	-0.32629442	0.013268948	-0.021681309	0.58497286	0	2.5591545	-2.1528702	2.4054832	-0.2049284	-0.29033136	1.7248278	0.6438551	-0.15675831	0.4210558	-0.38738823	0.7103634	-0.07317686	-2.9104319	3.0013723	0.21407795	0.014495373	0.07966089	-0.21933937	0.57431793
"A_23_P101111"	0.024083138	0.25919914	-0.017513752	0.31318378	0.34340763	0.06798458	-0.2087717	-0.024161816	-0.045689583	0.05869007	0.08208895	-0.006780624	0.026429176	-0.01854229	0.12026167	-0.05983448	0.15025711	-0.10505867	-0.08939171	-0.18962765	-0.30992937	-0.1256485	-0.07678938	-0.14795303	-0.24891567	0.2867794	-0.301013	0.04205656	0.05889511	-0.124204636	0.080877304	0.09726286	-0.18669176	-0.055604935	0.27471352	-0.06327629	-0.25652313	0.02034235	-0.07904339	0.12574482	-0.009951115	0.038798332	-0.2823367	0.28907537	0.12836695	0	0.51264954	0.687233	0.83394146
"A_23_P101121"	0.085092545	-0.065069675	0.11205673	-0.56690884	-0.13507366	-0.12945461	-0.021493912	-0.07883835	0.015490055	-0.16726208	0.1517415	-0.17272806	0.073946	-0.027596474	-0.01651144	0.06328249	0.16991472	0.044499874	0.06332874	0.264719	0.096786976	-0.02332592	-0.12151718	0.09359217	-0.11840582	0.09703016	-0.05873871	-0.046465397	-0.043546677	0.0158391	-0.054399967	-0.0562644	0.09903002	-0.055594444	-0.29998827	0.09843731	0.035372257	-0.2683692	0.05774212	0	0.0864234	-0.038846493	0.2756858	-0.14766264	-0.21959972	0.007479668	0.02553463	0.019124508	0.16568756
"A_23_P101131"	-0.15288162	0.32018566	-0.109820366	0.5732708	-0.114898205	-0.013206482	-0.16033936	-0.005954266	-0.11460924	0.30494308	-0.13982582	0.6432233	-0.023637772	0.06405735	0.63838387	-0.005402565	-0.15093422	-0.05748272	-0.07660198	-0.12631273	0.06559563	-0.09431934	0.04424429	-0.16317081	0.10730553	0.054309368	0.04374218	0.04215145	0.09898615	-0.1500845	1.1826358	-0.8848262	0.5918255	-0.061989784	0.0808177	-0.034373283	0.02153778	0.11346722	0	-0.19397211	-0.16114616	0.094087124	-0.39092398	0.22609282	0.02066946	-0.040597916	0.7445326	0.19498062	0.32905293
"A_23_P101141"	0.03113842	0.5460186	-0.03580284	0.52216053	0.17313051	-0.069664	-0.5303707	-0.3239684	-0.16965103	0.4012208	0.03507471	0.53036547	0.04877472	0.26205254	-0.34957457	-0.24033165	-0.34397507	-0.3702097	-0.08060408	-0.25820065	-0.3921852	-0.3387804	-0.44222927	0.013241768	0.11462402	0.102941036	0.028474808	0.24765682	-0.16659927	0.10340214	-0.37145805	0	-0.24962902	0.003721237	0.052089214	-0.5393534	-0.37224102	0.2619319	-0.13959885	-0.031648636	0.012347698	-0.10805035	-0.27060366	-0.04484129	0.028812408	0.003031731	0.5019398	0.11593437	0.4388466
"A_23_P101185"	0	-1.7843409	0.5937271	-2.3910866	-1.5698042	-0.5324254	0.4197693	0.004434109	0.79919434	-0.8115711	-0.27567434	-1.5725574	0.32789612	0.14652157	0.20840168	0.22278118	0.7865639	0.6930351	-0.12914658	1.0909386	1.4394846	0.79635525	-0.72433233	-0.15626717	-0.669096	-2.0215712	0.4833393	-1.2065492	-0.5551529	0.22260857	-0.4154892	2.0617561	0.85829926	-0.063611984	-1.7180586	0.67136	0.85689735	-1.2547922	0.09077549	0.34453392	-0.15583134	-0.9733453	0.6266346	1.3736668	-1.80791	-0.9920416	-0.120453835	-0.63252735	0.20738506
"A_23_P101193"	0.1700182	0.33334064	0.23814154	0.42098618	-0.055091858	0.27177715	0.003773689	0.22389269	0.08458042	0.15934277	0.1703906	0.5554924	-6.84E-04	-0.028975487	-0.3726616	-0.627511	-0.6085386	-0.06788349	-0.08427429	-0.7831459	-0.75662327	-0.10065842	0.24187994	0	-0.09631634	0.12953854	-0.21640301	0.2234335	-0.17215204	0.18498898	-0.038276672	1.6250138	-1.1020985	0.060216904	0.4201646	-0.18112564	0.08345795	0.5656471	-0.08709049	-0.14467907	0.13771439	0.41315603	1.3674631	-0.90524006	0.19224072	-0.38444138	-1.3213949	-0.82956505	-1.0280309
"A_23_P101208"	-0.09050465	-2.7670498	0.6587591	-2.304799	0.91094303	0.10807705	0.5852728	0.16672468	0.555213	-0.66408634	-0.40083742	-2.4591455	0.51271725	0.15530586	0.47632122	0.0446043	0.098750114	0.35432243	0.62189674	0.8290434	0.41308498	0.8003025	-0.8561549	-0.18403816	-1.434494	-2.1357489	-0.98222446	-1.628346	-0.82404137	0	-0.1348629	2.812994	-0.17106628	0.22898388	-1.5873513	0.8327036	0.47023487	-2.1109815	0.22312927	1.4640293	-0.10190964	-0.7437482	1.7805042	0.31692123	-1.7296286	-0.8731594	-0.34757042	-0.97430897	-0.17346764
"A_23_P10121"	0.6586485	0.20977592	-0.12754011	0.34315968	0.20062447	-0.037233353	-0.24983978	-0.390944	0.40035725	0.021769524	-0.20454979	0.5423775	-0.5277939	-0.2541628	-0.63599825	-0.16653061	-0.4594803	0.56134605	0.29712582	-0.08093166	-0.23063564	-0.31693363	-0.18735695	0.8911934	-0.14071369	0.16787529	0.20866585	0.120336056	0.013649941	0.45231152	0.04238987	-0.50345373	-0.8294754	0.55620193	0.33849144	0	-0.2215395	-0.12285423	0.35423565	-0.50572586	0.90620136	0.13980818	-1.0983028	-0.067964554	0.09929943	-0.13720894	-0.12116909	0.026717186	0.8582182
"A_23_P101237"	0.059747696	-0.2139101	-0.04854393	0.50722694	-0.61418533	-0.22480202	-0.055257797	-0.045697212	0.18037319	0.4819126	0.005523682	0.54718685	0.16587067	0.2130413	0.1244998	0.061223984	0.049144745	0.11061001	-0.05150366	0.029084206	0.89956856	0.11464405	0.030656815	-0.002858162	-0.32950687	-0.46697235	-0.019701004	-0.36234665	-0.22110176	-0.00437355	-0.34925318	-0.18486214	0.34522057	0.17356873	-0.005897045	0.29841137	0.10730934	-0.028357506	0.5046568	-0.002604485	0	0.14655304	-0.4890566	0.46600246	0.013541222	-0.26639366	-0.058278084	-0.32554626	-0.1915865
"A_23_P101240"	-0.22997761	-1.121541	0.44010067	-0.48050117	-0.53410053	-1.1049385	0.19695282	0.06870842	-0.074747086	-0.7864485	0.53763866	-0.7044487	0.004220009	0.054522514	0.035521507	-0.15412903	0.45422173	0.17589188	-0.46667862	0.50745964	0.48932266	0.3119049	-0.09961319	0.06492901	-0.34829426	-0.49772072	-0.67986965	-0.42590427	0.48375607	-0.85031986	0.30314445	-0.21763515	0.47483444	0.19126129	-1.2590294	0.5883312	0.80735016	-1.6737604	-0.19789696	-0.5010948	0.106059074	-0.9418354	-1.1175013	1.315875	-0.4483633	0	0.3045168	0.5208225	0.56720257
"A_23_P101246"	-0.30242538	0.58028793	-0.041833878	0.70287704	0.09382343	0.005867004	-0.41225338	0.12252474	-0.39540482	-0.18356037	-0.51385975	0.36407375	-0.07927418	-0.18968678	1.7035027	-0.37210655	-0.12577248	-0.7349329	0.009148598	-0.5858488	0.03952694	-0.18066883	2.3201184	-0.2178154	0.7895088	0.92101574	0.2880211	0.2710991	0.56561375	-0.31290722	0.58972454	-1.7345304	-0.16674137	0.15136242	0.5073757	-0.48221684	-1.2081003	0.91041374	0.17535496	-0.6181402	-0.48477173	0.46039438	-2.9977703	1.5698795	-0.41705418	0	0.3069811	0.08683014	-0.003084183
"A_23_P101253"	0.34922218	1.1953459	-0.14533234	1.0975647	0.10779762	0.51699924	-0.12912846	-0.22003937	0.085873604	0.71979666	-0.10449982	0.88709545	-0.22108746	-0.20192623	-0.25240612	-0.40053177	-0.17075682	-0.109482765	-0.09573364	-0.317132	0.13895416	-0.18690014	-0.174716	0.20697832	0.17704487	0.2955103	1.4519272	0.2540226	0.042798042	0	-0.08307409	0.26395893	-0.8925595	0.22886562	1.0718827	-0.20101357	-0.2026453	0.3971982	-0.06522179	-0.21653128	0.22248507	0.90703297	0.3477249	-0.88565636	1.1686878	0.2746191	-0.66347265	-0.38187885	-0.628458
"A_23_P101258"	0.67268085	-0.11665058	-0.057564735	-0.51754665	-1.0256081	0.0289402	0.24944687	0.3537712	0.7764158	0.1431408	-0.29174423	0.14226341	-0.15533447	0.066143036	0.11022186	-0.22273254	-0.35604858	0.79641724	0.12243652	0.930254	0	-0.01743126	0.04055834	-0.5318384	0.019190788	-0.6143131	0.005750656	-1.043778	0.08135414	1.5203485	-0.83319664	1.1655264	0.15648556	-0.33794403	-0.5819149	0.11841869	0.22655678	0.072865486	-0.36763096	-0.061339855	-0.57105637	0.62883854	-0.027900696	1.065937	-1.1437092	-1.1626711	-0.34032154	-1.382432	-0.82481384
"A_23_P10127"	0.19489479	-0.6589823	0.08751297	-0.4901085	-0.26929474	-0.49643612	-0.07616043	-0.24045372	0.05787468	0.93040276	0.04215479	-0.35063696	-0.10733318	-0.024934769	-0.338212	0.64497757	1.068819	0.11693764	0.1180253	-0.253047	0.05033064	-0.006012917	-0.5445185	0.4591875	0.48571777	-0.38951445	1.067349	-0.21446037	-0.49496984	-0.01890564	1.8075814	0.26055002	-0.6268568	0.24193573	-0.788301	0	0.35215378	-0.4847703	-0.072535515	0.30048943	0.4827032	-0.13319874	0.053999424	-0.23907137	-0.5159669	1.39357	0.5949192	0.08434725	2.1859884
"A_23_P101272"	1.1927891	-0.14552116	-0.32374668	0.40822792	0.24779701	-0.32165527	0.5800667	0.90498257	0.65385056	-0.20840836	0.5068321	0.043287277	-0.6024246	0.024219513	-0.17487335	-0.42142773	-0.9349222	0.9903717	0.44579506	-0.37987232	-0.29531765	0.17710209	0.5630846	0.12156105	0.6723366	0.779336	-0.17540741	0.1758709	1.1419764	0.76746845	0.5402622	-0.15145588	-0.73664856	0.60200214	-0.18667221	-0.16150188	-0.52732944	-0.27360344	-0.18326569	0.18749619	0.116820335	0.2593565	-0.49975872	-0.5609064	-1.102746	-0.07345104	-0.5207443	0	-0.38413143
"A_23_P101281"	-0.013148785	-1.4662609	0.019431114	-0.81425333	-0.14797354	-0.24500084	0.19243765	-0.16996431	0.002981663	-0.8954091	-0.18814802	-1.2589927	0.5222888	0.3422904	-0.029407978	0.21559477	0.24055147	0.04182577	0	0.9502559	0.34924936	0.12015104	-0.34392262	0.12815523	-1.0855861	-0.6787658	-0.14819574	-0.21438026	0.06101322	-0.064282894	0.8078952	0.3323455	-0.43932104	7.03E-04	0.11043644	0.5820174	0.05384016	-0.79560614	-0.06236887	0.3072443	0.14700794	-0.40646696	-0.31539297	0.009880543	-0.44372034	-0.32069921	0.25450087	0.10747099	-0.032304287
"A_23_P101297"	1.428587	0.15988255	1.6248007	0.6788311	-0.08580589	0.24294949	-0.07914066	-0.48122168	1.2446222	0.16031551	0.50217676	0	-0.45605564	-0.2559452	-1.1298966	-0.832984	-0.5177393	1.4163074	0.48449802	-0.7232189	-0.7495527	0.14494705	0.43259192	1.2888432	0.40294552	0.22043228	0.5834036	0.6695385	-0.06134224	0.9350605	-0.42821693	-0.7766447	-1.2176542	0.090312004	-0.1392479	0.05840969	-0.9889393	0.43718433	-0.39004898	-0.20264435	1.2230101	0.87688446	-1.3404398	-0.6521673	-0.291255	1.1018419	-0.9081278	-0.2340784	-0.5206404
"A_23_P101303"	0.7403593	0.29298782	0.1335144	0.61057377	0.476161	0.32128143	-0.07242298	-0.12883902	0.80880165	0.12300873	-0.065633774	0.3506174	-0.31215668	-0.09245014	-0.36252832	-0.15465832	-0.43353462	0.44167614	0.12704086	-0.24103737	-0.095220566	-0.23181248	0	0.51605225	0.03732109	0.3173504	0.21890545	-0.009928703	0.29658508	0.7572956	-0.24235821	-0.52142525	-0.5066185	0.5719013	0.6829586	-0.014320374	-0.2489109	-0.02419281	0.3366537	-0.891757	0.7537527	0.28624964	-0.161479	-0.53259754	0.27621174	-0.022256851	-0.22254848	0.05299568	-0.25863838
"A_23_P101308"	0.23704147	-0.4173975	0.30710125	-0.4511919	-0.3973632	-0.42114925	0.21834755	0.22512865	0.13702202	-0.75430727	0.31903744	-0.68513966	0.24906349	0.3173704	0.038455486	0.2528782	0.18599987	0.23337936	-0.090575695	-0.21312141	-0.7184081	0.2186594	-0.09181738	-0.020452023	-0.7354493	-0.13380909	-0.59609413	-0.14508533	-0.48356485	0.2644348	-0.6680436	0.7245722	0	0.16540909	-0.42688513	0.17607021	0.2301426	0.006428242	-0.028437614	0.1716075	0.04331827	-0.09092522	1.3189945	-0.65647125	0.15458965	-0.6525073	-0.43649387	-0.054821014	0.04878807
"A_23_P101319"	-0.36497974	0.7785349	-0.04194641	0.57393456	0.020966053	0.14768362	-0.3297987	0.021560669	-0.11251068	0.08785772	0.18912745	0.053150654	-0.095196724	0.034585953	0.103058815	0.045331955	0.13748837	-0.28057957	-0.43376684	-0.50038385	-0.29525137	-0.17213535	-0.07610893	0.017355919	0.2273879	0.34210014	0.007091999	0.15703249	0.046648026	-0.092926025	0	0.1731782	-0.18990993	-0.27506447	-0.01762247	-0.3177576	-0.24193382	0.39050674	-0.40360165	-1.068078	0.016269684	0.1312952	0.16777468	-0.015850544	-0.027572632	0.073933125	-0.027730942	-0.13505983	-0.017950535
"A_23_P101321"	0.42029095	-0.5496321	-0.124801636	0.1840868	0.1517992	-0.41063786	0	0.17590618	0.29484177	-0.3117771	-0.74746037	-0.41773415	-0.09638977	-0.14396858	-0.61765575	0.004986763	-0.20032978	0.7563	-0.31966305	-0.5759144	-0.63788795	0.34655666	0.618217	0.27588367	0.003251076	0.5467911	-0.16036987	0.06595516	0.18914223	0.44042683	-0.15958881	-1.671998	-0.28159714	0.27657032	-0.41718483	0.33563042	-0.061403275	-0.2925043	-0.04188156	-0.7425766	0.27688408	0.033631325	-1.706687	-0.003811836	0.24534035	0.6142502	0.62239075	1.1499367	0.71711636
"A_23_P101332"	-0.27482796	0.023801804	-0.32073975	0.6057482	0.079387665	0.015276909	-0.51250076	-0.41098738	-0.4727831	0.29110336	-0.6913886	0.6353359	-0.43224907	-0.34610558	0.025722027	-0.3154478	-0.15094471	-0.67165184	-0.47312164	-0.28295708	0.13217258	-0.44654846	0.11103344	0.027587414	0	0.2778616	0.003418922	-0.045300484	0.39130163	0.027506828	0.3692441	-1.9406891	0.48451138	-0.3003149	0.5508261	-0.2083807	-0.44656467	0.46396828	-0.4729786	-0.43941545	-0.004807949	0.13029289	-2.009594	0.71448517	0.39025593	-0.34024143	0.07520771	0.14902496	0.06620121
"A_23_P101342"	0.6111479	-0.17744446	-0.14031315	0.22070312	0.29668236	-0.14823055	-0.10054779	0.064962864	0.2367754	-0.060723305	-0.24457741	0	-0.33155155	-0.3551283	-0.4069085	-0.4503479	-0.56684446	0.42111588	-0.21942902	-0.42966747	-0.8064661	0.016623497	1.3208189	0.23441505	-0.012735367	0.7410164	-0.69350624	0.005460739	-0.13784122	0.00584507	0.015738487	-1.3950291	-0.001732826	0.52730846	0.34852982	0.13828468	-0.31202126	-0.1780119	0.4879694	-0.2965145	0.3144169	0.10207939	-1.0597	-0.23339081	1.4554081	0.6411009	1.3459177	1.8263845	1.240262
"A_23_P10135"	1.1447792	0.1150713	-0.19140434	0.2002182	-0.0238657	-0.055200577	0.106684685	-0.08369446	0.5135927	-0.35546398	-0.5024576	0.004470825	-0.24643135	0.16996384	-0.07752514	-0.51027584	-0.83212566	0.518857	0.043272972	-0.68356323	-0.5638428	0.21857166	0.90384054	0.09828186	0.47041416	0.60643387	-0.14507198	0.14321995	0.38375473	1.2929087	0.05159378	-0.7026682	-0.6606617	0.4416895	0.30113506	-0.33864212	-0.2764721	0.17548752	-0.01450634	0.02771473	0.036081314	0.89057255	-1.2328033	0	-0.36123657	-0.1031723	-0.42027664	-0.004382134	-0.27274036
"A_23_P101351"	0.36467075	-0.43546486	0.2426176	-0.96821594	-0.68454266	-0.3970976	0.27904606	0.6251135	0.72319984	-0.07429123	0.07060003	-0.55671406	0.26190948	0.8626175	0.7504835	0.048805237	0.19798279	0.5792208	-0.012369156	1.9308825	0.55023	0.28831005	-0.251801	-0.13442516	-0.20326138	-0.7346659	-0.69601154	-0.8140445	0.31352806	1.3585644	-0.14796925	-0.07682133	2.0114183	0.043941498	-0.6570549	0.783658	0.8857584	-0.8512955	0	-0.064118385	-0.14115334	-0.052971363	-0.023573875	1.4209261	-0.84216404	-0.90721893	0.033467293	-0.56173706	0.022305489
"A_23_P101374"	0.38919067	0.64668846	-0.09034824	0.7075405	0.1551075	0.26991463	-0.18544483	-0.30365944	0.01647377	0.5473318	-0.17404652	0.59600353	-0.16940022	-0.40666866	-0.75527096	-0.4046259	-0.56335115	-0.30544472	0.32310963	-0.45866108	-0.40941095	-0.01676941	0.40876293	0.2470789	0.21861172	0.4290409	-0.11676884	0.14472437	0.011788368	0.23549461	-0.035598278	0.15210056	-0.89643764	0.32622242	0.62595177	-0.26118755	-0.16312313	0.7665725	0.1667471	0	0.28995466	-0.13069296	0.36366224	-0.88250494	0.6998596	-0.00534153	-0.7887564	-0.5194597	-0.38028145
"A_23_P101380"	0.6918154	-0.39995575	-0.21191025	-0.5346956	0.100914	-0.638175	0.7668114	0.77211285	0.73411655	-0.33378983	0.5116377	0.06957531	-0.5534401	-0.14248276	-0.21068764	-0.6580467	-1.1447935	1.1196604	0.56714153	0.08257103	-0.45964432	0.3188095	0.774909	0.18462658	0.99307156	0.80784893	-0.4134655	0.18081188	1.0295687	0.19331074	0.60759926	-1.0439339	-1.0166674	0.003585815	-0.5744524	0.055638313	-0.1751213	-0.49970055	0	0.03949642	0.1846714	-0.16583538	-1.244194	-0.74791336	-0.9270439	-0.21911621	-0.19037342	0.12207317	-0.48749828
"A_23_P101392"	1.2717505	0.14044094	0.11427879	-0.37347317	-0.43223095	-0.25084305	0.32941914	0.43096256	0.66189003	-0.604558	-0.071930885	-0.49484253	0.1273508	0.67520714	0.023359299	-0.015833855	0.11634445	0.6835079	0.38711834	-0.36232662	-0.921031	0.46882248	-0.20516539	-0.22130203	0.49022198	-0.25361347	-0.8955517	-0.3351059	0	1.245204	-0.57558537	1.1201086	0.04484272	0.5379391	0.07834625	0.08343315	0.36916637	-0.5910597	0.05817604	0.8380313	-0.13144779	-0.19884205	1.1851587	-0.03521633	-0.29145432	-0.15723705	-0.64255047	-0.6141138	-0.2622013
"A_23_P1014"	0.8349447	0.24733067	0.14351654	0.5746546	0	-0.01945591	-0.5517216	-0.27930832	-0.25068855	-0.0799551	0.17537594	0.011881828	0.66338825	-0.42250347	-0.22067595	-0.7235985	-0.71309805	0.21334648	-0.6542387	-0.7465248	-0.42387772	0.5794678	2.3769841	-0.05383873	0.6062689	1.3280659	0.8263664	0.037660122	-0.07159138	-0.04943371	-0.03867817	-1.4085941	-0.6758146	0.19908428	0.32908344	0.49513435	-0.5522938	0.71125126	-0.32351685	-0.5211792	-0.012859345	-0.16134834	-1.8168468	0.09646225	1.2801628	0.15135765	0.22245312	1.2487936	0.8523464
"A_23_P101407"	0.75375366	-0.32885742	0.20578003	0.004524231	-0.5423088	-0.20824814	0.047795296	0.338511	0.60506153	-0.25077248	0.18717718	-0.39858627	-0.08899975	0.57702446	0.40537262	0.44112587	0.74268055	0.44272327	0.028746605	0.1976633	-1.0686064	0	-0.47508287	0.09407902	-0.004068375	-0.69494534	-0.6989937	-0.8606844	-1.0521021	0.41829395	-0.34754562	0.9529362	0.40746307	0.2154808	-0.42416096	-0.03887558	0.8430624	-0.48741245	-0.27088928	-0.5345268	0.08989811	0.06753826	1.8905306	-0.43301678	-0.76968193	-0.759429	-0.5276089	-0.1614275	0.4656601
"A_23_P101427"	0.2327404	0.7726946	-0.19472408	1.0483541	0.27363682	0	-0.41059494	-0.3009386	-0.23561382	0.2981701	-0.44034576	0.65050983	-0.13114071	-0.06475353	0.06607962	-0.41932583	-0.41662598	-0.46748447	-0.45587683	-0.5968399	-0.45769405	-0.3381071	0.41267204	0.13791561	0.2895584	0.6942301	0.05160284	0.6566906	0.31254673	-0.01757431	0.23098373	-1.4132929	0.5215645	0.1141243	0.90053177	-0.37395668	-0.5220604	0.40576077	-0.020902634	-0.19354582	0.10927868	0.08195114	-1.2790232	0.17690945	1.1642094	0.36751175	-0.3494873	-0.08211517	-0.41911507
"A_23_P101434"	0.2131052	-1.0039911	0.34315968	-1.2071218	-0.63234234	-0.31652927	0.39028645	0.45445395	0.57702637	-0.91875076	0.09212732	-0.68058586	-0.06422901	0.26128674	-0.05543232	-0.033091545	-0.121085644	0.31726742	0.004230022	-0.24946308	-1.7083273	0.4146433	-0.41642475	0.078312874	-1.0859957	-0.9213648	-0.540699	-0.6570573	-1.4537554	0.4193077	-1.041048	1.4010029	0.06898546	0.5233135	-0.4873848	0.09556198	0.14631844	-0.5917568	0.06838226	0.07332039	0.035359383	0	1.9917951	-0.96700144	-0.90860844	-0.76953125	0.13524151	0.19060612	0.3356247
"A_23_P101461"	0.2734642	-0.26316452	-0.33367252	0.124539375	0.2689352	-0.25531673	0.120349884	-0.38543797	0.23727131	-0.40920067	0.63920116	-0.051015854	-0.9304533	0	-0.25151634	-0.2641859	-0.47767925	0.39578342	0.29657364	-0.072683334	-0.23703003	-0.3095522	0.3395114	0.138731	0.1900816	0.8375559	0.6550045	0.4738884	0.53208256	-0.40469646	0.4052639	-1.6686382	-1.004652	0.26998043	0.14245033	-0.3278942	-0.8164978	-0.2508831	0.075525284	-0.47356415	0.09537506	-0.41839552	-2.6703558	0.48357105	0.527915	-0.44814777	0.107748985	0.314703	-0.036291122
"A_23_P101476"	0.2941923	-0.16456985	0.23101902	-0.8867359	-0.5546255	0	0.4417038	0.30627775	0.48721027	-0.1779747	-0.18712473	0.1144371	-0.023789406	0.4942417	-0.061738014	0.285141	-0.011924267	0.5468159	0.19335699	1.6096973	1.5742016	0.30277634	-0.23146868	-0.55489445	0.18645287	-0.19774628	-0.40043497	-0.67155695	0.038959503	0.74355793	-0.37416363	-0.36221886	1.3982801	0.36284542	-0.7000623	0.48157597	0.2821207	-0.3730831	-0.115831375	0.33026028	-0.5887909	0.31125355	-0.72412395	1.5555086	-0.45560455	-0.57845974	0.26673794	-0.60618305	-0.3036909
"A_23_P101480"	0.3727398	0.49854946	-0.27294588	0.309309	0.31033325	0.1497488	-0.12830448	-0.055760384	0.046700478	0.6608372	-0.2686925	0.44610596	-0.045265198	-0.13772297	-0.1601634	-0.32888794	-0.47058868	-0.09442711	0.15615845	-0.710804	-0.7567835	-0.17224216	0.4562645	-0.6659851	0.11391163	0.4491129	0.040265083	0.47910166	0.33510637	0.17470169	0	0.12082052	-0.87471485	0.1844902	0.7231083	-0.3158207	0.31362915	-0.14077568	0.6565542	0.12197971	-0.62741375	-0.14313507	-0.10889149	-0.435153	0.8547754	0.24980927	-0.46880436	-0.03456402	-0.6055422
"A_23_P101505"	0.3911023	-0.46128225	0.6389241	-0.13732862	-0.8682294	-0.15321779	0.45997953	0.5759263	0.5892148	-0.5599904	0.6494365	-0.08090067	0.4316821	0.23865366	-0.7122159	0.07095766	-0.17639399	0.543695	0.08012724	-0.10384703	-1.094902	0.6953769	0.2483635	0.46636534	-0.94151735	-0.32502794	-0.43583202	-0.29602242	0.03974819	0.29534483	-0.8717942	3.136229	-1.1683135	0.44462729	-0.31464624	0.3239045	0.8804488	0	0.49474955	-0.2072587	0.46581602	0.512609	2.6113496	-1.1019454	-0.38057852	-0.4543395	-1.2599244	-0.9498067	-1.1583066
"A_23_P101516"	1.0221338	0.17496586	0.07005501	0.3887987	0.05153179	-0.46680546	-0.01619625	0.4420333	0.46425533	-0.1421318	0.6808424	-0.23186493	0.16926575	-0.23286152	0	-0.27020264	-0.7863941	0.23949814	-0.030760765	-0.679018	-1.1410465	-0.075920105	0.7285099	0.15320015	0.32175827	0.68523884	-0.53224945	0.4202261	0.7381096	0.8912811	-0.050665855	0.18659306	-0.3885517	0.5385618	0.08223915	-0.770051	0.11767769	-0.2151537	-0.07864952	-0.12970829	0.11356354	-0.24303722	0.43228436	-0.86550426	0.06412315	-0.35863686	-0.7718258	-0.08561802	-0.51404285
"A_23_P101521"	0	0.79528666	-0.12544441	1.022234	0.3906722	0.22390604	-0.37958622	-0.5046954	-0.27874374	0.5913949	-0.15705681	0.6172123	-0.3239994	0.27123165	0.20354557	-0.14932919	-0.2287736	-0.24826813	0.11755276	0.09465599	-0.28858948	-0.32418442	0.032949924	0.3736105	0.2917118	0.73657846	0.15878296	0.13500166	-0.0610528	-0.14225197	0.053090572	-1.0452237	-0.06572533	-0.16779995	0.29829454	-0.35155773	-0.44596386	0.3625703	-0.037316322	-0.37507772	0.12187815	0.002110481	-1.2809553	0.30474186	0.41850996	-0.1084156	-0.060575962	0.07593155	-0.18317127
"A_23_P101532"	-1.8447227	-2.627119	0.32699776	-1.6347685	0.001267433	-0.46523094	-0.21906567	-1.6363149	-0.63983154	-0.8114109	-0.07725048	-0.3186264	1.2063656	-0.032855988	0.72099304	1.6422739	2.4502811	0.20069122	0.1364727	0.69890976	1.2000027	1.4931393	-1.3257608	0	-0.041861534	-2.0617075	-0.41780663	-0.63293076	0.42364216	-2.4186993	1.7904682	2.7481775	1.6051741	-0.94441414	-1.6691065	1.828557	2.401144	-2.1487389	1.2183294	-1.391386	-0.02658844	-2.3361006	2.8160276	1.1574335	-2.9129696	1.0618029	1.4237576	1.1175413	1.638341
"A_23_P101551"	-0.3090372	-1.2228451	0.06539631	-0.9161339	-1.1863623	-0.53868484	0.22915363	0.59405136	0.16094875	-1.1004877	0.49752188	-0.80297375	0.057207108	0.09799671	0.3766756	1.1915722	1.4519815	0	0.9387994	0.31525612	-0.41535854	0.287508	0.12713242	-0.90048504	-1.0664072	-0.9414911	-0.51254797	-1.0405173	-1.1912131	-0.4678192	-1.0977683	1.5342045	0.3574419	0.15726471	-0.9036088	0.17349625	-0.10093975	-0.75091076	0.44042873	0.7161517	-0.9323487	-0.106013775	1.5699368	0.42163277	-0.24582958	-0.53726673	-0.054624557	0.2423706	0.55066776
"A_23_P10156"	0.31535816	-0.3879938	-0.34383392	-0.40974998	0.2227974	-0.7648964	0.11563587	0.37381172	0.28227043	-0.043491364	0.34475327	0.080099106	-0.62875175	-0.0217762	0.18481159	-0.20543957	-0.60708237	0.45741844	0.60258293	-0.038075447	-0.66497993	0	0.29709625	-0.049642563	0.762763	0.6607199	-0.6274996	0.06406021	0.82980824	-0.044696808	0.27322578	0.3984356	-0.5783682	0.15242863	-0.6484442	-0.22990036	-0.44482613	-0.648921	0.062184334	0.11220169	-0.042583466	-0.48853016	0.13317394	-0.26087856	-0.39201164	-0.25201893	0.19516277	0.5515442	0.32732582
"A_23_P101564"	-0.022715569	0.77324104	-0.1858201	0.698884	0.069496155	0.47408485	-0.040992737	-0.08087301	-0.08863163	0.47515535	0.027776241	0.3909607	-0.31850052	-0.07998371	-0.11262655	-0.017859459	0.028678894	0.079631805	0.1255455	-0.12601376	-0.046937466	0.006168366	-0.15338135	-0.106357574	0.042347908	0.06635094	0.14669514	0.032216072	0.10938072	0	0.09781647	-0.059039593	-0.35155964	0.15656567	0.41749334	-0.085027695	-0.26527882	0.37205935	-0.17196083	-0.036520958	-0.004414558	0.1029973	-0.21545458	-0.16502523	0.040233135	0.34985542	-0.44959497	0.097649574	-0.23113108
"A_23_P101573"	0.43258333	0.6455083	-0.3288617	1.0344243	0.3859887	0.30038118	-0.39530897	-0.3994851	-0.2670293	0.4140706	-0.19164276	0.54424906	-0.28418207	-0.28599024	-0.21933079	-0.33652544	-0.36113977	-0.19613028	-0.26409435	-0.31360197	-0.49225664	-0.44601488	0.24209404	0	0.29363966	1.0812812	0.4024992	0.19996023	0.41955662	0.071386814	0.32366133	-0.6543708	-0.3151927	-0.17095232	0.9030814	-0.424129	-0.4466405	0.6339717	-0.28960276	-0.27632666	0.08986616	0.46828556	-0.97269106	-0.10114908	0.5693984	0.459105	0.12341261	0.44516802	0.11511612
"A_23_P101615"	1.2016296	0.47801113	0.41615677	0.49795532	-0.009032249	0.5520029	-0.417984	0.13525105	1.0944691	0.4359455	0.19118977	0.044008255	-0.6318188	-0.7153778	-1.0502853	-1.1764278	-0.23572445	1.3093872	0.36456203	-0.81060123	-1.0483541	0.8646946	1.9408941	0.55655956	0.774806	0	1.1588116	0.41753387	1.1065454	0.82406044	-0.38596535	-1.2196388	-1.2956839	-0.95746136	-0.37415218	-0.60737324	-1.1262531	0.64117527	-1.2558584	-0.5277357	0.51845264	0.7259588	-2.350196	-0.22636318	-1.9893503	1.9529123	-1.5879068	-1.1635962	-0.86323833
"A_23_P101623"	0.005036354	-0.21041965	0.10095787	-0.7662859	-0.39606857	-0.6678076	0.28779507	0.4633546	0.4819374	-0.4981556	0.44148254	-0.70498276	-0.051220894	0.29371643	0.62372875	0.073348045	0.06603241	0.640399	0.11015129	1.8601637	0.6441412	-0.11502075	-0.22119331	-0.22595024	0	-0.15446949	-0.42003822	-0.86002636	-0.51010895	1.7501707	-0.09042263	0.923007	1.4158745	-0.08174133	-1.3425083	0.8931742	0.7083092	-0.9339266	-0.47714996	0.018648148	-0.22272587	0.51002693	0.012392998	1.6379824	-1.5701056	-1.2283802	5.26E-04	-0.6973543	-0.5338526
"A_23_P101636"	0.1990943	1.1399531	-0.109491825	1.1255021	0.40884256	0.2475872	-0.07586813	-0.08847141	-0.059548855	0.2713561	0	0.45712757	-0.06838083	-0.024789333	-0.16395569	-0.15115595	-0.120034695	-0.09379053	-0.25716162	-0.3662901	0.038663864	0.014297009	-0.025859833	0.022519588	0.30671835	0.77473736	0.16201305	0.2580514	0.2918148	0.046403408	0.45098352	-0.08649731	-0.24902487	-0.1499381	0.16816711	-0.01525259	-0.1082387	0.8652663	-0.17684603	-0.34066534	0.005836487	0.25750065	-0.082648754	-0.17624998	4.99E-04	-0.08357096	0.013010979	-0.088204384	0.04479456
"A_23_P101642"	1.1411657	-0.3461399	0.4593687	-0.029218674	0.41623688	-0.24934006	1.1448107	0.20885515	0.84243965	-0.32863235	0.7492528	-0.053253174	-0.24163437	-0.1763773	-0.82474804	-0.65227985	-1.1917076	1.1745214	0.3889675	0.093458176	-0.3122921	0.20386124	0.5039439	0.87245464	0.18924427	0.6616936	0.2665949	0.5122757	0.9776468	1.0097666	-0.008336067	-0.8334007	-1.6104698	0.97484875	-0.09883022	-0.18077564	0.063679695	-0.09124279	0.29559708	-0.10582924	0.8955736	0.64039135	-1.3372841	-0.8810158	0	-0.37025833	-0.6377926	-0.5301008	-1.0353441
"A_23_P101655"	0.1858511	-2.3825102	0.72097206	-1.428318	-1.9480524	-1.669694	0.12714577	-0.00581646	0.51311684	-0.5516014	-1.2197571	-2.263853	0.3032198	0.8715782	0.76953316	1.3838797	1.3347673	0.32066822	0.34260464	0.3267994	-0.7439089	0.5271673	-1.3554001	0.63250256	-1.7484665	-1.8667383	-2.1325283	-1.0606861	-1.6751137	0.25730705	-1.3562412	1.893096	-0.028817177	0	-1.9376163	0.41098404	0.3689766	-1.9908781	0.2174263	0.46328926	0.5095062	-0.83582306	2.6958199	-0.40662384	-2.0418072	-1.8487825	0.075948715	-0.017986298	0.45942593
"A_23_P101671"	-0.1734047	0.31079388	0.009104729	0.34276342	-0.10415316	0.07048464	-0.18751717	0.049545765	-0.008535385	0.21423388	-0.072221756	0.15338182	-0.18251324	-0.4414358	-0.016949654	-0.27787495	0	-0.019207954	0.066158295	-0.006074905	-0.13003445	-0.10687828	0.050191402	0.009824276	0.1549387	0.11341238	-0.08728075	0.1103344	0.06976986	-0.1562481	-0.37657595	0.054113865	-0.011054516	-0.3076458	0.010666847	-0.15595722	-0.1893444	0.24055243	-0.2569132	-0.004251957	0.012397289	-0.105697155	-0.016293526	0.048335075	0.006960392	0.03302622	0.16802645	0.11400986	0.012212753
"A_23_P101683"	0.1779232	1.0338812	1.5401025	0.6596713	-0.018671036	0.3734269	-0.11799669	-0.10242891	0.022584915	0.9556799	-0.009569645	0.42405987	-0.02963686	-0.00379324	0.007107258	-0.14928102	-0.10469866	-0.13393736	-0.1128521	-0.124308586	-0.049839973	-0.07068777	0.01024437	-0.09237337	0.39778662	0.61691904	0.26740074	0.03189373	-0.048009872	0.017014027	0.1912365	-0.18290424	-0.08223295	0.116429806	0.25257635	-0.08975744	-0.11644268	0.26343584	-0.075978756	-0.89296675	-0.06099367	0	-0.15169	-0.17742395	0.8197284	5.04312	4.226325	5.327374	4.9876385
"A_23_P101699"	0.82371426	-0.6490154	0.13314342	-0.14242172	-0.91450024	0.11491394	0.5385418	0.589911	0.7850752	0.40164948	0.07278633	-0.48121452	-0.005349159	1.0012436	0.29833603	0.10953331	0	0.7375183	-0.31831264	-0.36979198	-0.27683926	0.5988693	0.20437431	-0.4360819	-0.21342659	-0.8608942	-0.400692	-0.9212942	-0.77521276	0.9115248	-0.6026244	1.3745041	0.6005993	0.34644985	-0.6050229	0.22781944	0.55262184	-1.2102814	-0.045951843	0.032117367	-0.3784361	-0.19838572	0.7029638	0.95221615	-0.8969679	-1.0972462	-0.37007236	-0.029398918	0.026407242
"A_23_P101707"	0.42210674	0.44521713	-0.30029106	0.75273895	-0.73357487	0.397542	-0.50395775	0.12049723	0	0.316617	0.045235634	0.37784958	-0.41751194	-0.18614388	-0.52446604	-0.18727303	0.2854147	-0.2965536	-0.41719532	-0.69615555	-0.46091843	-0.7684374	0.4519744	0.2145176	0.46265602	0.58402824	0.022546768	0.19456625	0.18507576	0.2200737	0.12059116	-0.5144186	-0.034335136	-0.30437088	0.38321924	-0.72724247	-0.5987921	1.1050119	-0.47076797	-1.0924482	0.19123936	1.7930193	-0.573761	-0.15748405	0.52389526	-0.18452072	-0.45318985	-0.030965805	0.28266907
"A_23_P10172"	0.96049595	0.56693745	-0.059314728	0.6348934	0.12742138	0.13949776	-0.23173428	-0.14971161	0.30008984	0.053352356	-0.08305359	0.5403204	-0.025612831	1.0414829	0.2191081	-0.24929523	-0.46343184	0.16014862	-0.039850235	-0.7897167	-0.0680151	-0.14990997	0.8923998	-0.033732414	0.7068701	0.6514244	0.34486103	0.007723808	0.70190954	0.7562771	0.36622047	-0.3197899	-0.40064907	0.4229555	0.28030586	-0.32209682	-0.2590084	-0.18871307	0	0.26184082	-0.010565758	0.26170397	-0.47638607	-0.17154217	0.3583517	-0.15402222	-0.2909584	-0.085876465	-0.38733864
"A_23_P101737"	0.47658825	0.006654739	0.11342621	0.2607031	-0.6011982	-1.0348253	0.10427475	-0.008909702	0.18321991	-0.76818275	0.001288891	-0.18278503	-0.016625404	0.49877548	0.61697865	0.001037598	0.32672977	0.30981636	-0.5980506	-0.065880775	-0.95128155	0.17302227	0.6214714	0.481431	-0.11217594	-0.07264805	-0.615098	-0.4847269	0.04340267	0.5878277	-0.24853802	0.13538456	0.19769001	0.06184101	-0.2590742	0.053863525	-0.039836884	-0.9677515	-0.06642628	-0.94037914	0.4775591	-0.6479111	0.013561249	0.051919937	-0.72326565	-0.94247437	-0.25059795	0	-0.13813019
"A_23_P101742"	0.29670334	-2.2850227	0.66948605	-1.6465731	-1.6891336	-1.3391972	0.08692455	0.02293253	0.43335533	-1.8724756	-0.24578094	-2.2050076	0.4966898	0.040390015	-0.7222872	0.064126015	0.11117554	0.3785038	-0.35570526	0.17398548	0.34824848	0.38232613	-1.0170178	0	-1.5431643	-1.9276514	-1.1764994	-1.3427701	-0.8773036	0.24267197	-1.3031101	1.1449776	-0.001499176	0.13092613	-1.6014223	0.17048836	0.8733015	-1.348577	0.176507	0.07406807	0.078300476	-0.575572	0.47344875	0.7280855	-1.7350407	-1.1143837	-0.48693848	-0.82541084	0.022512436
"A_23_P101759"	0.22570562	0.9445658	-0.122290134	1.1173506	0.50842476	0.30514622	-0.42602062	-0.30221272	-0.12740612	0.586833	-0.09603214	0.6329956	-0.07720375	-0.36255455	-0.2527728	-0.43982124	-0.49115562	-0.15026665	-0.12934542	-0.50417614	0.014197826	-0.33516788	0.30054235	0.3271203	0.5099211	1.2314072	0.42615747	0.7279134	0.47509003	0.22391987	0.3644929	-0.28011513	-0.7760434	0	0.87063074	-0.38926983	-0.33779335	0.44798803	-0.35047722	-0.26729012	0.35671854	0.22210932	-0.60585594	-0.24414444	0.98723984	0.19397259	-0.19402361	0.13226366	-0.33091736
"A_23_P101761"	1.0884857	0.10526371	-0.2790413	0.31032944	-0.52418804	-0.30243587	-0.100512505	0.6122284	0.39398956	-0.23658466	-0.77950335	-0.18989658	0.9117565	-0.079665184	0.018945694	0.036995888	0.17900848	0.16949844	-0.2860899	-1.1163244	-0.883131	-0.1243515	0.44209862	-0.63891506	0	0.01961422	0.16159058	0.43545914	0.46756935	1.1611671	-0.014341354	-0.83025265	-0.72309685	0.6561918	0.4064827	0.04868889	0.31477642	-0.4039364	0.6738739	0.6020441	-0.67344284	-0.42773914	-0.832386	-0.34448433	-0.13750553	1.0348215	-0.098876	0.7160988	-0.10657406
"A_23_P101774"	0.9945097	0.524806	-0.18226528	0.22899532	0.27614117	-0.068862915	0.090239525	0.14248276	0.25285816	-0.078891754	-0.38880587	0.34243774	-0.37231827	0.20957184	-0.08414602	-0.5583515	-0.53131104	0.024652481	-0.23531246	-0.8449707	-0.5258608	-0.08703613	0.71940565	-0.30838108	0.4732294	0.7196045	-0.093919754	0.11237717	0.50862885	0.9968767	0.16387272	-0.237216	-0.4981079	0.6587486	0.70811176	-0.254488	-0.09346199	0.002767563	0.19357395	-0.48326015	-0.13674736	0.4962783	-1.65697	0.8747473	0.19241428	0	-0.49718285	-0.060531616	-0.49842453
"A_23_P101783"	-0.052973747	0.5111475	-0.110314846	0.6480346	0.28194237	0.304986	-0.14981794	0	-0.08017492	0.44336605	-0.009451866	0.3773284	-0.00316	-0.002477169	-0.06592178	-0.13192177	-0.119983196	-0.050175667	0.05548954	-0.007083893	-0.12723112	-0.0965476	0.035253048	-0.022550106	0.16500998	0.4336357	0.057103634	0.25356817	0.08289099	-0.083544254	-0.13444138	-0.22426987	-0.093513966	0.0492239	0.16320753	-0.028542042	-0.17284155	0.23805094	0.004528999	-0.063001156	0.11079407	0.06382179	-0.08184099	-0.05355692	0.61863565	0.23326111	0.3220048	0.3194542	0.30642986
"A_23_P101796"	0.074772835	0.103440285	-0.22123909	0.7206831	0.36216164	-0.28482103	-0.4215021	-0.35577202	-0.40752983	-0.5212908	0.15080214	-0.07108879	0.43750858	0.20802498	0.28390598	-0.3741188	-0.1706748	-0.30771637	-0.602324	-0.18599606	-0.3872037	0	1.5154762	0.01395607	0.36898327	1.3510036	0.39451265	-0.04362583	-0.27086735	-0.31933022	-0.099696636	-0.97912073	0.025116444	-0.19881916	0.3282485	0.32157993	-0.4897561	0.641274	-0.5200844	-0.29955435	0.058404446	-0.29787683	-1.8753071	0.92793083	2.129335	0.2600155	0.38581657	1.5474615	1.11799
"A_23_P101806"	-0.19801998	0.21807766	0	0.45685673	1.3020134	1.0281487	0.15787888	0.21977806	-0.1267519	0.21589851	0.4230342	0.17686272	-0.3409214	-0.25170898	-0.5102906	-0.1680355	-0.083459854	-0.17441368	0.405416	-0.12066746	-0.8760724	-0.29486275	0.1280756	-0.24929714	-0.38169384	0.2179985	0.06759119	0.07946396	0.22420168	-0.28428173	-0.06363869	0.98115873	-0.8857198	-0.07421303	0.20540571	-0.13647461	-0.41880512	0.23033571	0.052713394	0.24063206	-0.30934048	0.34799623	1.1127915	-0.79220057	0.313385	0.43902493	-0.6416631	-0.22428799	-0.45929623
"A_23_P101811"	0.8865032	-0.035614014	0.05016613	0.30915356	0.040046692	-0.1185379	-0.20462132	-0.5322194	0.5123081	-0.40177536	0.19362545	-0.22083282	-1.1467457	-0.34883213	-0.9666295	-0.7592163	-0.7337971	1.011734	0.5823641	-0.32187843	-0.29355717	0.023415565	1.4134188	0.6042471	0.33115387	0.59315777	0.38266563	0.09829998	0.67255783	0.63495064	0	-1.8096504	-0.9634123	0.19097424	-0.064736366	-0.67103004	-0.88095474	0.43853092	-0.14135933	0.527194	0.61255455	0.49751663	-2.1444225	-0.3878441	0.39085293	0.9873514	-0.3010502	-0.05188465	-0.11703205
"A_23_P10182"	-0.09634113	0.42847633	-0.29694557	0.45957088	-0.13651562	0.38724327	-0.46269608	-0.18960094	-0.33613396	-0.16655159	-0.6538987	0.40070438	0.08044815	-0.35646915	0.13695574	-0.75123787	-0.17124653	-0.71991444	-0.56594706	-0.7923622	0.35792446	0	1.9763532	-0.28875828	0.41949177	0.42486763	0.32222176	0.15447569	0.059350967	-0.21036816	0.40612984	-0.9501772	-0.690567	-0.57248116	0.5064001	-0.07834244	0.041682243	0.45340633	0.09804249	-0.48696756	-0.29381466	0.20015335	-1.9859333	0.70707893	0.7757416	0.22897148	0.39866066	0.39234447	-0.22256374
"A_23_P101829"	-0.39090633	0.40633392	-0.6823349	0.6412153	0.4631281	0.22295189	0	-0.38659048	-0.613719	0.049384117	0.23024178	0.58948135	-0.6632309	-0.2750225	-0.30357742	-0.31964493	-0.792583	-0.2566061	0.25357533	-0.21584988	-0.57024384	-0.15787315	0.51853466	0.26992416	0.65635204	0.71997356	0.22978973	0.43666458	0.13677835	-0.06809521	0.04223728	0.15386677	-1.0097036	-0.14385796	0.37258244	-0.40015888	-0.5422325	0.19704247	0.53794384	-0.12494564	0.30986118	0.2608919	-0.65723324	-0.18394756	0.7488136	-0.2400446	-0.001292229	0.4960127	-0.1285677
"A_23_P101871"	0.11711788	-0.037056923	0.019747257	-0.27762222	-0.24780035	-0.5097046	0.021401405	-0.0259161	0.10047054	-0.05949974	0.10844898	-0.009333611	0.4818306	0.33320808	0.6003976	0.44490147	0.43512154	0	0.2417903	0.20667839	-0.359859	0.019413948	-0.13406515	0.15773773	-0.48524618	-0.11639404	-0.80574274	0.0795784	-0.40268898	0.3259201	-0.27260017	0.13455772	-0.104527	0.055384636	-0.26815367	-0.043733597	0.07717514	-0.08637571	0.23251152	0.12364006	0.123259544	0.07572222	-0.040620327	0.40896177	-0.22401714	-0.33614826	-0.8372488	-0.60944414	-0.701067
"A_23_P101893"	0.2178235	1.1603589	-0.38564873	1.3805223	0.4889474	0.36504316	-0.3723426	0	-0.22792482	1.0274272	-0.27233028	1.1263938	-0.061068058	-0.17602873	-0.16806841	0.1469779	-0.40184736	-0.13746691	-0.29143524	-0.1693101	-0.19857979	-0.37123442	0.5308075	0.10378218	0.5677304	0.8379669	0.13824272	0.82486963	0.7113056	-0.06599188	0.4509864	-0.20038414	-0.74604607	0.053162098	1.1358242	-0.108406544	-0.24091005	0.9338331	-0.34712934	-0.39392328	0.40616512	0.51246834	-0.30357075	-0.5103111	0.8666072	0.4143653	-0.05955696	0.17717218	-0.23019743
"A_23_P101905"	0.5227127	1.0813761	-0.2626896	1.1886301	0.38015366	0.07898569	-0.29855537	-0.49668455	-0.08769703	0.45251226	-0.22381973	0.6090841	0.03586769	0.08422756	-0.06437874	-0.42618275	-0.4710493	-0.1558218	-0.14410496	-0.46009445	-0.50954103	-0.21413422	0.5162983	-0.15384007	0.7020178	0.9493942	-0.045416355	0.682189	0.54754543	0.324255	0.6024928	-0.45074558	-0.62046814	0.15735817	0.80149126	-0.36602688	-0.38747597	0.83985615	0	0.064433575	-0.13483906	0.28424025	-1.0034533	0.069722176	0.7094784	0.1614008	-0.26020002	-0.20694256	-0.28752947
"A_23_P101908"	-0.30965805	0.83670187	-0.30138874	0.677969	0.20382547	-0.013289452	-0.11047268	-0.005756855	-0.3390684	0.4440117	0.07358837	0.48790693	-0.35055733	-0.20027351	0.25726175	-0.12848091	-0.11329985	-0.28378105	-0.10660648	-0.010528088	0.31227636	-0.21075153	0.00622797	-0.4009261	0.3472228	0.32471418	0	0.21591234	0.11797905	-0.45359898	0.3989544	-0.09750891	-0.2100563	-0.23252201	0.32434082	-0.21561813	-0.4976902	0.552907	0.029206276	0.0922842	-0.34225273	0.16947794	-1.1448097	0.8392029	0.40977383	0.13863802	-0.13554955	0.1324091	0.10064173
"A_23_P10194"	0.05650711	-0.5212536	-0.20892239	-0.30314445	1.319704	0.73717403	0	0.028700829	0.14971352	-0.2480669	0.3412881	-0.7153902	0.85238934	-0.39817142	-1.1619406	-0.20822239	-0.66896105	0.07757473	-0.10056305	-0.054185867	0.65317154	0.32142162	0.46854925	-0.60938644	-0.21604824	0.24634838	0.5325861	-0.049188137	-0.13331318	-0.3099041	0.3252964	-0.65622044	0.8344698	0.33501244	0.50647545	0.05851555	-0.6106472	-0.029694557	0.033711433	0.25501537	-0.56569576	2.17E-04	-0.1717596	0.4893694	0.74724483	-0.2950878	-1.2388363	0.073887825	-0.3138199
"A_23_P101943"	-0.055516243	-1.4045439	0.52211285	-1.8453951	-1.3410292	0.16342258	0.2554617	0.29512024	0.6572161	-0.20604515	-0.21661568	-0.60346794	0.55058	-0.07610607	0.33717728	-0.047232628	0.19269943	0.27164745	-0.3283062	1.3923893	1.5473385	0.106101036	-0.7046299	0.20946312	-0.7737379	-1.1782951	1.5443811	-0.6936755	-0.034038544	0.59381104	-0.16639519	1.110445	0.0908432	0.51647663	-0.33325768	0.21265411	1.2477808	-0.625443	0.52974033	0.39722538	0.091747284	-0.033212185	1.0062857	-0.17296886	0	-1.0174284	-0.24824238	-0.6615639	-0.16627026
"A_23_P101950"	-0.76584816	-2.5789785	0.63730335	-2.5325537	-0.7565613	-1.0067663	1.4495974	-0.24199915	0.26029587	-1.4476814	-0.6289239	-2.0194426	0.5263777	0	-0.12081528	0.94083405	0.9639044	0.5679798	0.23661518	0.92650795	1.6595612	1.3823061	-0.6938634	-0.010028839	-0.24972153	-2.060546	0.87348557	-0.3704977	-0.08767319	-0.24203014	0.016716003	1.2753563	1.1865215	-0.47711372	-1.8163376	1.117135	1.9725962	-2.7488337	0.31681633	0.06136036	-0.043364525	-1.4927425	1.3958836	0.6061115	-2.3530874	0.17631817	0.21525192	-0.49991798	0.39633656
"A_23_P101960"	-0.767395	-3.2164264	-0.33864594	-2.3565044	0.42994118	-0.13043404	1.1565456	-0.27965927	-0.48444557	-2.5768714	-0.40257263	-2.4776688	-0.08642292	0.4670906	0	0.57965946	1.6480284	0.19993973	-0.45964575	0.17033386	1.177043	1.1248779	0.81994724	0.35542583	-0.14652157	-1.6581612	-0.032945633	0.023741722	0.1003294	-0.50793743	0.8114233	-1.2760868	1.2317085	-0.011616707	0.6312475	0.9105234	0.9851513	-1.6888704	-0.6339102	-0.22967815	0.260046	-1.5557814	0.031879425	-0.027580261	-0.26081085	2.0668259	2.4354591	2.515709	2.6590014
"A_23_P101972"	0.7228899	0.9914608	-0.28259563	0.67810345	0.24984169	-0.061671257	-0.33119678	-0.57291174	-0.120695114	0.40427494	-0.2259283	0.6500387	0.1284914	-0.1986351	-0.6287842	-0.69470215	-0.8076973	-0.29822922	-0.30695343	-0.45292854	-0.92409706	-0.33192444	0.08923483	0.43019152	0.45297718	0.7947273	-0.24732208	0.7009468	0.08703709	0.473176	0.044620037	0.18245173	-1.3717546	0.092598915	0.62763834	-0.45962715	-0.25712776	0.087376595	0	-0.07478142	0.33857155	0.0405221	-0.030908108	-0.9199815	0.9333191	0.58743954	-0.27938557	0.012210846	-0.33914566
"A_23_P101992"	1.0521932	0.07594633	0.15698099	0.26738882	0.09398222	-0.13443995	-0.3273759	-0.34184885	0.38024187	-0.36022615	0.20080185	-0.2101512	-0.48731184	-0.20121813	-1.0819607	-0.5313611	-0.8799596	0.62931776	-0.23880053	-0.3686471	-0.65058374	0.61643744	0.84972286	0.06970739	0.1665473	0.5863061	0.33629084	0.09161425	0.27399206	0.9734893	-0.37425852	-1.1374917	-0.47963953	0.26297045	0.027287006	-0.22097826	-0.5306649	0.14136362	-0.2685399	-0.13229513	0.034842014	0	-0.53133726	-0.8506999	0.3452325	-0.12609911	-0.6172757	0.04627371	0.82357645
"A_23_P102000"	0.10190582	-1.657959	0.18696785	-0.5694113	1.282299	0.97738457	0.22092819	-0.35908985	0.35608673	-0.533926	-0.045419693	-1.9536924	0.83777237	-0.37462997	-1.2663102	0.13673687	-0.25027752	0.51291656	0.2598858	0	-0.1472063	1.3947153	0.9077406	0.24782085	0.22890186	-1.6157017	-0.8058996	-1.2830324	-2.1159143	0.16291046	-0.18135166	0.7097664	-0.29597664	-0.1907692	-1.223218	-0.081233025	2.1729841	-1.4285593	0.033086777	-0.07818556	0.42428684	-1.1173	2.8495793	-2.2803426	-0.20917797	1.7283201	1.8547163	1.9264898	1.8329601
"A_23_P102017"	-0.20695639	1.0419788	-0.35740805	1.2041726	0.61191034	0.29149342	-0.7500644	-0.56909657	-0.6376567	0.4884019	0.39726734	0.77331066	-0.7467227	-0.53555346	-0.3049364	-0.59059	-0.6884556	-0.060947895	-0.20312786	-0.32241583	0.28060055	-0.38160753	0.65382767	0.23501062	0.7585058	1.3149152	0.4859414	0.7542696	0.2236929	-0.5392604	0.65376186	-1.0725913	-0.200634	-0.57586336	0.74167013	-0.4138999	-0.8232646	1.2088394	-0.4583392	-0.11286211	0.3682742	0.43311787	-1.4075613	0	0.77301025	0.4844842	-0.15379858	0.58641815	0.1901102
"A_23_P102037"	-0.06787443	-0.3251319	0.16688967	-0.86573076	-0.17653513	0.61450624	-0.075068	-0.18152332	-0.024976254	-0.5386729	0.111181736	-0.4563713	0.33244944	0.68944216	0.108418465	0.19149065	-0.27702045	-0.0436759	0.28518915	0.3617797	-0.42159033	-0.0384593	-0.22932243	0.29162884	-0.69707584	-0.3316083	0.21155882	-0.25553465	-0.43904018	0.21061468	-0.5874243	-0.027442455	0.17023993	-0.08210516	0	0.010564327	0.113294125	0.24615765	-0.13677454	0.25997877	0.25448084	0.057886124	0.01725769	0.10807133	0.93227625	-0.37193537	0.20737982	-0.040751934	0.3420949
"A_23_P102058"	-0.07116985	-0.115878105	0.051069736	-0.0665164	0.21801949	-0.3017106	-0.07346201	-0.20232391	0.043378353	0.01915121	0.00739193	0.11417198	-0.10585785	-0.035797596	0.3417921	0.19875765	0.36704206	0.00926733	-0.08932114	0.15104818	0.22418785	-0.04974842	-0.15136719	0.09239054	0.09640455	0.08269453	-0.10287809	0.121506214	-0.31543684	-0.13478231	-0.036666393	-0.78842306	0.9733496	-0.24336529	-0.2923236	0.53465605	0.045387745	-0.15933561	-0.040175915	-0.23098993	0.11537552	-0.08855486	-0.04401493	0	-0.009492874	0.13523197	0.027794361	0.028510094	0.0971055
"A_23_P10206"	-0.09771395	0.04185486	-0.18892336	0.63696	-0.28847456	0.20255947	-0.247859	0.0262146	-0.037147522	0.3554721	-0.27140808	0.31126404	0	-0.08582401	0.47825384	0.07308388	0.5207472	-0.035308838	-0.27721977	1.4310484	3.2300515	-0.20676327	-0.040709496	0.06443167	0.55457306	0.27265358	0.25058937	-0.3386526	0.113565445	-0.31760597	0.8645811	-1.5397301	1.5429873	-0.26884937	0.006333828	-0.12864208	-0.09801674	-0.1407466	-0.22941208	-0.534647	0.09735203	0.05536747	-1.8434525	1.3155899	-0.33079958	0.006772995	-0.38437653	-0.2850523	0.13951015
"A_23_P102060"	-0.2949438	-1.9071555	0.3934288	-2.129591	-0.9792633	-0.60079813	0.090657234	0.13571787	0.099928856	-1.2213039	-0.096693516	-1.5319881	0.7072315	0.2405796	0.22356081	0.23985577	0.34035492	0.3989582	0.07859993	1.2198639	2.0759878	0.3127718	-0.69757223	0.32911396	-0.8108692	-1.6156006	-0.56847477	-0.8025565	-1.1140184	-0.11563969	-0.11118698	1.2037706	0.5078411	-0.030632973	-1.2970333	0.6017065	1.3909101	-1.1120605	0.21849918	-1.165112	0.288229	-0.49790812	0.7157917	0.42201996	-0.8120775	0	-0.120324135	-0.03571415	0.15196133
"A_23_P102071"	0.84008026	-0.8050928	2.8785648	-0.45863342	0.100486755	-0.1849308	1.3435144	1.8042622	0.59002686	-0.93922615	1.5227518	0.58753395	1.193965	-2.2823343	-1.1440125	-0.4506979	-0.8348894	0.18370056	-0.7950382	-1.5985126	-1.0199337	1.2309484	2.1307144	1.7969427	0.07921314	0.6381912	0.18152142	1.6888714	0.99309254	-0.4221754	0.3744173	-2.203495	-3.6706114	0	0.018013954	0.016788483	-0.64820766	-0.45820713	-0.7363367	0.014483452	1.8005295	-0.646327	-4.4079256	-1.3852167	0.5663185	-0.2575636	-1.7892208	-0.7657528	-1.308528
"A_23_P102083"	-0.39842176	0.39426994	-0.23637295	0.60726595	-0.05198717	0.11907244	-0.19651842	-0.044337273	-0.23231077	0.23762465	0.071667194	0.3623762	-0.41446924	-0.15391779	-0.00285387	-0.08290291	-0.10689831	-0.29687834	0.022919655	0.04359436	0.02529335	-0.26559973	0	-0.3482747	0.12897396	0.13731194	0.16847754	0.10636234	0.097025394	-0.43323755	0.080088615	-0.038007736	-0.013394356	-0.21715403	0.04352188	-0.21649885	-0.36135054	0.17586851	0.06339836	0.11042452	-0.34567642	0.06206894	-0.063176155	-0.00160408	0.335783	0.3669772	0.5189276	0.10040665	-0.03946209
"A_23_P102109"	0.23399258	-0.6181383	-0.21244717	-0.22353935	0.09100819	-0.4413395	0.06733894	0	0.25745964	-0.30647564	0.62147903	-0.33649063	-0.46302795	-0.351223	-0.51901245	0.45945358	0.023715973	0.96363735	0.7043972	0.5111122	0.39305496	0.104022026	-0.7374172	0.59567165	0.6427727	-0.3988924	-0.28747368	0.015222549	0.86142826	-0.62797356	0.4194355	-1.1050577	0.3584652	-0.22104359	-0.8473482	0.2457571	-0.3915949	-0.6049042	-0.15046787	-0.1342411	0.5970278	-0.07901955	-0.47163486	-0.17833805	-1.9266939	0.122680664	0.8029423	0.40500832	0.4137516
"A_23_P10211"	-0.20045948	0.8842287	0.018880844	1.0899267	0.46858597	0.2707219	-0.31521702	-0.2762537	-0.20907879	0.68840504	-0.049889088	0.7389116	0.047081947	-0.22791004	0.105917454	0	0.19486427	-0.3730116	-0.28049803	-0.03020668	0.53204155	-0.3250885	0.0169487	0.25667	0.3791008	0.477983	0.310843	0.19315529	-0.12876701	-0.22636223	0.19523287	-0.5065341	0.18370438	-0.17914295	-0.10539007	-0.21026039	-0.14675808	0.10280275	-0.07960892	-0.47846937	0.17368603	-0.09321976	-0.53869486	0.101204395	0.6439805	0.031502724	-0.33447742	-0.44021225	-0.3903103
"A_23_P102113"	0.47983837	-0.45062447	-0.04752159	-0.27155113	-0.39976597	-0.3228073	0.1123085	0.8712406	0.01867485	-0.4368534	-0.64851236	-0.43874168	0.3911705	-0.080314636	8.58E-06	0.07196903	0	0.38532257	0.38288307	-0.53361225	-0.8668213	0.2405262	1.0898347	-0.29408932	-0.48412323	0.27622604	-0.37814808	0.12329674	-0.07322502	-0.085445404	-0.14429855	0.2796812	-0.2774067	0.23495388	-0.20343494	0.16282654	-0.052602768	-0.877615	0.2522602	0.33844376	-0.26000595	-0.05006361	0.78092194	-0.189888	0.7090235	0.60835457	0.42435837	1.1629276	1.4771185
"A_23_P102117"	0.17385578	-0.6550026	-0.012349129	-0.6863451	0.15267944	-0.17258787	0.11367226	0.1980319	0.082149506	0.006664276	-0.09645367	-0.43938637	0.33377934	0.027283669	-0.5068741	-0.4237051	-0.38841486	0	-0.19761753	-0.61979294	-1.0425496	0.22732449	0.87283134	-0.12624979	-0.6603832	0.35085583	-0.5289931	0.085522175	-0.3412037	0.02902317	-0.17713213	1.3056965	-1.1057057	0.30082893	0.18967915	0.26787376	0.10400772	0.53527117	0.102809906	0.1598587	-0.18257952	0.10321188	1.0481734	-0.74513006	1.0010433	-0.35546303	-0.31979465	-0.00534153	-0.6628971
"A_23_P102122"	0.35745144	-0.6542721	-0.121133804	0	-0.27472878	-0.8652096	0.0348835	0.18284321	0.078671455	-0.43553352	0.031147957	-0.3841734	0.027668953	-0.10376644	-0.15449905	-0.6720896	-0.7806606	0.37030602	0.0590477	-0.13952446	-0.2183466	0.094937325	0.21409607	0.08955097	0.2637081	-0.12219429	-0.5918608	-0.2514124	0.24642181	-0.1454153	0.37457752	-0.61918736	0.07001877	0.10051918	-0.70061207	0.26305866	0.22531414	-0.64559364	0.037082672	-0.14503098	0.14785767	-0.90671635	0.10093975	-0.72272015	-0.70328236	0.20787048	-0.18841362	0.2767353	0.65301037
"A_23_P102160"	0	-0.8474536	0.31180096	-1.9019966	-1.065649	-0.13404751	0.24375439	0.13736773	0.38001823	-0.1362176	0.24325037	-0.93447685	0.27235508	0.18204117	-0.20686007	0.10518074	0.041782856	0.3436079	0.24697828	0.21885204	-0.25444984	0.23056698	-0.39628935	0.059093	-1.0794806	-1.0693941	-0.16745996	-0.5785003	-0.7649307	0.08362961	0.35690308	0.83674955	-0.018511772	0.094031334	-0.7539892	0.6220989	0.533844	-0.7995062	0.43509102	0.22647524	0.047568798	-0.392241	0.72427464	-0.005303383	-0.7749553	-0.13773918	-0.5900569	-0.6774502	-0.32996225
"A_23_P102172"	-0.2930274	-0.09166193	-0.03380108	-0.00246191	0.004734993	-0.12247801	-0.12546158	0.02244854	-0.07308149	-0.09303045	0.08037567	0.19080496	0.00875473	-0.21684742	0.03321266	-0.09182644	0.06610203	-0.053278446	0.17394114	-0.088018894	0.1233449	-0.09525108	0.19308043	0.22013855	0.020599365	0.009762287	-0.024984837	0.26232004	-0.018172741	-0.059577942	0.054664135	0.18859673	0.11473179	-0.22348881	-0.06034708	-0.11581516	0	0.13238859	-0.13962555	-0.1472621	0.22218275	0.028388023	-0.1372776	0.28679657	-0.066103935	0.1276617	0.11451578	-0.10854721	0.027570724
"A_23_P102183"	0.31059265	-1.4814186	0.55079365	-1.0197906	-1.0368118	-0.6705599	0.45654297	0.30556774	0.28116417	-0.80623436	0.17723513	-0.74324226	0	0.35273266	0.26145935	-0.2994213	-0.17541122	0.5145025	0.36351967	0.4890318	0.05303192	0.41435814	-0.25909424	0.26826	-0.8841467	-1.2199068	-0.6185026	-0.81312275	-0.99837446	0.4283781	-0.432477	1.1860409	0.18606853	0.16744137	-0.9030528	0.14393139	0.40288734	-0.891448	0.07004738	0.9987273	0.2206049	-0.118878365	1.4212179	-0.16164112	-0.41184235	-0.7132559	-0.9233103	-0.78493404	-0.49747467
"A_23_P102192"	-0.2853012	-0.70839834	0.4540472	-1.3120975	-0.3407364	-0.3850913	0.27409458	0.4509039	0.051198006	-0.93739223	0.20765877	-0.8494272	0.10746479	0.12744522	0.07578182	0.4139881	0.5087061	0.044351578	0.21185207	0.19156265	-1.1771936	0.14225769	0	-0.5383196	-0.23676872	-1.0566187	-0.055956364	-0.5993228	-0.85891104	-0.5072737	-0.027535915	0.31391048	1.1962671	-0.13999748	-0.4128356	0.13470745	0.063230515	-0.69142103	-0.039793015	0.40910769	-0.41913605	-0.14181185	0.9729185	0.26224804	-0.5104971	-0.12145233	0.63066673	0.22272682	0.7547331
"A_23_P102202"	-0.2956915	-1.9692583	0.2491064	-2.4815922	-1.0719042	-0.42742538	0.48678112	-0.29356718	0.05298233	-1.4165993	-0.31705046	-1.1404266	0.46157265	0.2978058	0.32434273	0.6233616	0.9037247	0.30582237	0.24366188	0.47509003	1.4805431	0.2596531	-0.7523556	0.31284523	-1.0349884	-1.8987632	-0.26013374	0.025045395	-0.109708786	0	0.1454773	0.24524403	0.60077	0.11905861	-0.8230581	0.8256197	0.5919447	-1.821588	0.09603405	-0.5016937	0.10263538	-0.8941617	-0.374959	0.79817104	-1.5840511	-0.45224667	-0.036154747	-0.510664	-0.1012125
"A_23_P102235"	1.7545214	-2.0032053	0.6417713	-0.10686684	-1.0565853	-1.3345442	0.10821056	-0.46095896	0.1782322	0.26850033	-0.20907068	-1.0356083	0.3152809	-0.5265665	-0.056544304	0.3336649	0.5074835	1.4723778	0.7674751	0.31746483	0.7282715	0.69592667	-0.049661636	0.045503616	-0.76284885	-2.0529938	1.4142427	-1.3279934	-0.22415829	0.38649273	-0.70604324	1.140522	1.0193691	-0.8502703	-0.7321849	0.32093525	1.1634464	-0.8527975	1.034399	0.05711937	0.060338974	-1.0528727	1.5393696	-0.3770771	-2.7944994	0	-0.7009506	-0.5796852	-0.14564133
"A_23_P102242"	0.21696663	-0.731514	0.31925774	-1.0459051	-0.67596245	-0.17331028	0.19764614	0.18206644	0.4908228	0.1294775	0.006788254	-0.098757744	0.5542822	0.4880619	0.2038374	-0.051169395	-0.07612705	0.27477074	0.2950425	0.57217884	-0.6997404	0.15405941	-0.16427422	-0.04566574	-0.6259494	-0.93659496	-0.13181639	-0.48425198	-1.2121482	0.5023842	-0.8352256	1.064291	0.387599	0.3538704	-0.4993949	0.415308	0.54706955	-0.29067278	0.16235638	0.4587741	-0.13581276	-0.16563988	0.47393513	0.32750988	-0.38870144	0	-0.032711983	-0.4305601	-0.22958279
"A_23_P102258"	-0.3853569	-1.7199979	0.20908022	-1.3721409	-0.7376394	-0.22982359	0.36295986	0.19851685	0.17588615	-0.724061	0.19451427	-1.074018	0	0.048072815	0.13103962	0.7951746	1.057497	0.0767231	-0.018362045	0.23257923	0.9278765	0.22512436	-0.2205162	-0.16752338	-0.7143841	-1.5559082	0.26830673	-0.38235474	0.16937876	-0.21190166	-0.3665905	0.25162125	0.9143944	-0.067783356	-0.47578764	0.35633373	0.43533897	-0.65884066	0.5427227	-0.4162016	-0.1988697	-0.11100578	1.1365399	-0.11993265	-0.85558796	0.28701305	0.14625359	-0.06436825	0.30114555
"A_23_P102262"	0.5007601	-1.117012	0.27757502	-0.90176773	-0.5298176	-0.31645203	0.3201847	0.21335268	0.37653637	-0.5731602	-0.324687	-0.67209053	0.2565117	0.07847881	-0.24154663	-0.11630726	0.22443867	0.52959347	0	0.21328354	0.88118553	0.2514515	-0.4244218	0.36044025	-0.51473236	-0.7576513	0.012592316	-0.6982827	-0.82164955	0.104530334	-0.368145	0.63710594	0.39565277	-0.029511452	-0.56609964	0.30523968	0.5824442	-0.057943344	0.28673458	0.08731699	0.4672203	-0.13274956	0.4677925	-0.048797607	-1.0872746	0.2601633	-0.9699364	-0.84665966	-0.66857624
"A_23_P102278"	-0.056213856	0.06776953	-0.07212448	-0.24539995	0.12141323	0.058145046	0.041312218	0.07981396	-0.029568672	-0.10511637	-0.059402943	0.078475	-0.07945824	-0.00921917	0.040459633	-0.011282921	0.05812502	-0.077474594	0.18238688	-0.06171608	0.18386698	0.14024925	-0.025151253	-0.01312685	0.00848341	-0.064973354	0.08531761	-0.06641197	5.01E-04	-0.03944397	0.04294586	0.15648603	0.11023235	-0.104037285	0.066357136	0	-0.079497814	0.055613995	0.026643753	0.29436636	-0.01860571	0.05750084	-0.21289682	0.25777483	0.1579094	-0.049818993	-0.11163521	-0.09226704	-0.068593025
"A_23_P102286"	0.10738468	0.40848494	0	0.48400402	-0.26093578	-0.00406599	-0.105600834	0.13798141	0.06512928	0.15179491	-0.35203648	0.29487085	0.1172657	-0.1264534	0.004254341	-0.033527374	0.07001448	0.048127174	-0.14287233	-0.13471317	3.37E-04	-0.06682062	0.1360631	-0.023541927	0.05026865	0.34278202	0.013680935	-0.22492504	0.08156729	0.031322956	0.22415113	-0.15538216	0.018590927	-0.006416798	-0.04941702	-0.045238495	0.027986526	-0.07823849	-0.022592545	0.09649658	-0.04661274	0.043952942	-0.5023203	0.27237415	-0.21485996	-0.07698345	-0.21351433	-0.16907835	-0.16582489
"A_23_P10232"	-0.121479034	0.10871363	-0.3449688	0.4865446	0.02311325	-0.13824749	-0.015089989	0.03198719	0	1.0646272	-2.9927864	0.32189608	-0.056028366	-0.029369354	0.04659033	0.08887291	0.23822641	0.022305489	-0.16611719	0.23846817	0.12145281	-0.024624825	-0.091128826	-0.08714342	-0.09806299	0.10923433	-0.14211178	0.08997822	-0.20295286	-0.11064243	-0.107411385	-0.07022905	0.14067316	-0.03073883	-0.11629629	-0.047250748	1.6241856	-0.020613194	0.10773945	-0.19285631	-0.10741615	0.044665813	0.45087862	-0.22895098	0.12221193	0.21883011	1.732892	0.6263032	0.62176657
"A_23_P102320"	0.1217742	-0.72925043	-0.04218626	-0.15138006	-0.41436052	0.029627323	0.24090338	-0.24479342	-0.045134068	-0.30183268	0	-0.053460598	0.12993765	0.089295864	0.35339546	-0.118890285	-0.1645894	0.077382565	0.38085556	-0.08693838	0.5061736	-0.027358532	-0.12221527	0.2835884	-0.38173246	-0.5160842	0.1511178	0.17347383	-0.03666067	0.1895709	0.06650782	-0.213655	0.35957098	0.018080235	0.15790224	0.12999296	0.44446325	0.1597066	0.077252865	0.24038935	0.16552019	-0.26594925	-0.15047312	0.1104064	-0.62919855	-0.44507742	-0.41694784	-0.5141158	-0.50748587
"A_23_P102331"	-0.0696435	-0.119577885	-0.12524843	0.33135748	0.31317663	0.23019457	-0.12031412	0.039669037	-0.07234335	0.25313044	0.116511345	0.1537571	0.064527035	0.24991941	0.051671028	-0.061345577	-0.032931328	-0.13420916	-0.42246342	-0.23871899	0.11903095	-0.11477232	0.02809	-0.21459866	0.14365673	0.6616826	0.025808334	0.24109554	0.12378597	-0.029257298	-0.19735527	-0.009180069	-0.004463196	-0.035111904	-0.022044659	-0.18678808	-0.037267208	0.15906382	-0.04977846	-0.7139106	-0.21712017	0	0.8072486	-0.7221532	0.33080912	0.2973075	0.10413408	0.21975613	0.1132679
"A_23_P102351"	0.98032	0.026619911	0.11012554	0.44881153	0.37002373	-0.1046505	0.25581932	0.7059474	0.54047203	-0.062711716	-0.24760818	0.09325981	-0.39938545	-0.106347084	-0.20316696	-0.64818954	-0.9123554	0.488492	0.39058685	-1.2910013	-0.34174442	0	0.92790604	-0.10467911	0.7265663	0.5516701	-0.121925354	0.24522781	0.7605028	1.2949715	0.3859501	-0.5582657	-0.8147192	0.88055134	0.13616085	-0.34696484	-0.64136505	0.1366415	0.042643547	0.05174446	-0.09967804	0.63696	-0.65274715	-0.5501299	-0.7444391	-0.2576313	-0.57672787	-0.38507748	-0.50811577
"A_23_P102364"	0.9317522	-0.15168285	-0.22075653	0.27172565	0.12820339	-0.34653378	0.26930428	-0.31981993	0.5166731	-0.36388206	0.022872448	-0.09662151	-0.8373194	0.3701315	0.52492666	-0.65216064	-1.0663109	0.7006693	0.2525463	-0.8097801	-0.3121605	-0.17371178	0.4598074	0.6769762	0.21918201	0.5617056	-0.111413	0.26514912	0.67678547	1.1254387	1.0282335	-0.9404483	-1.0843754	0.41934967	0.009887695	0.2677412	-0.31868267	-0.006000519	-0.026628494	-0.3343897	0.66820145	0.29986858	-3.2715168	1.214632	-0.17503834	0	-1.0135927	-0.5811367	-1.1494436
"A_23_P102391"	-0.35019922	-1.3774195	-0.12185669	-2.3670707	-0.7222791	-0.14927292	-0.023172855	-0.24030685	-0.08973169	0	0.15970182	-1.0114202	0.6165395	0.5024409	0.85732365	0.8608651	1.1623216	0.518003	0.56219625	2.5895457	3.6404529	-0.11722803	-0.58457613	0.5959959	0.49701357	-1.2706022	0.2521839	-0.48026323	-0.4946556	-0.24475908	1.3581138	-1.2761836	1.9125514	-0.26986837	-0.6666684	1.8406329	2.5395827	-1.0996842	0.35239077	-0.049307823	0.63202333	-0.48467207	-0.43122244	0.570313	-1.0253034	1.0036054	2.6562	1.8944926	2.7878156
"A_23_P102404"	-0.061538696	-1.4033861	0.5352888	-1.5150595	-1.3313999	-0.9531288	0.18669891	0.9805293	0.64726734	-0.66969204	0.21652603	-2.006009	0.65640545	0.60254383	0.7140856	1.2903156	1.7319317	0.36132622	-0.0650835	0.71687794	0.49123096	0.21972847	-1.129952	0.30671597	-0.47114468	-1.6104307	-0.9369507	-0.9435768	-0.39745808	-0.108572006	-0.5775223	1.4887705	1.6477594	-0.30316925	-2.1454825	0.9495611	0.41929913	-1.5680037	-0.27994728	-0.2161293	0.12132168	-0.68533134	1.9562654	1.0375547	-1.7874537	0.09659767	0	-0.6712904	0.066550255
"A_23_P102412"	-0.3702097	-1.3964491	0.05730772	-1.2337723	-0.5844345	-0.46450996	0.3027134	0.07356453	0.03318882	-0.9354968	0.07473183	-0.8185396	0.46902657	0.19436836	0.26498604	-0.055804253	0.09343147	0.11944294	0	1.5164108	2.0387707	0.2399168	0.15855455	-0.25022888	-0.1972332	-1.5253735	-0.14297104	-0.34351683	-0.1817975	-0.13196373	0.53698444	0.7212696	0.3151121	-0.15566158	-0.013482571	0.4444704	0.7416668	-0.6440506	0.120378494	-0.6007991	-0.15980577	-0.4864769	0.17929459	0.4003353	-1.0524254	0.055641174	0.022903442	-0.17250824	-0.022086143
"A_23_P102420"	-1.0138512	-2.436202	0.44944286	-1.5233746	-0.7679062	-0.8105688	1.3095083	0.43109894	-0.12429619	-0.81672955	-0.17731953	-1.8149633	0.70520306	1.079936	0.8220072	0.5716257	0.7424736	0.25659275	0.07067394	1.020546	1.1773624	0.50357723	-0.62261295	-0.33652782	-0.3735876	-2.2054176	-0.22341156	0.16592312	0.17469978	-0.6017065	0.17429066	1.2546263	1.4066925	-0.556653	-1.4556665	1.0581388	1.2912941	-1.3809595	-0.07793808	0	-0.12887669	-1.132668	1.3266716	0.9392967	-2.3124018	0.026290894	-0.14323044	-0.47603512	0.09323597
"A_23_P102439"	0.21823502	1.1121554	-0.2343278	0.8435688	0.46154976	0.30542898	-0.041049004	-0.107381344	-0.4399252	0.5126457	-0.11144781	0.45891857	-0.100930214	-0.0061903	0.08148384	-0.20096874	-0.16574574	0.010421753	-0.13565731	-0.24713182	-0.021173954	0	0.15021849	-0.33449697	0.2623043	0.8638954	0.2285285	0.4288273	0.2807665	-0.009365082	0.21848488	-0.053913116	-0.34553432	0.23958111	0.68253136	-0.13854885	-0.22725487	0.67619514	-0.03686714	-0.061161995	-0.40675592	0.13356972	-0.41704416	-0.029538631	0.76380396	0.20323563	0.06718922	0.48337317	-0.09532833
"A_23_P102454"	-0.27938986	-0.79460764	0.44693518	-1.7826533	-0.69293594	0.13513374	0.27277422	0.4283433	0.19449186	-0.7745714	0.2342205	-0.95604086	0.32282114	0.5405078	1.099041	0.3132739	0.7610359	0.1790595	-0.099645615	0.23867941	0.2753024	0.4993987	0.056981564	-0.14025307	-0.5616236	-1.1791797	0.20945454	-0.30038357	-0.11049843	-0.029850483	-0.25962543	0.841094	0.47236776	0.0689311	-0.67462826	0.2440505	0.5440364	-0.15981102	-0.007318974	-0.7954664	-0.5290146	0	0.82293034	0.33805466	-0.59066534	-0.5485773	-0.3402338	-0.32051373	-0.3482542
"A_23_P102462"	0.43774796	0.93906116	-0.21716261	1.0725279	0.36963177	-0.06175518	-0.31285763	-0.1363616	-0.13431168	0.08048725	-0.48844767	0.7099705	0.3349266	-0.33662224	-0.2135377	-0.30772305	-0.33691072	-0.47959423	-0.4573145	-0.32382774	-0.15646744	-0.26619816	1.1223879	0.5103836	0.7014103	0.8738947	0	0.46209145	0.7235303	0.4861622	0.57181835	-1.0232348	-0.5794678	0.24020386	1.0499301	-0.3154192	-0.27577972	0.4020872	0.22736263	-0.76854897	0.5133896	0.17037296	-1.0250516	-0.44783163	0.24713516	0.005558968	-0.3470192	0.003486633	-0.38878155
"A_23_P102471"	-0.2854185	-1.9820838	0	-2.8250332	-1.2427473	-0.881341	0.27803326	-0.1446209	0.013166428	-0.87436867	-0.05792904	-1.0542345	0.244071	0.074129105	0.19827127	0.6925192	1.0928545	0.19665337	0.30060625	-0.030134201	0.13159275	0.1851244	-0.6173029	0.18632317	-0.4272232	-1.8974447	0.07201195	-0.4919448	-0.43515778	-0.08678913	-0.001724243	0.41854954	0.4377222	-0.17467403	-1.0624943	0.52774143	0.8031044	-1.3383822	0.09175205	0.0721879	0.08298874	-0.4506216	0.23240471	0.43076134	-1.0912971	-0.31747055	0.59387493	-0.22420979	0.13245392
"A_23_P102481"	-0.34378242	-0.04578781	-0.020382404	0.69544125	-0.13817453	0.4528017	0.071084976	0.172153	-0.25705242	0.776937	0.01611662	0.51358795	-0.15501022	-0.2645054	-0.035644054	0.011235237	0.112338066	-0.12148857	-0.10244274	0.04140091	0.17605352	0	0.016957283	-0.5719857	0.02186203	-0.06228876	0.46609545	-0.023563385	0.13092041	-0.31239128	0.14720154	-0.16173744	0.1583376	0.0401268	0.037115574	-0.060708046	-0.08561039	0.20174456	-0.022075653	-0.12044716	-0.5639639	-0.23208237	-0.22617197	0.23423815	0.09152031	0.14382792	0.005974293	-0.19142818	-0.10516453
"A_23_P102494"	-0.007806778	0.25957775	0.1642046	0.60217476	0.11422253	0.24770069	-0.33530903	-0.3718772	-0.14019585	-0.02474022	-0.27123547	0.28880882	-0.29808712	-0.13851929	-0.16475105	-0.01115036	0.13345575	-0.28424072	0.03480053	-0.6073818	-0.0712657	-0.24836731	0.31290245	0.21045017	0.2667694	0.33501625	0.34915686	0.15198469	0.18635559	0.110655785	0.11636734	-1.0459604	0.6063032	0.12048149	0.63052416	-0.36410713	-0.3906212	0.7289305	-0.11112499	-0.10312891	0.16248894	0.13746834	-0.22326326	-0.46320868	0.5922899	-0.5351944	-0.344553	0	-0.17935944
"A_23_P102508"	0.32353306	-1.1569657	0.3855524	-1.855979	-0.77592564	-0.53147364	0.4223299	0.261868	0.3716259	-1.047185	0.47793627	-1.2362065	0.5193043	0.3656702	-0.30745125	0.58196735	0.6211982	0.33248043	0.39325	-0.17653465	-1.4340191	0.4024124	-0.2585945	0.2018714	-1.1536059	-1.1547775	-0.97038126	-0.523232	-0.9555826	0.29720974	-0.9515333	0.7858887	0.6167717	0.3052473	-0.5934377	0.44497776	0.41237068	-0.9974227	0.18939972	0.5322356	0.11541414	-0.1618061	1.2269535	0	-0.5861769	-0.6412244	-0.7339473	-0.66216135	-0.4059887
"A_23_P102517"	0.03563118	-0.9918909	0.10267496	-1.4848671	-0.93026924	-0.820621	0.1375227	0.07371855	0.17484951	-1.1011109	0.21880245	-0.79511786	0.41855907	0.12387943	-0.21300793	0.24398422	0.51227045	0.14006424	0.2604108	-0.38584518	-0.78452396	0.16716766	-0.43516588	0	-1.1487732	-1.0084138	-1.0792184	-0.6300149	-1.0952764	0.16826534	-0.74918365	0.5926752	0.43414497	0.05151081	-0.90533495	0.23051262	0.40215588	-0.76818943	0.18022251	0.563807	0.09872007	-0.27757835	0.50032663	0.14741278	-0.8013935	-0.7293143	-0.44879246	-0.4791088	-0.28341293
"A_23_P102523"	0.65705013	-1.8445115	0.7926092	-2.7430515	-0.98446083	-0.45456457	0.67632294	0.6913886	0.8221531	-1.6820259	0.066493034	-1.3224936	0.49092865	1.0031757	0.25694513	0.23353481	0.1614809	0.8873091	0.25044775	0.34611034	-2.10109	0.8065109	-0.27988434	-0.08870554	-1.2360678	-1.4544506	-1.0209827	-1.0022073	-1.7872777	1.0757132	-1.067833	2.1854525	0.45292282	0.70265484	-0.6043992	0.6003542	0.7656565	-1.5512834	0	0.9375477	-0.21700811	-0.003198624	2.337638	0.026631355	-0.86901665	-0.5384302	-0.49579048	-0.5393028	-0.22742462
"A_23_P102542"	-0.77203417	-1.9137912	-0.08144522	-1.8746905	-0.1548419	0.17839289	0.23326445	0.46777725	-0.016776562	-1.2865424	0.019107342	-1.3205528	-0.24502039	-0.22856474	0.06544733	0.20441294	0.106642246	0.1584096	0.63757086	0.40343714	0.087359905	0.4666009	0.11987543	-0.75928736	-0.4102702	-1.6100655	-0.24511576	-0.2759261	-0.7595811	-0.5092664	0	1.9145169	-0.014689922	0.016280651	-0.27659464	0.11577749	0.24935675	-0.82072353	0.48741102	0.5805321	-0.8864069	-0.09966612	1.9851422	-0.2946067	-0.5561223	0.4683833	0.794147	0.45256758	0.73501635
"A_23_P102551"	0.36714983	-0.28299952	0.327888	-0.9288411	-0.07042074	-0.18431902	0.40432692	0.3375001	0.3024993	-0.38515902	0.22508955	-0.51312256	0.17696142	0.66939497	-0.07825613	0.14729357	-0.11998272	0.25970125	0.33002567	0.25417566	-1.1656733	0.3775668	0	0.39850998	-0.5175495	-0.16343117	-0.6324539	-0.09227896	-0.42802048	0.47725725	-0.37612867	1.1439195	-0.48627377	0.25579023	-0.1057024	0.24185419	0.26585007	-0.4074154	0.1715045	0.6271486	0.35985708	-0.024785995	1.474958	-0.6782117	0.13485098	-0.30059767	-0.6434779	-0.09319067	-0.22307348
"A_23_P102571"	-0.21021414	-2.869247	0.36597776	-2.234014	0.46657038	-0.025001049	2.1995368	1.6880994	0.07348585	-1.7810845	-0.1116128	-2.4976315	0.16014242	0.41408682	-0.08719969	0.69974947	0.4587636	0.22426653	-0.7124419	0.13364553	0.45158815	0.7094941	-0.31541586	-0.16985273	-1.5904908	-1.2773566	0.3494916	0.36107302	-0.0406394	-0.33944273	-0.59119177	1.0228219	-0.44384146	0.06294584	-0.6302781	0.85053205	0.2971921	-1.5633512	-0.08017111	0	-0.06357908	-1.1882591	0.9677081	-0.1066823	-1.363236	0.8917489	0.8264804	0.4493451	0.6751704
"A_23_P102575"	0	-2.5649724	0.502903	-2.2044697	-1.402957	-1.2521763	0.30756283	0.18351221	0.37427425	-1.7471194	0.26677513	-1.8341799	0.36871147	0.61649704	0.1809349	0.85736465	0.8675041	0.40611935	-0.3387251	-0.00416851	0.19864845	0.47155952	-0.566185	0.23505592	-1.6334	-1.6890702	-1.2081347	-1.1342831	-1.0042672	-0.09714413	-1.0763645	1.1708097	-0.05175209	0.33428097	-1.2445045	0.7809181	0.19629383	-0.84589434	0.1012516	-0.029941559	0.17056513	-0.37314367	1.2084923	-0.002298355	-0.55989647	-1.2091503	0.49739456	0.014438629	0.46289635
"A_23_P102582"	-0.006290436	-2.0960293	0.5566969	-2.5948505	-1.0292149	-0.9218426	0.81498814	-0.008575916	0.3978243	-1.700841	-0.79134417	-2.3626614	-0.09812546	0.10027313	-0.58539295	0.36789417	0.412076	0.48251152	0.15305614	0.29609203	-0.27115822	0.9364538	-0.6028161	0	-0.49882793	-2.8599672	-0.5410032	-0.7372451	0.301857	0.049656868	-0.07414532	1.6644831	0.87650394	-0.24595928	-2.014484	0.5239639	1.2237864	-2.6423373	0.45842457	0.8050661	0.056498528	-0.9169884	2.7967072	-0.62449265	-1.928792	0.37189388	0.17577744	0.1487217	0.8801527
"A_23_P102607"	-0.011425972	0.55977535	0.057614326	0.68468	-0.14307022	0.5977459	0.007936478	0.068267345	0.12493038	0.79668427	0.00346756	0.5059843	-0.094810486	0.019986153	0.04211092	-0.1646061	0.07129383	-0.0690546	-0.09065342	0.031357765	-0.3306303	0	-0.2201376	0.398304	0.25993776	-0.45396614	0.5275192	-0.14184809	-0.056126595	0.048942566	-0.30075645	-0.19944763	0.122935295	-0.099695206	-0.104681015	0.084700584	-0.040706635	0.13323641	-0.09186745	-0.1610384	0.56806517	-0.11557627	-0.013343811	0.007131577	0.24929047	-0.11475849	-0.6850705	-0.39693022	-0.5175786
"A_23_P102611"	-0.30574608	0.083797455	-0.32213402	0.47934246	0.3819723	0.23574257	0.028169632	-0.022321224	-0.22832775	0	-0.45317268	0.06597328	-0.33948803	-0.5349455	-0.1984334	-0.014781952	0.061038017	-0.1025219	-0.45231438	-0.25254822	0.09945488	0.8367481	2.0633597	0.69626	0.87887955	0.5042515	0.53580475	-0.04643011	-0.13805628	-0.15471172	0.15436459	-0.6489229	-0.5252161	-0.02793312	0.56151867	-0.24538517	0.17400932	0.092479706	0.12937927	-1.1871586	0.68127966	0.10141802	-0.96055365	-0.103161335	0.3635788	0.04116726	0.16486263	-0.19875526	-0.11071205
"A_23_P102622"	0.6028838	-0.16606951	-0.4130864	-0.7389903	-0.7888255	-0.7588	0.27460432	0	0.45282316	-0.669497	-0.2027688	-0.1871314	-0.025467396	0.8462119	0.5448079	0.15963507	-0.099211216	0.19240427	0.16651201	0.38687563	0.59997606	0.32813692	0.5012984	-0.94426394	-0.26417017	0.004542828	-0.7573371	-0.6103053	-0.17668295	1.0052333	-0.8088746	0.17772722	0.23715353	0.19747019	-0.6676688	0.9565568	-0.056823254	-1.2165551	0.14744997	0.3401723	-0.84215784	-0.67821884	-0.38070917	1.2037063	-0.55925703	-0.13979578	0.15269136	0.27354956	0.3155284
"A_23_P102634"	-0.090519905	0.32358503	-0.13868189	0.59952784	-0.04864168	0.15813446	-0.042591095	-0.01713419	-0.048398018	0.10973358	0.15172291	0.165236	-0.14620304	0.011574745	-0.010216236	-0.04486847	-0.020898819	-0.018170357	-0.19365263	-0.050831795	-0.14467716	0.015371323	0.013972282	-0.18238306	0.12408066	0.01529932	0.09723759	0.11739206	0.13116169	-0.17084503	0.003060341	0.21532106	0.10071516	-0.017264366	0.069284916	-0.004654884	-0.105472565	0.14451122	0.001161575	-0.29884148	-0.19417	-0.10937071	0.48728848	-0.4420519	-0.11469793	0.055957794	0.007815838	0.012509346	0
"A_23_P102681"	0.023440361	0.6713295	-0.32958078	1.0278597	0.45143795	0.24255943	-0.25874996	-0.26987076	-0.32342815	0.29709673	-0.25670433	0.67763233	-0.034251213	-0.16228962	-0.26024342	-0.3497362	-0.24460363	-0.32155704	-0.32155514	-0.3580475	-0.19295835	-0.20869923	0.4042449	0.19171476	0.4587078	1.1176071	0.90024376	0.57768345	0.34940052	-0.08648586	0.48341084	-1.4675059	0.661448	0.105023384	0.6541376	0	-0.4457798	0.99769163	-0.2626562	-0.45467854	0.22973347	0.36059093	-0.5893712	-0.32062674	0.9472208	0.23227596	-0.48852444	0.095514774	-0.3336773
"A_23_P102694"	-0.06147766	0.45253563	0.002756119	-0.12346649	0.105504036	0	-0.10867119	0.04499054	0.003288269	0.15884686	0.085544586	0.28033876	-0.003957748	-0.040610313	-0.008770943	-0.064997196	0.03169012	-0.09361458	0.03811407	0.007086754	-0.025054455	-0.07780075	0.02068615	-0.042196274	0.21241379	0.18188143	-0.039489746	0.18814182	0.12597513	-0.048055172	-0.060687542	-0.04111147	-0.061041832	-0.048721313	0.14419508	-0.11100483	-0.044862747	0.22015285	0.02163124	-0.06017971	-0.022397041	-0.011659622	0.10182667	-0.054175377	0.2572155	0.05161953	-0.026691437	0.04124403	0.08233547
"A_23_P102706"	-0.062737465	1.5817027	-0.2488637	1.9780502	1.0258999	0.795701	-0.53047085	-0.19565535	-0.38401031	1.0208421	-0.1398592	1.3257227	-0.059509277	-0.40729713	0.591722	-0.19837761	-0.002579212	-0.5060768	-0.18012142	-0.453681	0.1874075	-0.34277058	1.4918933	-0.31078386	0.8441124	1.1039562	0.54429674	1.023601	0.39641142	-0.43833828	0.92954826	-0.6861663	-0.22423744	0.41226006	1.393743	-0.26430225	-0.46056366	1.01158	0.14034176	-0.13913488	-0.34842396	-0.26882267	-2.3042397	1.6247811	1.3599968	0.8069501	0.5476694	0.574378	0
"A_23_P102731"	-0.10838652	-1.4413371	0.012019157	-1.6804652	0.30248308	-0.39749098	0.7178788	-0.024888039	0.06557894	-1.5055223	0.12733364	-1.3929381	0.4398408	-0.04971075	-0.6900158	0.2839961	0.06936312	0.040537357	0	-0.1804061	-0.60817766	0.33674288	-0.31668043	0.21976805	-0.41384077	-1.1618371	-0.36981916	0.004664421	0.36628294	-0.14073133	-0.59769726	-0.8585582	0.80076456	-0.08073664	-0.5975585	0.8308625	0.305161	-0.17073965	0.004487515	0.13696289	0.23108578	-0.5955825	1.0941176	-0.617846	-0.64663744	0.66177225	1.9165664	0.97325754	1.2488351
"A_23_P102743"	-0.117786884	-0.040774345	0.21714449	-1.4012246	-0.5448513	0.06621361	0.2506523	0.32689047	0.21794415	-0.69314575	0.2204194	-0.74565697	0	0.012619019	0.12125826	0.11334038	0.16884947	0.20602417	0.5025296	0.14686012	-0.43230152	0.13888264	-0.13400173	-0.21822643	0.38618183	-0.6143737	-0.6582093	0.54171276	-0.33820295	-0.08847904	-0.2875471	0.8732829	0.32172346	0.13844204	-0.52252436	-0.00202179	0.15726757	-0.51581764	0.08536816	0.6552286	-0.12992287	-0.20244122	0.92536163	0.059448242	-0.4527259	-0.42671013	-0.27205896	-0.57186556	-0.08654404
"A_23_P102759"	0.52704716	0.47325897	0.2378974	1.1064167	-0.054309845	0.021616936	-0.8594055	0.25665855	-0.22870255	0.18833113	-0.3144474	1.1494064	-0.29061985	-1.8164568	-1.3812184	-1.2734127	-0.6262274	-0.56820774	-0.9199753	-1.7360258	-0.92207336	-0.27263355	1.3147244	0.03057909	0.39719486	0.42854118	0.31268978	0.198565	0.3654747	1.0014582	0.6523442	-1.9334183	-1.4878197	0.06945896	1.1103334	-0.7340851	-0.8806896	0.6359358	-0.5957422	-1.1673765	0.05567217	1.2228875	-1.9092922	-1.5096016	0.51486874	0.45847893	-0.7407026	0	-0.70520306
"A_23_P102769"	0.74338675	0.11403036	0.21779585	0.5536933	-0.002379894	-0.0697093	0.13445234	-0.08058214	0.58946466	0.21087694	-0.05021143	0.018485546	-0.38133097	0.18469	-0.56059647	-0.45855093	-0.51006556	0.67034197	0.43198824	-0.36214685	-0.31208372	0.08501387	0	0.5487895	-0.3143239	-0.12703657	8.07E-04	-0.20523119	-0.7184882	0.57891226	-0.86413574	-0.2510314	0.099621296	0.24696398	-0.23456907	0.13282537	-0.32655287	0.043308735	0.32334757	-0.78848505	0.5574689	0.19821262	0.23638487	-0.47944498	-0.1440835	0.13833189	-0.2669034	-0.17564058	-0.32079935
"A_23_P102770"	-0.17270184	-1.7607918	0.47518826	-1.840827	-1.7586784	-1.2238297	0.3449726	0.31724453	0.20768929	-1.647059	-0.16763592	-1.8302479	0.16062927	0.28140736	0.27326155	0	0.24698162	0.46747875	0.2513275	0.17023563	1.1173544	0.5806341	-0.6276994	-0.090717316	-0.963397	-2.0600924	-1.053225	-1.2079711	-0.89552784	0.13936424	-0.047127724	0.9482994	1.3156252	0.12952042	-1.1154552	0.53364754	0.5898371	-0.9994545	0.3047428	0.11502123	0.004627228	-0.3303485	0.6220484	0.88289165	-1.343132	-0.92130566	-0.84237194	-0.9250088	-0.27547455
"A_23_P102816"	0.38971424	-0.9970312	0.45935535	-0.71250343	-0.003196716	-1.0826044	1.274126	1.375782	0.41204262	-0.34423447	0.6197672	-0.3291855	1.1496096	-0.2638197	-0.24341583	-0.58168507	-1.3132	1.6288147	0.22054291	0.17122746	-0.8978548	0.9852247	1.2914762	0.45843792	-0.032191277	1.0051775	-0.37966156	0.324584	0.5475073	-0.045892715	0.18703175	-2.1414661	-1.7685938	0.36878395	-0.7146988	0.8105202	0	-0.9266176	0.074546814	-0.27632618	0.5250673	-0.53566265	-2.6216917	-0.68485737	-0.57458687	-0.5164919	0.47838497	0.68611336	0.06387234
"A_23_P102832"	0.006533623	-0.42328405	0.04958582	-0.4025774	-0.11430168	-0.09510422	-0.0483675	-0.06582403	0.006229401	-0.3568163	0	-0.5244689	0.3513527	0.68556404	0.1459918	1.0957146	1.0398684	-0.08300686	-0.06110716	0.16644478	0.17371655	0.019922256	-0.21062613	0.15626383	-0.17842674	-0.34993124	0.29656076	-0.17389822	0.014724255	0.012952805	-0.19936705	-0.22212839	0.24685383	-0.09183407	-0.32590055	0.43225384	0.17193699	-0.7210665	-0.0340271	-0.038848877	0.16576958	-0.26517868	-0.32395697	0.3760333	-0.3849635	0.010133743	0.7425575	0.44458008	0.65485
"A_23_P102842"	0	-1.8441758	0.2178793	-1.9694891	-0.8013592	-0.92280626	0.25719643	0.020671368	0.18999863	-1.3765926	0.21697044	-1.7642555	0.31185913	0.30704308	-0.005386829	0.5940943	0.59501505	0.13367462	0.032145023	0.05869198	-0.4718256	0.34500217	-0.6398387	0.22001934	-0.6274557	-1.7907143	-0.6132088	-0.71904564	-0.46319485	0.004295349	-0.5222974	0.46403885	0.45390797	0.0648613	-1.3220606	0.53406906	0.43685246	-1.4875402	0.07200813	0.2914362	0.3342929	-0.5720515	1.030961	-0.17824268	-0.95148945	-0.6366167	-0.18993282	-0.30005836	-0.10655022
"A_23_P102864"	-0.017433167	0.13812256	-0.34845972	0.8385782	0.5673008	0.45806503	-0.5224743	-0.20478678	0.22866726	0.20827198	-0.12953949	0.7806282	-0.6303816	-0.3269348	-0.43722248	-0.37630653	-0.45360565	0	-3.58E-04	-0.30953407	-0.3007269	-0.46026516	-0.10491657	1.119441	0.1820612	0.55915165	0.63049364	0.39090776	0.3984933	0.08503628	0.19431591	-0.5244489	-0.33075	-0.13984108	0.93421316	0.013730049	-0.41186142	0.6686125	0.3200941	0.08575773	1.0998116	0.3738861	-0.6121888	-0.3251872	0.2382226	0.52843285	-0.20120525	-0.14158249	-0.15196896
"A_23_P102876"	-0.30766582	-2.7612514	0.922266	-2.6636658	-1.8635864	-1.2874508	0.55144024	0.64456034	0.9625988	-2.57787	-0.6840477	-2.178482	0.942688	1.2243786	1.6425524	1.2469015	1.5507345	0.7447262	-0.064146996	1.117878	1.4838533	0.84603214	-1.0134549	-0.28656197	-0.7478256	-2.419849	-0.46507454	-1.2179174	-0.08960247	0.72329426	0.004460335	2.705164	1.2190514	0	-1.1184068	0.9024677	1.0833149	-2.4371495	-0.38203907	0.5942631	-0.23804474	-0.31670332	0.58603	2.9245043	-2.026146	-1.0077257	0.090774536	-0.6742382	0.037620544
"A_23_P102884"	0.33350515	1.2338681	0.17805576	1.2347713	0.3151288	0.12952662	-0.21617079	-0.36999416	-0.38940763	0.5066147	-0.056700706	0.77480936	0.15936422	0.13392496	-0.21836996	-0.56355715	-0.36341667	-0.14149427	-0.5353198	0.18492079	-0.43275833	-0.26652098	0	0.5824394	0.4225669	1.1411147	-0.105219364	0.49025583	0.23031902	0.04899454	0.18046951	-0.50652647	-0.5858097	-0.12527418	0.4707222	-0.06316805	-0.15899134	0.858726	-0.08579588	-0.25682402	0.46600008	0.09139109	-0.6524091	-7.96E-04	0.3821416	0.09061384	-0.17451286	-0.11531162	-0.13395452
"A_23_P102890"	-0.20133305	-2.3184938	0.7974243	-1.8173237	0.9098644	0.7628555	0.6272068	-0.09570646	0.08074951	-2.2180643	-0.7950425	-2.0161858	0.46065998	0.39431095	0.19364166	1.0132542	0.8650265	0.37680054	-0.24744129	0.5911417	0.25977802	0.7864609	0.011598587	-0.17594433	-0.8889971	-1.1099176	1.1986494	-0.17199421	0.056717873	-0.18139839	-0.14499569	0.27691174	0.6377735	-0.17833042	0	0.42304325	1.0382729	-1.9467754	-0.35153008	-1.1592093	-0.14899826	-1.0530128	-0.6856985	1.725234	-1.9538727	0.25356865	-0.2133255	-0.7453699	0.09541321
"A_23_P1029"	-0.11008692	0.43943834	-0.23436499	0.5790105	0.019913197	0.55579424	-0.5276294	-0.38601685	-0.30749655	0.22800875	-0.23418236	0.3466487	0.47445822	0.10303545	0.88036585	0.6808877	1.321754	-0.337667	-0.2619505	-0.098204136	0.20184755	0.37486982	-0.26466656	-0.20623064	0.046061993	0.24385023	0.85123014	0.21190214	0	-0.39286566	-0.09822941	-3.1936135	2.543305	0.23187304	0.8959775	-0.2245717	-0.55561686	0.19865465	-0.1683259	-0.110497	-0.16445684	0.0679183	-2.4505749	1.5963144	0.9751477	-0.41131926	-0.71268225	-0.48307276	-0.7474508
"A_23_P10291"	0.87018967	-0.28099823	0.038624763	0.100857735	0.15780258	-0.52268696	0.041778564	-0.25953007	0.6138878	-0.42007446	0.7830863	-0.00793457	-0.7335615	-0.85756207	-0.779377	-1.0013256	-1.1671133	0.81121063	0.09217644	-1.0903015	-0.7171879	0	1.683146	0.10314369	0.5389347	1.2441406	-0.09126949	-0.17127895	0.43342876	0.7226267	-0.23586464	-0.9716978	-1.1497374	0.47542477	-0.2556095	-0.43195534	0.057683945	-0.27336216	0.043406487	-0.48610878	0.1393013	0.08858776	-1.3118935	-0.5950222	0.39717865	-0.36394024	0.38983822	0.7194624	0.18640804
"A_23_P102917"	-0.00129509	0.6899748	-0.08048439	0.8994427	0.34140205	0.013020039	-0.02093029	-0.15725517	-0.2565403	0.1978383	0.004235745	0.5757451	0	0.027004242	0.009097576	-0.20787239	-0.1778884	-0.2286005	-0.066847324	-0.15546417	-0.23875237	-0.15436172	0.07408619	-0.14038563	0.36478186	0.72711754	-0.060392857	0.103940964	0.030473232	0.022662163	-0.00959444	-0.08838892	0.013268948	0.056128502	0.21216965	-0.042954445	-0.16436863	0.3689928	-0.19585037	-0.15660954	-0.12367773	-0.10274315	-0.07866764	-0.14176273	0.27180195	0.07771826	0.042800426	0.05445528	0.004764557
"A_23_P102919"	0.03281212	0.042245865	0.040247917	0.58533955	0.055886745	0.1089468	-0.08832741	0.19699287	0.15781498	0.09179115	-0.52634287	-0.026054382	0.035178185	-0.054478645	-0.05573511	-0.004650593	0.17000246	0.025429249	-0.24359703	-0.1462307	0.045657158	0.055090904	0.061531067	-0.002438068	-0.10071373	0.020171642	0.0955472	-0.19141197	0	-0.026952744	0.17000008	-0.060593605	-0.10052967	-0.018116951	0.03956127	0.066799164	0.08102608	-0.012797356	-0.032579422	0.07289934	-0.0070014	0.095560074	-0.26627254	0.08504391	-0.18040466	-0.1435728	-0.20853043	-0.28796434	-0.24614239
"A_23_P102925"	1.0151815	-0.567009	-0.6887369	-0.12136936	0.022480011	-0.44290447	0.13519573	0.46179295	0.3946066	-0.23931503	-0.33484364	-0.77809525	-0.359025	0.1397543	-0.28958225	0.2937212	-0.019735336	0.60208225	0.5391226	-0.2052784	-0.36229038	0.06541824	0.7528591	-0.30410194	0.40250587	0.14029503	-0.43629074	-0.3991251	0.21868992	0.8672037	0	-0.3893528	0.30723286	0.3214655	-0.45092964	0.08905983	-0.7040348	-0.8544769	-0.0999918	0.009334564	-0.3379469	-0.099472046	0.001774788	0.10504627	-0.42298412	-0.05176449	0.09718323	0.68609905	0.5345926
"A_23_P102937"	0.13660431	-3.1386166	0.38239002	-2.9946098	-1.942503	-1.7062011	0.3169346	0.19002533	0.4967432	-2.5067053	-0.45168972	-2.6024442	0.39856625	0.24526691	-0.4921713	0.6856537	0.67867565	0.47195244	-0.3675785	0.28306007	0.44802666	0.57958317	-1.1482182	-0.18078613	-1.0210791	-2.8833542	-1.0407944	-1.6291089	-0.55363226	0.124518394	0	0.71563816	1.2658224	-0.001606941	-2.2021708	0.80041695	0.8968811	-2.602182	0.100138664	0.49588346	-0.16799736	-0.8986583	0.9144068	0.77883434	-1.9901972	-1.0519552	0.14469814	-0.69454575	0.25810623
"A_23_P102950"	0.11992836	0.7039089	0.4757762	1.0994511	0.9332638	0.5682039	0	-0.39814997	0.25638008	0.4213009	0.248734	1.189929	-0.1425724	-0.12709427	-0.57530546	-0.37442493	-0.50865126	-0.025484085	-0.040104866	0.05081415	-0.11633682	-0.15679455	-0.494771	1.5974283	0.088412285	0.5336571	0.9847231	0.6165838	-0.34846163	0.2939186	-0.6081848	-0.071395874	-0.45601416	-0.25804615	0.8365307	-0.036852837	-0.31139612	0.5521574	0.9819336	-0.48413563	1.6257677	0.009485722	-0.3422327	-0.28979397	1.8727674	-0.064686775	-0.046257496	0.03045082	-0.06271839
"A_23_P102965"	0.4828577	-1.079134	0.79799557	-0.60982895	-0.9464073	-0.3202448	0.600276	0.48059702	0.5599785	-0.2749672	0.33447123	-0.58234215	0.43461704	0.42336655	-0.40122986	0.18344879	0	0.60683155	0.14270544	0.27147293	-0.10600662	0.6160574	-0.501647	0.41888428	-0.9410858	-1.1212511	-0.49028683	-0.64088964	-0.9776931	0.51062584	-0.9672313	1.5942678	-0.018333435	0.40228748	-0.650084	0.55086803	0.712615	-0.87705946	0.3710165	0.2316885	0.45184135	-0.07315302	1.760788	-0.18800926	-0.6179428	-0.48541355	-0.32452965	-0.3238945	0.19638443
"A_23_P102973"	0.14286661	0.16076279	0.12487364	0.15456676	0.057213783	-0.14422417	-0.211833	-0.2398982	-0.016347885	-0.40467453	-0.041687965	-0.22342205	0.18719101	-0.20959377	0.09110546	0	0.5782623	0.040332794	0.29166126	-0.15433598	-0.06882191	-0.066693306	-0.093110085	0.22054577	-0.08390808	0.21845913	-0.2707982	-0.09205103	0.007414818	0.06311321	0.031675816	-0.5400572	0.6162405	-0.13097	-0.09230232	0.08695412	-0.16571808	0.07898998	-0.18780708	0.18564749	0.27947617	-0.16874027	-0.46961308	0.36288738	-0.010456085	-0.30593872	0.2685089	0.15055275	0.054818153
"A_23_P102988"	0.36914062	-0.41052628	0.34062862	0.088941574	-0.054121017	-0.009390831	0.11304855	0.03631401	0.27120876	-0.35849476	0.32196665	-0.31360245	0.28488827	0.34027004	-0.18336725	-0.018950462	-0.18061113	0.25888634	-0.10502243	-0.34596443	-1.3175864	0.19582081	-0.04785204	0.16325665	-0.45364285	0.09756088	-0.47767878	-0.16317081	-0.08568287	0.334754	-0.5412178	0.77708435	-0.34401798	0.34406662	-0.09183693	0.22588062	0.02136898	-0.60201216	0	0.106040955	0.22875118	0.11543751	0.9752145	-0.5672536	0.0814476	-0.072125435	-0.17431164	0.42769337	-0.045945168
"A_23_P102994"	0.88132477	-0.016584396	0.2293024	0.12856388	-0.22658348	0	0.1771965	0.045018673	0.1285286	-0.5005951	-0.0817461	-0.18906689	-0.007528305	-0.03959942	-0.40424252	0.30922985	0.37613964	0.40475464	-0.14344406	-0.31386852	-0.021015167	0.10360527	0.34669495	-0.051270485	-0.16647148	0.028817177	-0.25323582	-0.23219395	0.050209045	0.59041405	0.10002518	-0.3393469	0.6185131	0.4884138	0.24573708	0.12358379	0.03829193	0.13229084	-0.017231941	-0.16204548	-0.019330978	0.19685173	-0.010817528	-0.10370159	-0.15024567	-0.41566563	0.18719292	0.37806892	-0.14102459
"A_23_P103011"	0.77519226	-0.24905396	0.22004795	-0.4396248	-0.015898705	-0.46864605	0.51257515	0.7753124	0.357543	-0.47929192	0.99260235	0.285141	-0.004289627	-0.5108681	-0.17805576	-0.78667736	-1.2222147	0.98768425	0.28639126	-0.18322659	-0.8526869	0.54744816	2.3494482	0.33343124	1.0856161	1.5539694	0.25936794	0.50659466	1.0333128	0.09937477	0.4698496	-2.5421429	-0.97474194	0.21427917	-0.7261133	-0.24466038	-0.3372879	-0.26039505	-0.048148155	-0.286685	0.3322773	-0.49632072	-2.1407337	-0.7609787	0.12273693	-0.019382477	0	0.84537506	0.073737144
"A_23_P103034"	-0.13172007	0.5111141	-0.11349106	0.6555624	0.3762045	0.36453724	-0.16964245	-0.062532425	-0.124733925	0.18777752	0.08805275	0.091136456	0.010899544	-0.07523632	-0.036962986	-0.1358304	0.015250206	-0.11216307	-0.051465034	-0.10025406	-0.14629269	-0.15886402	0.09551716	-0.13731956	0.19593143	0.37692356	0.03147459	0.1845355	0.086820126	-0.113910675	0.12824297	-0.11973953	-0.13530779	0.018556595	0.17101955	-0.008627892	-0.14859962	0.06889868	-0.16292	-0.04872608	-0.13635159	0	0.34695578	-0.50864935	0.21726751	0.24993706	0.13026333	0.22863197	-0.018267155
"A_23_P103041"	0.17797518	0.09970617	-0.19778538	0.6331544	0.12656736	0.1873188	-0.48866606	-0.12799788	0.041216373	0.16520739	-0.2495842	0.1526475	-0.2935052	-0.49082136	-0.29844236	-0.26664686	-0.24466515	-0.024631023	0	-0.51643324	-0.6367345	-0.2655511	0.14491367	0.25568247	0.03730154	0.5758252	0.08160257	0.24676609	0.10757637	-0.103431225	-0.022778988	-0.40109634	-0.3345437	0.137609	0.5612178	-0.3119111	-0.56890726	0.17776251	-0.037162304	0.22245789	0.3450446	0.24510145	-0.45871925	-0.37198544	0.5098262	0.124200344	-0.27909613	0.6656318	-0.025929928
"A_23_P10305"	0.21379757	-0.05902767	0.12121391	-0.32559872	0.07022858	0.24529552	-0.015282631	0.0245924	0.07910824	-0.1809516	0.20623493	0.21135521	0.2807665	-0.005393982	-0.081252575	-0.10057545	-0.11294508	0.11717796	0.2812538	0.005444527	-0.49845123	0.04895687	-0.2540455	0.38737965	-0.13411283	-0.16945887	-0.37173843	0.1540165	-0.2230668	0.2725029	-0.36357164	0.21813726	0	0.23580742	-0.31666708	0.18524075	0.07268047	-0.27229738	0.069452286	0.47387457	0.28166103	-0.1603241	0.3722639	-0.13581753	-0.4477458	-0.18039846	-0.36877394	-0.38155508	-0.56623363
"A_23_P103062"	0.08502388	-0.6082516	0.15283775	0.07887554	0.076909065	0.08870506	0.056272507	0.03907442	0.10949612	0.038041115	0.027266502	-0.45285797	-0.2517662	0.06248951	-0.05614233	0.38549995	0.64648056	0.046359062	-0.096687794	0.12875938	0	-0.14697552	-0.57359314	0.26655293	-0.49554157	0.14348602	0.014221191	-0.14219904	-0.83912134	-0.15376854	-0.38324356	0.056904793	0.6419172	-0.14919758	-0.29987907	0.2315464	-0.060195923	-0.10541201	-0.121585846	0.008674622	0.31494665	-0.3242874	-0.021731377	0.12337589	-0.5028105	-0.025138855	-0.3839321	-0.09450054	-0.008981705
"A_23_P103070"	-0.23725128	-2.7017322	0.66301155	-2.3713903	-1.7344489	-1.5084662	0.13225651	0.21812534	0.28430843	-2.1104054	-0.088095665	-2.5251975	0.2289381	0.60260296	0.64681435	1.3182125	1.518362	0.3488207	-0.2461586	0.7174301	0.8977823	0.30761623	-0.96534777	0.64132786	-0.3272314	-2.6513028	-0.8444433	-1.5140924	-0.4822173	-0.06947327	-0.26920605	0.23407078	1.9105597	-0.06021881	-1.3930001	0.47778225	0.9624777	-1.5234938	-0.20803356	0	0.6560402	-0.55331516	0.40282154	1.1112986	-1.5623627	-0.30327225	1.6335773	1.0932684	1.8723049
"A_23_P103084"	0.2391305	0.107495785	0.34507465	0.022153378	-0.68289757	-0.3159957	0.10813284	0.15119791	0.20128012	-0.33594656	0.25499678	-0.09438276	0.22401953	0.5140662	0.4098153	0.03690195	0.12188625	0.15981054	0.10447645	-0.095974445	-0.8298445	0.1310792	-0.027227879	0.018648148	-0.5386963	-0.5210633	-0.6280427	-0.23663044	-0.3537016	0.28903532	-0.29401064	0	0.7694354	0.09665823	-0.30769157	0.18971395	0.20946789	-0.2675767	-0.11702204	0.206779	-0.088727	-0.07735491	0.62565756	-0.06882906	-0.19849825	-0.13265562	-0.57399225	-0.14883757	-0.085914135
"A_23_P103099"	0	-0.64932203	0.5502062	-1.2915516	-0.7205329	0.003338814	0.40870667	0.38686562	0.372962	-0.57626295	0.37279034	-0.5347934	0.24864388	0.6845064	1.1557798	1.2583466	1.6033082	0.5536251	0.23278046	1.3311605	0.82023335	0.44199562	-0.18011093	-0.64861727	-0.39714718	-0.9090495	-0.41739225	-0.22008133	-0.114396095	-0.1745205	-0.5498886	-0.050961494	1.842473	0.24140549	-0.34456396	0.20889473	0.34653854	-0.693501	0.31420422	0.13190079	-0.6491122	0.21434736	-0.6412182	2.0194225	-0.5299072	-0.3356347	-0.88213253	-0.69364643	-0.3414383
"A_23_P103104"	0	0.3192482	0.0680995	1.0120316	0.63927555	0.17171907	-0.22777939	-0.2844062	-0.30872154	0.40922165	-0.23898506	0.46636772	0.007957459	-0.3343315	-0.5158329	-0.36168385	-0.31421137	-0.15826511	-0.42073822	-0.25477695	0.19015837	-0.13148308	0.14030027	0.5683274	0.082300186	0.9700146	0.21638632	0.25818062	-0.12521124	-0.12461853	-0.1994443	-0.9587889	-0.069226265	0.061239243	0.6609378	-0.1759882	-0.070420265	0.364079	-0.002074242	-0.6079807	0.60172653	-0.14512205	-0.5397501	-0.5740328	2.0082436	0.33676624	1.4142075	1.376543	1.7038617
"A_23_P103110"	0.61805344	0.08745766	0.36515713	0.37127686	0.025053978	-0.58653355	-0.2543583	-0.43515825	0.07717705	0.13861561	-0.11994362	0	0.09003353	-0.13947296	-0.43154907	-0.42357922	-0.9358711	0.05398178	-0.13509989	-0.4546528	-0.8274975	0.010937691	0.41875696	0.3978386	-0.049938202	0.57717896	-0.16539097	0.18575001	-0.08806133	0.43215847	-0.28646564	0.08127022	-1.0524902	0.25568008	0.1313734	-0.12756443	-0.32331276	-0.13912964	-0.17063046	0.19331932	0.3918934	0.016160488	0.18582153	-0.97825813	0.42421913	-0.5414896	-0.46095276	0.16917133	-0.53172493
"A_23_P103120"	0.043781757	-0.2671094	-0.21114111	-0.030213833	0.41360426	0.11158514	0.40162706	-0.25935125	-0.08696413	0.1276145	-0.2605834	-0.2279334	-0.044614315	-0.035987377	-0.069131374	0.4868741	0.35960722	-0.269073	-0.03459406	-0.086619854	0.11911631	0.012373447	0.2646041	0.7622585	-0.32031298	-0.03490877	0.24122953	0.13360167	0.23177576	-0.08546209	0.26066637	-1.4338326	0.1985879	0.062351704	0.15767574	-0.10614157	-0.13071012	-0.2042861	-0.038407803	0	0.56565857	-0.20814991	-0.6317239	-0.026070118	0.33797026	1.0500836	1.2415318	0.76151896	0.89844465
"A_23_P103131"	0.04134369	-0.63534546	0.4474988	-0.8450775	-0.6125984	-0.24783134	0.3203106	-0.1226964	0.25164795	0.056159973	-0.15069103	-0.60446453	0.24528027	0.2519884	-0.25481987	0.17196465	0.24229479	0.054445267	-0.008715153	0.37845993	0.58109856	0.17835712	-0.51120424	0.48813868	-0.32949162	-0.54734516	0.4708023	-0.23364449	0.22799063	0.088077545	-0.20183563	-0.23498344	0.2946353	-0.013800621	-0.74430084	0.32815647	0.4017744	-1.3857541	0	-0.14268827	0.49096966	-0.40440607	-0.047278404	0.38617802	-0.5278282	-0.40054607	0.17861176	-0.003019333	0.04183674
"A_23_P103149"	-0.23120165	-2.5797477	0.36767912	-1.6364818	0.042815685	-0.55470705	0.6710639	0	-0.048540592	-1.8142805	-0.48974514	-2.4248738	0.1568799	0.27307272	-0.3499694	0.988709	1.1574883	0.3520007	0.39016724	-0.060319424	0.6202588	0.79947233	-0.37252522	0.3260398	-0.48895884	-1.4623752	0.41903162	-0.13294077	0.40258932	-0.16896772	-0.36819506	-0.5311065	1.370976	0.05441904	-0.8397927	0.31603575	0.95139265	-1.6324105	-0.14500093	0.4091468	0.3226323	-0.8546181	0.79793215	-0.065043926	-1.410337	0.06872702	0.41568327	-0.079907894	0.5522752
"A_23_P103172"	-0.111773014	-1.2817054	0.22296381	-1.5538831	-0.5699935	-0.29037952	0.5083308	0	-0.054586887	-0.8080354	0.46134472	-0.72673464	0.2842765	0.30358934	0.24683046	0.3716855	0.5316644	0.025640965	0.39820242	0.31719828	0.17185545	0.2357192	-0.2073183	-0.111800194	-0.37816763	-1.2395759	0.37896013	-0.14271212	-0.52402353	0.16291285	-0.18112803	0.32102633	0.20663214	0.03102541	-0.74465656	0.4664588	0.48528814	-0.4991331	0.1301198	0.032898903	-0.24992657	-0.42148256	0.5087905	0.17927885	-0.49906683	-0.18969965	-0.65846205	-0.7272763	-0.7481971
"A_23_P103180"	0.30109406	-1.6073527	0.258173	-1.823041	-1.0138903	-0.5338392	0.46455097	0.18006277	0.12665176	-1.4283419	0.09818268	-1.3149066	0.1458149	0.28726387	-0.006539345	-0.004245758	0.24923992	0.14617157	-0.16183138	0.22642422	0.2416439	0.098285675	-0.2393589	-0.01747322	-0.64171886	-1.3462706	0.4065876	-0.6763663	-0.58441687	0.7044382	0.015080452	0.72885704	0.29899216	0.077142715	-0.39534712	0.31003284	0.31689453	-0.4895525	-0.065135956	0.15764618	0	-0.22936964	0.36687756	0.4334135	-1.016006	-0.44619083	-0.9084873	-0.80593777	-0.56691265
"A_23_P103201"	0.36921597	-1.8833971	0.29348087	-2.044322	-1.4865932	-0.98808813	0.03366089	-0.058612347	0.1919117	-1.7642798	0.05559063	-1.8271561	0.3562746	0.03693962	0.055687904	0.6314335	0.59300804	0.36546898	0.5674138	0.53414345	-0.49493885	0.1296711	-0.7799339	-0.07400131	-1.0869265	-1.5329294	-1.0089769	-1.1253061	-1.2331948	0.026733398	-0.73411417	1.3590412	0.1721735	0	-1.405271	0.26131058	1.4841089	-1.2298956	0.02520752	0.850996	-4.54E-04	-0.7856722	1.1784954	-0.02128601	-1.2378759	-1.2981148	0.49584198	-0.056045532	0.6364727
"A_23_P103226"	-0.19338703	0.5536909	-0.12529182	0.8919964	0.45106125	0.57914495	0.037742615	0.028703213	-0.35243893	-0.17815733	0.26836348	-0.06507683	0.14025593	-0.61123943	-0.109167576	-0.017414093	-0.07203627	-0.19271088	0.1940403	-0.27309608	-0.5199137	-0.3193531	0.10667944	-0.40199852	0.1480484	0.27587986	0.41957092	0.38411903	0.30637932	-0.20277786	0.28088427	0.6099105	-0.4588213	-0.25751972	0.8251715	-0.5250015	-0.5375757	1.4409924	0	0.1781125	-0.7558565	0.46209478	0.2806015	-0.04601288	0.4648552	0.14947987	-0.443223	-0.061507225	-0.09969616
"A_23_P103232"	0.59108925	-0.91254616	0.27981567	0.03711319	0.2048397	-0.23471165	0.9318142	0.21890163	0.3996296	-0.27762222	-0.086619854	-0.51964283	0.26132965	-0.36948204	-1.2916818	0.003890038	0	0.45232105	0.047786713	-0.35487652	-0.64168644	0.436471	0.61568403	0.18766403	-0.8183899	-0.32713032	0.5822153	-0.66186523	-0.15611553	0.7392874	-0.374568	-0.06484604	-0.15475035	0.33270836	0.120057106	0.14783096	0.23331738	0.037199974	0.40514946	-0.015505791	0.16699886	-0.22178078	0.25034714	-0.7091999	-0.939908	-0.3431368	-0.7258568	-0.1822815	-0.23293972
"A_23_P103248"	0	-0.57569504	0.15909481	-1.2810926	-0.68346786	-0.19538498	0.10589409	0.08113003	0.083039284	-0.4269619	0.24409676	-0.5835118	0.1769247	0.102256775	0.01597023	0.18224335	0.21723652	0.12283611	0.11691952	0.21711636	-0.23680449	0.12036705	-0.31550932	0.034681797	-0.7259941	-0.7626538	-0.43652058	-0.28008413	-0.5920105	0.02249813	-0.4540882	0.85224247	-0.38114214	0.057554245	-0.3937192	0.2139864	0.18878269	-0.5994601	0.045607567	0.06329155	-0.053225994	-0.24595308	0.46047354	-0.051644802	-0.0984211	-0.5593071	-0.07484245	-0.10875416	0.0292902
"A_23_P103256"	0.17522526	0.36876678	-0.042461395	1.0731115	1.01155	0.78634834	-0.4787407	0.73061275	-0.475379	-0.061296463	-0.15495968	1.4619741	-0.95498943	-1.2787352	-1.1496196	-1.0226765	-0.085796356	-0.99662304	-0.96174955	0.14361	0.22592735	-0.94549084	0.12221193	1.2744699	0.96726704	0.115698814	1.7422361	0.41191578	0	1.1300201	1.2087164	-1.8243303	-0.5551567	0.25301933	1.4038296	-0.76519585	-0.7425995	0.9570799	-0.38216972	-0.86671495	1.2851872	1.3827667	-2.8583589	0.07054186	1.9861088	-0.04185295	-1.175272	-0.9396992	-0.6230321
"A_23_P103269"	-0.102966785	0.7983155	0.001609802	0.88839483	0.42682266	0.47112226	-0.25233316	0	0.0961318	0.6582389	0.15053272	0.762424	-0.2222209	-0.26151514	0.055673122	-0.28724813	-0.10167074	0.09868574	-0.12593508	-0.3258853	-0.11179876	-0.23374033	-0.082232475	-0.17501402	0.25857735	0.7054877	-0.06696701	0.94629574	0.117528915	-0.14420652	0.10948086	0.21834517	-0.10612106	-0.2345748	0.38716793	-0.24220896	-0.035763264	1.0748363	-0.32127237	-0.14628267	-0.16357613	0.31310654	0.0428648	-0.06428528	0.17741156	0.24212122	0.067881584	-0.016813755	-0.054183006
"A_23_P103276"	-0.016590118	-0.86588717	0.06648922	-1.3944545	-0.75677776	-0.015619755	0.09081364	-0.043452263	0.09344387	-0.8480797	0.015307426	-0.79551935	0.19987106	0.062360764	0.03071022	0.10690689	0.10972214	0.09884739	0.32717562	-0.003232479	0.2798972	0.06996441	-0.27116966	0.31427765	-0.4268632	-1.0111866	-0.34811544	-0.32109022	0.029073238	0.005342484	0.033275127	0.13841057	0.3423705	0	-0.58359575	0.16348457	0.13810158	-0.45769453	-0.031027794	0.4246521	0.29391527	-0.20162916	0.4304104	-0.24351883	-0.76313305	-0.24259996	-0.2171855	-0.47738457	-0.20912695
"A_23_P103282"	-0.7528906	-2.4138021	0.06147766	-2.6243591	-1.3344917	-1.0241575	0.2570181	-0.37890244	0.015248299	-1.8904448	-0.9608693	-2.348423	1.3379402	0.59105206	1.0964785	0.73862743	0.85588646	0.16303253	-0.16655064	1.2932291	2.0586262	0.26737404	-1.7159915	-0.18480778	-0.5166483	-2.3474874	0.24684525	-1.3155775	-0.9045038	-0.035105705	0.6389322	0.80851364	0.37299252	-0.6992502	-2.4516902	1.298152	1.2742643	-1.5168405	0.06533718	0.104856014	-0.012732506	-1.4939265	0.62438965	0.35191536	-2.6025505	0	0.11426449	-0.47300816	0.3595028
"A_23_P103310"	-0.2663393	0.833292	-0.6338959	1.2387819	0.4582281	0.3781252	0.32373047	-0.16738558	-0.35202312	0.24874783	-1.5952024	1.0755806	-0.3570814	-0.79341793	-0.48537827	-0.794817	-0.5140848	-0.896369	0	-0.02617836	0.10135126	-0.42943764	0.8045006	0.26410055	0.6721859	1.5364256	1.3438416	-0.02962923	0.117524624	-0.028810501	0.23510933	-0.5653014	-0.8662844	0.39278126	1.299634	-0.4549284	-0.19465637	0.94646883	0.60845375	-0.82769203	0.055758	0.29071045	-0.83014584	-0.51884747	2.1807346	0.25333118	-0.16776562	0.08315754	-0.39388084
"A_23_P103315"	0.7929554	0.47124863	-0.11420822	0.15013218	-0.06652355	-0.27229118	-0.17862892	0.12942743	0.23557186	-0.40322113	-0.7648201	0.20075607	0.9153576	0.86232376	0.8602567	-0.06931782	-0.7060175	0.09422302	-0.2543087	-0.7802496	-0.31807232	0	1.1709585	-0.39546776	0.37276077	0.56431675	-0.27326202	0.72843266	0.6028862	0.7294569	0.33873844	-3.2741575	-0.5034323	0.6625118	0.5755205	-0.46035385	-0.10508442	0.27933788	0.2906046	-0.2273035	-0.23472118	-0.21242571	-2.0822248	-0.21055508	0.3423462	1.1868229	-2.06E-04	0.7679739	-0.19808483
"A_23_P103328"	-1.5409441	0.1697774	-1.1365986	0.4338665	0.14153814	0.001142502	-0.46792412	-0.009113312	-0.92422104	0.20259619	0.10320997	0.2940526	-1.0724192	-1.1665535	-0.010737419	0.002504826	-0.019166946	-0.5356903	0.17707396	0.049808502	0.07173157	-0.56400585	-0.01803732	-1.3501916	0.2030015	0.48152494	1.1518741	0.117554665	-0.037399292	-1.3543148	-0.075059414	-0.05545807	0	-0.86068726	0.002675057	-0.9767103	-1.0107975	0.10941696	0.061879635	0.23809147	-1.7499285	-0.07347202	0.01363945	-0.03699684	0.287076	0.13485956	0.15809059	-0.01505661	0.060896873
"A_23_P103334"	0	-0.26247025	0.17597485	-0.92722607	-0.7715211	-0.2685218	0.06677246	0.12881517	-0.002690315	-0.16580153	-0.0458045	-0.15503502	0.035398483	0.3666048	0.19966221	-0.14309311	-0.03876543	0.047330856	0.15856695	-0.093940735	-0.043550014	0.049835205	-0.18075705	0.20142603	-0.12506104	-1.1020541	-0.045766354	-0.24300146	-0.16264772	0.11407089	-0.17341328	0.37414837	0.19074821	2.26E-04	-0.2747655	-0.082024574	0.025250435	-0.36667347	0.15702915	0.24318314	0.20480919	0.059167385	0.12524939	0.02224207	0.06223774	-0.41150236	-0.27678633	0.001457214	0.052135468
"A_23_P103349"	-0.21074677	0.23349047	0.08100605	0.351717	0.3534279	0.09569979	-0.2278471	0.1858778	0	0.09498978	-0.28274822	0.23073435	-0.13103676	0.12992954	-0.058034897	-0.12712765	-0.20734024	-0.09537411	0.029810429	-0.06600857	-0.21163034	-0.016395569	0.072536945	-0.1492753	0.14874268	0.5852299	0.17419386	0.19030952	0.14812231	-0.20595264	-0.08246517	-0.06594038	0.169415	-0.13585281	-0.06918478	-0.121110916	-0.20473576	-0.060014248	-0.19702148	-0.06481075	-0.13978481	0.08341122	-0.13445616	0.15408087	0.34694433	0.2105484	0.3089676	0.2907219	0.22233725
"A_23_P103361"	0.016825676	0.3669405	-0.44560862	0.41521263	0.14763165	0.28265762	-0.21186352	-0.58493185	-0.2931261	0.30032253	-0.8085799	0.6248064	-0.39887047	-0.24544334	-0.07011175	-0.7980604	-0.8169322	-0.8702755	-0.46959972	-0.7084513	-0.7276926	-0.52912426	0.7800379	0.2359457	0.0360651	0.30988312	0	0.28106165	0.18343925	0.3428135	0.3645525	-0.72438335	-1.419714	0.63988113	1.4523344	-0.67330647	-0.030109406	0.4128046	0.2256918	-0.18109608	0.060233116	-0.081525326	-1.0129194	-0.6562815	0.52108383	0.6548605	0.45398903	0.20754528	-0.36090946
"A_23_P103371"	-1.4404821	0.838315	-0.8162918	1.0469761	0.70700073	0.48277187	-0.40000057	0.08937693	-0.051080704	0.5465641	-0.03194189	0.35361958	-1.1163378	-0.9594507	-0.15106058	0.06951523	-0.08352518	-0.48731804	0.2048955	0.0682106	-0.06587601	-0.5300131	0	-0.9160595	0.22739697	0.577405	-0.06128359	0.28956318	0.23291636	-1.3563538	0.19084215	-0.56741285	0.66298103	-0.013439179	0.35789728	-0.96650505	-1.4358463	0.38039255	0.05880928	0.21538639	-0.79759026	0.3641758	-0.035097122	-0.03253746	0.17708969	0.2839775	-0.3430915	0.002592564	-0.13436031
"A_23_P103398"	0.15681934	-0.6663017	0.28043938	0.3257532	-0.13865662	-0.21172428	0.13842773	-0.0751071	0.19677448	0.45528412	0.08748865	-0.3747902	0.14764881	0	-0.74189615	0.159235	0.07382822	0.080869675	0.16802263	-0.111234665	-0.4736204	0.37319946	-0.19335747	0.55156374	-0.59498787	-0.31742668	0.19532394	0.015547276	-0.521369	0.15617085	-0.2576332	0.22685528	-0.23703289	-0.034412384	-0.32406235	0.23198509	0.08764553	-0.3891139	0.35930824	0.30661488	0.4823494	-0.09663391	1.1432939	-0.8172097	-0.23161983	-0.12360573	-0.7097292	-0.72837734	-0.32544518
"A_23_P103405"	-0.091020584	0.48671103	-0.22812128	1.0224733	0.33263922	0.6936965	0.015431404	-0.07842636	-0.06712341	0.8957052	0.040495396	0.4764824	-0.0806694	-0.12848186	-0.15872955	-0.15508747	-0.061475277	-0.08494854	-0.16819	-0.036219597	-0.04230213	-0.047434807	0.1765194	-0.01140213	-0.018340588	0.48476028	1.0222993	-0.07614422	0.120110035	-0.14680862	0.25710297	-0.449759	0.1165452	0	0.5572715	-0.017482758	-0.23438644	0.49962425	-0.029378891	0.13817787	-0.006453991	0.17491865	-0.5251756	0.19406366	0.15644169	0.04219818	0.33831787	0.23469019	0.32615757
"A_23_P103414"	-0.17757225	-1.8070087	0.75126266	-0.9653845	-1.9389544	-0.9460392	0.16436672	-0.23835897	0.8929224	-0.1489582	0.08926344	-1.2744131	0.45047283	0.11469078	0.51176643	0.493865	0.64965343	0.6694422	-0.18305588	0.78182316	0.83452797	0.2563238	-0.9368167	0.68154526	-1.2241716	-1.9455738	-0.3010931	-1.0034456	-0.5378628	0.35026455	0.007006645	1.0026245	1.2133741	0	-1.5538878	0.67302895	1.0628824	-1.5924425	0.49929047	-0.44855356	0.68550014	-1.0424385	1.0836105	0.40880203	-1.6663074	-1.2615528	-0.7229166	-1.0281429	-0.17994404
"A_23_P103424"	0	1.1917343	-0.18116856	1.4494619	0.7021332	0.54848194	-0.33957386	-0.36240292	-0.25096416	0.55903625	-0.37659216	0.9758034	-0.22671604	-0.30966377	-0.23169613	-0.3459406	-0.44546938	-0.5331812	-0.0182271	-0.4276867	-0.14593267	-0.3768282	0.7357645	0.26252508	0.58484554	0.96569633	0.3141842	0.47442532	0.35367823	0.05147934	0.4083953	-0.6021557	-0.2973075	-0.099583626	1.0798426	-0.1861906	0.31741333	0.8611603	0.6032467	-0.26154327	0.20106888	0.41180754	-0.46573162	-0.4891672	0.60427666	0.24892902	-0.1730156	0.2082653	-0.22869253
"A_23_P103433"	0.4931078	0.83304214	-0.21356106	0.6041002	0.26983547	0.16193199	-0.16698074	-0.11641598	-0.011075974	0.40022373	0	0.6705837	-0.10751152	-0.04210663	-0.18279505	-0.06607914	-0.15481806	0.040039062	0.10625696	-0.4960394	-0.59324646	-0.13284588	-0.05259657	-0.18946552	0.18248749	0.54825974	-0.15847206	0.15501022	0.16290283	-0.046905518	7.34E-04	0.11977291	-0.31790733	0.12114811	0.58725595	-0.22567081	-0.15333557	0.4562931	0.2881422	0.40780926	-0.15526295	0.050851822	0.16390419	-0.19762802	0.1995573	0.43376827	-0.6864085	-0.48861408	-0.46394634
"A_23_P103442"	-0.11023426	-2.1249743	2.1820545	-2.1894474	-0.8601999	-0.993834	0.41009712	-0.004196167	0.2971468	-0.91333866	-0.30859995	-1.6938124	0.6727371	0.290452	0.1679573	0.36149025	0.3666973	0.45630264	0.091593266	0.4875927	0.50372124	0.5478754	-0.58385897	-0.043999672	-0.7014847	-1.7871647	-0.13329983	-0.49306917	-0.750556	0.001297951	0.7354021	0.77156067	0.47873306	-0.0609293	-0.8437443	0.6204939	1.0823803	-1.3895059	-0.016330719	0	-0.09503937	-0.39344406	0.55652714	0.51567745	-1.3112631	0.07633495	0.3196392	-0.22725105	0.17639351
"A_23_P103454"	-1.092638	-2.198471	-0.11319542	-1.5850315	-1.0077353	-0.9289236	-0.036592484	-0.08939409	-0.013566017	-0.7587948	-0.3142228	-2.0615473	0.526845	0.66060543	1.980093	1.7960529	1.7579927	-0.13216972	0.3003955	1.7527657	1.7253532	0.20087147	0.08686161	-0.2854023	-0.063931465	-1.4711514	0.3059101	-0.29463577	0.19754219	-1.0292015	0.9841604	1.3134794	1.0833216	0	-1.3726401	1.7880888	0.7784014	-1.8375187	0.05334854	0.54552555	0.03238201	-0.7314067	-0.006503105	1.8807764	-1.4880772	-0.68525314	0.61277294	0.3447485	0.77866936
"A_23_P103465"	0.21094608	1.0474043	-0.2031374	1.3028145	0.71040344	0.09789944	-0.25694084	-0.49565983	-0.58388233	0.52302027	-0.15113115	0.9135623	0.19051266	-0.39131737	-0.3123889	-0.37332535	-0.28783846	-0.08257103	-0.14197254	-0.5098133	-0.4226427	-0.20703793	0.8557224	0	0.5946226	1.4714775	0.44498777	0.5406561	0.30030298	-0.08778095	0.25300026	-0.6659651	-0.44996786	0.014966965	0.99112844	-0.14673042	-0.44445324	0.9308033	-0.22917747	0.029489994	-0.026931763	0.11920452	-0.8113632	-0.32213974	1.4315515	0.2979355	-0.06611824	0.84593153	0.55532455
"A_23_P103476"	0.38061047	0.5476227	0	1.2492571	0.48224735	0.48343706	-0.051114082	0.032503128	0.18477917	0.6235199	-0.28007507	0.21673298	0.021766663	-0.13592148	-0.368896	0.013628006	-0.056087017	0.5518875	0.23241282	-0.27053833	-0.2895279	-0.118014336	0.28291988	0.7135601	0.5400095	0.7357731	-0.11856651	0.9593029	0.40589	-0.1260395	-0.15228939	-0.37415552	-0.33458996	-0.1541977	-0.23534155	-0.22288227	-0.34846306	0.60132456	-0.1202898	0.17386484	0.6710024	-0.17049313	0.03459549	-0.6030922	-1.0532818	0.5476208	-0.7052574	-0.45200253	-0.33105755
"A_23_P103486"	0.24940968	0.567543	0	0.43940544	0.06633949	0.04705	-0.28490067	-0.12598991	0.004805565	0.502408	0.23629999	0.37200165	-0.12294102	-0.16749573	-0.4106784	-0.28866673	-0.33300066	-0.05111122	-0.11935091	-0.11688042	0.19585323	-0.1474905	-0.051291943	0.15250587	0.004135132	0.3644886	-0.18915701	0.6330619	-0.11819887	0.06483841	0.4716115	0.61476564	-0.76540995	-0.033607483	0.064572334	-0.07692909	-0.1040802	0.62097645	-0.08049393	0.010812759	0.20133066	0.21648645	0.4383154	-0.5283823	0.4159565	-0.050881386	-0.97701025	-0.72543097	-0.8825431
"A_23_P103496"	-0.5846958	0.78834105	0	1.1698818	0.85037374	1.3125167	-0.405715	0.08258438	-0.12828541	1.0349417	0.01721716	0.6404538	-0.26555157	-0.7398615	-0.333611	-0.22537327	-0.058484554	-0.40260315	6.18E-04	-0.38609505	-0.013469219	-0.48565483	-0.09983206	-0.5782995	0.53697777	0.14376116	0.7671218	0.04730797	0.16823673	-0.9375849	0.16172552	-0.18793488	0.025710106	-0.4104786	0.6226325	-0.30599594	-0.64867496	0.2998004	-0.18013382	-0.06381893	-0.7314224	0.25728512	0.052034855	-0.2540326	0.10648012	0.49240875	0.19024754	-0.22506237	0.22192287
"A_23_P103503"	0.10748482	-0.59561634	0.04962778	-0.85391426	-0.59686756	-0.25337553	0.06118965	0.02955103	0.20034313	0.007719994	-0.009402752	0.021821022	0.037917137	0	0.08194113	-0.16888142	-0.16285992	0.17289257	0.121157646	0.41155815	0.42585802	0.11926174	0.010837078	0.09327078	-0.05743742	-1.0165486	-0.26785135	-0.20022297	0.023678303	0.013673782	-0.009325504	0.8743391	-0.5309119	-0.23891449	-0.48581123	0.15135384	0.22902012	-0.34248114	-0.050884247	0.4861827	0.09352589	-0.123643875	0.67390203	-0.2886443	-0.55557156	-0.41961193	-0.1760664	-0.40680885	-0.3511181
"A_23_P103511"	-0.117809296	-0.71305656	-0.9012003	-0.2054882	-0.067736626	-0.6465826	0.42799282	0.39191532	-0.19931793	-0.029702187	-0.44286346	-0.46657085	-0.12761307	0.15220833	0.014644623	0.3834772	0.117759705	0.34761143	0.4129858	0.5133133	0	0.52756405	0.63164043	-0.80369663	0.7780647	0.37757015	-0.71648693	-0.39093018	0.49414158	-0.3580408	0.10334301	-0.35490322	0.6545048	-0.5443535	-0.86151886	0.51968575	-0.6925993	-0.6489725	-0.19948864	-0.2653408	-0.78310204	-0.30331612	0.4971056	0.26294804	0.17263794	0.47945023	1.3368111	1.8288069	1.7568884
"A_23_P103522"	-1.15691	0.18400574	-0.33111668	0.28635788	-0.010518551	0.12414789	0	-0.05836153	-0.6892147	0.060075283	0.048502922	0.14046335	-1.0885811	-0.80912113	-0.041432858	-0.001826286	0.047718525	-0.6596756	0.3024621	0.036150455	-0.044656277	-0.34360218	-0.0565176	-0.827054	0.017515182	0.035522938	0.13644123	0.009933949	-0.021901608	-0.6669655	0.10679197	-0.26262426	0.33325052	-0.55257034	-0.081184864	-0.9289017	-0.6578026	5.22E-04	0.13788319	0.83290386	-0.944499	-0.043466568	-0.16075611	0.026492119	0.026851654	0.06365013	2.098445	1.9836202	2.571177
"A_23_P103532"	1.0762577	0.4792614	-0.42766094	0.39692688	0.2493658	0.07778168	-0.06602287	0.22494411	0.6820364	0.11061478	-0.40328312	0.3697338	-0.23713017	-0.21579838	-0.6464405	-0.50954914	-0.82815456	-0.18443108	0.1837616	-0.58672714	-0.3848276	-0.12337589	0.54534626	-0.019330025	0.52362156	0.5689068	-0.14002705	0.4587717	0.65401554	1.0773993	0.3432541	-0.33186722	-1.153739	0.94912815	0.8800125	-0.53618145	-0.12217045	0.003829002	0.64275265	-0.22306156	0	-0.03391981	-0.50243855	-0.64254093	0.26951408	0.48658848	-0.4327469	0.13473415	-0.53710175
"A_23_P10356"	0.12108755	-0.08228159	0.06456947	0.433074	0.5100279	0.32820415	-0.074635506	-0.11950779	0.030406952	0.04301071	-0.063996315	-0.09420347	0.054786682	-0.021429062	-0.19800949	-0.059348106	-0.09952927	-0.014237404	-0.061773777	0.030907154	-0.33373404	-0.12748718	-0.25222397	0.22130966	-0.2117219	0.35695982	-0.23115873	0.20329666	-0.21942759	0.006872177	-0.24395847	0.17254972	-0.32098198	-0.003872871	-0.24191427	0.008177757	0.06784248	0.45132542	0	0.38956785	0.2257185	-0.04872465	0.10581064	-0.25369883	-0.18182564	0.45485306	0.3704443	0.07277489	0.14181995
"A_23_P103561"	-0.014653206	0.18092442	-0.06682348	-0.24867153	0.2620678	0.63347673	0.66150284	0.021887302	-0.21557426	-0.2916813	0.022799492	0.11766815	-0.16847992	0.05581379	0.034914017	0.6138773	1.4190674	-0.3615303	-0.27977753	-0.1541462	0.2602358	-0.07779884	0.36968803	-0.15701485	0.28985977	-0.13934231	1.0503559	0.16290522	0.44592905	-0.05597496	0.71860456	-1.2357655	0.4263115	0	1.0109572	0.069485664	-0.08155537	0.010501385	-0.32820415	-0.35223913	-0.20332241	-0.31741285	-0.7443743	0.15242672	0.48931122	-0.3051386	-0.5646181	-0.26597977	-0.2881689
"A_23_P103571"	0.2102251	0.5450678	-0.12880611	0.35599327	0.102656364	0.2318182	-0.142416	-0.2975564	0.2273264	0.63020515	-0.091676235	0.5664234	0.10111809	-0.06380844	-0.110206604	-0.29449463	-0.2164731	0	-0.013103008	-0.06298256	-0.35816765	-0.15302753	0.17296696	0.7109008	0.30707836	0.37187195	0.38131762	0.21157742	-0.2116456	0.25246048	-0.20178413	-0.453825	-0.0631237	0.018782616	0.24276257	0.11042595	-0.11080456	0.24135494	-0.11294556	0.045182228	0.6579685	0.09173775	-0.13595438	-0.24078321	0.24210739	-0.064982414	-0.50216484	-0.43843937	-0.3118267
"A_23_P103588"	-0.27420235	0.7322488	-0.23183966	0.96312714	0.23736	-0.036310196	-0.019414902	-0.021948814	-0.22717285	0.45813942	0.6180048	0.50772667	-0.43045712	-0.3297968	0.021549702	-0.01139307	-0.053284645	-0.09105587	0.19094753	-0.08717632	-0.33444357	-0.06458187	0.041461945	-0.3710842	0.30408716	0.5725713	0.040228844	0.2782159	0.061053753	-0.38096333	-0.035127163	0.24273586	-0.27565765	0.04506874	0.12100077	-0.3196621	-0.24852943	0.5092702	0.123373985	0.19083261	-0.37954998	0.1794548	0.35760403	-0.1409502	0.29163933	0.002375603	-0.14015388	-0.03363514	0
"A_23_P103601"	-0.3161583	0.1613636	-0.34455824	0.34562588	0.23657513	0.11235428	0.07356644	-0.311378	-0.3745308	0.28754187	-0.10326338	0.016726494	-0.19106579	0.103235245	0.41381645	0.007419586	0.10433531	-0.29447365	-0.17940235	0.12632084	1.0889177	-0.15251923	-0.21423674	-0.22557163	0.2782383	-0.058906555	0.5800047	-0.19586086	0.07347822	-0.29571915	0.68585014	-1.52071	1.12708	-0.2842722	-0.0931859	0	-0.018698692	0.05951357	-0.24903584	-0.15712309	-0.14494085	0.1260004	-0.2582779	-0.26631737	-0.25447035	0.8425002	0.8749614	0.47012472	1.5151777
"A_23_P103617"	0.4728837	-0.3065939	0.33755493	-1.2415161	-0.15115881	-0.37901878	0.40144777	0.21238947	0.40331316	-0.3833537	0.39191723	-0.6557064	0.3735919	0.358809	-0.024297714	0.2242446	0	0.37645292	0.62093496	0.11090517	-1.0836635	0.38859034	-0.18923426	0.5692477	-0.48775482	-0.72638273	-0.47274923	-0.16471338	-0.054059505	0.5118556	-0.44777298	1.3036513	-0.6678939	0.4237733	-0.34136963	0.23341322	0.3479514	-0.26108313	0.2496829	0.6836772	0.52522707	0.016283035	1.2711716	-0.4470644	-0.4488659	-0.27661037	-0.59107256	-0.3543563	-0.4265232
"A_23_P103628"	0.031342506	-1.2592554	0.21158504	-1.9147062	-0.9907727	-0.9735155	0.2118187	0.13430643	0.25087452	-0.5912485	0.09937382	-1.2936039	0.2440939	0.2743616	0	-0.15216637	-0.044745922	0.28958607	0.14814901	0.47036362	0.10084152	0.247221	-0.3819642	0.015767097	-0.9761095	-1.2378922	-0.94702625	-0.58063126	-0.72542953	0.19872189	-0.21126556	1.131248	-0.13525295	0.027002335	-1.0811596	0.3248539	0.27108097	-0.6429796	0.080472946	0.16672325	0.1351862	-0.2824211	0.46014404	0.3732891	-0.82911587	-0.7083626	-0.50274944	-0.71065044	-0.31397915
"A_23_P103631"	0.18178463	-2.5513	0.6336899	-2.4719467	-0.72748375	-0.8596144	1.0580473	-0.07479334	0.15767574	-2.167986	-0.2918253	-2.2714672	0.39984512	-0.004362106	-0.0286417	0.3111143	0.39735508	0.31546497	0.2398181	0.5533781	0.6824589	0.5018072	-0.24886417	0.059700966	-0.7740364	-2.2244473	0.26267815	-0.06280327	0.6212492	0.2348957	0.63207436	0.98523045	0.90474415	-0.20373535	-1.167243	0.56799316	0.77370167	-1.0201597	0.47207355	-0.7267542	0	-1.0512824	0.8898239	0.7009411	-1.9249077	-0.8862438	-0.5884304	-1.13972	-0.5895548
"A_23_P103661"	-0.27648687	-1.5009146	0.33024263	-1.731914	-1.0195193	-0.61022997	0.14411497	0.22079754	0.13593626	-1.4314485	0.1343646	-1.4509773	0.19646788	0.5819917	0.72351074	0.8224788	1.1783128	0.1371665	-0.36253738	0.19635439	0.7344947	0.37612104	-0.31231785	0	-0.67511225	-1.7022085	-0.042026043	-0.83815384	-0.16526508	-0.21920156	0.082065105	0.83380556	-0.047217846	-0.22368193	-0.97717285	0.70702505	0.091798306	-1.0591874	0.013651371	-0.3847189	-0.009020329	-0.10353851	0.8968806	0.05846739	-1.0277448	-0.34198236	0.8084836	0.53483725	0.77212095
"A_23_P103672"	-0.14722967	0.6373286	-0.46842003	1.1656241	0.0881753	-0.3735776	-0.69406366	-0.8506737	-0.40052176	0.28245544	-0.6027117	0.57610655	0.2669959	0.8838887	2.0143108	2.013555	2.1702967	-0.56249	-0.4997301	0.22896814	1.4691157	-0.639894	-0.14826727	0	1.0311055	0.5428133	-0.40819263	0.2045598	0.81884336	-0.53552294	1.462717	-4.117155	2.7142162	-0.4755082	0.05573702	-0.27876234	-0.54409266	0.10391617	-0.44937468	-0.45445204	0.057524204	-0.54194546	-3.426293	1.8916717	0.45337725	0.23304367	-0.3629527	-0.5606346	-0.21793175
"A_23_P103690"	-0.5584631	-0.5819092	0	-0.098077774	0.38028622	0.08258057	0.17350769	0.4797325	-0.19354534	0.12851524	0.4708953	-0.28510952	-0.4516487	0.001443863	0.53377914	0.6735544	0.5974064	-0.10744476	0.6055937	0.116431236	0.34229565	0.15794659	-0.20995855	-0.3978281	-0.8017092	-0.34703636	-0.3902912	-0.055014133	0.20236206	-0.6180086	-0.04086876	1.289855	-0.13733673	0.11694431	0.09285784	-0.017643929	-0.4654379	-0.24428749	0.3170004	0.6799469	-0.9240608	0.42570877	0.6464319	0.7292433	2.05E-04	-0.14392948	-0.78646564	-0.41610909	-0.25034428
"A_23_P103698"	0.6518111	-1.6715379	0.8707166	-1.5247636	-1.1462483	-1.4546041	0.49223852	0.33154202	0.7182622	-1.4700351	-0.030942917	-1.590447	0.60123587	0.44698286	-0.060517788	0.4530673	0.52383184	0.6847291	0	0.45229292	-0.0957427	0.63760614	-0.32304	0.08612394	-0.9598098	-1.4759431	-1.2293887	-0.8760438	-0.62520456	0.58937407	-0.5430646	1.4261222	0.40941954	0.52230597	-0.9910984	0.62252855	0.754642	-1.0946312	0.35852098	0.66814184	0.12667799	-0.13726616	2.0422626	-0.314116	-1.119967	-0.60019064	-0.19174719	-0.47115374	0.12064791
"A_23_P103703"	-0.0664587	0.10717535	0.18293428	-0.4678402	-0.11290789	0.07827282	0.008964062	0.09302807	0.059349537	-0.07956362	9.91E-04	-0.37853718	0.4586358	0.20836115	1.3847408	2.2212014	2.4028945	-0.057183266	-0.07535887	-0.026106358	-0.3565569	0.007348537	-0.15716648	-0.009991646	0.09156752	0.28819752	-0.23684502	0.16033888	0.094219685	-0.040344715	-0.034021378	-0.30710697	1.1563168	0.005548	0.2135024	-0.006204128	-0.002094269	-0.36422873	-0.032295704	-0.14603806	0	-0.11238146	0.18380594	0.015036106	0.045715332	-0.15638685	-0.14065313	-0.22325134	0.068514824
"A_23_P103720"	-0.5116434	0.24606133	-0.28003788	0.01891613	0.31030846	0.056072235	0.12662792	0.031068802	-0.19635582	0.1585393	0.32213593	-0.015420437	-0.39064407	-0.2402544	0.17843866	0.25555134	0.33494568	-0.102303505	0.43721247	0.14906931	-0.45920086	0	-0.07424641	-0.60514545	0.10055876	-0.018456936	-0.29688978	0.07316923	0.0782547	-0.5206089	0.37670183	-0.040879726	0.3719864	-0.08395386	0.16259909	-0.31234455	-0.38856125	0.24335575	0.15628338	0.7897253	-0.6312494	0.020422935	0.3973055	-0.060051918	-0.08933973	-0.10707235	-0.23000813	-0.028152466	-0.105895996
"A_23_P10374"	-0.29074	-0.9945717	0.1558342	-0.7905998	0.15308571	-0.54434776	0.041996956	-0.09013462	-0.25654888	-0.3944664	0.10140228	-1.0449	0.39105225	0	0.012963295	0.46110725	0.1941204	-0.06707096	0.12417412	0.7194023	0.43566132	0.0222435	-0.32032728	0.18204594	-0.19117641	-0.56358147	-0.59775734	-0.5378957	-0.4315338	-0.6049423	0.06028843	-0.49314785	0.25191212	-0.12543869	-0.6488061	0.3567028	0.07138729	-0.8111043	-0.06402588	0.2459693	0.19898033	-0.2692423	-0.46870613	0.5403156	-0.2460947	0.018110275	0.79533195	0.47712994	0.5990076
"A_23_P103743"	0.045685768	0.4162979	-0.054978848	0.97896576	0.63709974	0.24694538	-0.20757389	-0.06481552	-0.031233788	0.29170465	0.043089867	0.12781477	0.042434692	0.18464851	-0.13359737	-0.012730598	-0.06821871	-0.1769638	-0.07666302	-0.003502369	0.08396387	-0.18272114	0.021504402	0.2407074	0.1352911	0.6301532	0.36684513	0.30827045	0.13309765	-0.14417648	0.0955739	-0.13541317	-2.67E-04	-0.20897198	0.09691143	0	-0.2044959	0.5512471	-0.1318245	-0.18348837	0.26844025	0.021429062	-0.2122941	-0.10387182	-0.006132126	0.52405834	-0.09058666	-0.19972277	-0.037430286
"A_23_P103756"	0.7720747	0.8598995	-0.20116377	0.8342562	0.27602386	0.21375084	-0.30065632	-0.36904383	-0.037011147	0.27086926	-0.17446613	0.63257694	-0.12720871	-0.25170135	0.058203697	-0.3435459	-0.45721292	0	-0.09856796	-0.5016861	-0.37381935	-0.20586872	0.5634556	0.3083992	0.62128925	0.61192703	0.26465034	0.29027033	0.48354197	0.37469482	0.26396608	-0.2940755	-0.86185217	0.37735176	0.60391617	-0.4362812	-0.35995388	0.6749258	-0.18707943	-0.029509544	0.38438988	0.5601034	-1.0322609	-0.030769348	0.3874836	-0.15633583	-0.4598732	0.006162643	-0.57613087
"A_23_P103765"	-0.12526083	0.73904276	-0.19578838	1.115377	0.6108775	-0.15988731	-0.33136177	-0.270123	-0.27704763	0.2204113	0.118979454	0.40082788	0.1193409	-0.3871479	-0.22206306	-0.17192888	-0.16724396	-0.14324617	-0.0971818	0.072203636	0.747807	-0.045675278	0.77375364	-0.028406143	0.46307898	1.6350312	0.35957098	0.17507982	0.120408535	-0.31525993	0.2971158	-0.44673014	-0.30045223	-0.17348862	0.20688057	-0.10817146	-0.334054	0.9628482	-0.29084587	0.16128492	-0.019220829	-0.07942867	-0.6040268	0	1.6149035	0.47313833	1.3717976	1.3046618	2.4450436
"A_23_P103775"	-0.01875925	-0.40350103	0.14300823	-1.2263594	-0.54862547	-0.22164202	0.1843462	-0.05233717	0.026744843	-0.24084854	0	-0.36771965	-0.16247654	0.1823988	0.14292288	0.093153	0.13859034	0.14752007	0.30333138	0.17664051	0.68519163	0.1912756	-0.24262094	0.19522524	-0.15771484	-0.7833519	-0.27113152	-0.094182014	-0.36923742	0.09228039	-0.019181252	-0.046431065	0.49762774	-0.012533188	-0.26806355	0.19274616	0.011606216	-0.26196098	0.0220747	0.5955658	0.19124222	0.01601553	0.3809843	-0.13078022	-0.54633	-0.14626312	0.25186062	-0.063355446	0.4805565
"A_23_P103787"	-0.024356842	-0.52310276	0.15989399	0.02429676	-0.13958454	-0.1876154	0.10939026	-0.11261654	0.15842438	-0.035559654	0.13911772	-0.25207615	-0.24167633	0.80908966	1.2662253	0.28360367	0.41688967	0.2780695	-0.14975548	0.15379238	-0.018397331	0	-0.46067476	0.4184599	-0.07083702	-0.6808615	-0.3891487	-0.08962488	-0.10766411	0.22991657	0.12131405	-0.7432766	0.9056597	0.14246368	-0.086889744	0.025662422	0.19660568	0.014899254	-0.016161919	-0.52972317	0.29063034	-0.003111839	0.2377758	-0.021152496	-0.6765089	-0.29214668	0.84733295	0.5147543	1.2588549
"A_23_P103795"	0.20261526	-0.20597792	0.25195932	-0.7222562	-0.2996993	-0.034073353	0.13499117	0	0.07586813	-0.35609627	0.26792717	-0.5620475	0.22534323	0.48813486	0.33008385	0.49515486	0.57112694	0.3489871	0.28694773	0.1923747	-0.14324522	0.12565947	-0.36747026	0.075662136	-0.39172316	-0.5278387	-0.43331718	-0.18005323	-0.5117841	0.19544458	-0.30768633	0.4735074	0.113006115	0.24694204	-0.4092331	0.2483859	0.20041227	-0.29378033	-0.020338535	0.36093807	0.035500526	-0.07778549	0.4959612	-0.004640579	-0.54480934	-0.1536603	-0.39013433	-0.6913338	-0.16677618
"A_23_P1038"	-0.12033415	-1.0227509	0.6707053	-1.2226825	-1.3121986	-0.69457483	0.6398711	0.48350477	0.22847319	-0.8154249	0.23524189	-1.2680445	0.7572322	0.07652998	0.07121086	0.14531565	0.31514025	0.17834044	-0.012487888	0.42506266	0.6895852	0.27462816	-0.25103664	-0.29542828	-0.5052128	-1.1264119	-0.5413656	-0.57877254	-0.4217968	0.65500116	-0.88196564	1.3454986	0.48623705	0.3335271	-0.477139	0.32229567	0.09164858	-1.1998277	0.016952991	0.3803029	-0.36503363	0	0.8891845	0.4964652	-0.8974805	-0.81381035	-0.45204306	-0.49812555	-0.35889578
"A_23_P103803"	-0.10442448	0.336051	-0.11205101	0.6578903	-0.12928677	0.056596756	-0.04698181	0.21214437	0.048826694	0.36267233	-0.35192442	0.43999004	0.067790985	-0.06455612	-0.018943787	-0.057730198	0.30803776	-0.007299423	-0.06457424	-0.3034954	-0.074156284	-0.027993202	0.405241	-0.24225569	0.07021093	0.4436345	0.25839233	0.026170254	0.06330347	-0.14529037	0.24843311	-0.43310595	0.1380148	-0.016695023	0.18613195	0.060022354	0.04507017	0.25878668	-0.020770073	-0.31528997	-0.25822544	-0.08570099	-0.55193806	0.25504398	0.43629265	-0.07189131	0.2113347	0	-0.001925945
"A_23_P103812"	0.7724104	-0.41259956	0.3693943	-0.33090305	0.07803154	-0.4423256	0.6073437	-0.4339323	0.20484352	-0.4153347	-0.3572173	-0.3105631	0.6135931	-0.16015625	-0.4730873	-0.72741604	-1.183186	0.33659935	-0.43824577	-0.27208138	-0.8762293	0.044740677	1.6217356	0.4001732	-0.037359238	1.3034782	0.10045147	0.18314075	0.33070087	-0.029424667	-0.14249516	-1.9281716	-1.1788712	0.5046129	0.108691216	0.18296051	0	-0.3475151	0.09964657	-0.6265936	0.7121277	-0.09963989	-1.5338411	-0.84466267	1.0726357	0.23836136	0.8267832	1.2574892	0.7287073
"A_23_P103824"	-0.025427818	-0.12924957	-0.05925703	0.2729168	0.41692638	0.28743076	0.07817078	-0.279222	-0.17130661	-0.25528336	0.008201122	-0.3436575	-0.07900429	0.19202423	0.038508415	0.07689285	0.20627642	0.058380127	-0.35820818	-0.15820408	0.571579	0.023866653	-0.2460165	0.26724768	-0.18996906	0.2780609	0.5302253	-0.01956892	0.13698292	-0.102734566	0.082157135	-0.20904255	-0.31039715	-0.1221323	0.085553646	0.19082355	-0.21197796	0	-0.4665966	-0.29154873	0.31033182	-0.060857773	-0.1646452	-0.16834354	-0.25616837	0.6206999	0.47723198	0.7920866	0.48894405
"A_23_P103837"	0.2238245	-1.2608967	0.41357136	-0.79712677	-0.61003685	-0.5531802	0.19769096	0.2622199	0.36424923	-0.7011728	-0.037285805	-1.0450935	0.4461527	0.6785507	0.21818733	0.81680393	0.8400421	0.26480007	0.045906544	-0.4269848	-0.17177963	0.20468426	-0.3472228	-0.07795811	-0.4567566	-1.161439	-0.93662167	-0.23180819	-0.3344035	0.18690109	-0.13097286	0.7804308	0.29792976	0.4124031	-0.22928572	0.54643726	0.26572514	-1.0290613	0	0.6878624	-0.08680153	0.005373478	1.0328531	0.064463615	-0.44792175	-0.23378372	-0.013715744	-0.30976486	0.15101433
"A_23_P10385"	-0.09224796	-1.2497807	0.13652802	-2.24795	-0.9943638	-0.6940818	0.12916756	0.08002043	0.1116457	-1.0131817	0.07458544	-1.1733217	0	0.007959366	-0.16885567	0.22222328	0.21899271	0.18380165	0.040153503	0.07585907	0.18003559	0.13459015	-0.4269576	-0.05238056	-0.7919493	-1.2907529	-0.2724514	-0.24156809	-0.12861443	-0.003084183	-0.4346552	0.5198622	0.1716361	0.018803596	-0.75940514	0.10355663	0.2148695	-0.8307729	-0.007961273	0.16824341	-0.06962919	-0.31793785	0.0985837	0.4217925	-0.8882208	-0.09367943	0.89303493	0.37256813	0.67543507
"A_23_P103864"	-0.026406288	-0.7842388	0.15062189	-1.2733698	-0.9316745	-0.2850895	-0.060005188	0.08535004	-0.028150558	-0.19141245	0.0899024	-1.0880995	0.08224392	-0.030197144	-0.06716299	0.37652493	0.6972456	0.08590031	0.060705185	0.28205776	1.1274433	0.10262871	-0.46532154	0.3176899	-0.50152206	-0.98129225	-0.18774557	-0.36750364	0.017655373	-0.05340767	0.31060076	0.4811058	0.050522327	-0.029168129	-0.74489546	0.24029827	0.4946661	-0.27205038	0	0.20652819	0.2964487	-0.07094622	-0.22087145	0.517838	-0.8140011	-0.27056122	0.3759575	0.13367939	0.18378925
"A_23_P103877"	0.23972178	1.1453314	-0.21176529	1.4019055	0.10947132	0.07780409	-0.26153517	-0.2009983	-0.14929438	0.2578001	-0.12355614	0.38058758	0.007702351	-0.15259409	-0.079370975	-0.18743229	-0.19227934	-0.07502365	0.039668083	-0.13723278	-0.18984461	-0.24493074	0.044626713	0	0.5548825	0.6504903	-0.21953154	0.3612671	0.27219915	-0.020091534	0.07222557	-0.118450165	-0.22686529	0.06745672	0.38826466	-0.14116144	-0.14328575	0.82550716	0.02832365	0.2346263	0.08965254	-0.034295082	-0.36159897	0.038435936	0.091939926	0.15374088	-0.09992933	-0.14745855	-0.20892906
"A_23_P103885"	-0.14667034	-2.5654097	0.6109648	-2.1018105	-1.6461811	-1.5599146	0.21729088	-0.20142174	0.34504032	-2.2682095	0.055533886	-2.3520908	0.72427654	0.69847584	0.22236347	1.1028681	1.0595789	0.14217281	-1.1018186	0.34714413	0.242033	0.4114504	-1.0035648	0.123137474	-1.2440777	-2.0411282	-0.39898014	-0.9507599	0.2293911	0.1630907	-0.17721748	0	1.0406275	-0.23012543	-1.4348764	0.9090004	0.78090954	-1.6741638	0.4417572	-1.4268532	0.13004303	-0.840137	1.2447815	0.16897774	-2.0884209	-0.9607067	-0.020911217	-0.21100235	0.25217342
"A_23_P103897"	0.22115946	0.91957235	0	1.1239047	0.5604105	0.4065194	-0.29851103	-0.4540043	-0.12630987	0.49818468	-0.37711334	0.9790511	-0.2487359	-0.38774633	-0.55591345	-0.37672567	-0.4884181	-0.30803823	-0.27273846	-0.35601377	0.041732788	-0.2885213	-0.021918774	0.9221735	0.32039213	0.8367963	0.53020763	0.32269478	0.1989274	0.13299131	-0.022613525	-0.8110895	-0.6211915	-0.014347553	0.8895507	-0.37616205	-0.12469053	0.7948017	0.31384802	-0.30775547	0.9510255	0.17244625	-0.79695225	-0.4002056	1.681417	0.23910284	0.17753267	0.32893515	-0.12886238
"A_23_P103905"	0.062846184	0	0.11649132	1.0971746	-0.55519104	0.2544489	-0.021314621	0.060765266	0.8520622	0.532671	-0.10379171	0.055732727	0.18406105	-0.3346424	-0.5318146	0.10127926	0.20524311	0.4627962	0.9149504	0.15047169	-0.19301891	-0.07476044	-0.5972271	0.7435875	-0.79460526	-0.6722851	-0.3827238	-0.337842	-0.866766	0.6623335	-0.69600105	1.1643133	-0.12120724	-0.15292263	-0.38330555	0.14040089	0.1645956	-0.23800373	-0.037028313	0.1851654	0.7668066	-0.17504168	0.43549824	0.19680882	-1.3957233	0.03548336	-0.79698277	-1.1267614	-0.424057
"A_23_P10391"	-0.4772854	-0.14455938	-0.05700779	0.27187443	-0.5084295	0.024692059	-0.21322918	-0.3258028	-0.36240673	0.23187494	0.025872707	0.3339548	2.0322886	3.20889	3.5064201	2.0988016	2.3319674	-0.23526573	-0.116597176	3.5036368	4.7964497	-0.2571907	-0.30722046	1.353488	1.6364837	-0.26744175	0.73940563	0	1.8409343	-0.4585495	2.7086592	-3.616149	4.4480686	-0.46385193	-0.29453993	1.4884386	0.7544384	-0.296515	0.6350517	-0.25794458	1.3808036	-0.41407967	-4.6741605	4.146807	-0.36712408	-0.22591066	-0.11685085	-0.2728963	0.21116924
"A_23_P103919"	-0.00748539	-1.7388	0.56324863	-1.7686024	-0.85101604	-1.1380286	0.19061947	0.09147978	0.22771358	-1.1696181	0.26579285	-1.587925	0.5078211	0.34180832	-0.17273569	1.1095886	0.99499464	0.1914196	-0.004948139	0.014979363	0.20891857	0.28084373	-0.5319681	0.05703926	-0.7534218	-1.4371552	-1.2133679	-0.6916785	-0.47145367	-0.05624485	-0.10698414	0.7158718	0.24092579	0.06486416	-0.97859955	0.39105034	0.3251171	-1.19451	0.12610054	-0.08670521	0.057323456	-0.3024826	1.4496465	-0.41045427	-1.0263214	-0.53137493	0.3125391	0	0.3263197
"A_23_P103923"	0.084270954	0.26747465	-0.607728	0.53271437	0.1148963	0.034089565	0.23849726	-0.19564867	-0.41049433	-0.12035799	-0.76652527	0.5751672	0.10324335	-0.806067	-0.70719385	-1.02741	-0.7866788	-0.8238015	-0.59408665	-0.8928695	-0.29818583	-0.41655874	1.2754312	0.15390015	0.45418978	0.9281125	1.1325688	0.36311245	-0.19222116	0.21649885	0.07811308	-1.0538187	-0.9494262	0.57148504	0.60874605	-0.5448804	-0.32535887	0.29523325	0.0661273	-1.1993952	0	0.24373102	-1.5046072	-0.59957886	1.7253385	-0.3733344	0.12053537	0.40162992	-0.49324083
"A_23_P103932"	0.6638298	0.25868797	0	0.19967556	0.07819748	-0.14118958	-0.5975714	-0.7174449	-0.47275543	-0.44659805	-0.32974625	0.11798	-0.28377438	-0.78507996	-1.0301385	-0.8698282	-0.8796921	-0.15390015	-0.58419037	-0.5562048	-0.49628735	1.0741968	1.976512	0.39811182	0.07703018	0.40032864	-0.24132442	0.18839884	0.14336634	0.3431158	-0.010442257	-1.900979	-0.6377592	0.12521553	0.36001348	-0.5634279	-0.5194826	0.14980888	0.14170647	-1.0368795	0.27560043	0.017810822	-1.144494	-1.079587	0.9379854	1.837842	2.4855633	2.7992783	2.112608
"A_23_P103942"	0.15392208	0.008122444	0.018387318	-0.41432476	-0.4466629	-0.38751268	0.06564808	0.18020105	0	-0.66274214	-0.03747368	-0.5445843	0.4245386	-0.10100651	-0.43843365	0.4489479	0.883584	0.05715847	-0.34569025	-0.29217148	0.5877142	0.06328392	-0.074496746	0.030622482	-0.5018778	-0.5038233	0.23347473	-0.07300377	0.6256542	-0.04679203	0.33168268	-0.5520716	0.44703674	-0.036388397	-0.29043436	0.4945631	0.1471672	-0.6355977	-0.098516464	-0.08217573	0.12717152	-0.20937824	0.20175028	0.1004405	-0.4476843	-0.091775894	0.32461548	0.19307137	0.14713192
"A_23_P103951"	-0.20507431	-1.1389012	0.070884705	-0.7728424	-0.9944849	-0.33062124	0.4477787	0.4204936	0.41245556	-0.83118725	0.45826435	-0.42715073	-0.104515076	0.100577354	0.47783327	-0.043992043	-0.1615634	0.51422405	0.66807985	0.6073656	0.8930664	0.36354733	-0.007176399	-0.40809298	-0.33289337	-0.66308594	-0.21881342	0.26678324	-0.5529461	-0.1690197	0.42443943	1.3812628	-0.32495022	0.14997101	-0.56131506	0.26852036	0.42361927	-0.5543232	1.06281	0.324605	-0.31313992	-0.09392643	0.59806347	1.2115698	-0.51093197	-0.2069931	0.33241367	0	0.65112877
"A_23_P103968"	0.90173626	-0.6940546	0.63768005	-0.18143368	-0.7110319	-0.7449665	0.17774963	0.08583498	0.38336945	-0.7389612	0.27767944	-0.78942394	0.13135529	0.41928387	0.026517868	0.6411238	0.5210171	0.4903345	-0.53145885	-0.15709496	-0.7489805	0.20851135	-0.5542326	0.52057266	-0.7760639	-0.51530933	-0.69748497	-0.49535656	-0.34139538	0.88142586	-0.60256195	0.634511	0.27605534	0.5142584	-0.6198988	0.11825752	0.19833565	-0.7388592	0	0.010288239	0.5120468	-0.28879642	0.773859	-0.26662254	-0.78069973	-1.1666822	-0.05100155	0.27511692	-0.3347273
"A_23_P103971"	-0.79601574	0.36785126	0.99312496	1.7014561	0.7154484	0.8733511	0.44482422	0.3596015	-1.0248451	0.375062	-1.0084705	1.1941757	-1.0347862	-1.3676195	-1.1658607	-0.45556736	-1.016118	-1.572279	-1.4940081	-0.37565708	0.17336845	-1.2705994	-1.1901193	0.7467904	0.5048771	1.1315079	1.6276131	0.549757	0.213521	0.57515144	0.6618233	-1.3898773	-2.3099408	0.13173199	0.69124603	-1.177762	0	0.5092783	-0.5406132	-1.2891021	0.65656996	0.1652503	-2.7240229	-0.5181055	0.7550907	-0.64977455	-1.0952835	-0.91316557	-1.0315118
"A_23_P103981"	0.56200886	-1.9279423	1.2758608	-1.3941259	-0.48813152	-0.7421074	0.85514164	0.21888351	0.704834	-1.2687969	0.11373854	-2.3358116	1.3397732	0.45945835	-0.06620884	0.256711	-0.1941328	0.68620014	-0.5688853	-0.2058773	-1.1621628	0.8503046	-0.55832195	0.3110962	-1.8516712	-0.73029995	0.94085217	-0.9033785	-0.8976021	0.75420094	0.34034157	2.551735	-1.341218	0.6966429	-0.5023203	0.3145523	0.64963055	-1.3194666	0.5079107	0	0.25225973	-0.49395275	2.993639	-1.3712502	-1.0713301	-0.29406357	0.06933403	-0.4331913	0.32886696
"A_23_P103996"	0.05581379	-1.7305713	0.7108402	-1.9668474	-1.5032291	-0.4037938	0.361001	0.40896845	0.46226597	0	0.03295374	-0.7190795	0.3775406	-0.042892456	-0.6250205	-0.005330086	-0.028538704	0.45309734	0.045273304	-0.25580215	-1.0234241	0.49296284	-0.5257573	0.20937967	-1.1886368	-1.4844222	-0.6260929	-0.7349682	-0.95880604	0.24494457	-0.8332515	2.0179052	0.08174133	0.17658806	-0.49389648	0.39420605	0.4479189	-1.379466	0.050531387	0.060716152	0.14405298	-0.3864975	2.0030828	-0.50949717	-0.9931927	-0.40808105	1.1172895	0.22476196	1.1827803
"A_23_P10401"	-0.15412712	-0.30463028	0.05402088	-0.9029169	-0.18184853	0.02286005	0.08520889	0.25075674	-0.001684189	-0.292099	0.07432604	-0.2898283	-0.07294083	-0.06921768	0.11791611	0.06946945	0.25025702	0.04953766	0.06680775	0.20272827	0.30409288	0.07772732	-0.013549805	-0.14431334	-0.29594517	-0.58672476	0.10237503	-0.116196156	-0.02692175	-0.11157799	-0.14892817	0.31123447	0.38383293	0.028090477	0	0.10621834	0.16881466	0.028013706	-0.011876106	0.019411087	-0.18111134	0.17573547	0.2467308	0.20519447	-0.5883765	-0.13262081	-0.68130827	-0.73453856	-0.50806713
"A_23_P104012"	0	-0.106126785	-0.057823658	0.30116558	-0.10956049	0.20768976	0.001667023	0.0584445	0.13627434	0.28183937	-0.17879772	-0.09275055	-0.09618759	-0.10677433	-0.00925684	0.06770134	0.095243454	0.04261303	-0.011562824	0.035021305	0.3567953	0.12190437	0.03883362	0.08781195	-0.18375778	-0.16546297	0.107996464	-0.08958292	0.107322216	-0.10761356	0.15285826	-0.032084465	-0.018865585	0.14468956	0.17948818	-0.065999985	-0.070696354	0.18293524	0.061901093	0.12608099	0.070803165	0.18194199	-0.041606903	-0.024682999	-0.23120165	-0.1349535	-0.16062593	-0.082242966	-0.12476778
"A_23_P104022"	-0.034825325	-0.93184185	-0.110277176	-0.45866585	-0.5978222	-0.09746361	0.23363781	0.34653616	0.59041595	0.45971203	0.5483165	0.21119118	-0.06258106	-0.03532791	0.009859562	0.46658993	0.53873634	0.3547163	0.6366987	0.93892765	0.9687052	0.20337105	-0.412045	-0.06996536	-0.4885502	-0.7065172	0.2535267	-0.3859806	-0.004331589	-0.02782154	0.18198109	1.2394753	0.20046902	-0.034902573	-0.51850224	0.39306736	0.48102188	-0.7507372	0.5508766	-0.09601593	-0.1231966	-0.3235898	0.8219824	0.20973682	-0.69342804	0.20844936	-0.47361755	-0.61040306	0
"A_23_P104025"	-0.00287056	-0.32861233	0.7303419	-0.2592907	0.007539749	0.107133865	-0.19229794	-0.18608046	0.08262539	0.07627392	0.22051287	0.23430824	-0.06912041	-0.111694336	-0.20951891	-0.10453224	0.09977579	0.07874489	0.114598274	0.23021221	-0.017791748	-0.056232452	-0.2343154	0.86367226	-0.3807068	-0.2852316	-0.46911144	0.3662696	-0.6617923	0.14656162	-0.2723422	0.70302534	-0.3415022	-0.045833588	0.5883813	-0.040327072	0.18782234	0.17768383	0.28843498	0.107170105	0.8371711	0	0.17762804	-0.1954236	1.4161615	0.36072063	-0.39700794	-0.24985027	-0.29532528
"A_23_P104046"	0.16648579	-0.40769958	0.15860271	-0.7194176	-0.34749794	-0.1210289	0.21411991	0.2890358	0.22483158	0.4005537	0.26341534	-0.38372135	0.09184265	0.04783249	-0.16895294	-0.17867088	-0.14390135	0.21990585	0.18516397	0.073028564	-1.1723638	0.13148022	-0.09853935	0.11411381	-0.63092136	-0.21873951	-0.65116644	-0.12394667	-0.52274275	0.3748188	-0.30295992	1.0647345	-0.3117876	0.1940136	-0.3624015	0.11024761	0.26146603	-0.47696447	0.13437653	0.009408474	0.02760458	0	1.029027	-0.32106686	0.08539295	-0.506536	-0.5930381	-0.50909233	-0.50141
"A_23_P104054"	-0.08195162	-0.97609854	-0.037849426	-0.892714	-0.8652358	-0.5556226	0.116551876	-0.09045839	0.052829266	-0.36086798	-0.067698956	-1.2068439	0.53654146	0.37503576	0.5738797	0.46638918	0.3792658	0.17426252	0	0.6738391	1.5005383	0.15417433	-0.39304972	0.26616144	-0.3453164	-1.0737	0.7732916	-0.25683355	0.15247154	-0.112902164	0.40188408	0.6342144	-0.107254505	-0.11327505	-0.6934705	0.70127726	0.5760722	-0.74328804	-0.004711628	-0.07583237	0.17407513	-0.23303175	-0.13986921	0.4769063	-0.3681569	0.118848324	1.3576579	0.72929335	0.48399782
"A_23_P104065"	-0.04169655	-0.95647717	0.1755085	-0.7517557	-1.0927854	-0.4440546	0.058109283	0.4053712	0.2568941	0.004286766	0.20190096	-0.6321974	0.27507973	0.40395737	0.56901073	0.97326183	0.9959078	0.21915913	0.009711742	0.16906643	-0.09944248	0.07409382	-0.27800846	-0.21921587	-0.45322323	-1.1477737	-0.72612	-0.59936	-0.83035946	0	-0.62305975	0.63918495	1.0747662	0.1195097	-1.0537858	0.3397789	0.5144415	-1.0815973	0.23826313	0.35374594	-0.16795778	-0.16382122	0.74974823	0.2756939	-0.4442835	-0.8296213	-0.6843033	-0.6499405	-0.5212698
"A_23_P104073"	-0.13550091	0.64425087	-0.30167675	0.73573303	0.35346127	0.34228754	-0.052283287	-0.09261179	0	0.8676295	-0.017765522	0.16572475	-0.085463524	-0.22797298	-0.049048424	-0.017812729	0.08661699	-0.032473564	-0.14804602	0.05060959	-0.11503744	-0.33318996	-0.22404003	-0.06436539	0.59281445	0.48665667	0.08141565	0.34317875	0.21068764	-0.1762209	0.28480768	-0.7285409	0.19782495	0.11747742	0.6870513	-0.10735798	-0.07068157	0.37153673	0.13343811	-0.56987095	-0.03545618	0.7981353	-0.13915825	-0.26958466	0.88944674	-0.27381372	0.36049604	0.6916776	0.19885302
"A_23_P104086"	0.59137344	-0.33123016	-0.1904726	0.09745598	-0.46293068	-0.566267	-0.050305367	0.54259396	0.21993637	-0.56589603	0.22597027	-0.6173363	0.4353342	2.4417973	1.6583376	0.4315405	0.37735748	0.26583958	-0.0868454	0.33955288	-0.40297604	-0.008310318	1.0078688	-0.50037193	0.36846542	-0.03736496	-0.4825945	-0.6156235	0.82559776	0.62817097	-0.09287453	0.07383633	1.5781193	-0.044674873	-0.6838207	0.06865597	-0.8589792	-0.21691418	-0.62093735	-0.03395462	-0.5587969	0	0.34188747	1.2102709	-1.4589748	-0.17017269	0.003024101	0.4762287	0.4676342
"A_23_P104098"	0.98712635	0.35844803	-0.16375065	-0.003917694	-0.059609413	0	-0.07404041	0.29344368	0.26175404	-0.2410078	-0.46568632	-0.046689987	-0.2248478	-0.015658379	-0.2935648	-0.379241	-0.48694038	0.16810894	0.033613205	-0.7375717	-0.36514664	0.14016438	1.0056481	-0.48707485	0.3490095	0.430748	-0.17886257	0.11610794	0.58647823	0.77456284	0.19523525	-0.3733015	-0.36205578	0.72349167	0.34423542	-0.28881836	-0.115343094	0.55648804	0.32038784	0.08898926	-0.46896553	0.22322989	-0.67561054	0.087080956	0.14920902	0.18727207	-0.13901806	0.12726593	-0.1405325
"A_23_P104109"	-8.63E-05	-0.72816896	0.040631294	-1.2944064	-0.54227877	-0.24395418	0.046630383	-0.04209137	0.1051507	0	0.15293932	-0.7897887	0.030222416	0.01692915	-0.16980696	0.11827803	0.22395325	0.058407307	0.21392345	0.77468824	0.72835207	0.059053898	-0.3096223	-0.012482166	-0.54646635	-0.72341967	-0.08619881	-0.30684614	-0.4181509	0.010617733	0.074513435	0.65293646	0.09731531	0.02444601	-0.49463367	0.36000872	0.23528433	-0.4794855	0.061853886	0.4252472	-0.093625546	-0.17289162	0.2712059	0.12483883	-0.8068752	-0.4338174	-0.4695406	-0.514709	-0.27319002
"A_23_P104116"	-0.26333332	-2.0201187	0.9382353	-1.6014938	-0.83391094	-0.37575912	0.67450047	-0.31196213	0.35204124	-1.8478603	-0.34291553	-2.3577623	0.61163616	-0.030384064	-0.22013664	0.47843933	0.5487938	0.5130272	-0.36711025	0.7018337	0.6892109	0.58427143	-0.60367155	0.17045689	-0.9396782	-1.4147186	0.6846037	0.4564047	0.785552	0.32100582	0.12905502	0.9685793	0.05308342	-0.04102516	-0.4703455	0.8576374	0.78766537	-0.9293337	-0.23195267	0.12129116	0.21209621	-1.1702061	1.2272987	-0.25627708	-1.2379303	0	-0.011622429	-0.34104156	0.12302971
"A_23_P104138"	0.3365717	0.79424477	-0.23855925	0.9740896	0.47899914	0.4265089	-0.24836254	-0.34606123	-0.052993774	0.5082655	-0.10686159	0.6808567	-0.19838715	0.10551739	-0.21995163	-0.3508196	-0.6814122	0.08604622	-0.035713196	0	0.072078705	-0.28537273	-0.05365753	0.66969395	0.3169222	0.6872854	0.45294476	0.11010456	0.25600243	0.13388729	0.17959595	-0.6288028	-0.5541873	0.012451172	0.52722454	-0.055948257	-0.3980894	0.7607899	-0.2621746	-0.30837584	0.7710905	0.55962276	-0.9309907	-0.122954845	-0.011274815	0.24556637	-0.38092566	-0.007918358	-0.14112997
"A_23_P104146"	-0.22853374	-1.1035628	0.15965748	-2.156371	-0.74116135	-0.43416166	0.2195673	-0.027207851	-0.029372215	-0.6321864	0.06321192	-0.9145222	0.3284893	0.011239052	-0.0532341	0.33770943	0.37389612	0	0.45452833	0.6041212	0.7019043	0.06736183	-0.119820595	0.18770266	-0.3344612	-0.91165924	-0.36147642	-0.14308596	-0.1887641	-0.04981327	0.33358145	0.17376041	0.40575027	-0.024894714	-0.043239594	0.28775692	0.38498497	-0.7664199	0.15122604	0.6603646	0.16184902	-0.3731079	0.3904333	0.054728508	-0.76513624	-0.22810793	0.08996582	-0.31889534	0.014164925
"A_23_P104151"	0.04144478	-1.2204337	0.35016632	-1.9888268	-1.2143259	-0.6814456	0.41908264	0.3216529	0.34821415	-1.3636947	0.5320039	-1.3770361	0.7432413	0.5033741	0.053609848	0.20165443	0.29816246	0.34380817	0.47894955	-0.03633976	-1.0118642	0.5066614	-0.22971296	0	-1.1503048	-1.0625043	-1.1042247	-0.678247	-0.6046853	0.21510696	-0.6087537	1.697628	0.20583344	0.33454704	-1.210176	0.36935043	0.47424984	-1.2034621	0.31646824	0.5797944	0.080616	-0.33897018	1.8402171	-0.28976965	-0.55663776	-0.7995882	-0.044766426	-0.5732088	-0.08584499
"A_23_P104188"	0.2801547	-0.7121892	0.4100852	-0.42620325	-0.61010695	0	0.8351712	1.357295	0.8206563	-0.838819	1.0178161	-0.50244	0.13284731	-0.00897646	-0.8591695	0.24138689	0.035763264	0.7498584	1.0566058	-0.37711954	-1.3996558	0.89157915	0.41655827	-0.61353874	-0.6881633	-0.8236499	-0.51528025	-0.32936	-0.7049346	0.734488	-0.23225975	5.3983803	-1.130239	0.69041777	0.065285206	0.30605745	0.49764872	-0.25517035	0.77278566	1.1644917	-0.45353746	0.7455044	4.611023	-0.80242443	-0.76636934	0.17917967	-1.5075488	-0.79650927	-1.0390692
"A_23_P104193"	0	-1.0205402	1.0302544	-0.8119507	-0.10513306	0.15925884	1.0545158	0.6920538	0.38825226	-1.0088263	-1.9293976	-1.9292116	0.568161	0.32170105	-0.09078884	0.7719202	1.0287161	0.58462906	0.043524742	1.2793093	0.75878334	0.5469179	0.512393	-0.30574512	-0.34043217	-0.6601763	-0.38011074	-0.30343628	-0.99791336	1.1052094	-0.34875488	2.829093	0.2440548	0.10041714	-0.5796032	0.39422894	0.6286297	-0.50507545	-0.4673128	0.84922504	-0.29402542	-0.29890013	2.1454535	0.66629505	-1.3319454	-1.0783625	-0.53733253	-0.96382904	-0.35146236
"A_23_P104199"	0.6054921	-0.71227884	1.0402694	-1.8539968	-1.2162757	-0.72549963	0.5737605	0.4233117	1.0700717	-1.2477088	-0.10697794	-1.0202098	0.67523336	0.33387804	0.34177732	0.74713564	1.199183	0.68893766	0.65342	1.2632213	-0.940351	0.73731947	0	-0.3109994	-0.42001677	-1.1437097	-1.2735438	-0.62695026	-1.7399392	1.4819007	-0.385365	3.0789762	0.4416442	0.42873716	-0.8151002	0.36318827	1.2219071	-0.73255014	-0.004009724	0.24879408	-0.36744642	-0.3287921	2.5367951	0.6208348	1.5558181	-0.2982192	-0.090632915	-0.2694621	-0.26152658
"A_23_P104201"	0.00126648	-1.2271051	0.5934353	-1.6593485	-0.68322945	-0.27188587	0.42780495	0.040264606	0.41181278	-0.43514633	-0.194942	-1.5365534	0.21733761	0.12939167	-0.13727856	0.40407658	0.67266273	0.5498638	0.17730045	0.639349	0.94171715	0.4772091	-0.50634813	0.51054573	-0.6735773	-1.5497417	-0.40217113	0.27998686	-1.0639372	-7.55E-04	-0.69804764	0.3090639	1.1046505	-0.270442	-0.83125067	0.37926292	1.1767168	-1.265842	0	-0.038550377	0.43307495	-0.67692184	0.2945509	0.5597372	-1.2030039	-0.23871994	-0.04720211	-0.26079655	0.23927402
"A_23_P104224"	0.9322233	0.714098	-0.82843685	1.2910233	0.6330843	0.301816	-0.43310356	-0.24310637	-0.64937973	0.16045475	-0.58718777	0.90173817	0.4011364	-0.26517963	0.8787861	-0.9159832	-0.55906487	-0.6354399	-1.1621556	-1.0343609	-1.2050791	0.37221527	2.8094935	-0.10725021	0.94155693	1.2691622	0.20733929	0.95095444	0.8367853	0.5027256	0.30568457	-1.924428	-0.9628267	0.5520973	0.98875713	0.03273964	-0.30402184	0.8835077	-0.36839962	-1.6846051	-0.08136511	-0.2678094	-2.378603	0	0.22198391	-0.45780373	-0.001728058	0.54905415	-0.26744747
"A_23_P104237"	0.06873226	-0.1645279	0.1986494	0.68800545	-0.19005251	0.047761917	-0.024932861	-0.09134388	0.08284855	0.7788868	0.32801867	0.40926075	-0.069049835	0.09383774	0.11613083	0.034862995	0.040588856	0	0.060268402	0.109763145	-0.26955318	0.002025604	-0.27303648	-0.1576953	-0.019031525	-0.10087013	-0.05660391	0.11380434	-0.27903843	-0.07632351	-0.53592587	0.35459757	-0.29322767	0.030433655	-0.25659752	0.10872173	0.008793831	-0.13101864	0.16084385	0.16617727	-0.18224478	-0.007229805	0.3748684	-0.17487526	-0.22301912	0.03706312	-0.2615509	-0.31860876	-0.3332262
"A_23_P104252"	-0.020666122	0.042355537	-0.19717264	0.07089615	5.146279	4.802851	-0.15239906	0.020455837	-0.001587868	0.16566801	0.12141037	0.028025627	-0.07166672	0.21592617	-0.06501579	0.26635742	0.110993385	-0.068790436	-0.14668036	0.0353837	0.91803217	-0.15823078	-0.13072109	-0.39850712	-7.34E-05	0.09383011	0.03486204	-0.035577297	-0.09356785	-0.34201622	0.17604017	-0.075068	-0.23468304	0.010560989	-0.06459093	-0.15116787	0.068948746	0.05940199	-0.074142456	0	-0.38474464	-0.11715937	-0.07619619	-0.069149494	0.12439442	1.1098299	0.9244809	0.3510332	0.86955833
"A_23_P104275"	-0.37984705	0.30667448	-0.20296001	0.6593189	0.39045	0.11335087	-0.34916353	-0.022703648	-0.20770216	0.8906884	0.1609335	0.17863178	-0.11555338	0.07684946	0.017377377	0.1276722	-0.06562853	-0.14909029	0.16796732	0.2999978	-0.17921877	-0.40247202	-0.050869465	-0.15230083	0.06496048	0.5068841	-0.13085651	0.28359747	0.00155592	-0.66836023	-0.050444126	-0.14097738	0.016356468	-0.25181627	0.14134312	-0.37910986	-0.2944808	-0.048647404	0	0.31037045	-0.1391387	-0.052608967	0.004563808	-0.041862965	0.1560216	0.06539154	0.009561062	0.08534479	-0.031217098
"A_23_P104282"	0.019141197	0.27726364	0.06168604	-0.2135725	-0.20823765	0.17535257	-0.06633186	0.061193466	0.14982796	0.64147854	-0.13561058	-0.10437679	-0.08959103	0.6153507	-0.29528713	0.019025803	-0.2461853	0	0.2094183	0.2759409	-0.5198369	-0.12929344	-0.32704687	0.28079557	0.11287165	0.22204924	-0.39643288	0.002232075	-0.37955523	0.025445938	-0.40110874	0.01257658	0.15546083	0.04049301	-0.12051153	0.12555885	-0.06801844	-0.34351063	-0.14769268	0.4284973	0.16873217	-0.22565365	0.092704296	-0.13319159	-0.4099164	0.14257431	-0.1645279	-0.36394882	-0.11962843
"A_23_P104295"	0.23616219	-0.2565565	0.11642313	0.2846918	-0.27890873	0.098241806	0.011538506	0	0.06971836	-0.36105824	0.20825005	-0.4641018	0.14179134	0.20314217	0.051217556	0.11542797	-0.19597435	0.12288952	0.037490368	-0.055353165	-0.4766531	0.01921177	-0.2550292	0.3369074	-0.6762266	-0.17519093	-0.46766853	0.033952236	-0.3092003	0.19590282	-0.70519686	0.37454224	-0.20848751	0.055701256	-0.21329165	-0.048617363	0.08299923	-0.15635204	-0.11789322	0.26380682	0.34134674	0.003170013	0.38902473	-0.22501564	-0.101656914	-0.45935154	-0.48514175	-0.18734932	-0.26586342
"A_23_P1043"	0.31411743	-0.061644554	0.23494148	-0.4135952	-0.41913748	0.18452501	0.17137527	0.21095514	0.22417164	-0.4715948	0.12733746	-0.7507601	0.056221962	0.054338455	-0.5414343	0.0603323	0.091407776	0.2928629	0.21329641	-0.21678448	-1.4465351	0.25412083	-0.21631193	0.406744	-0.99921036	-0.07428646	-0.34672642	-0.25458717	-0.2544055	0.13189507	-0.3519249	1.2782931	0.3100834	0.25794697	-0.23880911	0.07265377	0.25265026	-0.30494976	0	0.122853756	0.40128183	-0.05460787	1.1588306	-0.7072849	-0.50039625	-0.63369894	-0.79899454	-0.48752785	-0.66322327
"A_23_P104318"	0.69494057	0.19110489	0.09094334	0.70029354	-0.062134743	-0.6627407	-0.35993195	-0.62838125	0.83335876	0.54830456	-0.47705555	0.2259922	0.30003262	-0.34675884	-0.74842644	0.2058506	-0.23662281	0.93024445	1.4677067	0.61182976	-0.4903183	0.04224682	-0.09054184	0.7455616	0.27491093	0	-0.738719	-0.43522167	-0.13743973	0.07468605	-0.94095135	-0.124139786	1.0512943	0.36067867	-1.2752895	0.05892849	-0.16118145	-0.9868746	0.5435791	0.13088322	0.7653837	-1.3666544	0.69009686	0.42747402	-0.74555016	-0.5325384	-0.9961271	-0.06772232	-0.4060278
"A_23_P104323"	0.57656	-0.48728752	0.32370186	-0.2620821	-0.4187193	0	0.25418186	0.09989166	0.28223705	-0.19549179	-0.024174213	-0.1512022	0.3578701	0.23652935	-0.4718995	0.110860825	-0.044405937	0.09079838	0.14528036	-0.08034325	-0.26090908	0.23134232	-0.003379345	0.7851143	-0.76827717	-0.55763435	-0.32696915	-0.01082325	-0.42691517	0.5483494	-0.30238438	0.08971214	-0.032834053	0.46818924	0.22568226	0.15213585	0.3680563	0.049383163	0.35494614	0.16993427	0.6589575	-0.011087418	0.56602097	-0.19995308	0.13869667	-0.41859436	-0.56869316	-0.52668476	-0.45842934
"A_23_P104335"	-0.002612114	0.13058615	0.06800175	0.2797284	0.088870525	0.08964825	-0.019390106	0.017952919	-0.08439016	1.53E-05	-0.027362347	0.18328762	-0.023698807	-0.04256916	0.065209866	0.032687187	0.034936905	0	0.10224724	-0.00894022	0.25364876	-0.11018133	0.045749187	-0.03956127	0.012278557	-0.18047619	0.13983774	-0.046080112	0.057392597	-0.076972485	-0.18764257	-0.009525299	0.04758072	-0.0547266	-0.089986324	0.1031456	-0.09922314	0.17914534	0.031676292	0.13947535	-0.050045013	-0.04618883	0.06260347	-0.010582447	-0.08672714	-0.03589058	0.008142948	-0.13659906	-0.10731602
"A_23_P104346"	0.06035471	-0.47967863	0.05358696	-1.0400143	-0.13060904	0.23707199	0.048838615	0.012279034	0.13972092	-0.63533115	0.02951765	-0.5260401	0.07061386	0.008527756	-0.23515892	0.22180462	0.4320445	0.032090187	0.06183386	-0.002509117	0.0434165	-0.002178192	0.03873253	-0.014061451	-0.21975946	-0.8938284	-0.11314392	-0.05571556	-0.21516562	-0.05048752	-0.24579954	-0.7046871	1.1425614	-0.13889599	-0.052209854	0.15358543	0.16227055	-0.10758209	-0.07236481	0.1180768	0	-0.36927128	0.30575895	-0.1407218	-0.38383198	0.40093374	1.7930627	1.5035429	1.8562479
"A_23_P104351"	-0.3408203	-1.6979761	0	-1.7933931	-0.517704	-0.43369293	0.41142464	0.18773842	0.06414223	-1.5288668	-0.13083029	-1.2120714	0.06837559	-0.12884617	0.00703764	0.151618	0.60185623	0.35761356	-0.0417943	0.25906086	0.5826721	0.40876293	-0.25659132	-0.18341255	-0.83404446	-1.175992	0.037381172	-0.8204069	-1.345057	-0.26572704	-0.29049587	1.7334719	-0.16884518	0.03517914	-0.2639537	0.08242321	0.5353594	-0.824152	0.026166916	0.2787571	-0.31827354	0.034873486	1.1591759	-0.15769958	-0.48643112	0.18883324	0.8997946	0.71426773	0.76026917
"A_23_P104362"	0.25648403	-2.3419008	0.44770145	-2.341156	-1.7729559	-1.8056846	0.081103325	0.2187643	0.30736923	-2.2170086	0.14164448	-2.1982021	0.41239548	0.6679802	0.4098854	0.65971565	0.6399088	0.3859167	0.36169434	0.17271137	-0.30229092	0.41994286	-0.88464975	0.03311634	-1.0890589	-1.6071606	-1.0605268	-0.905962	-1.4159961	0.20383549	-1.439415	1.7098722	0.04079628	0	-1.5412874	0.14892101	0.6264906	-1.6792121	-0.15063953	0.111447334	0.097296715	-1.0219612	1.7806835	-0.24768066	-1.5899572	-1.3522234	-0.82761574	-0.9387436	-0.45747566
"A_23_P104372"	-0.18738413	-1.9603767	0.2145896	-1.2868905	-1.2824454	-1.0496421	0.6276326	0.26679373	0.046325207	-0.8582325	-0.12984753	-1.7245736	0.1157155	0.07784891	-0.24199295	0.65037775	0.7025714	0.3655944	-0.3346858	0.16509962	1.2681508	0.67531157	-0.26964188	0	-0.670135	-1.9465733	0.4792943	-1.0844078	-0.2770481	-0.025892735	-0.79759216	0.3141055	0.75177526	0.17859411	-0.84593487	0.40147257	0.79986525	-1.1413088	-0.027231693	-0.38357878	-0.08800125	-0.53205824	0.61100626	0.19454241	-1.1749206	0.2719369	1.4342952	0.43174696	0.8139367
"A_23_P104387"	-0.8426466	-3.0846682	0.30577946	-2.784896	-0.56557465	-0.82110596	0.39493752	0.38223553	0.06604195	-1.8330746	-0.80219936	-2.1321077	0.31993484	0.3734064	2.0114813	0.041960716	0.22359562	0.08551407	-0.08424091	0.36167717	0.18623638	0.7698364	1.061861	-0.2734375	-0.88548565	-1.6687126	-0.07490158	-1.1542511	-0.6892891	0	-1.0727396	1.2853546	1.3592997	-0.48449993	-1.1123114	0.35651398	1.1377249	-1.1516552	-0.40038776	-0.0895772	-0.2754736	-1.6692209	1.756485	0.59023476	-1.447218	0.27106857	0.7465439	0.042856216	0.6745844
"A_23_P104413"	0.21245003	-0.64418316	-0.5262413	-0.121079445	-0.24871922	-0.5605173	0	-0.543087	0.28184605	0.064816475	-0.85915947	0.1404419	1.0698423	0.75277996	0.9079323	0.11372566	0.0826025	-0.04658699	0.06897831	-0.84370804	-1.031743	0.31457806	-0.2737522	-1.033143	0.35681057	-0.29424095	-0.38111973	-0.05146408	0.4608183	0.26856327	-0.019328117	-0.32830334	0.6353655	-0.14472675	-0.67480755	0.32290554	0.1260128	-1.1069603	0.40183067	-0.32152557	-1.0030231	-1.2617512	0.32910347	0.09099579	-0.5478096	0.69868183	1.3891926	1.8397627	1.561821
"A_23_P10442"	-0.44299793	0.15522385	-0.4421525	0.4489479	0.26538754	0.41941214	-0.22729588	0.0473814	0	0.8764529	-0.71959543	0.5487051	-0.12959957	-0.4208212	-0.3243127	-0.7200575	-0.35719872	-0.50855446	-0.416677	-0.32456112	0.7643881	-0.040625572	0.9016466	-0.2729287	-0.018619537	0.7756424	0.94465446	0.09737778	-0.07158136	-0.037797928	0.3831687	-0.38465405	-0.81136227	0.8754215	1.0638413	-0.12562275	0.111914635	0.2819624	0.25408363	-0.23530722	-0.28553343	0.41224384	-1.5756006	0.18863583	1.3356428	0.9890194	0.46328545	0.3725872	-0.26063538
"A_23_P104438"	0.39549637	1.2488999	0.007382393	1.2469621	0.5291076	0.35361862	0.042163372	-0.23410034	-0.07164478	0.81539774	-0.034964085	0.8769698	-0.07251978	-0.090648174	-0.14375687	0.053493977	0.40284014	-0.06975651	-0.06039381	-0.14539337	-0.15542603	-0.08043909	-0.10883474	0.30343676	0.35490894	0.7105117	0.12552261	0.13288021	0.22261572	0.18090963	0	-0.35660934	-0.39745808	0.105190754	0.24968958	-0.009231091	-0.001269341	0.4267192	-0.19818926	-0.45189095	0.3279438	0.09918642	-0.046066284	-0.36684895	0.34099722	-0.0406518	-0.066315174	-0.007780075	-0.2411952
"A_23_P104445"	-0.047641277	-0.21240473	0.09102011	-0.9758525	0.15134335	-0.104049206	0.08704138	0.0383029	0.029250622	-0.12800026	0.23350811	-0.17889786	-0.057913303	-0.10365629	-0.049874306	0.02138567	0	0.085992336	0.16339731	0.020494938	-0.6692362	0.12596941	-0.13898039	-0.09854412	-0.03062725	-0.4231143	-0.50946045	0.045896053	-0.26423264	-0.05337763	-0.12921	0.10026932	0.5874715	0.011017323	-0.099208355	-0.017403126	0.07310915	-0.16036463	0.08017683	0.048895836	-0.093263626	0.09136772	0.7662802	-0.30885124	1.3532081	-0.2299571	0.24238873	0.03616953	0.43940735
"A_23_P104451"	-0.20022249	-1.4171352	0.33546114	-1.2819009	-0.8234725	-0.67947817	0.7246156	0.001114845	0.21002436	-0.63645697	0	-1.0662436	0.3322854	0.5424409	0.5349841	0.826406	0.98444605	0.19555235	0.001656056	0.6148524	0.9303365	0.26639795	-0.5547099	0.031354427	-0.5843072	-1.0685887	-0.58383894	-0.752368	-0.9084654	-0.020656109	0.0634408	0.38708544	0.48813105	0.23942232	-1.1083632	0.6256013	0.8566947	-1.3883691	0.12546778	-0.1155715	0.09922457	-0.52655554	-0.26309538	1.0427213	-0.83280134	-0.36637735	-0.037157536	-0.3583932	-0.25792837
"A_23_P104464"	0.20459604	-1.0012178	0.23557091	-0.09664154	-0.07369518	-0.40494585	0.16800976	-0.12938213	0.06844807	-0.37544775	0.22532988	-1.5824642	0.15775108	-0.005007744	-0.7457328	-0.0940485	-0.62622166	0.14944267	0.40249348	-0.37157345	-0.7571845	1.1708183	0.10723686	0.31924343	-0.42924976	-0.6705079	-0.70428514	-0.4234023	-0.41657257	0.07690239	-0.6079054	0.34480858	0.24749756	-0.002040863	-0.57243204	0.109742165	0.7257271	-0.8650398	0	0.82619524	0.32001257	-0.40841722	1.6025262	-1.2530427	0.4449873	1.5508318	2.5067768	2.6384325	2.4807558
"A_23_P104471"	-0.003327847	0.45749855	-0.8434715	1.1081924	0.06679726	-0.30046558	0.7673645	0.29100037	1.0634193	1.4070926	-0.79057074	0.26298523	-0.52288246	-0.4689827	-1.237277	-0.544364	0.19338226	-0.4366498	-0.3438859	-0.7442808	-1.4388018	-0.12285042	0.4937091	0.25690794	0.3326807	1.7047186	1.2713413	-0.45209694	-0.6813617	0.4305868	-0.2903452	-0.7113552	-1.86306	2.4430017	1.6502142	-0.67634106	0.32235622	-0.2643633	0.6026106	-0.34028816	0.030311108	1.6481433	0.17736578	-2.2508216	1.1369972	0.25702286	-0.38202	0	-1.4077005
"A_23_P104484"	-0.25510502	0.8450074	-0.1564703	1.1907196	0.47346115	0.22682571	-0.2580862	0	-0.2655983	0.6789236	0.45256853	1.0141363	0.008560181	-0.32077503	-0.055294037	-0.039165497	-0.166646	-0.19324112	-0.11415005	-0.025326729	0.008298397	-0.07548809	0.058238506	-0.24641085	0.24108505	0.9632125	0.3732152	0.09460735	0.15399313	-0.23148537	0.11341667	0.21789503	-0.45989656	-0.15444279	0.08691692	-0.25863647	-0.3647461	0.8635526	0.0791769	0.09673834	-0.1463623	0.06007433	0.07482433	-0.191926	0.59221077	-0.17475414	-0.1901536	-0.033545494	-0.0455842
"A_23_P104493"	-0.026584148	-0.14478254	0.18573904	-0.9435191	-0.35356426	-0.25722694	0.054074764	0.035342693	0.16120291	-0.6681442	0.098315716	-0.31733656	0.21363401	0.5682893	0.81636095	1.3842378	1.464366	0.107264996	-0.03814745	0.32676125	1.0398545	0.0921092	-0.26701975	0.17905903	0.12033033	0.13458014	-0.13297129	0	-0.35126734	0.022859097	-0.4915986	-1.2433109	2.337275	0.032075405	-0.36641407	0.19698	-0.2006402	-0.43857813	-0.071423054	-0.16912699	0.16391325	-0.19158602	-0.09320593	0.34638453	-0.1040349	-0.40987968	-0.41518354	-0.60163546	0.13590527
"A_23_P104509"	0.03823471	1.211474	-0.23923063	1.4070721	0.5968571	-0.15321064	-0.41150093	0	-0.2943573	0.7358751	-0.18402147	0.9609089	0.10057926	-0.29440498	0.14286089	-0.39199924	-0.1486311	-0.19974232	-0.3420434	-0.383708	0.17078876	-0.19334316	1.0159659	-0.36406422	0.66659546	1.1109915	-0.062362194	0.63047314	0.38334703	-0.03854847	0.7531266	-0.57999563	-0.39489126	-0.08018589	0.9308362	-0.2700987	-0.07123566	0.9453716	-0.018054962	0.03853178	-0.2650342	0.10349655	-0.5407982	-0.009792328	1.1485615	1.1252723	0.42715168	0.61296034	0.20262337
"A_23_P104522"	-0.14298248	0.42558813	0.018723965	0.57068634	0.07696533	-0.056417942	0.19181347	0.106361866	-0.048724174	0.74928665	0.3958497	0.3958106	-0.2146244	-0.15902615	-0.17922449	0.08820915	0.071498394	-0.013057709	0.19760323	-0.029316902	0.16333628	0.074204445	-0.0940423	-0.3295288	0.23825836	0.048814774	-0.17075539	0.21656036	-0.05517006	-0.2518587	-0.24457407	0.44625235	0.002907753	-0.007639885	0	-0.12811661	-0.12273121	0.15381193	0.1606493	-0.26700163	-0.5145383	0.03519869	0.4797716	-0.057780266	0.22459888	-0.059832573	-0.35586882	-0.028508186	-0.2185936
"A_23_P104555"	0.56435394	-0.011212349	-0.21555424	0.29060555	0.17931747	-0.23779583	-0.08915138	0.17815876	0.30100727	-0.28362465	0.9458904	-0.120679855	-0.41489792	-0.4715023	-0.023404121	-0.8697796	-0.7527695	0.45934677	0.04471588	-0.6635685	-0.3596859	-0.2069807	1.1886458	0.3629532	0.47463322	1.1814518	0.18121338	0.4628477	0.7845583	0.8426275	0.26373386	-1.3939667	-0.57298374	0.3768673	0.1522789	-0.58972836	-0.5508461	0	-0.5237293	-0.5537758	0.3862362	0.5717344	-1.4485207	-0.47043228	2.20E-04	-0.033685684	0.002977371	0.3300066	-0.30943775
"A_23_P104563"	-1.0003214	0.10771942	-0.60259056	0.055962563	-0.0575819	0.3130474	-0.23704052	0.116910934	-0.38620758	0.14021015	0.4697938	0.07430935	-0.8898535	-0.7083502	0.16839981	0	-0.15116835	-0.3407097	0.31316328	0.086642265	-0.32174683	-0.30345154	-0.078229904	-1.3648767	0.042111397	-0.15550804	0.058317184	0.07460928	-0.19347191	-1.1842489	-0.21932697	0.36927032	-0.001583099	-0.045624733	0.19027662	-0.48321724	-1.0346804	0.06484175	0.09839344	0.40268755	-1.2336245	0.35302258	0.7613015	-0.31315088	-0.083452225	0.022756577	0.07866955	0.009986877	0.5473709
"A_23_P104579"	1.3042364	-0.6632204	0.8833618	-0.5459995	-0.15858364	-0.5206499	0.68370056	0.39803982	0.65939236	-0.70130634	-0.13876677	-0.37052727	0.39100742	0.25007534	-0.5721693	0.04806328	-0.29973125	0.47373867	-0.0938282	-0.23143387	-1.1937265	0.34685707	-0.28045368	0.7310543	-0.43972397	-0.3186798	-0.6441622	-0.074370384	0	1.1494055	-0.17073631	0.39964676	-0.5281601	0.70585537	0.09498501	0.16307259	0.27403927	-0.37709904	0.589304	0.16675663	0.72369957	0.3120718	0.6415291	-0.47192	0.14840317	-0.59689236	-0.25543976	0.060977936	-0.01429081
"A_23_P10458"	0.2590232	1.4472771	-0.15951538	1.3314042	0.44638062	0.36166716	-0.059263706	-0.08990717	-0.05374098	0.665061	0.12473631	0.8728347	-0.21338987	-0.13548899	-0.10481453	-0.2092061	-0.20480442	-0.09342623	-0.07115841	-0.15789557	-0.004268169	-0.1362853	0.23677969	0.29728794	0.46501255	0.8036237	0.19832945	0.28526545	0.3664999	-0.071937084	0.11534786	-0.14301729	-0.41279602	0.016844273	0.4719491	-0.15341806	-0.26078033	0.93678427	-0.04249525	0	0.2585101	0.22304964	-0.09263897	-0.24183464	0.520206	0.11271572	-0.17320967	0.082238674	-0.042215824
"A_23_P104583"	0.93796444	-0.15733719	0.49515247	-0.094454765	-0.5884018	-0.1621418	0.22408867	0.16916132	0.6606045	-0.7838907	0.2474742	-0.4738245	0.17674923	-0.11277294	-0.5699415	-0.1371584	-0.38848686	0.54630375	0.2905674	-0.5910244	-1.0302887	0.2637787	0	0.2920618	-0.54581165	-0.37356186	-0.7998228	-0.34609318	-0.35411644	1.0775299	-0.27084064	0.7938776	-0.15015888	0.57790184	-0.17331696	0.15077877	0.16207981	0.12988567	-0.034121513	0.45641184	0.2513857	0.21631813	0.75572205	-0.09657478	-0.44454575	-0.9415369	0.23874474	0.8583889	0.7600813
"A_23_P104594"	0.16572666	1.2261882	-0.20438814	1.3022537	0.46572447	-0.049768448	-0.33986568	-0.20863771	-0.2677679	0.5685954	-0.05219698	0.8591738	-0.08129501	-0.09517002	0.018998146	-0.18669987	-0.14393234	-0.18550587	0.001701832	-0.1906538	-0.18793678	-0.21251488	0.48612309	0.3530407	0.600317	1.099577	0.05095625	0.58528566	0.5347147	-0.13142586	0.23424911	-0.003489018	-0.33427238	-0.053681374	0.4763446	-0.37306786	-0.26861095	0.8185358	0	0.07151222	0.08450031	0.015224934	-0.3470106	-0.23452663	0.5193186	0.43315268	-0.35952282	0.050004005	-0.13545513
"A_23_P104607"	0.42935848	-1.421958	0.52040195	-1.321454	-1.318984	-1.0360537	0.32309055	0.6516051	0.7541237	-1.2218237	0.02161026	-1.7724352	0.44845963	0.6756573	0.23198318	0.9387169	0.88935375	0.5183401	-0.683486	0.33309078	-0.40309334	0.40855503	0.018509865	-0.11394262	-0.9698076	-1.2828245	-1.1112714	-0.99447966	-0.5447798	0.34753418	-0.9295926	0.7151537	1.2133913	0.32732487	-1.2423983	0.53392506	0.39643764	-0.92302465	-0.0920105	0.080292225	-0.062488556	-0.36728334	1.2947655	0.35746002	-0.9055023	-1.0546865	0	-0.35178185	-0.07379341
"A_23_P104617"	-0.90599346	0.5383291	-0.6923971	0.18547153	-0.036955833	0	-0.20979977	0.3609085	-1.0201187	0.07001114	-0.47925758	0.5174217	-0.30814838	-0.16829681	0.077028275	-0.17580605	-0.10174847	-0.5981169	-0.12122154	-0.3574314	-0.1899004	-0.28401852	0.90906	-1.190094	0.50814533	0.48361015	-0.38756943	0.19010067	0.19708633	-0.41348076	0.18422699	-1.3648825	0.42351913	0.099261284	0.56638813	-0.5489063	-0.4713335	0.19469643	0.4479208	0.1326685	-1.1877775	-0.13779974	-1.0502853	0.29021072	0.35137177	1.130785	0.18745518	0.6939163	0.052747726
"A_23_P104624"	-0.48188782	-0.76801395	0	-0.4611416	-0.43842983	0.31267452	0.14550877	0.2938528	0.22310257	0.67695427	-0.068128586	-0.8067789	0.10149002	-0.18313408	-0.38396215	0.72444344	0.49644184	0.052161217	-0.08041048	0.36350727	0.8873911	0.1635189	-0.08781242	-0.3031125	-0.3962221	-1.316505	0.44763565	-0.60489464	-0.19530487	-0.33941746	-0.22279024	0.76557827	0.31787682	-0.11201	-0.8842859	0.44485855	0.37064075	-0.81680346	0.034888268	-0.12698793	-0.38388443	-0.11560154	0.25117016	0.44077396	-0.699378	0.49792957	0.95225525	0.08515358	0.25279522
"A_23_P10463"	-1.1832104	-1.5918074	0.2830696	-0.7107191	-0.53256226	-0.72834206	1.6829767	0.12445164	-0.044011116	-0.29750156	0.14240217	-1.0008411	1.0619946	-0.44740963	-0.3167696	0.9342737	0.8270292	0.26306438	0.047711372	0.83181095	0.6059761	0.22566605	-0.38599014	1.0231657	-0.6716261	-1.854682	0.106936455	0.25318813	0.57919025	-0.53500557	0.33613682	-1.0915127	1.0595465	-0.59432507	-0.7197733	0.85151196	1.706378	-0.989027	1.1271982	-0.89898586	1.0214806	-1.4650669	-0.1762991	0.34943867	-2.8602362	-0.17101097	0	-0.748991	0.056129456
"A_23_P104641"	0.07673645	-1.164423	0.61945915	-1.106802	-0.8780241	-0.5064039	0.25647163	-0.0930624	0.13182163	-1.6988707	0.08613968	-1.6986046	0.45306206	-0.05647087	-0.7655387	0.70860195	0.8147087	0.18138218	-0.16719007	-0.035182953	0.035235405	0.5263109	-0.66417074	0.42220592	-1.18052	-0.9068184	-0.4553299	-0.4107461	-0.6360159	0.005736351	-0.31665325	0.40426445	0.33183718	0.25411892	-0.74737644	0.59257317	0.30700016	-0.9306598	-0.031897545	0.050031662	0.42336655	-0.4457264	1.6424713	-0.7233963	0	-0.6330414	0.27047443	0.5342865	0.5228596
"A_23_P104651"	-0.14765453	-1.9333282	0.3474903	-1.453352	-0.5880928	-0.7613983	0.71364594	0.17899275	0.083498955	-1.4752212	0.3741374	-2.2201576	-0.16656208	-0.06371784	-0.2936654	0.8210106	0.63841724	0.14566708	0.29646063	-0.050364494	-0.87897444	0.27745247	-0.3051138	-0.055300713	-0.58527565	-1.2676644	0.25199223	0.06381416	-0.002603054	-0.059844017	-0.71153116	0	0.732666	0.07633686	0.28319263	0.100616455	0.3539114	-1.1285219	0.10383415	-0.091760635	0.04449463	-0.62415075	1.9744091	-0.928215	-0.6727133	0.64697456	0.91597843	0.69029903	0.7955799
"A_23_P104676"	0.028697014	-1.61794	0.4589157	-0.6358938	-0.23145199	-0.3742571	0	-0.08016443	0.20289135	-0.6245537	0.32468367	-1.6853619	0.012283325	-0.14399815	0.28105927	0.6999855	0.73768806	0.26444912	0.22734308	-0.024359703	-0.06916618	0.057578087	-0.63328695	0.081002235	-0.8692894	-0.86171436	-0.05232048	-0.5366931	-0.22805119	-0.001543999	-0.66160345	0.30788708	0.5004387	0.17337513	-0.5787263	0.03096199	0.10213089	-1.2072101	0.43055248	0.35467243	0.09598541	-0.36510515	0.81083107	-0.030269623	-0.55655956	-0.05639839	0.32317066	0.14635754	0.6014366
"A_23_P104689"	0.44255638	-0.48482037	0.7284155	-0.03142357	0.13260746	-0.32645512	-0.058246613	0.19455099	0.20022964	-0.3439598	-0.27923155	-0.45170975	0.33143044	-0.06717014	-0.4619398	-0.41047287	-0.68249226	0.28899002	-0.38715124	-0.59955883	-0.9663124	0.14931393	0.8398428	0.3479786	0.038889885	0.29747677	-0.36959553	0.17599487	-0.24752903	0.27863312	-0.07746315	-0.5227499	-0.8421345	0.14840412	0.21464062	-0.036442757	0.08293247	0	0.31513786	-0.3425703	0.37549973	-0.21329975	-0.88016033	-0.5151663	2.3840113	1.5761347	1.2833796	1.8050556	1.0824337
"A_23_P104692"	0.7979946	-0.5753374	-0.1839962	0	0.11164951	-0.560235	0.68045425	0.5409379	0.47244453	-0.50449944	0.32180643	-0.3033142	-0.53022766	-0.25683594	-0.6157751	-0.51080704	-1.1011677	0.7109785	-0.023208618	-0.5937824	-0.6006012	0.16956043	1.333921	0.02283001	0.2643957	0.95623016	-0.02205658	0.46974754	0.7329016	0.7796707	0.40065002	-2.049326	-1.3437014	0.7216263	-0.15054035	-0.35062313	-0.10601807	-0.35553265	0.09895325	-0.03877926	0.04410267	0.32191277	-2.0399427	-0.6352129	0.91931057	0.49034214	0.06894779	0.8333883	-0.04660225
"A_23_P104705"	0.28141022	0.505558	0.04562235	0.9097662	0.27566528	0.04466009	-0.061353683	-0.21533728	-0.045511246	0.41126156	0.0726943	0.42677784	0.25733757	0.902091	-0.38379574	0.055659294	-0.35606718	-0.20689201	-0.014552116	-0.070373535	-0.70701456	-0.19091797	-0.002464771	0.28292656	-0.071863174	0.53523064	-0.09133434	0.29805756	-0.06669283	0.25373745	-0.26425123	0.41763783	-1.0052791	0	0.36395597	-0.08485222	-0.090289116	0.4653349	-0.108688354	0.11268425	0.42071152	-0.030612946	0.40516138	-0.5968747	0.5853386	-0.06280804	-0.22795677	0.03478527	-0.7047901
"A_23_P104734"	0.32999134	-0.41319942	-0.1999836	-0.52865505	-0.43281078	-0.15563202	-0.14416695	0.061828136	0.26474094	-1.1166611	-1.4015198	-1.3118219	0.11541748	0.46895885	0.76078796	0.1102581	0.43946457	0.17768574	-0.22728539	1.0299492	-0.24800014	0.32056522	0.30285072	0.100829124	-0.10280514	0.031663895	0.5652704	-0.57400036	-0.7701473	0.65351295	-0.19688988	-0.450675	1.4698906	0.02095604	0	0.41825104	0.043869972	0.31138897	-0.52280045	-0.1849041	0.057011604	-0.14331341	-0.071455	0.60972404	-0.33011532	-0.17360115	-0.7296734	-0.010595322	0.094283104
"A_23_P104741"	-0.28061533	1.1994157	-0.62412643	1.3472247	0.649282	0.512753	-0.5937247	-0.1783967	-0.10334778	1.0820432	-0.7946887	0.83015966	-0.16283178	-0.6444764	-0.42489767	-0.78112936	-0.26029444	-0.6975527	-0.572978	-0.9589019	-0.24961042	-0.39750433	1.4993396	0.11153555	0.6387677	1.1026778	0.822422	0.6984587	0.22073746	-0.05265379	0.7512498	-1.0744243	-0.951879	0.8660474	1.4394917	-0.48160982	-0.14018202	0.5294175	0.178514	-0.45963	0	0.31089592	-1.7430677	0.14217758	0.83007383	0.9073615	0.13252878	0.30878878	-0.2735839
"A_23_P104762"	-0.05023575	-0.694108	0.32680893	-1.5241432	-0.68529654	-0.31201458	0.26271915	0.26140928	0.319129	-0.40120697	0.28008604	-0.33763695	0.21081734	0.5187807	0.423728	0.16516304	0.14475155	0.3041582	0.2733469	0.05611229	-0.64449406	0.2843275	-0.15209293	-0.024984837	-0.28258657	-1.1108904	-0.4869337	-0.37460375	-0.27245617	0.39098263	-0.6376691	0.26007557	0.840456	0.097088814	-0.43273973	0.2349987	0.2701378	-0.7386141	0.04595852	0.49647713	0	-0.08885002	0.76842976	0.16876507	-0.7862673	-0.5220599	-1.184166	-0.9422741	-0.8779912
"A_23_P104798"	0.21399689	-1.2082753	0.60676813	-1.7637596	-0.48839092	-0.5061259	0.51771927	0.35384035	0.42191982	-0.9207382	0.36663723	-0.9423857	0.14137745	0.0934	-0.75251245	-0.038503647	-0.34479523	0.40268898	0.5140729	0.17723179	-1.219296	0.50094223	-0.10438204	0.57614565	-1.3052096	-0.765749	-0.74302244	-0.21876097	-0.65323544	0.4296198	-0.89128876	1.5870376	-0.5780077	0.64326763	-0.62352467	0.15402031	0.5883398	-0.6953826	0.36006546	0.46476555	0.567924	-0.006778717	2.347403	-1.0906243	-0.14000511	-0.6756325	0	0.23569775	0.09213257
"A_23_P104804"	0.2000494	-0.5568924	0.421237	-0.68169403	-0.71173286	-0.49810886	0.17052078	0.41539526	0.52828693	-0.9566603	0.0908761	-0.74462986	0.25882435	0.17056179	0.37009716	0.17813206	0.7380066	0.54007816	-0.086992264	1.0958185	0.3975153	0.002187729	-0.24606514	-0.5452671	-0.27582645	-0.48319054	-0.83964443	-0.94395924	-0.25673008	1.5866766	-0.32399178	1.6590042	0.82018566	0	-0.7365236	0.17338848	0.11741352	-0.52586937	-0.49033165	-0.12654877	-0.5333376	0.4452381	0.5720968	1.3675947	-1.6742058	-1.2445459	0.121748924	-0.5113878	-0.3045025
"A_23_P104819"	0.28604078	0.93640566	-0.11807537	0.9535594	0.55898523	0.42951536	-0.32234812	-0.46914196	-0.3042016	0.46724367	-0.27029228	0.8796668	-0.16692209	-0.12552404	-0.34102535	-0.5252547	-0.55844975	-0.1771779	-0.08666372	-0.5809951	-0.2380352	-0.38557577	0.05035305	0.54673386	0.42271852	1.0296516	0.20100498	0.36303043	0.3018384	0.2583604	0.2168665	-0.8939853	-0.32605696	0.17013979	0.58299875	-0.4140935	-0.34262896	0.5515685	-0.00319624	-0.33248663	0.5086646	0.066185	-0.7552228	-0.35464907	0.82291937	0	0.9558687	1.0076942	-0.26905537
"A_23_P104845"	-0.1261282	0.63038254	-0.08258152	0.99058867	0.27019978	0.11587286	-0.22957659	0.060921192	-0.10191584	0.31593943	0.037163734	0.25839376	-0.082519054	-0.2639165	-0.06535196	-0.12670565	0.065526485	-0.09075022	-0.13971472	-0.13883114	0.15230131	-0.11616659	0.12581444	-0.10386324	0.3504448	0.24704361	-0.13788557	0.14745855	0.15839577	-0.09108591	0.22956324	0	0.16363478	-0.09207773	0.24993753	-0.1841731	-0.09071493	0.23484516	-0.039102077	-0.18382025	-0.1001215	0.017202377	0.018286705	-0.06910324	0.35679054	0.08499718	-0.058964252	0.04031372	-0.007452011
"A_23_P104853"	-0.1557126	-0.005255699	-0.022815228	0.13946056	0.002425671	0.47518253	-0.06275749	-0.060245514	-0.009550095	0.054010868	-0.014360428	0.050935745	-0.040551186	-0.05452442	-0.004251957	0.39280987	0.001079559	-0.12798119	-0.25890636	-0.07087612	0.09625816	0.100868225	-0.01686573	0.013586998	0.03976679	0.15125418	0.53843117	0.03279257	-0.025928497	0.06354904	0.036504745	0.028550148	0.014943123	-0.065649986	-0.071658134	0.15021896	0.14183617	0.059924603	0	-0.8002658	-0.007609844	-0.0538373	-0.07180691	-0.017975807	0.9576707	-0.019014835	0.16461515	0.099188805	-0.025513649
"A_23_P104865"	-0.07275581	0.87031984	-0.32258892	2.2198343	1.6099329	1.8648067	-0.37336636	-0.2942314	-0.13079166	0.79867935	-0.4420271	1.4241085	0.17969704	-0.03859234	0.41583967	-0.5052099	-0.53882027	-0.29452562	-0.11114597	-0.60499334	0.05471468	-0.45790958	-0.056152344	-0.24034452	0.18916321	2.1837997	1.1096535	0.59151506	0.8691349	-0.15818691	0.2991867	-2.0945172	0.8472128	0.39849377	1.5322113	-0.3245697	-0.43648577	0.6857095	0	-0.47004986	-0.14741898	0.5097866	-1.5577979	0.34209967	0.30050802	-0.16635704	0.8548274	0.60627365	-0.42872667
"A_23_P104876"	0.20573425	0.0583086	-0.40308	0.2943859	0.04560089	0.07985401	-0.30778027	-0.11610079	0.12473965	-0.00744915	-0.34784126	0.2677822	-0.52976704	-0.15692711	-0.23033857	-0.77238274	-0.58272314	-0.08123398	-0.061956406	-0.34640026	-0.45460987	-0.3481369	1.0090985	0.36927032	0	0.12492561	0.42186928	0.014770985	0.3629818	0.37069798	0.050646782	-0.9144726	-0.35500622	0.122421265	0.38130283	-0.4389677	-0.40995502	0.21714973	0.22670174	0.012035847	0.42043495	0.467216	-0.9393101	-0.3840313	0.43510437	0.014878273	-0.21300983	-0.11833668	-0.32818985
"A_23_P10488"	0.17884731	0.355608	0.17243671	0.32982063	0.08939934	0.0376997	-0.0668211	-0.16736174	0.21774101	0.45268536	0.31645155	0.105890274	0.18907642	-0.33472443	-0.45027828	-0.064424515	-0.1331191	0.049346924	0.19203472	-0.04456234	-0.36455727	0	-0.088127136	0.43459463	-0.22723007	0.25024414	-0.14080763	-0.008450031	-0.008900642	0.35635185	-0.34402132	1.1437478	-0.8400817	-0.015656471	-0.22559404	0.026342392	-0.048081398	0.019612312	0.03858328	0.18314123	0.29298878	0.26145267	1.0658331	-0.80740833	-0.00480175	-0.17060566	-0.0591774	-0.47901535	-0.9059124
"A_23_P104881"	0.9853077	-0.10233021	-0.14475441	0.29597378	-0.013908386	-0.21824074	0.2222395	-0.27003717	0.36559963	-0.30788898	0.5784049	0.16303635	-1.0866337	0.020287514	-0.50233173	-0.6673231	-1.0601273	0.62821484	0.15294933	-0.64046574	-0.5253773	-0.12660694	0.9861989	0.5770807	0.46205902	0.84926987	0.18873215	0.11281681	0.47144794	1.0599279	0	-1.4218941	-0.90945816	0.44731426	0.059358597	-0.40899467	-0.61617184	0.016166687	0.18936348	-0.10366726	0.58016205	-0.07899237	-1.1963911	-0.74652386	0.628808	-0.3025856	-0.28300285	0.094301224	-0.22309875
"A_23_P104892"	-0.93586254	-3.209322	0.7255306	-3.2240705	-2.6503534	-1.9411526	-0.23217487	-0.03321123	0.04814911	-2.4343815	-1.0242109	-2.8814468	1.2327538	0.92755985	1.4201384	1.2917147	1.5938797	0.30719852	-0.030477524	2.0287094	1.5840197	0.14647102	-1.2698746	0.53767776	0.021648407	-3.1116695	-2.125022	-2.173201	-1.2637882	-0.4586668	0.7436228	1.5542574	2.1684341	-0.56916046	-3.035088	1.9905367	1.7850447	-2.174923	0	0.03984928	0.5118866	-1.2545257	2.053401	0.87102795	-2.7469969	-1.1644592	0.35513783	-0.28434944	0.7221899
"A_23_P104942"	0.24949646	-2.3974352	0.4683218	-2.1033278	-1.4157476	-1.0316515	0.9375267	0.43232155	0.7156477	-2.0143318	-0.3030777	-1.8838148	0.7420311	0.75904083	0.75311375	0.6819267	0.8087969	0.8556156	-0.19435978	0.45235157	0.56508064	0.7983389	-0.70889187	0	-0.59496975	-1.9481239	-0.10673714	-0.79007244	-0.4084425	0.376441	0.52260303	1.6134596	0.81595325	0.19033813	-1.5837984	0.85597706	1.2596197	-2.1439638	0.27439117	-0.12552595	-0.071772575	-0.7556515	2.0595942	0.06873608	-1.4220772	-0.4367628	-0.2760105	-0.57534313	-0.18314362
"A_23_P10497"	-0.1488061	-0.34697676	-0.08313179	-0.54879236	0.35775232	-0.20210123	0.06420088	-0.07445812	-0.011636257	-0.44395256	0.10879946	-0.65418005	0.14809275	0.21972895	0.4045372	0.3047757	0.5620351	0.016999722	-0.14596987	0.1401	0.89980507	0.25451708	-0.1914053	0	-0.25337744	-0.47347498	-0.13676882	-0.14586926	0.07218981	-0.1981225	0.20793438	-0.075452805	0.16917038	0.004322529	-0.338336	0.5236783	0.9944024	-0.35882998	-0.12563372	-0.14027071	0.002741814	-0.1919775	-0.70853853	0.8261218	-0.39164877	0.11136961	0.68415594	0.28577852	0.8071437
"A_23_P104972"	-0.118658066	0.1324625	-0.05138731	0.39658976	-0.057371616	0.17934227	-0.03277397	0.3250847	-0.059401512	0.28209877	-0.41984177	0.053373814	-0.31549263	-0.0979414	0.056199074	0.05447769	0.3564248	0.025121212	-0.06139946	-0.087610245	0.062805176	0	0.08798885	-0.21069765	-0.05089426	0.107439995	0.20773745	-0.07385397	0.081936836	-0.14221191	0.34210205	-0.095685005	0.12816668	-0.001075745	0.096942425	-0.08499813	0.04838991	-0.11635351	0.046057224	-0.06650925	-0.213233	0.21615744	-0.34692097	0.24197102	0.1648674	-0.05926609	-0.1707282	0.008404255	-0.07767248
"A_23_P104996"	0.04951954	0.35016918	0.09944105	0.52896786	0	-0.09448242	-0.58195686	-0.82654953	-0.36953545	-0.4150133	-4.228435	0.26921082	0.039841652	-0.4266529	-0.09658003	-0.6913147	-0.6029515	-0.9979563	-0.6690059	-0.7758341	-0.18821526	-0.19800949	2.0667348	0.43346024	0.392231	0.9085827	0.07555008	0.03959322	0.15117598	0.1874342	0.19552755	-2.2297926	-0.6971226	0.45959377	0.28835917	-0.2448988	-0.09209347	0.367589	0.11419678	-0.9140525	0.31261635	-0.15914392	-2.5524983	0.04800272	0.35491562	-0.086987495	0.20843506	0.17305374	-0.13952923
"A_23_P10500"	-1.7458377	0.4535327	-0.7918143	0.951344	0.26877832	0.09703541	-0.692863	0	-0.89695215	0.9517355	0.17270231	0.78592396	-1.5396771	-1.4738116	0.00133419	-0.11202192	-0.009270668	-0.4734397	-0.052869797	0.037091732	-0.025805473	-0.79373884	-0.13310575	-1.6277752	0.06494951	0.27159262	0.005042553	0.16180754	9.69E-04	-1.8177886	-0.1180706	0.1247797	0.11150265	-0.30092955	0.037670135	-1.3107657	-1.522121	0.14124775	-0.04976988	-0.12823439	-1.9921927	-0.043778896	0.102286816	-0.011408329	0.0705328	0.032078743	0.08097839	0.001464844	0.1316185
"A_23_P105002"	0.04229164	0.27365017	-0.293746	0.5719452	0.59198856	0.60436344	-0.1394434	-0.23283243	-0.15223217	-0.15686703	-0.37119436	0.5414524	-0.23544121	-0.1137619	-0.23636961	0.15597725	-0.06903362	0.05148506	-0.26920128	-0.40662003	0.15496063	-0.260602	0.06787825	0.30591488	0.27959728	0.68689346	0.61579704	0.030784607	0.23135328	0.100473404	0	-0.813437	-0.45107222	-0.1672945	0.6902695	0.019907951	-0.40140915	0.15264654	-0.2853756	-0.6010761	0.32107162	-0.20810556	-2.1101384	0.6714883	0.14979935	0.07309246	-0.05768776	-0.016224861	-0.2762251
"A_23_P105012"	1.4568825	-0.32325268	0.84707355	0.054638863	-0.006410599	-0.26178837	0.30876732	-0.12601519	0.8378496	-0.3500061	0.62680626	-0.4833126	-1.380435	-0.64472866	-0.7296119	-0.67005634	-0.6629801	1.609333	0.8887234	-1.3998852	-0.6096325	1.536871	2.891317	1.0084505	0.49195957	0.84338856	0.44434547	0.5166693	0.8907852	0.67693615	-0.014316559	-1.8731861	-1.712574	0.19944382	-0.26987457	-0.24539566	-0.76097393	0.6895628	-0.57221127	0.7382841	1.0641079	0.7908554	-2.9070015	-0.49579048	-0.53432083	1.4092627	-0.9538994	0.14256477	0
"A_23_P105028"	-0.92272615	-0.7660551	-0.14870119	-0.744699	-0.31475878	0.037317753	0.07947302	0.36355639	-0.25555372	0.14327621	0.30211782	-0.33764744	-0.5961423	-0.32263994	0.6484227	0.58664465	0.78319454	-0.23186922	0.62114	0.5416932	1.1676974	-0.059832096	0.08699989	-1.2737484	0.23637629	-0.6534543	0.31033802	-0.081890106	-0.23380661	-0.53810835	0.5499253	-0.29599524	1.5394702	-0.09609175	-0.12551403	-0.31956148	-0.5330081	-0.4668541	0.39343214	0.79910517	-1.3697329	0	0.56968594	0.41389084	0.016730785	0.01678133	0.052699566	-0.120883465	0.4161973
"A_23_P105044"	0.18548346	-2.0981412	0.36717272	-1.5227323	-1.7019057	-1.0643611	0.27397585	0.04241705	0.43473005	-0.6712451	-0.28777313	-1.4925466	0.2538638	0.1290164	-0.66616106	0.53699255	0.53427744	0.321198	-0.35566568	0.15085173	-0.5319238	0.25318098	-0.676486	-0.12828112	-1.8227	-1.7657552	-1.2917132	-1.4954948	-1.0426321	0.001627445	-1.3361287	0.4419284	0.36794996	0.13757277	-1.1913428	0.44737387	0.38754988	-1.6276417	0.08019972	0	-0.115725994	-0.51330805	0.72469187	0.08510065	-1.1094794	-0.9245	0.02797079	0.008979321	0.4751954
"A_23_P10506"	-0.359375	0.45982838	-0.17142534	0.8804884	0.42420387	0.20443344	-0.30751133	-0.21563864	-0.12488651	0.84484625	0.11584759	0.69359064	-0.101950645	-0.3562765	0	-0.22393417	0.089127064	-0.32299137	-0.17096281	-0.017370224	0.12800789	-0.30605888	0.12823486	-0.15075827	0.2408042	0.46071863	0.2392044	0.20003891	-0.11544657	-0.22173214	0.041655064	-0.7478671	0.6734576	-0.35647774	0.3658843	-0.1491499	-0.11577797	0.40748358	-0.2065506	-0.5822158	-0.11164284	0.04880905	-0.087198734	-0.15658522	0.20065069	0.05792904	0.22779894	0.2431879	0.56206036
"A_23_P105066"	0.023665428	-2.848525	0.17788792	-3.246478	-2.3908029	-1.5174551	0.16165066	-0.15502787	0	-2.715716	-0.12751961	-2.5759978	0.5568533	0.1023016	-0.14417553	0.652256	0.97615147	0.2735653	0.48064852	0.0347414	0.07514858	0.06592369	-0.81978273	0.4225006	-0.9310484	-2.5313292	-1.698638	-1.2911487	-1.3943615	0.15992832	-1.3565168	-0.3942299	1.3543749	-0.07603359	-1.5742278	0.3442726	0.27230358	-1.9685192	-0.17382336	0.92734337	0.13388634	-0.92765856	0.5903702	0.11856842	-1.9065995	-1.7165904	0.25646687	0.08201122	0.24453068
"A_23_P105088"	0.6007366	-1.3284616	0.5596838	-1.5292377	-1.9137468	-1.3254356	0.37566376	0.06988335	0.5139847	-2.1459894	0.08174753	-1.1754131	0.61655235	0.77094555	0.5307808	0.36169243	0.28613663	0.5357866	-0.26230192	-0.021828651	-0.8927574	0.59277534	-0.23828077	0.3732214	-1.2030897	-1.2065983	-1.1864405	-1.2440767	-0.8025131	0.65474606	-1.370204	0.71515846	0.7655735	0.43795204	-1.2069807	0.51218796	0.58156204	-1.9384489	-0.018661499	0.4821205	-0.11426449	-1.1340208	1.2792797	0.19252777	-1.3054543	-1.5713272	-2.86E-04	0	0.4351406
"A_23_P105118"	0.019019604	1.1428447	0.14191198	1.5545998	0.6483612	0.54593945	-0.2697668	-0.2409854	-0.07118511	0.716805	-0.20689392	0.89675426	0.14409351	-0.25467587	-0.32333708	-0.39005995	-0.22313356	-0.21099567	-0.23553038	-0.56184864	0.017448425	-0.23828411	0.008813381	0.31841612	0.61072636	1.3034468	0.5562048	0.9939389	0.38437843	0.22481441	0.283875	-0.4598384	-0.6555147	-0.05793953	0.5106969	-0.1549139	-0.3325324	0.77143383	0	-0.12245321	0.4367938	-0.12473583	-0.65282154	-0.23730183	1.613121	0.20419693	-0.1585021	-0.15723944	-0.35560894
"A_23_P105138"	-0.21661949	-1.4556432	1.431385	-1.9448967	-1.5337381	-0.5738001	0.23665142	0.20410061	0.10943985	-1.714087	0.17487049	-1.9327097	0.28656197	-0.060359	-0.15790558	0.35450077	0.63105106	0.20339203	0.17388964	0.71939564	1.452796	0.3132	-0.2589612	0.36576176	-1.3653088	-1.8897591	-0.8033042	-0.9821639	-0.78421974	-0.05693817	-0.33454895	1.0593596	0.90757847	-0.007054329	-0.88058376	0.30259323	0.60307026	-1.2962737	0	-0.12990713	0.23324203	-0.3572278	1.4636102	-0.26548815	-0.77834034	1.0354595	2.8860273	2.037449	3.0622034
"A_23_P105144"	-0.20953989	0.24493504	-0.18746328	0.7682376	0.26900482	0.40251207	-0.28232622	-0.16923857	-0.26418066	0.34477425	0.072179794	0.27351332	-0.17485952	0.24809599	0.6486106	-0.026511192	0.13395262	-0.29203272	0.006993294	-0.11185789	0.09369564	-0.28638315	-0.12302971	-0.058930397	0.3078022	0	0.054638386	-0.010092735	0.07022333	-0.27056074	0.003070355	-0.2339015	-0.15620375	-0.24806356	0.18636179	-0.041677	-0.31993532	0.3398528	-0.2568059	0.003591061	-0.044384003	-0.18605232	-0.47833967	0.13913584	-0.12758589	0.057658195	0.15101385	0.028277397	0.07132292
"A_23_P10518"	0.3435011	-0.46554947	0.2658224	-1.4737244	-0.54859734	-0.12971306	0.35293388	0.42279243	0.5960579	-0.9872484	0.3293972	-0.5499544	0.007062912	0.34913826	0	-0.1303997	0.03844309	0.38457012	0.26750994	-0.9821291	-1.5299568	0.30347538	0.021074295	-0.22080708	-0.72837734	-0.79992294	-0.76221704	-0.49539566	-1.1951632	0.835104	-0.7963767	2.2588253	-0.14439678	0.21544075	-1.052999	0.2942562	0.2042656	-0.7914734	-0.09618282	0.19805431	-0.18614483	0.21785164	2.1664433	-0.55971	-1.0034914	-0.5389719	0.6414089	0.009173393	0.56508255
"A_23_P105184"	0.34860897	-0.10003662	-0.27653456	0.41022968	0.06063938	-0.15849209	-0.21210384	-0.14552021	-0.122283936	-0.28612995	-0.39474964	-0.22676659	0.19774342	-0.039712906	-0.36162996	0.13514328	0.25361538	-0.06941795	-0.24088001	-0.24960613	0.16501808	0.1479187	0.3555727	0.46415806	-0.02103424	0.3052206	-0.019571304	0	0.36773443	-0.022194862	0.34454536	-1.1151114	0.21625996	0.07659435	0.26663923	0.31572914	-0.043896675	-0.1339302	-0.12482262	-0.14823675	0.45679045	0.13714123	-0.73838186	-0.017582417	0.6836939	0.40427685	1.0389748	1.4702778	1.2202034
"A_23_P105197"	0.8571987	-0.37485027	2.127967	-0.3547907	-0.5683584	-0.97545815	-0.14271641	0.04156208	0.27168465	-0.8455267	0.051868916	-0.6420622	4.2316456	5.7976437	5.211506	4.1719875	3.4243307	0.20349789	-0.4492302	3.962202	0.22611713	-0.22437859	0	0.30988693	0.08423233	-0.088168144	-0.7312622	-0.505352	-0.37652206	0.8611307	0.77677536	-4.1941547	3.6930103	0.17665482	-0.20529461	1.903162	0.3952856	-0.430336	-0.20880318	-0.34665108	0.23156738	-0.56623125	-3.3253784	3.472353	-0.49338245	-0.62306213	-0.53258896	-0.37469387	0.8615608
"A_23_P105212"	0.27255535	0.3132534	0.23203897	0.3833809	-0.22829533	-0.13091373	0.2510519	-0.21292257	-0.15631008	0.15950918	-0.20674658	0.16000414	0.6004677	0.8657265	-0.36925507	-0.11763573	-0.3236208	0.34647942	0.19825268	0.33893967	-0.22320509	0.38666725	-0.28047657	0.40595913	-0.06720495	-0.052977085	-0.003461361	-0.1940546	-0.17917871	0.23524666	-0.20185757	-0.19268274	-0.32148314	0.13287735	-0.02428484	0.30321312	-0.13993835	0.10663366	0	0.6273346	0.40962267	-0.082276344	-0.22677422	-0.4681797	0.15669155	0.34956884	0.35786104	-0.25607157	0.07388115
"A_23_P105227"	-0.103039265	-0.2248168	-0.04916048	-0.75222826	-0.16895342	0.045294285	0.15878439	0.2308588	0.37126303	-0.122871876	0.22519207	-0.1802764	0.045450687	0.3975482	0.03183317	-0.42723703	0.43433428	0.121872425	0.31869888	0.17660093	-0.3609438	0.113826275	0.093934536	-0.060478687	-0.08703375	-0.4666772	-0.43456745	0.05940008	-0.070818424	-0.106318	-0.22700024	0.34235144	0.45737267	0.15618563	-0.16795015	0.04622698	0.09321737	-0.019594193	0.16848707	0.4978695	-0.062399864	0.2280488	0.8222494	-0.24019623	-0.23052788	-0.061539173	-0.29342127	-0.15771532	0
"A_23_P10525"	-0.001615524	0.65169764	0.012577057	1.2423601	0.5452752	-0.043412685	-0.19102478	-0.24132729	-0.121068	0.7425513	0.11491442	0.8329506	-0.18248749	-0.25858116	-0.23404026	-0.15014076	-0.64167786	0.144207	0.1518836	-0.27244997	0.07928753	-0.2172718	0.04786682	0.3013339	0.38413572	0.79950714	0.19569159	0.2864356	0.13054276	-0.021082878	0	-0.2396164	-0.21142912	-0.15769005	0.07420063	-0.2778473	-0.2952404	0.63970184	-0.110637665	0.043976307	0.33429527	0.09340954	-0.38482475	0.07151604	0.21129084	-0.0734148	-0.059310436	-0.06905174	-0.2679472
"A_23_P105251"	-0.17580986	-0.07260418	-0.066007614	-0.05675459	0.68946123	0.30988216	0.44351292	0.077703476	-0.077778816	0	0.04337406	0.07924843	-0.10167408	0.24783897	0.13617659	0.1759634	-0.035158157	-0.1095705	0.19618368	0.18575335	0.7686014	-0.006249428	-0.02790451	-0.27095795	-0.10045004	-0.058317184	0.036345005	-0.06677914	-0.036564827	-0.2765007	1.5195551	0.002156258	-0.11933565	-0.1614132	0.017059803	0.45200634	-0.1343317	-0.08048105	0.08192539	0.4196601	-0.2714305	-0.032979965	-0.13838291	0.24870777	0.26399755	0.005228996	0.118217945	0.017023087	-9.99E-04
"A_23_P105264"	0.5107641	-0.5123453	0.6397419	0.08049965	0.05866909	-0.3082695	0.7906103	-0.0267272	0.57702065	5.44E-04	0.84967566	-0.026089668	-0.06411743	-0.39663506	-0.5954714	-0.722662	-1.002881	1.0377359	0.35652447	-0.019729614	-0.5832529	0.10694504	0.6975975	1.2597332	0.23729324	0.4298153	0.053682327	-8.70E-04	0	0.65999603	-0.21287918	-1.0460234	-1.1928358	0.28185177	0.08845711	-0.45977783	0.06980896	-0.34597778	0.43779945	0.34816456	1.2559214	-0.050990105	-1.2196665	-0.80876064	0.43185043	-0.71771145	-0.445158	-0.11180878	-0.280941
"A_23_P105276"	-0.31251764	-0.23773146	-0.011878014	0.5940175	-0.22908592	0.15029621	-0.12098646	0	-0.13878107	0.9529433	0.26325035	0.45017004	0.043869495	0.15663862	0.85279703	0.10719061	0.24485493	-0.2477212	0.14512157	0.6409421	0.72307205	-0.19072199	-0.22197342	-0.02265358	0.15171957	-0.080470085	0.21761847	-0.06288433	0.28108215	-0.35767984	0.2905903	0.40065336	-0.10895014	-0.28660345	-0.2281828	0.01956892	-0.19401026	-0.035918713	0.067908764	0.30071402	-0.011594296	0.0115242	-0.5239401	0.76115036	-0.07245207	0.004563808	-0.008366108	-0.27509928	-0.15254688
"A_23_P105307"	0.9239578	-0.10930157	-0.052783966	0.2553692	0.31341553	0	0.20226955	0.72435665	0.5842476	-0.10202026	0.79312897	0.07366943	-0.7817869	-0.5138893	-0.33655357	-0.5969486	-0.95247364	0.89584637	0.17948532	-0.33819294	-0.3659668	0.033758163	0.7649317	0.5409603	0.93859005	0.6534319	0.2149086	0.31184864	1.0603552	0.93883324	0.4022112	-0.27140617	-0.8098383	0.6499834	-0.1928215	-0.41392994	-0.21140575	-0.07558441	0.10155201	-0.016924858	0.5042753	0.34943867	-0.728137	-0.6890993	-0.55828476	-0.18547153	-0.3954916	-0.107759476	-0.72506905
"A_23_P105313"	-0.10740471	-0.6617594	0	-0.55065155	-0.6521578	-0.2795601	0.044571877	0.091457844	-0.28095627	0.35375404	-0.2686243	-0.36227512	0.06214714	0.13109493	0.87836933	0.4664259	0.6116562	-0.109662056	-0.43553448	0.22415447	0.8468294	0.08093262	-0.3132286	0.049664497	-0.3439188	-1.2293339	0.07741165	-0.76359034	0.3596382	-0.015950203	0.5896301	0.19060516	0.64133453	-0.04942417	-0.8731885	0.37146187	0.44898033	-0.2206068	0.041492462	-0.31878757	0.019124031	-0.26049614	0.047067642	0.32887268	0.096419334	-0.4761982	-0.074168205	-0.27751923	-0.21488476
"A_23_P105368"	-0.031024933	0.043789387	-0.02107668	-0.66609144	0.14486885	0.13835955	-0.059244633	0.09251261	0.023052692	0.112001896	0.19549322	-0.16879559	0.075212	-0.027340412	0.13099718	0.0197711	0.20390034	0.06108141	-0.32798338	0.3657174	-0.28297806	0.03597021	-0.17314911	0.004789829	-0.07264185	-0.2226386	-0.2680292	0.003702164	0.03964758	-0.099517345	0.06489372	0.36440086	-0.32376528	-0.1115098	-0.12244892	-0.13426352	0.113880634	-0.30237103	-0.09158659	-0.28514385	0	-0.044707775	-0.026147366	0.28578424	-0.15711355	-0.25980902	0.55373955	0.19136953	0.002520084
"A_23_P105382"	-0.4597907	0.049246788	-0.012765884	-0.3118291	-0.2750516	0.00110054	-0.034183025	0.13283634	-0.13555288	1.0245957	0.32443047	0.33185053	0.010130405	0.18365431	0.18994999	0.32031584	0.10827446	-0.13225508	0.5103483	0.5276332	0.5120411	-0.13914156	-0.14391994	-0.4991765	0.14998674	-0.04515505	0.028337002	-0.016714096	0.05065012	-0.5527806	-0.16673946	0.27281713	0.3404255	-0.106190205	-0.15571213	-0.043056965	-0.21629095	0.046818256	0.23442507	0.4901619	-0.521688	-0.03536892	-0.050915718	0.5151844	0	0.11389589	-0.059954643	-0.23727179	-0.1122036
"A_23_P105392"	-0.5283804	-2.4594173	0.5330715	-1.9154425	-1.0721607	-1.3334999	0.6517143	-0.061541557	0.5710716	-1.1743956	-0.7203102	-1.9733305	3.1655111	0.29734325	0.54558086	0.44187546	0.47443295	0.5906992	-0.40975666	1.3503761	1.045908	0.67112637	-0.8544998	0.18619442	-0.2864437	-2.441677	-0.2174263	-0.53183556	0.41896725	0	-0.1097908	2.1871748	0.7424345	-0.3787241	-2.0137582	1.023468	1.1292562	-1.8090458	0.25686264	-0.14888287	0.21414661	-1.149353	1.7713051	0.8501549	-2.0432196	-0.19824982	0.021226883	-0.5179148	0.24306965
"A_23_P105409"	0.27657032	0.38214302	-0.33445358	0.68310356	0.20129108	0.13593149	-0.19740295	-0.23717737	-0.026122093	0.38056755	-0.20790195	0.41462612	-0.08088493	-0.030369759	-0.3316307	-0.3610916	-0.43857718	0.05573082	-0.09624767	-0.595829	-0.76868343	-0.17557335	0.3051753	0.12679577	0.09287548	0.72434425	-0.072740555	0.07719517	0.027393341	0.053394318	0.007638931	-0.2600007	-0.710289	0.57633305	0.5615568	-0.11334133	-0.28603172	0	0.14105701	-0.17434406	0.09584141	0.030156612	-0.45839977	-0.20205975	0.6802063	0.23291588	-0.23586655	-0.022753716	0.05191517
"A_23_P10542"	0.05411911	0.41151142	-0.04946804	0.6939192	0.18898582	-0.016798973	-0.2375412	-0.09930992	-0.1823616	0.29279423	-0.1502347	0.38810253	0.040711403	0	0.09283686	-0.15368843	-0.14439392	0.004653931	-0.27319145	0.034755707	-0.20479822	-0.1546936	-0.06000948	0.042236328	0.13919687	0.7696643	0.049833775	0.021759033	-0.012959003	-0.09385395	-0.17460632	-1.4524179	1.2366376	0.08446503	0.13526726	-0.078326225	-0.09597969	0.11697674	-0.21757126	-0.1802578	0.13445902	0.017030716	-1.1707807	0.7338834	-0.10944462	-0.011379719	-0.3518238	0.005420685	0.39796066
"A_23_P105423"	-0.4882636	0.27163363	-0.13818693	0.1403594	0	0.06508398	-0.13388109	0.18433714	-0.25674105	0.18449163	0.061507702	0.27430964	-0.2249732	-0.247684	-0.03416109	-0.05730295	0.041166306	-0.28264093	-0.08029556	-0.26974487	-0.10149336	-0.15819025	0.019192696	-0.41915607	0.14295912	0.0556736	0.36872816	0.057023525	0.107755184	-0.44692945	0.07782459	0.074575424	-0.1564188	-0.20012522	-0.058939457	-0.29738855	-0.2881875	0.048338413	-0.11613035	-0.26919794	-0.41370535	0.20516777	0.05790758	-0.031693935	0.11922932	0.07298994	1.0228434	0.46598196	0.4124365
"A_23_P105436"	0.19670534	-0.062606335	0.26003265	-1.3481946	-0.58344793	-0.21448469	0.27809763	0.31021833	0.31014967	-0.023302555	0.3816204	-0.4449787	0.099488735	0.1745534	0.31951284	-0.09695959	0.106143	0.30297327	0.4466815	-0.2988572	-0.93726206	0.22171259	0.19868946	0.026313305	0.22755527	-1.1804247	-0.057599068	0.02441454	-0.24285364	0.33256674	-0.2552681	1.2395401	-0.17057657	0.1114192	-0.07446909	0.044537067	0.2595048	-0.461483	-0.0313344	0.7357812	-0.008816719	0	1.1841035	-0.1529975	-0.5039749	-0.51097345	-0.91818523	-0.77509356	-0.61425924
"A_23_P105442"	0.55002403	0.021256447	-0.22418404	0.10642624	0.13549423	0.1029129	-0.21072483	-0.131526	0.14217281	-0.5063696	-0.6068449	-0.078481674	-0.16302109	-0.44447327	-0.4409485	-0.5166254	-0.63204193	0.29493618	-0.3835392	-0.7888098	-0.24948978	-0.33234024	1.5002966	0.10116005	0.061419487	0.99628353	0.7130799	0.1318779	0.46605873	-0.03624344	0.1059351	-1.8760109	-0.496727	0.580163	0.14311504	-0.003080368	-0.7033119	-0.22154045	0.22819614	-0.704371	0.11218071	-7.02E-04	-2.1235008	0	1.4720354	0.52091026	0.94116974	1.510025	0.6233654
[truncated: 22,675,691 more chars]
