# Supplementary material for: Identification and validation of novel biomarkers associated with immune infiltration for the diagnosis of osteosarcoma based on machine learning
Source: Front Genet. 2023 Sep 4;14:1136783. doi: 10.3389/fgene.2023.1136783 (PMC10507254; doi:10.3389/fgene.2023.1136783)
Supplement: Supplementary file 8 [file DataSheet2.ZIP › Source Data/GSE36001/GSE36001_series_matrix.xls]

!Series_title	"Integrative analysis reveals relationships of genetic and epigenetic alterations in osteosarcoma [gene expression]"
!Series_geo_accession	"GSE36001"
!Series_status	"Public on Dec 06 2012"
!Series_submission_date	"Feb 22 2012"
!Series_last_update_date	"Feb 15 2013"
!Series_pubmed_id	"23144859"
!Series_summary	"Osteosarcomas are the most common primary malignant tumours of bone, and almost all conventional osteosarcomas are high-grade tumours showing complex genomic aberrations. We have integrated genome-wide genetic and epigenetic profiles from the EuroBoNeT panel of 19 human osteosarcoma cell lines based on microarray technologies. The cell lines showed complex patterns of DNA copy number changes, where copy number gains were significantly associated with gene-rich regions of the genome and losses with gene-poor areas. Integration of the datasets showed that the mRNA levels were regulated by either alterations in DNA copy number or DNA methylation. Using a recurrence threshold of 6/19 (> 30 %) cell lines, 348 genes were identified as having alterations of two data types (gain or hypo-methylation/over-expression, loss or hyper-methylation/under-expression). These genes are involved in embryonic skeletal system development and morphogenesis, as well as remodelling of extracellular matrix. Several genes were hyper-methylated and under-expressed compared to normal osteoblasts, and expression could be reactivated by demethylation using 5-Aza-2’-deoxycytidine treatment for all four genes tested. Globally, there was as expected a significant positive association between gain and over-expression, loss and under-expression as well as hyper-methylation and under-expression, but gain was also associated with hyper-methylation and under-expression, suggesting that hyper-methylation may oppose the effects of increased copy number for some genes. Integrative analysis of genome-wide genetic and epigenetic alterations identified mechanistic dependencies and relationships between DNA copy number and DNA methylation in terms of regulating mRNA expression levels in osteosarcomas, contributing to better understanding of osteosarcoma biology."
!Series_overall_design	"Comparison of gene expression patterns in 19 osteosarcoma cell lines and 6 normal samples (osteoblasts and bones)"
!Series_type	"Expression profiling by array"
!Series_contributor	"Stine,H,Kresse"
!Series_contributor	"Halfdan,,Rydbeck"
!Series_contributor	"Magne,,Skårn"
!Series_contributor	"Heidi,M,Namløs"
!Series_contributor	"Ana,H,Barragan-Polania"
!Series_contributor	"Anne-Marie,,Cleton-Jansen"
!Series_contributor	"Knut,,Liestøl"
!Series_contributor	"Eivind,,Hovig"
!Series_contributor	"Ola,,Myklebost"
!Series_contributor	"Leonardo,A,Meza-Zepeda"
!Series_sample_id	"GSM879156 GSM879157 GSM879158 GSM879159 GSM879160 GSM879161 GSM879162 GSM879163 GSM879164 GSM879165 GSM879166 GSM879167 GSM879168 GSM879169 GSM879170 GSM879171 GSM879172 GSM879173 GSM879174 GSM879175 GSM879176 GSM879177 GSM879178 GSM879179 GSM879180 "
!Series_contact_name	"Leonardo,A.,Meza-Zepeda"
!Series_contact_email	"leonardm@rr-research.no"
!Series_contact_department	"Dept. of Tumor Biology"
!Series_contact_institute	"The Norwegian Radium Hospital"
!Series_contact_address	"Ullernchausseen 70"
!Series_contact_city	"Oslo"
!Series_contact_zip/postal_code	"N-0310"
!Series_contact_country	"Norway"
!Series_supplementary_file	"ftp://ftp.ncbi.nlm.nih.gov/geo/series/GSE36nnn/GSE36001/suppl/GSE36001_RAW.tar"
!Series_supplementary_file	"ftp://ftp.ncbi.nlm.nih.gov/geo/series/GSE36nnn/GSE36001/suppl/GSE36001_non_normalized.txt.gz"
!Series_platform_id	"GPL6102"
!Series_platform_taxid	"9606"
!Series_sample_taxid	"9606"
!Series_relation	"SubSeries of: GSE36004"
!Series_relation	"BioProject: https://www.ncbi.nlm.nih.gov/bioproject/PRJNA155741"

!Sample_title	"Osteosarcoma cell line 143B"	"Osteosarcoma cell line HAL"	"Osteosarcoma cell line HOS"	"Osteosarcoma cell line IOR/OS9"	"Osteosarcoma cell line IOR/OS10"	"Osteosarcoma cell line IOR/OS14"	"Osteosarcoma cell line IOR/OS15"	"Osteosarcoma cell line IOR/OS18"	"Osteosarcoma cell line IOR/MOS"	"Osteosarcoma cell line IOR/SARG"	"Osteosarcoma cell line KPD"	"Osteosarcoma cell line MG-63"	"Osteosarcoma cell line MHM"	"Osteosarcoma cell line MNNG/HOS"	"Osteosarcoma cell line OHS"	"Osteosarcoma cell line OSA"	"Osteosarcoma cell line Saos-2"	"Osteosarcoma cell line U-2 OS"	"Osteosarcoma cell line ZK-58"	"Osteoblast 1"	"Osteoblast 2"	"Bone 1"	"Bone 2"	"Bone 3"	"Bone 4"
!Sample_geo_accession	"GSM879156"	"GSM879157"	"GSM879158"	"GSM879159"	"GSM879160"	"GSM879161"	"GSM879162"	"GSM879163"	"GSM879164"	"GSM879165"	"GSM879166"	"GSM879167"	"GSM879168"	"GSM879169"	"GSM879170"	"GSM879171"	"GSM879172"	"GSM879173"	"GSM879174"	"GSM879175"	"GSM879176"	"GSM879177"	"GSM879178"	"GSM879179"	"GSM879180"
!Sample_status	"Public on Dec 06 2012"	"Public on Dec 06 2012"	"Public on Dec 06 2012"	"Public on Dec 06 2012"	"Public on Dec 06 2012"	"Public on Dec 06 2012"	"Public on Dec 06 2012"	"Public on Dec 06 2012"	"Public on Dec 06 2012"	"Public on Dec 06 2012"	"Public on Dec 06 2012"	"Public on Dec 06 2012"	"Public on Dec 06 2012"	"Public on Dec 06 2012"	"Public on Dec 06 2012"	"Public on Dec 06 2012"	"Public on Dec 06 2012"	"Public on Dec 06 2012"	"Public on Dec 06 2012"	"Public on Dec 06 2012"	"Public on Dec 06 2012"	"Public on Dec 06 2012"	"Public on Dec 06 2012"	"Public on Dec 06 2012"	"Public on Dec 06 2012"
!Sample_submission_date	"Feb 22 2012"	"Feb 22 2012"	"Feb 22 2012"	"Feb 22 2012"	"Feb 22 2012"	"Feb 22 2012"	"Feb 22 2012"	"Feb 22 2012"	"Feb 22 2012"	"Feb 22 2012"	"Feb 22 2012"	"Feb 22 2012"	"Feb 22 2012"	"Feb 22 2012"	"Feb 22 2012"	"Feb 22 2012"	"Feb 22 2012"	"Feb 22 2012"	"Feb 22 2012"	"Feb 22 2012"	"Feb 22 2012"	"Feb 22 2012"	"Feb 22 2012"	"Feb 22 2012"	"Feb 22 2012"
!Sample_last_update_date	"Dec 06 2012"	"Dec 06 2012"	"Dec 06 2012"	"Dec 06 2012"	"Dec 06 2012"	"Dec 06 2012"	"Dec 06 2012"	"Dec 06 2012"	"Dec 06 2012"	"Dec 06 2012"	"Dec 06 2012"	"Dec 06 2012"	"Dec 06 2012"	"Dec 06 2012"	"Dec 06 2012"	"Dec 06 2012"	"Dec 06 2012"	"Dec 06 2012"	"Dec 06 2012"	"Dec 06 2012"	"Dec 06 2012"	"Dec 06 2012"	"Dec 06 2012"	"Dec 06 2012"	"Dec 06 2012"
!Sample_type	"RNA"	"RNA"	"RNA"	"RNA"	"RNA"	"RNA"	"RNA"	"RNA"	"RNA"	"RNA"	"RNA"	"RNA"	"RNA"	"RNA"	"RNA"	"RNA"	"RNA"	"RNA"	"RNA"	"RNA"	"RNA"	"RNA"	"RNA"	"RNA"	"RNA"
!Sample_channel_count	"1"	"1"	"1"	"1"	"1"	"1"	"1"	"1"	"1"	"1"	"1"	"1"	"1"	"1"	"1"	"1"	"1"	"1"	"1"	"1"	"1"	"1"	"1"	"1"	"1"
!Sample_source_name_ch1	"Osteosarcoma cell line"	"Osteosarcoma cell line"	"Osteosarcoma cell line"	"Osteosarcoma cell line"	"Osteosarcoma cell line"	"Osteosarcoma cell line"	"Osteosarcoma cell line"	"Osteosarcoma cell line"	"Osteosarcoma cell line"	"Osteosarcoma cell line"	"Osteosarcoma cell line"	"Osteosarcoma cell line"	"Osteosarcoma cell line"	"Osteosarcoma cell line"	"Osteosarcoma cell line"	"Osteosarcoma cell line"	"Osteosarcoma cell line"	"Osteosarcoma cell line"	"Osteosarcoma cell line"	"Normal osteoblast"	"Normal osteoblast"	"Normal bone"	"Normal bone"	"Normal bone"	"Normal bone"
!Sample_organism_ch1	"Homo sapiens"	"Homo sapiens"	"Homo sapiens"	"Homo sapiens"	"Homo sapiens"	"Homo sapiens"	"Homo sapiens"	"Homo sapiens"	"Homo sapiens"	"Homo sapiens"	"Homo sapiens"	"Homo sapiens"	"Homo sapiens"	"Homo sapiens"	"Homo sapiens"	"Homo sapiens"	"Homo sapiens"	"Homo sapiens"	"Homo sapiens"	"Homo sapiens"	"Homo sapiens"	"Homo sapiens"	"Homo sapiens"	"Homo sapiens"	"Homo sapiens"
!Sample_characteristics_ch1	"cell line: 143B"	"cell line: HAL"	"cell line: HOS"	"cell line: IOR/OS9"	"cell line: IOR/OS10"	"cell line: IOR/OS14"	"cell line: IOR/OS15"	"cell line: IOR/OS18"	"cell line: IOR/MOS"	"cell line: IOR/SARG"	"cell line: KPD"	"cell line: MG-63"	"cell line: MHM"	"cell line: MNNG/HOS"	"cell line: OHS"	"cell line: OSA"	"cell line: Saos-2"	"cell line: U-2 OS"	"cell line: ZK-58"	"cell type: Normal osteoblast"	"cell type: Normal osteoblast"	"cell type: Normal bone"	"cell type: Normal bone"	"cell type: Normal bone"	"cell type: Normal bone"
!Sample_characteristics_ch1	"cell type: Osteosarcoma"	"cell type: Osteosarcoma"	"cell type: Osteosarcoma"	"cell type: Osteosarcoma"	"cell type: Osteosarcoma"	"cell type: Osteosarcoma"	"cell type: Osteosarcoma"	"cell type: Osteosarcoma"	"cell type: Osteosarcoma"	"cell type: Osteosarcoma"	"cell type: Osteosarcoma"	"cell type: Osteosarcoma"	"cell type: Osteosarcoma"	"cell type: Osteosarcoma"	"cell type: Osteosarcoma"	"cell type: Osteosarcoma"	"cell type: Osteosarcoma"	"cell type: Osteosarcoma"	"cell type: Osteosarcoma"	"gender: male"	"gender: male"	"gender: male"	"gender: female"	"age (yrs): Not available"	"age (yrs): Not available"
!Sample_characteristics_ch1	"sample origin: Not available"	"sample origin: Bone marrow"	"sample origin: Not available"	"sample origin: Metastasis"	"sample origin: Primary tumour"	"sample origin: Primary tumour"	"sample origin: Primary tumour"	"sample origin: Metastasis"	"sample origin: Primary tumour"	"sample origin: Primary tumour"	"sample origin: Primary tumour"	"sample origin: Not available"	"sample origin: Metastasis"	"sample origin: Not available"	"sample origin: Primary tumour"	"sample origin: Not available"	"sample origin: Not available"	"sample origin: Not available"	"sample origin: Not available"	"age (yrs): 52"	"age (yrs): 20"	"age (yrs): 26"	"age (yrs): 72"	""	""
!Sample_characteristics_ch1	"gender: female"	"gender: male"	"gender: female"	"gender: male"	"gender: female"	"gender: male"	"gender: female"	"gender: male"	"gender: female"	"gender: male"	"gender: male"	"gender: male"	"gender: female"	"gender: female"	"gender: male"	"gender: male"	"gender: female"	"gender: female"	"gender: male"	""	""	""	""	""	""
!Sample_characteristics_ch1	"age (yrs): 13"	"age (yrs): 15"	"age (yrs): 13"	"age (yrs): 15"	"age (yrs): 10"	"age (yrs): 13"	"age (yrs): 12"	"age (yrs): 33"	"age (yrs): 13"	"age (yrs): 25"	"age (yrs): 7"	"age (yrs): 14"	"age (yrs): 41"	"age (yrs): 13"	"age (yrs): 14"	"age (yrs): 19"	"age (yrs): 11"	"age (yrs): 15"	"age (yrs): 21"	""	""	""	""	""	""
!Sample_characteristics_ch1	"atcc number: CRL-8303"	""	"atcc number: CRL-1543"	""	""	""	""	""	""	""	""	"atcc number: CRL-1427"	""	"atcc number: CRL-1547"	""	"atcc number: CRL-2098"	"atcc number: HTB-85"	"atcc number: HTB-96"	""	""	""	""	""	""	""
!Sample_biomaterial_provider_ch1	"ATCC"	"The Norwegian Radium Hospital"	"ATCC"	"Istituto Ortopedico Rizzoli"	"Istituto Ortopedico Rizzoli"	"Istituto Ortopedico Rizzoli"	"Istituto Ortopedico Rizzoli"	"Istituto Ortopedico Rizzoli"	"Istituto Ortopedico Rizzoli"	"Istituto Ortopedico Rizzoli"	"The Norwegian Radium Hospital"	"ATCC"	"The Norwegian Radium Hospital"	"ATCC"	"The Norwegian Radium Hospital"	"ATCC"	"ATCC"	"ATCC"	"Heinrich-Heine-Universität Düsseldorf"	"The Norwegian Radium Hospital"	"The Norwegian Radium Hospital"	"Capital Biosciences"	"Capital Biosciences"	"ScienCell Research Laboratories"	"ScienCell Research Laboratories"
!Sample_growth_protocol_ch1	"The osteosarcoma cells were grown in RPMI1640 (Lonza, Basel, Switzerland) or DMEM (Lonza) supplemented with 10 % foetal calf serum (PAA Laboratories GmbH, Pasching, Austria), GlutaMAX (Invitrogen, California, USA) and penicillin/streptomycin (Lonza), at 37°C with 5 % CO2. All cells were split when reaching 80 % confluency. The osteoblast cells were maintained in medium provided by the manufacturer, split when reaching 80 % confluency, and harvested when enough cells for DNA and RNA isolation were obtained."	"The osteosarcoma cells were grown in RPMI1640 (Lonza, Basel, Switzerland) or DMEM (Lonza) supplemented with 10 % foetal calf serum (PAA Laboratories GmbH, Pasching, Austria), GlutaMAX (Invitrogen, California, USA) and penicillin/streptomycin (Lonza), at 37°C with 5 % CO2. All cells were split when reaching 80 % confluency. The osteoblast cells were maintained in medium provided by the manufacturer, split when reaching 80 % confluency, and harvested when enough cells for DNA and RNA isolation were obtained."	"The osteosarcoma cells were grown in RPMI1640 (Lonza, Basel, Switzerland) or DMEM (Lonza) supplemented with 10 % foetal calf serum (PAA Laboratories GmbH, Pasching, Austria), GlutaMAX (Invitrogen, California, USA) and penicillin/streptomycin (Lonza), at 37°C with 5 % CO2. All cells were split when reaching 80 % confluency. The osteoblast cells were maintained in medium provided by the manufacturer, split when reaching 80 % confluency, and harvested when enough cells for DNA and RNA isolation were obtained."	"The osteosarcoma cells were grown in RPMI1640 (Lonza, Basel, Switzerland) or DMEM (Lonza) supplemented with 10 % foetal calf serum (PAA Laboratories GmbH, Pasching, Austria), GlutaMAX (Invitrogen, California, USA) and penicillin/streptomycin (Lonza), at 37°C with 5 % CO2. All cells were split when reaching 80 % confluency. The osteoblast cells were maintained in medium provided by the manufacturer, split when reaching 80 % confluency, and harvested when enough cells for DNA and RNA isolation were obtained."	"The osteosarcoma cells were grown in RPMI1640 (Lonza, Basel, Switzerland) or DMEM (Lonza) supplemented with 10 % foetal calf serum (PAA Laboratories GmbH, Pasching, Austria), GlutaMAX (Invitrogen, California, USA) and penicillin/streptomycin (Lonza), at 37°C with 5 % CO2. All cells were split when reaching 80 % confluency. The osteoblast cells were maintained in medium provided by the manufacturer, split when reaching 80 % confluency, and harvested when enough cells for DNA and RNA isolation were obtained."	"The osteosarcoma cells were grown in RPMI1640 (Lonza, Basel, Switzerland) or DMEM (Lonza) supplemented with 10 % foetal calf serum (PAA Laboratories GmbH, Pasching, Austria), GlutaMAX (Invitrogen, California, USA) and penicillin/streptomycin (Lonza), at 37°C with 5 % CO2. All cells were split when reaching 80 % confluency. The osteoblast cells were maintained in medium provided by the manufacturer, split when reaching 80 % confluency, and harvested when enough cells for DNA and RNA isolation were obtained."	"The osteosarcoma cells were grown in RPMI1640 (Lonza, Basel, Switzerland) or DMEM (Lonza) supplemented with 10 % foetal calf serum (PAA Laboratories GmbH, Pasching, Austria), GlutaMAX (Invitrogen, California, USA) and penicillin/streptomycin (Lonza), at 37°C with 5 % CO2. All cells were split when reaching 80 % confluency. The osteoblast cells were maintained in medium provided by the manufacturer, split when reaching 80 % confluency, and harvested when enough cells for DNA and RNA isolation were obtained."	"The osteosarcoma cells were grown in RPMI1640 (Lonza, Basel, Switzerland) or DMEM (Lonza) supplemented with 10 % foetal calf serum (PAA Laboratories GmbH, Pasching, Austria), GlutaMAX (Invitrogen, California, USA) and penicillin/streptomycin (Lonza), at 37°C with 5 % CO2. All cells were split when reaching 80 % confluency. The osteoblast cells were maintained in medium provided by the manufacturer, split when reaching 80 % confluency, and harvested when enough cells for DNA and RNA isolation were obtained."	"The osteosarcoma cells were grown in RPMI1640 (Lonza, Basel, Switzerland) or DMEM (Lonza) supplemented with 10 % foetal calf serum (PAA Laboratories GmbH, Pasching, Austria), GlutaMAX (Invitrogen, California, USA) and penicillin/streptomycin (Lonza), at 37°C with 5 % CO2. All cells were split when reaching 80 % confluency. The osteoblast cells were maintained in medium provided by the manufacturer, split when reaching 80 % confluency, and harvested when enough cells for DNA and RNA isolation were obtained."	"The osteosarcoma cells were grown in RPMI1640 (Lonza, Basel, Switzerland) or DMEM (Lonza) supplemented with 10 % foetal calf serum (PAA Laboratories GmbH, Pasching, Austria), GlutaMAX (Invitrogen, California, USA) and penicillin/streptomycin (Lonza), at 37°C with 5 % CO2. All cells were split when reaching 80 % confluency. The osteoblast cells were maintained in medium provided by the manufacturer, split when reaching 80 % confluency, and harvested when enough cells for DNA and RNA isolation were obtained."	"The osteosarcoma cells were grown in RPMI1640 (Lonza, Basel, Switzerland) or DMEM (Lonza) supplemented with 10 % foetal calf serum (PAA Laboratories GmbH, Pasching, Austria), GlutaMAX (Invitrogen, California, USA) and penicillin/streptomycin (Lonza), at 37°C with 5 % CO2. All cells were split when reaching 80 % confluency. The osteoblast cells were maintained in medium provided by the manufacturer, split when reaching 80 % confluency, and harvested when enough cells for DNA and RNA isolation were obtained."	"The osteosarcoma cells were grown in RPMI1640 (Lonza, Basel, Switzerland) or DMEM (Lonza) supplemented with 10 % foetal calf serum (PAA Laboratories GmbH, Pasching, Austria), GlutaMAX (Invitrogen, California, USA) and penicillin/streptomycin (Lonza), at 37°C with 5 % CO2. All cells were split when reaching 80 % confluency. The osteoblast cells were maintained in medium provided by the manufacturer, split when reaching 80 % confluency, and harvested when enough cells for DNA and RNA isolation were obtained."	"The osteosarcoma cells were grown in RPMI1640 (Lonza, Basel, Switzerland) or DMEM (Lonza) supplemented with 10 % foetal calf serum (PAA Laboratories GmbH, Pasching, Austria), GlutaMAX (Invitrogen, California, USA) and penicillin/streptomycin (Lonza), at 37°C with 5 % CO2. All cells were split when reaching 80 % confluency. The osteoblast cells were maintained in medium provided by the manufacturer, split when reaching 80 % confluency, and harvested when enough cells for DNA and RNA isolation were obtained."	"The osteosarcoma cells were grown in RPMI1640 (Lonza, Basel, Switzerland) or DMEM (Lonza) supplemented with 10 % foetal calf serum (PAA Laboratories GmbH, Pasching, Austria), GlutaMAX (Invitrogen, California, USA) and penicillin/streptomycin (Lonza), at 37°C with 5 % CO2. All cells were split when reaching 80 % confluency. The osteoblast cells were maintained in medium provided by the manufacturer, split when reaching 80 % confluency, and harvested when enough cells for DNA and RNA isolation were obtained."	"The osteosarcoma cells were grown in RPMI1640 (Lonza, Basel, Switzerland) or DMEM (Lonza) supplemented with 10 % foetal calf serum (PAA Laboratories GmbH, Pasching, Austria), GlutaMAX (Invitrogen, California, USA) and penicillin/streptomycin (Lonza), at 37°C with 5 % CO2. All cells were split when reaching 80 % confluency. The osteoblast cells were maintained in medium provided by the manufacturer, split when reaching 80 % confluency, and harvested when enough cells for DNA and RNA isolation were obtained."	"The osteosarcoma cells were grown in RPMI1640 (Lonza, Basel, Switzerland) or DMEM (Lonza) supplemented with 10 % foetal calf serum (PAA Laboratories GmbH, Pasching, Austria), GlutaMAX (Invitrogen, California, USA) and penicillin/streptomycin (Lonza), at 37°C with 5 % CO2. All cells were split when reaching 80 % confluency. The osteoblast cells were maintained in medium provided by the manufacturer, split when reaching 80 % confluency, and harvested when enough cells for DNA and RNA isolation were obtained."	"The osteosarcoma cells were grown in RPMI1640 (Lonza, Basel, Switzerland) or DMEM (Lonza) supplemented with 10 % foetal calf serum (PAA Laboratories GmbH, Pasching, Austria), GlutaMAX (Invitrogen, California, USA) and penicillin/streptomycin (Lonza), at 37°C with 5 % CO2. All cells were split when reaching 80 % confluency. The osteoblast cells were maintained in medium provided by the manufacturer, split when reaching 80 % confluency, and harvested when enough cells for DNA and RNA isolation were obtained."	"The osteosarcoma cells were grown in RPMI1640 (Lonza, Basel, Switzerland) or DMEM (Lonza) supplemented with 10 % foetal calf serum (PAA Laboratories GmbH, Pasching, Austria), GlutaMAX (Invitrogen, California, USA) and penicillin/streptomycin (Lonza), at 37°C with 5 % CO2. All cells were split when reaching 80 % confluency. The osteoblast cells were maintained in medium provided by the manufacturer, split when reaching 80 % confluency, and harvested when enough cells for DNA and RNA isolation were obtained."	"The osteosarcoma cells were grown in RPMI1640 (Lonza, Basel, Switzerland) or DMEM (Lonza) supplemented with 10 % foetal calf serum (PAA Laboratories GmbH, Pasching, Austria), GlutaMAX (Invitrogen, California, USA) and penicillin/streptomycin (Lonza), at 37°C with 5 % CO2. All cells were split when reaching 80 % confluency. The osteoblast cells were maintained in medium provided by the manufacturer, split when reaching 80 % confluency, and harvested when enough cells for DNA and RNA isolation were obtained."	"The osteosarcoma cells were grown in RPMI1640 (Lonza, Basel, Switzerland) or DMEM (Lonza) supplemented with 10 % foetal calf serum (PAA Laboratories GmbH, Pasching, Austria), GlutaMAX (Invitrogen, California, USA) and penicillin/streptomycin (Lonza), at 37°C with 5 % CO2. All cells were split when reaching 80 % confluency. The osteoblast cells were maintained in medium provided by the manufacturer, split when reaching 80 % confluency, and harvested when enough cells for DNA and RNA isolation were obtained."	"The osteosarcoma cells were grown in RPMI1640 (Lonza, Basel, Switzerland) or DMEM (Lonza) supplemented with 10 % foetal calf serum (PAA Laboratories GmbH, Pasching, Austria), GlutaMAX (Invitrogen, California, USA) and penicillin/streptomycin (Lonza), at 37°C with 5 % CO2. All cells were split when reaching 80 % confluency. The osteoblast cells were maintained in medium provided by the manufacturer, split when reaching 80 % confluency, and harvested when enough cells for DNA and RNA isolation were obtained."	"The osteosarcoma cells were grown in RPMI1640 (Lonza, Basel, Switzerland) or DMEM (Lonza) supplemented with 10 % foetal calf serum (PAA Laboratories GmbH, Pasching, Austria), GlutaMAX (Invitrogen, California, USA) and penicillin/streptomycin (Lonza), at 37°C with 5 % CO2. All cells were split when reaching 80 % confluency. The osteoblast cells were maintained in medium provided by the manufacturer, split when reaching 80 % confluency, and harvested when enough cells for DNA and RNA isolation were obtained."	"The osteosarcoma cells were grown in RPMI1640 (Lonza, Basel, Switzerland) or DMEM (Lonza) supplemented with 10 % foetal calf serum (PAA Laboratories GmbH, Pasching, Austria), GlutaMAX (Invitrogen, California, USA) and penicillin/streptomycin (Lonza), at 37°C with 5 % CO2. All cells were split when reaching 80 % confluency. The osteoblast cells were maintained in medium provided by the manufacturer, split when reaching 80 % confluency, and harvested when enough cells for DNA and RNA isolation were obtained."	"The osteosarcoma cells were grown in RPMI1640 (Lonza, Basel, Switzerland) or DMEM (Lonza) supplemented with 10 % foetal calf serum (PAA Laboratories GmbH, Pasching, Austria), GlutaMAX (Invitrogen, California, USA) and penicillin/streptomycin (Lonza), at 37°C with 5 % CO2. All cells were split when reaching 80 % confluency. The osteoblast cells were maintained in medium provided by the manufacturer, split when reaching 80 % confluency, and harvested when enough cells for DNA and RNA isolation were obtained."	"The osteosarcoma cells were grown in RPMI1640 (Lonza, Basel, Switzerland) or DMEM (Lonza) supplemented with 10 % foetal calf serum (PAA Laboratories GmbH, Pasching, Austria), GlutaMAX (Invitrogen, California, USA) and penicillin/streptomycin (Lonza), at 37°C with 5 % CO2. All cells were split when reaching 80 % confluency. The osteoblast cells were maintained in medium provided by the manufacturer, split when reaching 80 % confluency, and harvested when enough cells for DNA and RNA isolation were obtained."
!Sample_molecule_ch1	"total RNA"	"total RNA"	"total RNA"	"total RNA"	"total RNA"	"total RNA"	"total RNA"	"total RNA"	"total RNA"	"total RNA"	"total RNA"	"total RNA"	"total RNA"	"total RNA"	"total RNA"	"total RNA"	"total RNA"	"total RNA"	"total RNA"	"total RNA"	"total RNA"	"total RNA"	"total RNA"	"total RNA"	"total RNA"
!Sample_extract_protocol_ch1	"RNA was isolated using the standard TRIzol procedure (Invitrogen), and further purified with an RNeasy mini column (Qiagen GmbH, Hilden, Germany), according to the manufacturers’ instructions."	"RNA was isolated using the standard TRIzol procedure (Invitrogen), and further purified with an RNeasy mini column (Qiagen GmbH, Hilden, Germany), according to the manufacturers’ instructions."	"RNA was isolated using the standard TRIzol procedure (Invitrogen), and further purified with an RNeasy mini column (Qiagen GmbH, Hilden, Germany), according to the manufacturers’ instructions."	"RNA was isolated using the standard TRIzol procedure (Invitrogen), and further purified with an RNeasy mini column (Qiagen GmbH, Hilden, Germany), according to the manufacturers’ instructions."	"RNA was isolated using the standard TRIzol procedure (Invitrogen), and further purified with an RNeasy mini column (Qiagen GmbH, Hilden, Germany), according to the manufacturers’ instructions."	"RNA was isolated using the standard TRIzol procedure (Invitrogen), and further purified with an RNeasy mini column (Qiagen GmbH, Hilden, Germany), according to the manufacturers’ instructions."	"RNA was isolated using the standard TRIzol procedure (Invitrogen), and further purified with an RNeasy mini column (Qiagen GmbH, Hilden, Germany), according to the manufacturers’ instructions."	"RNA was isolated using the standard TRIzol procedure (Invitrogen), and further purified with an RNeasy mini column (Qiagen GmbH, Hilden, Germany), according to the manufacturers’ instructions."	"RNA was isolated using the standard TRIzol procedure (Invitrogen), and further purified with an RNeasy mini column (Qiagen GmbH, Hilden, Germany), according to the manufacturers’ instructions."	"RNA was isolated using the standard TRIzol procedure (Invitrogen), and further purified with an RNeasy mini column (Qiagen GmbH, Hilden, Germany), according to the manufacturers’ instructions."	"RNA was isolated using the standard TRIzol procedure (Invitrogen), and further purified with an RNeasy mini column (Qiagen GmbH, Hilden, Germany), according to the manufacturers’ instructions."	"RNA was isolated using the standard TRIzol procedure (Invitrogen), and further purified with an RNeasy mini column (Qiagen GmbH, Hilden, Germany), according to the manufacturers’ instructions."	"RNA was isolated using the standard TRIzol procedure (Invitrogen), and further purified with an RNeasy mini column (Qiagen GmbH, Hilden, Germany), according to the manufacturers’ instructions."	"RNA was isolated using the standard TRIzol procedure (Invitrogen), and further purified with an RNeasy mini column (Qiagen GmbH, Hilden, Germany), according to the manufacturers’ instructions."	"RNA was isolated using the standard TRIzol procedure (Invitrogen), and further purified with an RNeasy mini column (Qiagen GmbH, Hilden, Germany), according to the manufacturers’ instructions."	"RNA was isolated using the standard TRIzol procedure (Invitrogen), and further purified with an RNeasy mini column (Qiagen GmbH, Hilden, Germany), according to the manufacturers’ instructions."	"RNA was isolated using the standard TRIzol procedure (Invitrogen), and further purified with an RNeasy mini column (Qiagen GmbH, Hilden, Germany), according to the manufacturers’ instructions."	"RNA was isolated using the standard TRIzol procedure (Invitrogen), and further purified with an RNeasy mini column (Qiagen GmbH, Hilden, Germany), according to the manufacturers’ instructions."	"RNA was isolated using the standard TRIzol procedure (Invitrogen), and further purified with an RNeasy mini column (Qiagen GmbH, Hilden, Germany), according to the manufacturers’ instructions."	"RNA was isolated using the standard TRIzol procedure (Invitrogen), and further purified with an RNeasy mini column (Qiagen GmbH, Hilden, Germany), according to the manufacturers’ instructions."	"RNA was isolated using the standard TRIzol procedure (Invitrogen), and further purified with an RNeasy mini column (Qiagen GmbH, Hilden, Germany), according to the manufacturers’ instructions."	"RNA was isolated using the standard TRIzol procedure (Invitrogen), and further purified with an RNeasy mini column (Qiagen GmbH, Hilden, Germany), according to the manufacturers’ instructions."	"RNA was isolated using the standard TRIzol procedure (Invitrogen), and further purified with an RNeasy mini column (Qiagen GmbH, Hilden, Germany), according to the manufacturers’ instructions."	"RNA was isolated using the standard TRIzol procedure (Invitrogen), and further purified with an RNeasy mini column (Qiagen GmbH, Hilden, Germany), according to the manufacturers’ instructions."	"RNA was isolated using the standard TRIzol procedure (Invitrogen), and further purified with an RNeasy mini column (Qiagen GmbH, Hilden, Germany), according to the manufacturers’ instructions."
!Sample_label_ch1	"Biotin"	"Biotin"	"Biotin"	"Biotin"	"Biotin"	"Biotin"	"Biotin"	"Biotin"	"Biotin"	"Biotin"	"Biotin"	"Biotin"	"Biotin"	"Biotin"	"Biotin"	"Biotin"	"Biotin"	"Biotin"	"Biotin"	"Biotin"	"Biotin"	"Biotin"	"Biotin"	"Biotin"	"Biotin"
!Sample_label_protocol_ch1	"Biotinylated cRNA was prepared with the Ambion MessageAmp kit for Illumina arrays"	"Biotinylated cRNA was prepared with the Ambion MessageAmp kit for Illumina arrays"	"Biotinylated cRNA was prepared with the Ambion MessageAmp kit for Illumina arrays"	"Biotinylated cRNA was prepared with the Ambion MessageAmp kit for Illumina arrays"	"Biotinylated cRNA was prepared with the Ambion MessageAmp kit for Illumina arrays"	"Biotinylated cRNA was prepared with the Ambion MessageAmp kit for Illumina arrays"	"Biotinylated cRNA was prepared with the Ambion MessageAmp kit for Illumina arrays"	"Biotinylated cRNA was prepared with the Ambion MessageAmp kit for Illumina arrays"	"Biotinylated cRNA was prepared with the Ambion MessageAmp kit for Illumina arrays"	"Biotinylated cRNA was prepared with the Ambion MessageAmp kit for Illumina arrays"	"Biotinylated cRNA was prepared with the Ambion MessageAmp kit for Illumina arrays"	"Biotinylated cRNA was prepared with the Ambion MessageAmp kit for Illumina arrays"	"Biotinylated cRNA was prepared with the Ambion MessageAmp kit for Illumina arrays"	"Biotinylated cRNA was prepared with the Ambion MessageAmp kit for Illumina arrays"	"Biotinylated cRNA was prepared with the Ambion MessageAmp kit for Illumina arrays"	"Biotinylated cRNA was prepared with the Ambion MessageAmp kit for Illumina arrays"	"Biotinylated cRNA was prepared with the Ambion MessageAmp kit for Illumina arrays"	"Biotinylated cRNA was prepared with the Ambion MessageAmp kit for Illumina arrays"	"Biotinylated cRNA was prepared with the Ambion MessageAmp kit for Illumina arrays"	"Biotinylated cRNA was prepared with the Ambion MessageAmp kit for Illumina arrays"	"Biotinylated cRNA was prepared with the Ambion MessageAmp kit for Illumina arrays"	"Biotinylated cRNA was prepared with the Ambion MessageAmp kit for Illumina arrays"	"Biotinylated cRNA was prepared with the Ambion MessageAmp kit for Illumina arrays"	"Biotinylated cRNA was prepared with the Ambion MessageAmp kit for Illumina arrays"	"Biotinylated cRNA was prepared with the Ambion MessageAmp kit for Illumina arrays"
!Sample_taxid_ch1	"9606"	"9606"	"9606"	"9606"	"9606"	"9606"	"9606"	"9606"	"9606"	"9606"	"9606"	"9606"	"9606"	"9606"	"9606"	"9606"	"9606"	"9606"	"9606"	"9606"	"9606"	"9606"	"9606"	"9606"	"9606"
!Sample_hyb_protocol	"Standard Illumina hybridization protocol"	"Standard Illumina hybridization protocol"	"Standard Illumina hybridization protocol"	"Standard Illumina hybridization protocol"	"Standard Illumina hybridization protocol"	"Standard Illumina hybridization protocol"	"Standard Illumina hybridization protocol"	"Standard Illumina hybridization protocol"	"Standard Illumina hybridization protocol"	"Standard Illumina hybridization protocol"	"Standard Illumina hybridization protocol"	"Standard Illumina hybridization protocol"	"Standard Illumina hybridization protocol"	"Standard Illumina hybridization protocol"	"Standard Illumina hybridization protocol"	"Standard Illumina hybridization protocol"	"Standard Illumina hybridization protocol"	"Standard Illumina hybridization protocol"	"Standard Illumina hybridization protocol"	"Standard Illumina hybridization protocol"	"Standard Illumina hybridization protocol"	"Standard Illumina hybridization protocol"	"Standard Illumina hybridization protocol"	"Standard Illumina hybridization protocol"	"Standard Illumina hybridization protocol"
!Sample_scan_protocol	"Standard Illumina scanning protocol"	"Standard Illumina scanning protocol"	"Standard Illumina scanning protocol"	"Standard Illumina scanning protocol"	"Standard Illumina scanning protocol"	"Standard Illumina scanning protocol"	"Standard Illumina scanning protocol"	"Standard Illumina scanning protocol"	"Standard Illumina scanning protocol"	"Standard Illumina scanning protocol"	"Standard Illumina scanning protocol"	"Standard Illumina scanning protocol"	"Standard Illumina scanning protocol"	"Standard Illumina scanning protocol"	"Standard Illumina scanning protocol"	"Standard Illumina scanning protocol"	"Standard Illumina scanning protocol"	"Standard Illumina scanning protocol"	"Standard Illumina scanning protocol"	"Standard Illumina scanning protocol"	"Standard Illumina scanning protocol"	"Standard Illumina scanning protocol"	"Standard Illumina scanning protocol"	"Standard Illumina scanning protocol"	"Standard Illumina scanning protocol"
!Sample_description	"Osteosarcoma cell line 143B Illumina HumanWG-6 Expression BeadChip version 2"	"Osteosarcoma cell line HAL Illumina HumanWG-6 Expression BeadChip version 2"	"Osteosarcoma cell line HOS Illumina HumanWG-6 Expression BeadChip version 2"	"Osteosarcoma cell line IOR/OS9 Illumina HumanWG-6 Expression BeadChip version 2"	"Osteosarcoma cell line IOR/OS10 Illumina HumanWG-6 Expression BeadChip version 2"	"Osteosarcoma cell line IOR/OS14 Illumina HumanWG-6 Expression BeadChip version 2"	"Osteosarcoma cell line IOR/OS15 Illumina HumanWG-6 Expression BeadChip version 2"	"Osteosarcoma cell line IOR/OS18 Illumina HumanWG-6 Expression BeadChip version 2"	"Osteosarcoma cell line IOR/MOS Illumina HumanWG-6 Expression BeadChip version 2"	"Osteosarcoma cell line IOR/SARG Illumina HumanWG-6 Expression BeadChip version 2"	"Osteosarcoma cell line KPD Illumina HumanWG-6 Expression BeadChip version 2"	"Osteosarcoma cell line MG-63  Illumina HumanWG-6 Expression BeadChip version 2"	"Osteosarcoma cell line MHM Illumina HumanWG-6 Expression BeadChip version 2"	"Osteosarcoma cell line MNNG/HOS Illumina HumanWG-6 Expression BeadChip version 2"	"Osteosarcoma cell line OHS Illumina HumanWG-6 Expression BeadChip version 2"	"Osteosarcoma cell line OSA  Illumina HumanWG-6 Expression BeadChip version 2"	"Osteosarcoma cell line Saos-2 Illumina HumanWG-6 Expression BeadChip version 2"	"Osteosarcoma cell line U-2 OS Illumina HumanWG-6 Expression BeadChip version 2"	"Osteosarcoma cell line ZK-58 Illumina HumanWG-6 Expression BeadChip version 2"	"Osteoblast 1 Illumina HumanWG-6 Expression BeadChip version 2"	"Osteoblast 2 Illumina HumanWG-6 Expression BeadChip version 2"	"Bone 1 Illumina HumanWG-6 Expression BeadChip version 2"	"Bone 2 Illumina HumanWG-6 Expression BeadChip version 2"	"Bone 3 Illumina HumanWG-6 Expression BeadChip version 2"	"Bone 4 Illumina HumanWG-6 Expression BeadChip version 2"
!Sample_data_processing	"The data was vst transformed and normalised using quantile normalisation in R"	"The data was vst transformed and normalised using quantile normalisation in R"	"The data was vst transformed and normalised using quantile normalisation in R"	"The data was vst transformed and normalised using quantile normalisation in R"	"The data was vst transformed and normalised using quantile normalisation in R"	"The data was vst transformed and normalised using quantile normalisation in R"	"The data was vst transformed and normalised using quantile normalisation in R"	"The data was vst transformed and normalised using quantile normalisation in R"	"The data was vst transformed and normalised using quantile normalisation in R"	"The data was vst transformed and normalised using quantile normalisation in R"	"The data was vst transformed and normalised using quantile normalisation in R"	"The data was vst transformed and normalised using quantile normalisation in R"	"The data was vst transformed and normalised using quantile normalisation in R"	"The data was vst transformed and normalised using quantile normalisation in R"	"The data was vst transformed and normalised using quantile normalisation in R"	"The data was vst transformed and normalised using quantile normalisation in R"	"The data was vst transformed and normalised using quantile normalisation in R"	"The data was vst transformed and normalised using quantile normalisation in R"	"The data was vst transformed and normalised using quantile normalisation in R"	"The data was vst transformed and normalised using quantile normalisation in R"	"The data was vst transformed and normalised using quantile normalisation in R"	"The data was vst transformed and normalised using quantile normalisation in R"	"The data was vst transformed and normalised using quantile normalisation in R"	"The data was vst transformed and normalised using quantile normalisation in R"	"The data was vst transformed and normalised using quantile normalisation in R"
!Sample_platform_id	"GPL6102"	"GPL6102"	"GPL6102"	"GPL6102"	"GPL6102"	"GPL6102"	"GPL6102"	"GPL6102"	"GPL6102"	"GPL6102"	"GPL6102"	"GPL6102"	"GPL6102"	"GPL6102"	"GPL6102"	"GPL6102"	"GPL6102"	"GPL6102"	"GPL6102"	"GPL6102"	"GPL6102"	"GPL6102"	"GPL6102"	"GPL6102"	"GPL6102"
!Sample_contact_name	"Leonardo,A.,Meza-Zepeda"	"Leonardo,A.,Meza-Zepeda"	"Leonardo,A.,Meza-Zepeda"	"Leonardo,A.,Meza-Zepeda"	"Leonardo,A.,Meza-Zepeda"	"Leonardo,A.,Meza-Zepeda"	"Leonardo,A.,Meza-Zepeda"	"Leonardo,A.,Meza-Zepeda"	"Leonardo,A.,Meza-Zepeda"	"Leonardo,A.,Meza-Zepeda"	"Leonardo,A.,Meza-Zepeda"	"Leonardo,A.,Meza-Zepeda"	"Leonardo,A.,Meza-Zepeda"	"Leonardo,A.,Meza-Zepeda"	"Leonardo,A.,Meza-Zepeda"	"Leonardo,A.,Meza-Zepeda"	"Leonardo,A.,Meza-Zepeda"	"Leonardo,A.,Meza-Zepeda"	"Leonardo,A.,Meza-Zepeda"	"Leonardo,A.,Meza-Zepeda"	"Leonardo,A.,Meza-Zepeda"	"Leonardo,A.,Meza-Zepeda"	"Leonardo,A.,Meza-Zepeda"	"Leonardo,A.,Meza-Zepeda"	"Leonardo,A.,Meza-Zepeda"
!Sample_contact_email	"leonardm@rr-research.no"	"leonardm@rr-research.no"	"leonardm@rr-research.no"	"leonardm@rr-research.no"	"leonardm@rr-research.no"	"leonardm@rr-research.no"	"leonardm@rr-research.no"	"leonardm@rr-research.no"	"leonardm@rr-research.no"	"leonardm@rr-research.no"	"leonardm@rr-research.no"	"leonardm@rr-research.no"	"leonardm@rr-research.no"	"leonardm@rr-research.no"	"leonardm@rr-research.no"	"leonardm@rr-research.no"	"leonardm@rr-research.no"	"leonardm@rr-research.no"	"leonardm@rr-research.no"	"leonardm@rr-research.no"	"leonardm@rr-research.no"	"leonardm@rr-research.no"	"leonardm@rr-research.no"	"leonardm@rr-research.no"	"leonardm@rr-research.no"
!Sample_contact_department	"Dept. of Tumor Biology"	"Dept. of Tumor Biology"	"Dept. of Tumor Biology"	"Dept. of Tumor Biology"	"Dept. of Tumor Biology"	"Dept. of Tumor Biology"	"Dept. of Tumor Biology"	"Dept. of Tumor Biology"	"Dept. of Tumor Biology"	"Dept. of Tumor Biology"	"Dept. of Tumor Biology"	"Dept. of Tumor Biology"	"Dept. of Tumor Biology"	"Dept. of Tumor Biology"	"Dept. of Tumor Biology"	"Dept. of Tumor Biology"	"Dept. of Tumor Biology"	"Dept. of Tumor Biology"	"Dept. of Tumor Biology"	"Dept. of Tumor Biology"	"Dept. of Tumor Biology"	"Dept. of Tumor Biology"	"Dept. of Tumor Biology"	"Dept. of Tumor Biology"	"Dept. of Tumor Biology"
!Sample_contact_institute	"The Norwegian Radium Hospital"	"The Norwegian Radium Hospital"	"The Norwegian Radium Hospital"	"The Norwegian Radium Hospital"	"The Norwegian Radium Hospital"	"The Norwegian Radium Hospital"	"The Norwegian Radium Hospital"	"The Norwegian Radium Hospital"	"The Norwegian Radium Hospital"	"The Norwegian Radium Hospital"	"The Norwegian Radium Hospital"	"The Norwegian Radium Hospital"	"The Norwegian Radium Hospital"	"The Norwegian Radium Hospital"	"The Norwegian Radium Hospital"	"The Norwegian Radium Hospital"	"The Norwegian Radium Hospital"	"The Norwegian Radium Hospital"	"The Norwegian Radium Hospital"	"The Norwegian Radium Hospital"	"The Norwegian Radium Hospital"	"The Norwegian Radium Hospital"	"The Norwegian Radium Hospital"	"The Norwegian Radium Hospital"	"The Norwegian Radium Hospital"
!Sample_contact_address	"Ullernchausseen 70"	"Ullernchausseen 70"	"Ullernchausseen 70"	"Ullernchausseen 70"	"Ullernchausseen 70"	"Ullernchausseen 70"	"Ullernchausseen 70"	"Ullernchausseen 70"	"Ullernchausseen 70"	"Ullernchausseen 70"	"Ullernchausseen 70"	"Ullernchausseen 70"	"Ullernchausseen 70"	"Ullernchausseen 70"	"Ullernchausseen 70"	"Ullernchausseen 70"	"Ullernchausseen 70"	"Ullernchausseen 70"	"Ullernchausseen 70"	"Ullernchausseen 70"	"Ullernchausseen 70"	"Ullernchausseen 70"	"Ullernchausseen 70"	"Ullernchausseen 70"	"Ullernchausseen 70"
!Sample_contact_city	"Oslo"	"Oslo"	"Oslo"	"Oslo"	"Oslo"	"Oslo"	"Oslo"	"Oslo"	"Oslo"	"Oslo"	"Oslo"	"Oslo"	"Oslo"	"Oslo"	"Oslo"	"Oslo"	"Oslo"	"Oslo"	"Oslo"	"Oslo"	"Oslo"	"Oslo"	"Oslo"	"Oslo"	"Oslo"
!Sample_contact_zip/postal_code	"N-0310"	"N-0310"	"N-0310"	"N-0310"	"N-0310"	"N-0310"	"N-0310"	"N-0310"	"N-0310"	"N-0310"	"N-0310"	"N-0310"	"N-0310"	"N-0310"	"N-0310"	"N-0310"	"N-0310"	"N-0310"	"N-0310"	"N-0310"	"N-0310"	"N-0310"	"N-0310"	"N-0310"	"N-0310"
!Sample_contact_country	"Norway"	"Norway"	"Norway"	"Norway"	"Norway"	"Norway"	"Norway"	"Norway"	"Norway"	"Norway"	"Norway"	"Norway"	"Norway"	"Norway"	"Norway"	"Norway"	"Norway"	"Norway"	"Norway"	"Norway"	"Norway"	"Norway"	"Norway"	"Norway"	"Norway"
!Sample_supplementary_file	"NONE"	"NONE"	"NONE"	"NONE"	"NONE"	"NONE"	"NONE"	"NONE"	"NONE"	"NONE"	"NONE"	"NONE"	"NONE"	"NONE"	"NONE"	"NONE"	"NONE"	"NONE"	"NONE"	"NONE"	"NONE"	"NONE"	"NONE"	"NONE"	"NONE"
!Sample_data_row_count	"48701"	"48701"	"48701"	"48701"	"48701"	"48701"	"48701"	"48701"	"48701"	"48701"	"48701"	"48701"	"48701"	"48701"	"48701"	"48701"	"48701"	"48701"	"48701"	"48701"	"48701"	"48701"	"48701"	"48701"	"48701"
!series_matrix_table_begin
"ID_REF"	"GSM879156"	"GSM879157"	"GSM879158"	"GSM879159"	"GSM879160"	"GSM879161"	"GSM879162"	"GSM879163"	"GSM879164"	"GSM879165"	"GSM879166"	"GSM879167"	"GSM879168"	"GSM879169"	"GSM879170"	"GSM879171"	"GSM879172"	"GSM879173"	"GSM879174"	"GSM879175"	"GSM879176"	"GSM879177"	"GSM879178"	"GSM879179"	"GSM879180"
"ILMN_1343289"	14.3281085	13.88901543	14.31835148	13.63575535	13.67457648	13.7560281	13.91521786	14.02626063	13.76315074	14.1197941	13.29370541	14.16979525	13.87773718	14.34244038	14.03643723	13.800026	13.77541732	13.73917582	13.51082923	14.14754781	14.17991261	13.76979351	14.06485236	13.61547428	13.7560281
"ILMN_1343290"	13.00286904	13.14588049	12.4847668	13.84088983	12.94210396	12.93396759	12.75434154	13.57928728	13.99493335	12.50206905	13.52858341	13.30864167	14.36605465	13.10538453	13.51822771	13.49934872	13.39860967	13.70253841	13.800026	13.51082923	13.67457648	13.18014236	13.81657188	13.39382711	12.71840785
"ILMN_1343291"	15.28168811	15.15017616	14.82640971	15.18788837	15.12283293	15.18788837	15.12283293	15.03260826	15.28168811	15.10161596	15.12283293	14.91238172	15.18788837	15.28168811	15.00554409	15.28168811	15.15017616	15.18788837	14.76254258	15.03260826	15.12283293	15.28168811	15.10161596	15.18788837	15.28168811
"ILMN_1343292"	8.303472469	10.93061562	10.22124649	11.28582132	10.60580916	11.96464538	10.15920153	11.88824859	10.28738439	10.03835773	10.67353883	9.794312442	11.28032792	9.489054379	9.403069794	10.88199272	9.92901718	10.38180455	9.578024301	10.53211512	10.84208519	11.19344541	9.437727765	9.649400674	10.23396394
"ILMN_1343293"	13.66187946	13.46138894	13.41421444	13.50615497	13.3211513	13.78294526	13.68293	13.21350383	14.59849681	13.15446461	13.2081895	14.18951729	13.65208361	13.3211513	13.99493335	13.29370541	13.89979494	13.18655948	14.04865607	14.06485236	14.14754781	13.06116544	12.46815001	12.44536356	12.94983235
"ILMN_1343294"	14.31835148	15.03260826	14.92528044	14.97884567	14.76254258	14.96489461	14.88661659	14.81485028	14.65027286	14.7860486	14.8606831	14.90135957	14.82640971	14.70014907	14.8606831	14.65027286	14.8606831	15.01813093	15.00554409	14.51669559	14.4989855	15.05720951	15.00554409	14.96489461	14.7860486
"ILMN_1343295"	13.7930768	14.18951729	12.95926259	14.51669559	13.65208361	14.4790947	13.19799703	14.4584989	14.02626063	13.42917648	12.93396759	14.29840802	13.99493335	13.96736119	12.87309418	13.93142218	14.19843169	14.14754781	14.80162935	13.87773718	14.06485236	12.53383814	12.61983601	14.19843169	12.69085205
"ILMN_1651199"	7.213816991	7.195257255	7.160956338	7.118468438	7.145118157	7.198535497	7.144118402	7.146948199	7.162218898	7.177358115	7.159365457	7.18371517	7.203623537	7.134449453	7.100395052	7.1963951	7.184158462	7.163307786	7.214209616	7.160922838	7.161639682	7.159490154	7.186490016	7.166574634	7.237441852
"ILMN_1651209"	7.768501592	7.382070455	7.420430718	7.463612315	7.443496427	7.4876845	7.293218163	7.435207084	7.317093987	7.657617179	7.424235288	7.759669681	7.400261997	7.464893639	7.564469189	7.390080269	7.424324833	7.410371741	7.277391907	7.325894158	7.317102847	7.275657844	7.410556877	7.360222456	7.364645946
"ILMN_1651210"	7.100030698	7.130546417	7.176125367	7.137328562	7.120718047	7.122058883	7.162095543	7.145928372	7.137533774	7.218876683	7.138383469	7.165709615	7.135113515	7.189360001	7.134649515	7.162764442	7.165893679	7.151303781	7.173371313	7.125128957	7.190102123	7.206135688	7.196458257	7.185709121	7.196458257
"ILMN_1651217"	7.41157622	7.198535497	7.316135055	7.519683734	7.312539921	8.130815249	7.22025159	7.740085172	7.398835435	7.201374872	7.213104404	7.24271328	7.906618824	7.185986279	7.193820925	7.57116345	7.169825034	7.205505164	7.197647198	7.537742992	7.697454806	7.436383677	7.268249304	7.325993641	7.308877598
"ILMN_1651221"	7.216782267	7.22484947	7.231548538	7.192359852	7.206351241	7.201163546	7.154912703	7.212416792	7.156416111	7.25422529	7.180050455	7.253720158	7.199653688	7.172163037	7.153021755	7.155687267	7.254838119	7.205505164	7.221457477	7.249681001	7.208371194	7.193725711	7.238670672	7.237942487	7.273472326
"ILMN_1651228"	12.2788567	12.45951854	11.84499111	12.55815343	11.88111331	11.71036441	11.81607933	11.0101816	11.75823715	12.70715757	12.33733542	12.71202517	12.41068419	12.48766819	12.49310774	12.22447112	12.21935867	12.56215446	12.29154482	10.00216537	9.810629075	10.14176146	9.71366759	9.968437206	10.55980148
"ILMN_1651229"	7.687724279	8.353054318	7.864909956	8.77327753	8.154829958	9.018281761	8.567976168	8.447812906	8.453125488	7.881863022	8.389129392	8.177798739	8.349249497	8.03908335	8.300124602	8.133934319	7.767519126	7.895298984	8.826539969	8.356130444	8.432942985	8.040731355	7.908608266	9.217957596	8.310805232
"ILMN_1651232"	7.445156617	7.639143318	7.281819509	8.036649092	7.364579631	7.540223945	7.269003996	7.29350076	7.526809409	7.273163031	7.253116163	7.689695854	7.598601565	7.400683781	7.433562881	7.594174427	7.245363825	7.224267414	7.42035081	7.43551367	7.58822085	7.206982496	7.258912762	7.316411328	7.22785046
"ILMN_1651234"	7.293218163	7.140294028	7.266826198	7.182966809	7.162612276	7.178806211	7.179598328	7.208747003	7.264537933	7.231016678	7.189118209	7.129314308	7.16417964	7.154939288	7.171609551	7.185456027	7.127208536	7.184779792	7.131299213	7.155606973	7.122956009	7.109320169	7.149025956	7.222307784	7.160276904
"ILMN_1651235"	7.357893241	7.292429717	7.356890762	7.302063188	7.495579435	7.366775287	7.302063188	7.418891276	7.254298764	7.316267356	7.366399902	7.366550609	7.322891915	7.252218426	7.328524204	7.351357007	7.375349732	7.277924049	7.332161749	7.322980603	7.524265273	7.237138023	7.280586599	7.209378648	7.207925853
"ILMN_1651236"	7.187376083	7.185102452	7.245452636	7.225761251	7.220660322	7.220283902	7.231534825	7.197835123	7.194294112	7.195907176	7.143353386	7.18798049	7.244331247	7.237138023	7.233066624	7.159247485	7.168175327	7.239913402	7.203903374	7.321369342	7.277713896	7.23148772	7.290759753	7.233683151	7.238494085
"ILMN_1651237"	10.50328181	9.632702895	10.35990869	9.640960516	9.72591656	10.32684144	10.80969762	9.043410517	9.763754247	10.74510194	10.84129582	9.921673888	10.29082797	10.56725721	11.0061034	8.939287212	10.36843129	11.06221692	10.18766804	10.65052953	10.54786602	7.522449568	7.355879216	10.04483087	11.00516296
"ILMN_1651238"	7.174827036	7.13224411	7.185535859	7.217500158	7.154505563	7.163540849	7.183252201	7.202072898	7.143555145	7.180155131	7.189118209	7.125916537	7.154739613	7.217283623	7.205341594	7.165676163	7.188926855	7.164263653	7.226115767	7.244883859	7.160838727	7.147522073	7.275676096	7.175139295	7.180050455
"ILMN_1651249"	7.151634522	7.090210201	7.106875523	7.158634501	7.108524041	7.087369549	7.086941133	7.122016482	7.143555145	7.111637768	7.089292172	7.100916798	7.054535893	7.165709615	7.110822424	7.159247485	7.118530045	7.144883773	7.114154745	7.097596752	7.121380429	7.12412587	7.087331791	7.08386436	7.116287302
"ILMN_1651253"	7.143288602	7.331124434	7.270709856	7.129670989	7.236309302	7.181145121	7.235440597	7.134219238	7.169273904	7.246517133	7.240301254	7.200589055	7.253740806	7.17874475	7.213816991	7.173102797	7.265877071	7.276483109	7.185733413	7.127806758	7.142340765	7.205341594	7.256230098	7.641306984	7.291985713
"ILMN_1651254"	11.19498641	11.28879444	12.78189459	11.26164521	11.2899682	11.8664601	11.18848374	11.90024839	10.54327682	9.669174449	10.12059842	11.28320602	11.98906871	11.24307237	10.48785773	12.25325502	11.42578558	10.8191193	10.17501447	11.2379562	11.0866981	12.61608751	13.19100514	11.32749538	10.59639218
"ILMN_1651259"	7.688493696	7.472267245	7.660930155	7.746114946	7.549662907	7.639523498	7.775288003	7.737727409	7.557341103	7.778042131	7.774303791	7.672273517	7.714957127	7.519468705	7.693256846	7.439136209	7.512475693	7.551337735	7.628837209	8.084062154	7.978792558	7.315155878	7.774392053	8.112423749	7.54217055
"ILMN_1651260"	7.180196026	7.219675228	7.22998414	7.182966809	7.164915448	7.201163546	7.194433718	7.197835123	7.186469148	7.207781662	7.204587267	7.211726196	7.185709121	7.202072898	7.162652627	7.171414016	7.170606673	7.181923463	7.176003145	7.147203134	7.182037084	7.169228877	7.165709615	7.178773075	7.140212843
"ILMN_1651261"	8.760404798	9.186873599	8.408344977	8.803643414	8.154280697	8.817840249	8.939756049	8.321200005	9.030022021	9.105732278	9.283287548	8.92700685	9.296552369	8.50620589	9.403586025	9.061973786	8.541595293	8.279747699	8.822635703	9.584467822	9.148396796	8.423526149	9.069608146	9.331415914	9.212359377
"ILMN_1651262"	13.34517159	13.01208781	13.40646065	12.90149728	12.68733707	13.20357437	13.37375208	12.73303648	13.28706743	13.57208706	13.59168069	13.38786113	12.64819772	13.7470864	13.4942218	12.27439489	13.26047139	13.04429245	12.99717216	13.3808504	13.69625484	12.38513541	11.72374898	12.86558535	13.09422491
"ILMN_1651268"	7.143288602	7.152191623	7.149570232	7.212506879	7.166441147	7.152752997	7.157096517	7.170489103	7.149711476	7.156925961	7.119044054	7.170171514	7.165709615	7.214503416	7.089641543	7.122956009	7.172385153	7.30147918	7.237219681	7.174903775	7.21904638	7.144955941	7.190136696	7.23450595	7.306976812
"ILMN_1651278"	9.087680352	9.475673219	9.535501993	9.23813721	9.208133649	10.49710559	9.824237915	9.828969571	9.638133661	9.69700673	9.789000033	9.871909116	9.725063451	8.995170509	10.10241315	9.371396827	9.118722628	9.721883757	9.708518484	9.252478403	9.506214504	9.465375803	9.000678907	8.745031084	9.137658206
"ILMN_1651279"	7.133725622	7.251499946	7.185535859	7.114520974	7.167929409	7.160087053	7.165581652	7.189761057	7.184132322	7.238270369	7.221613765	7.156337157	7.215597613	7.179677598	7.204613096	7.213874739	7.193003903	7.131813201	7.220503723	7.083545147	7.095300348	7.23628181	7.159365457	7.153531522	7.234570085
"ILMN_1651281"	7.228809893	7.25861818	7.236756061	7.279439621	7.236309302	7.17449128	7.209979906	7.221672676	7.158708162	7.204996291	7.232817847	7.151230184	7.158634501	7.248320907	7.204613096	7.215623268	7.151568614	7.262754943	7.237219681	7.203846007	7.182651704	7.175755657	7.175120853	7.164915448	7.207925853
"ILMN_1651282"	7.926785194	7.342686163	7.267300514	7.445051977	7.723282305	7.329797045	7.333344695	7.381158001	7.402192459	7.367854647	7.288737619	7.349388932	8.095001316	7.273820209	7.382879706	7.418085991	7.214648433	7.781631807	7.37067954	7.325124112	7.57116345	7.925958304	7.436237874	9.79588407	10.89761465
"ILMN_1651286"	7.280604619	7.388781676	7.197812494	7.227447008	7.488916705	7.214253628	7.198747221	7.241050465	7.211262386	7.459926869	7.41697721	7.166441147	7.387924033	7.182528518	7.211262386	7.239822667	7.156337157	7.20914692	7.204996291	8.181649238	8.166255359	7.968026549	8.007612881	7.876800345	8.147968123
"ILMN_1651288"	7.334053267	7.317011934	7.367214114	7.284936365	7.317011934	7.349427012	7.399774624	7.358407639	7.330123094	7.344317161	7.315110647	7.380760374	7.310563544	7.3001733	7.367677162	7.333855752	7.295610809	7.331089921	7.273820209	7.316848863	7.303789904	7.430903537	7.40370046	7.317915083	7.301266774
"ILMN_1651292"	7.101285124	7.081193106	7.14754473	7.218443409	7.167929409	7.119044054	7.130921471	7.065301493	7.191076026	7.184007868	7.135157268	7.131333364	7.158634501	7.098402606	7.157344894	7.131299213	7.113889807	7.217120365	7.162038237	7.083545147	7.152161762	7.192975823	7.126792117	7.110276315	7.222946393
"ILMN_1651295"	7.168175327	7.192013827	7.179910531	7.177919	7.196943791	7.217464778	7.177336066	7.265824718	7.142441871	7.201374872	7.253740806	7.220536049	7.257614369	7.159879914	7.151755673	7.148938071	7.196271502	7.194166447	7.169666821	7.165709615	7.245159883	7.171609551	7.149025956	7.184797008	7.12788447
"ILMN_1651296"	9.060234004	7.78071099	8.359115795	8.744632805	8.923442838	8.940688772	7.677476018	8.566090172	8.27653869	8.462731706	7.663171036	8.323997848	8.497205347	9.08014784	7.802255277	9.043835168	8.118996927	8.25806661	7.662115147	7.665468482	7.751304716	8.0643565	8.001315319	7.546061242	7.482003972
"ILMN_1651298"	7.306772305	7.3001733	7.25307912	7.251329357	7.283042552	7.254159843	7.208658949	7.23628181	7.302031024	7.348758239	7.279688667	7.291481401	7.327018012	7.247460137	7.219661417	7.250787231	7.293218163	7.266215941	7.286020333	7.255255511	7.281568479	7.305176976	7.252584097	7.27646559	7.22007899
"ILMN_1651303"	7.281568479	7.188763074	7.290639209	7.157762075	7.228329464	7.27821826	7.302821882	7.282029922	7.280501751	7.277292178	7.258510187	7.273375879	7.190076073	7.243260326	7.27896472	7.233974731	7.225478649	7.218916701	7.244241663	7.260090758	7.308441386	7.228410332	7.250653056	7.120044779	7.152947826
"ILMN_1651309"	7.095201219	7.094374159	7.172093558	7.080925068	7.121542471	7.077724489	7.111418085	7.114422132	7.073912602	7.108524041	7.076188573	7.10928698	7.110822424	7.060440209	7.156552652	7.09854198	7.063862086	7.057251513	7.074461095	7.071780142	7.101567549	7.104774255	7.074754471	7.089367309	7.1007585
"ILMN_1651310"	7.223790022	7.191161302	7.186203704	7.243888483	7.218443409	7.159365457	7.203064642	7.190639339	7.188634274	7.226832543	7.192746778	7.20914692	7.16417964	7.190306189	7.214391945	7.19736865	7.177981888	7.167839148	7.134468234	7.211682712	7.286290203	7.179747807	7.194986221	7.161615067	7.175050182
"ILMN_1651316"	7.205341594	7.232446045	7.200282514	7.192359852	7.203440231	7.162959703	7.149025956	7.216552022	7.22525192	7.211990328	7.162376575	7.146143409	7.20752608	7.205505164	7.168715326	7.301284041	7.269478967	7.218916701	7.179581164	7.205426015	7.244353318	7.394858734	7.224517373	7.247749213	7.289449266
"ILMN_1651325"	7.157057069	7.163855384	7.18112627	7.177919	7.198535497	7.134449453	7.097643773	7.168715326	7.22998414	7.119313988	7.128210555	7.136035299	7.167138604	7.153099419	7.072425219	7.1963951	7.127208536	7.166998784	7.170606673	7.162546152	7.116643838	7.164375038	7.122232596	7.101907183	7.289449266
"ILMN_1651328"	7.44606464	7.385127352	7.31007577	7.454126448	7.288191988	7.264537933	7.199513316	7.400017064	7.249791967	7.330353161	7.339929872	7.488798606	7.19578508	7.368854116	7.168715326	7.232146294	7.221063328	7.433623835	7.401631046	7.391144835	7.542287761	8.110406942	7.811601125	8.063743107	7.684832635
"ILMN_1651329"	7.122761949	7.166422774	7.211359293	7.193254553	7.179564	7.17231084	7.208658949	7.166998784	7.231181667	7.227512911	7.222307784	7.275716031	7.248828962	7.132589786	7.198535497	7.194567689	7.176427386	7.179440494	7.329135768	7.171933969	7.158609846	7.142487983	7.183543827	7.208558549	7.191480137
"ILMN_1651330"	7.246063512	7.171414016	7.214734273	7.272826638	7.173233057	7.155653609	7.196747175	7.220109918	7.239294331	7.189732926	7.1712072	7.177032548	7.178248285	7.209916487	7.201975897	7.213104404	7.282242059	7.271818023	7.336384049	7.225478649	7.189360001	7.217335946	7.174372222	7.303230533	7.22785046
"ILMN_1651336"	7.683314465	7.590045935	7.614040202	7.819584034	7.902914978	7.36257303	8.067280236	7.826845395	7.732628847	7.708684174	7.867899576	7.655616714	7.824145324	8.106878515	7.755705006	7.797912705	7.694771913	7.56667911	7.753670103	7.719732569	7.678105062	7.578471284	7.909057131	8.740080556	7.844723781
"ILMN_1651339"	7.523221728	7.282712759	7.223092708	7.393729328	7.289508078	7.323704021	7.230153055	7.262607186	7.314908452	7.25942808	7.39528313	7.322980603	7.298454782	7.186763232	7.25942808	7.280833998	7.317349959	7.266215941	7.613266658	7.431094234	7.345304164	7.279946884	7.268249304	7.21968904	7.24163328
"ILMN_1651341"	7.86746313	7.735810289	7.552957859	7.847116836	7.405724203	7.469607528	7.697329196	7.667724946	7.817791508	7.835574672	7.76624315	7.776439095	7.477344418	7.72350437	8.130086663	7.738061317	7.846496634	7.501720603	7.37067954	7.673554452	7.77694648	7.322153074	7.338373637	7.382974885	7.342965196
"ILMN_1651343"	7.350456805	10.80294131	8.008076867	10.44722936	8.152055302	11.44491187	10.82592596	12.87309418	9.423510776	7.167324221	9.069459585	8.342327676	7.869819734	7.917705953	8.630966756	8.633032135	9.433779247	7.266215941	7.863222495	7.3933086	8.729881736	8.856262454	8.151935898	7.432263552	7.230795105
"ILMN_1651346"	8.155239233	8.181840614	8.349508887	8.914056176	8.781105258	9.003712816	8.708988388	8.71188941	8.82232942	8.248966896	7.941194345	8.463589418	8.33438162	8.090049758	7.877976461	8.584538713	8.571061123	8.400511197	8.958290309	9.282923354	9.410207392	8.968867055	8.879766287	7.997888451	8.433764791
"ILMN_1651349"	7.119313988	7.209751002	7.12431156	7.11345335	7.07312108	7.152752997	7.168680804	7.154133909	7.12322683	7.192848017	7.196876099	7.131333364	7.172285869	7.12204	7.165709615	7.133454766	7.096901927	7.134833877	7.106320238	7.09843213	7.14563424	7.04760748	7.088924048	7.130600862	7.141168862
"ILMN_1651351"	7.290973336	7.420430718	7.328359363	7.324321368	7.241542614	7.367756343	7.332537242	7.389967467	7.366958198	7.303061356	7.379849997	7.323656687	7.295804204	7.316107807	7.338135193	7.33935445	7.356539132	7.31416523	7.337423548	7.289369017	7.317839102	7.326558625	7.307816984	7.366958198	7.326977985
"ILMN_1651354"	7.704172582	9.739681666	7.201374872	7.157762075	10.78015028	7.30893105	8.167003967	7.200385091	9.40800565	7.258861908	8.304255121	7.190867773	7.914873956	8.016380917	10.79233732	11.07374994	7.356539132	7.497949608	9.750475226	7.522685434	7.300681669	14.97884567	15.01813093	11.87050614	12.17322348
"ILMN_1651358"	10.748782	7.130546417	7.169477277	7.132589786	7.188660347	7.191076026	7.154200032	7.304256398	7.153076263	7.216733999	7.123779088	7.164375038	7.322182016	7.122956009	7.360686109	7.478991286	7.14537746	7.283813386	7.214209616	7.163237994	7.135138492	7.199591245	7.100658115	7.672224771	8.482077761
"ILMN_1651364"	7.476615004	7.388781676	7.821020524	7.384406573	7.418857613	7.483449617	7.649502522	7.406736406	7.558733931	8.102929737	7.598527155	8.157107194	7.386195213	7.60267083	7.70182562	7.305794117	7.410462623	7.461061272	7.299390957	7.394032182	7.525577911	7.485362722	7.671467638	7.991780015	7.696419867
"ILMN_1651369"	7.105558561	7.039092401	7.057220052	7.1238609	7.083545147	7.079337686	7.081408677	7.087675101	7.097958271	7.086291086	7.066301772	7.068547449	7.063125252	7.130522998	7.059149155	7.102590275	7.143133791	7.146590913	7.110626293	7.164854308	7.152161762	7.088464567	7.142753611	7.150088143	7.101674177
"ILMN_1651370"	7.511990002	7.419447946	7.37067954	7.353467244	7.374925794	7.426112299	7.361710732	7.369206152	7.321410983	7.369493937	7.37352582	7.392895994	7.397496374	7.408879938	7.441021511	7.359300425	7.300979404	7.343572719	7.461642688	7.363016331	7.411783242	7.257018661	7.327778697	7.256870411	7.275060799
"ILMN_1651373"	7.167167041	7.226347674	7.244883859	7.267416197	7.22531624	7.226084623	7.212587431	7.237902799	7.228809893	7.237699835	7.210778036	7.276417939	7.251077421	7.230659927	7.234339475	7.266666566	7.428557811	7.233288992	7.252584097	7.266770825	7.211743959	7.187166651	7.2069585	10.58599248	11.23428222
"ILMN_1651375"	9.88830708	11.15211671	10.48641386	9.260947211	11.32328813	11.89189354	9.697812715	10.87997768	11.33360625	9.219093157	8.89559551	11.24749785	9.714167624	9.87897034	10.77475916	11.21989698	10.01572842	10.90486463	11.52824591	9.316042877	11.77797776	9.854506356	11.29823883	9.300301017	9.696130536
"ILMN_1651378"	8.99602603	9.340736592	9.022112336	8.761029255	8.653321854	8.769387043	8.967521746	8.614553005	8.648138124	9.384121306	9.318905985	8.605438726	8.624135118	9.094713842	9.088191392	8.847529741	9.395740259	8.878715227	9.940089129	8.606251743	8.702713511	8.535982317	8.170949424	8.538180713	9.325441484
"ILMN_1651380"	7.169440621	7.231594417	7.217120365	7.199653688	7.246232179	7.220283902	7.241280894	7.216552022	7.183128626	7.258097962	7.243801924	7.247275876	7.235195194	7.236207907	7.268021183	7.203731925	7.150670796	7.203731925	7.226115767	7.264153684	7.21904638	7.175755657	7.180506248	7.249479314	7.136430427
"ILMN_1651385"	9.740572289	9.20380692	9.567556969	9.355537174	9.405600374	9.824237915	9.4581161	9.531486183	9.755993515	9.565336665	9.503559235	9.742996162	8.951703216	9.598964551	9.911901661	8.880764703	9.492632227	8.999854344	9.227879903	9.358663344	9.717859307	9.207711288	9.510292626	10.30216769	9.985392037
"ILMN_1651388"	7.137193346	7.154790952	7.18112627	7.136286117	7.156925961	7.116287302	7.111418085	7.118286543	7.204613096	7.125886232	7.126030051	7.1418423	7.147275708	7.150202916	7.199315171	7.168411879	7.131235643	7.165997081	7.156725426	7.131137429	7.073468635	7.099835401	7.102464669	7.113907058	7.137391344
"ILMN_1651395"	7.201063784	7.25062971	7.184919773	7.173179698	7.210778036	7.162959703	7.179598328	7.166998784	7.247700233	7.202016993	7.183128626	7.151230184	7.245039633	7.197444357	7.127459547	7.147966972	7.194728221	7.240862116	7.139457381	7.22998414	7.21832866	7.199591245	7.163209506	7.189360001	7.153862163
"ILMN_1651396"	7.172709042	7.066609373	7.098938232	7.112505201	7.119813042	7.059440339	7.103202152	7.081565588	7.069412987	7.179440494	7.122956009	7.10019087	7.078824478	7.047769633	7.108524041	7.113696119	7.022077037	7.088924048	7.085969026	7.045099173	7.051688365	7.053634923	7.025126595	7.060538361	7.089056474
"ILMN_1651399"	8.70791168	8.677238048	9.111007899	8.545648704	8.653838208	8.754482815	8.54210004	8.582928913	8.357213497	8.346231363	9.243679657	8.990917785	8.533578983	8.362447685	8.959465279	8.455824546	8.847153162	8.606445189	8.555224332	8.637426199	8.64118267	8.750829306	8.536492299	9.341923548	8.394586465
"ILMN_1651403"	7.185403297	7.184336988	7.179910531	7.212506879	7.183270572	7.168089414	7.191565214	7.237106049	7.22525192	7.181644931	7.162376575	7.236158262	7.155487571	7.190306189	7.150165714	7.222946393	7.157886748	7.178480102	7.238243053	7.237138023	7.260466438	7.3026797	7.209112798	7.263935108	7.266826198
"ILMN_1651404"	7.173770788	7.246635234	7.22099087	7.243888483	7.223053106	7.159365457	7.122232596	7.213243605	7.24876673	7.214715696	7.248817276	7.166441147	7.256054326	7.186763232	7.14123734	7.191972365	7.248910174	7.241726274	7.34031924	7.365910745	7.40456884	7.414378184	7.312626022	7.313027013	7.31779673
"ILMN_1651405"	11.03183501	11.10745538	11.77196607	10.83745127	10.84092892	11.16004661	11.31195729	11.25197453	11.35757004	11.08807917	11.37233959	11.04412482	12.10481405	10.91205886	10.85922833	11.41135159	10.59558799	10.72770562	10.86747389	11.32451032	11.56109357	10.75414537	10.70668918	10.78245783	11.05570965
"ILMN_1651406"	12.85350389	12.51020176	12.72462945	13.3211513	12.18990011	13.05683356	12.90149728	12.01118959	12.63054673	12.97418163	12.72462945	13.29370541	12.70147735	12.46815001	12.64310109	11.87428752	12.81914502	12.97418163	12.06317504	12.44001155	12.77822035	12.04161753	11.03183501	11.45617716	11.72889131
"ILMN_1651408"	7.104597789	7.057675676	7.109875373	7.109716834	7.127717123	7.111237911	7.096821559	7.119139821	7.128970442	7.153886816	7.184007868	7.092947298	7.068522168	7.102394901	7.136369456	7.09959254	7.100108215	7.156764948	7.137006841	7.110929282	7.089000942	7.098141028	7.135311565	7.124578865	7.123825432
"ILMN_1651415"	7.312963072	7.321495705	7.38761558	7.278564939	7.254287143	7.292929118	7.282282399	7.374444969	7.653390841	9.621166137	7.421877594	7.292591307	7.335412955	7.340137925	7.58189227	7.337744806	7.528732653	7.277924049	7.281207341	7.40044193	7.377260508	7.446476517	7.572137561	7.505174295	7.9503309
"ILMN_1651423"	7.194944827	7.331124434	7.412594937	7.157762075	7.294661971	7.30893105	7.140320848	7.189761057	7.479349627	7.245159883	7.477960714	7.131966925	7.280748229	7.367045008	7.34629099	7.318288616	7.37670632	7.448556946	7.142016365	7.155606973	7.20104509	7.368188438	7.138402662	7.206135688	7.287182592
"ILMN_1651428"	7.088464567	7.301839856	7.104550557	7.252180809	7.424081426	7.22790004	7.142625638	7.255519782	7.196670142	7.134150081	7.315754267	7.267532713	7.18417783	7.169298915	7.346976645	7.139260226	7.168175327	7.237559911	7.159386215	7.126030051	7.077912037	7.140108893	7.149025956	7.186599075	7.196458257
"ILMN_1651429"	8.430432201	8.678768796	9.086972004	9.559082778	7.789693813	9.625753342	9.371647199	12.04838181	11.40625751	7.605511857	8.109086978	9.79588407	10.48962311	8.783966565	7.948158316	10.68302147	9.469438424	9.753992449	8.910852746	9.810440723	9.837244673	11.30919209	11.13368639	9.787189917	8.704834748
"ILMN_1651430"	7.183270572	7.198535497	7.179910531	7.194219201	7.194821725	7.160732381	7.164820837	7.134219238	7.207925853	7.222500742	7.188353819	7.155653609	7.220821985	7.158821625	7.193158875	7.20752608	7.170606673	7.133742668	7.289537609	7.17552321	7.182037084	7.178850245	7.162429682	7.230309697	7.193572141
"ILMN_1651433"	9.359321965	9.262262119	9.459815945	9.563948807	8.631349879	9.248932553	9.668019358	8.472256438	9.263189885	9.122523705	10.04161564	9.210744466	10.12059842	9.308384075	9.35890053	8.825885513	10.56902389	9.944819457	9.51621119	9.871162864	10.04516791	8.428635668	8.712370692	10.60335898	10.65136691
"ILMN_1651435"	7.201063784	7.280833998	7.143583911	7.153021755	7.180336417	7.143288602	7.145882403	7.160488704	7.148516282	7.220352019	7.192013827	7.199195222	7.280101026	7.194536001	7.148665276	7.175896041	7.165893679	7.202756978	7.148869491	7.265112227	7.274738628	7.237974444	7.245055545	7.223234201	7.180050455
"ILMN_1651436"	7.165925863	7.128322432	7.228197214	7.209751002	7.236309302	7.209979906	7.18467494	7.275740778	7.168016621	7.200799921	7.215329952	7.232334088	7.236518729	7.218166434	7.181145121	7.223820872	7.180336417	7.206293167	7.194219201	7.207034315	7.199513316	7.222216378	7.182651704	7.24048264	7.17022634
"ILMN_1651437"	7.239224677	7.321495705	7.291668847	7.253181539	7.327760335	7.305244105	7.298565545	7.260034224	7.326519862	7.359463915	7.328638781	7.311487419	7.321545813	7.314232894	7.334897171	7.25527202	7.235454349	7.305465331	7.34031924	7.319781856	7.401061548	7.313846624	7.292623623	7.416935611	7.312429781
"ILMN_1651438"	8.896676481	8.570359214	8.557833288	8.992613824	9.184634241	7.940462335	9.179268138	9.184506274	9.185527648	9.317294006	8.727947615	8.483704362	8.728818866	9.100149972	8.655131734	7.623507638	8.56244209	8.897124805	9.001149092	8.370634634	8.598252436	8.469704604	8.552349556	9.572555613	9.874850873
"ILMN_1651445"	7.356890762	7.357707702	7.360969055	7.310859022	7.390865499	7.267836693	7.316592417	7.298784218	7.417195501	7.380501284	7.306524094	7.305244105	7.337538561	7.372964674	7.279946884	7.292089261	7.23782993	7.364728478	7.224267414	7.574129968	7.555884664	7.394858734	7.431083783	7.397883064	7.450873857
"ILMN_1651447"	7.137193346	7.100658115	7.173404558	7.140294028	7.138402662	7.099959989	7.16422228	7.15507135	7.12322683	7.175050182	7.133519163	7.132666538	7.156337157	7.190306189	7.135441642	7.14123734	7.204353126	7.152137018	7.202016993	7.173371313	7.124498342	7.197099193	7.172958664	7.214624613	7.176975037
"ILMN_1651453"	7.17157627	7.125886232	7.138229398	7.133519163	7.147625181	7.138989255	7.185986279	7.15507135	7.257715763	7.136228449	7.087860222	7.138079097	7.14123734	7.111492412	7.169440621	7.118821963	7.142243364	7.117008419	7.177705677	7.144118402	7.139235375	7.129670989	7.122232596	7.183075753	7.147705201
"ILMN_1651456"	7.12508462	7.118821963	7.08841727	7.108665082	7.11345335	7.086571547	7.154912703	7.119139821	7.107656071	7.160631542	7.143353386	7.174981546	7.12731483	7.099347374	7.155771717	7.122956009	7.120019606	7.117008419	7.1185783	7.101062877	7.10251253	7.074969611	7.051259556	7.088464567	7.17104086
"ILMN_1651457"	7.238163458	7.216324824	7.234942174	7.29437977	7.229055104	7.253457605	7.263447909	7.250512161	7.177380164	7.225510871	7.273627587	7.22502905	7.282860306	7.209064926	7.217708442	7.138337769	7.290759753	7.233288992	7.221457477	7.17128416	7.2069585	7.238809371	7.221613765	7.208558549	7.262875468
"ILMN_1651461"	8.286589063	9.323450314	8.912819334	9.840985756	9.54857216	8.803972965	8.92700685	8.830247813	7.767434263	9.189912157	9.098538173	8.836344036	9.338355386	8.897705632	9.048693746	8.909955234	9.986195232	9.619056565	8.686815063	8.488359377	8.817723379	8.0675391	7.49467485	8.043087433	8.477403189
"ILMN_1651464"	7.434573783	7.373024626	7.340952451	7.315155878	7.340188179	7.383646846	7.384664317	7.409895959	7.419345518	7.502434559	7.337858804	7.377491678	7.393419875	7.378899982	7.389519112	7.309947251	7.465925582	7.311080847	7.355219793	7.301394791	7.327449325	7.348780029	7.312626022	7.278185777	7.37336489
"ILMN_1651466"	7.220636585	7.264866648	7.199002819	7.221272034	7.229055104	7.250832356	7.244649668	7.235549796	7.268795838	7.258861908	7.250901178	7.246635234	7.227217986	7.275740778	7.218443409	7.264770011	7.256521525	7.260893601	7.252584097	7.293218163	7.278564939	7.234638197	7.2069585	7.232817847	7.288317162
"ILMN_1651469"	7.329990285	7.300955978	7.302000289	7.263199844	7.302852602	7.280586599	7.318366865	7.284101147	7.28500226	7.301189054	7.265460946	7.298454782	7.281455857	7.28430902	7.313959934	7.285184706	7.239483907	7.290154465	7.247180932	7.301394791	7.277713896	7.274002896	7.274467865	7.223234201	7.184779792
"ILMN_1651470"	7.222842328	7.192697936	7.227069747	7.167324221	7.170307966	7.241080959	7.198186778	7.173102797	7.165581652	7.202016993	7.206667518	7.223008058	7.261331329	7.151230184	7.163482093	7.122956009	7.152340141	7.139457381	7.210209447	7.187376083	7.122956009	7.144955941	7.149025956	7.211180192	7.136430427
"ILMN_1651477"	7.107856359	7.084993966	7.089111996	7.108665082	7.146948199	7.095806059	7.123027988	7.125916537	7.138681301	7.089621941	7.143353386	7.146143409	7.124271212	7.128352193	7.139786567	7.153793506	7.157057069	7.145780544	7.155687267	7.129616353	7.162429682	7.29336401	7.162429682	7.145882403	7.211743959
"ILMN_1651478"	7.138170023	7.198535497	8.364592648	7.314310987	7.395891444	7.254159843	7.151887255	7.194269936	7.2730144	7.308473796	7.242384208	7.186599075	7.309911781	7.527202604	7.15093925	7.346729409	7.172385153	7.14306697	7.142016365	8.408706861	10.06940371	7.26567583	7.387179503	7.297034169	7.209853471
"ILMN_1651486"	7.543014075	7.400173469	7.622622682	7.305051714	7.237106049	7.69498874	7.447890093	7.238670672	7.278351395	7.494589157	7.379849997	7.373891348	7.289537609	7.669527024	7.990248629	7.502559327	7.491530464	7.346208773	7.592983259	7.247275876	7.252143743	7.161899641	7.194986221	7.218778738	7.065457272
"ILMN_1651488"	7.333027737	7.340574358	7.302453183	7.317780774	7.321274353	7.317764236	7.312219145	7.34153652	7.281568479	7.283445157	7.296302809	7.316772847	7.28486906	7.296072493	7.303585018	7.269478967	7.278997582	7.251499946	7.341766119	7.332136059	7.314487579	7.278463678	7.275676096	7.248637364	7.316872128
"ILMN_1651490"	7.17157627	7.218778738	7.171428787	7.15398287	7.254287143	7.120615621	7.651896831	7.201163546	7.157696916	7.158382324	7.201087866	7.180735123	7.203623537	7.126067982	7.185358878	7.153793506	7.195496764	7.17583344	7.180506248	7.193143123	7.21080581	7.202072898	7.168175327	7.108405104	7.184779792
"ILMN_1651492"	7.339373867	7.3001733	7.292929118	7.280487842	7.266857567	7.266795732	7.290055498	7.32191193	7.267668271	7.252904157	7.346333855	7.245973222	7.214042819	7.254900958	7.282282399	7.274887027	7.353177035	7.24880559	7.356289146	7.296908026	7.236158262	7.212506879	7.281996072	7.211180192	7.234570085
"ILMN_1651495"	7.157057069	7.163855384	7.17279501	7.09589125	7.177032548	7.137416765	7.148141873	7.166083378	7.114739015	7.069182989	7.199689512	7.155653609	7.113281073	7.157886748	7.125128957	7.087569948	7.20104509	7.14306697	7.154739613	7.114455147	7.177475959	7.134390941	7.129860488	7.110276315	7.110259729
"ILMN_1651496"	7.827936403	7.947421779	9.336110774	8.614815127	8.383144602	10.80761411	9.625071213	10.69686987	10.67551613	9.531971963	9.052591094	8.218528371	8.60804655	9.626832297	9.162332303	8.725610292	10.41575747	10.96042983	7.137006841	8.122780373	7.711826633	8.031854608	7.465004977	9.073298044	8.790108374
"ILMN_1651498"	7.163892198	7.301839856	7.369163586	7.15093925	7.089833436	7.417195501	7.612353363	7.173102797	7.131784275	7.160631542	7.154359231	7.118468438	7.391968511	7.185986279	7.137730346	7.183270572	7.817345123	7.244558138	7.152161762	7.11258842	7.165424204	7.427661485	7.28771057	7.507435918	7.354995117
"ILMN_1651499"	7.397375952	7.334770457	7.287725357	7.362958776	7.413070419	7.332937523	7.322943744	7.292573948	7.398835435	7.298784218	7.365547021	7.32230581	7.272287576	7.351912294	7.324892023	7.422784592	7.385493707	7.396703456	7.452822414	7.211682712	7.286290203	7.43859211	7.434573783	7.365547021	7.272430021
"ILMN_1651504"	8.207095926	7.959361881	8.367286527	8.582928913	8.500581039	8.599920404	8.33451576	8.213896698	8.435123974	8.284229203	8.140529545	7.99218155	8.348384101	8.271970717	8.131965348	7.818550945	8.470531791	8.376260453	8.436446607	8.387188519	8.331818509	8.056480395	8.304957951	8.199464272	8.351813169
"ILMN_1651507"	7.570555568	8.044781607	7.297982289	7.441284416	7.306274163	8.053477188	7.508662756	7.701026233	7.280501751	7.429511309	7.280423198	7.813457918	7.485292681	7.558042754	7.430903537	7.405881126	7.297524507	7.480708326	8.134112861	7.773599437	7.938301611	7.443869688	7.494282879	7.521333477	7.54837389
"ILMN_1651508"	7.258972463	7.238128592	7.238354295	7.230851131	7.22531624	7.275676096	7.295051526	7.256929057	7.30893105	7.258097962	7.2955014	7.247275876	7.20752608	7.296932808	7.300830653	7.252362745	7.170606673	7.259289257	7.175139295	7.134449453	7.252904157	7.20864987	7.274935012	7.346976645	7.331366674
"ILMN_1651513"	9.702373572	10.08777382	9.606020464	9.147654556	8.525153904	9.216058049	9.486613124	8.659802949	8.750066752	9.999727191	9.686653939	9.622593444	8.671373215	9.758904006	9.483231107	9.129582229	9.309189873	9.546931628	9.941688826	8.612647151	8.587586409	8.23099025	8.276794204	8.29435199	8.457291929
"ILMN_1651517"	7.367389064	7.297716437	7.417034026	7.202513717	7.279439621	7.218209687	7.236700117	7.315718937	7.143555145	7.258097962	7.291722026	7.280833998	7.240862116	7.655066631	7.245563051	7.233974731	7.200167017	7.635058345	7.349453712	7.205426015	7.21832866	7.219772015	7.20104509	7.220636585	7.193572141
"ILMN_1651520"	7.181145121	7.125072879	7.125792888	7.127806758	7.10428243	7.131259053	7.108405104	7.165197161	7.125448758	7.122058883	7.153753592	7.159365457	7.122888709	7.164688464	7.207252989	7.179525138	7.106875523	7.170339983	7.141168862	7.157860209	7.126067982	7.159490154	7.149025956	7.129003378	7.237441852
"ILMN_1651532"	7.341710657	7.284101147	7.295701043	7.292573948	7.321274353	7.312382267	7.313294025	7.3027709	7.358283646	7.282816518	7.300852036	7.302539463	7.275032904	7.292623623	7.292623623	7.162764442	7.294038085	7.286275126	7.237219681	7.257614369	7.25601988	7.233017673	7.187267608	7.242850991	7.20403212
"ILMN_1651535"	7.052678487	7.136407078	7.201374872	7.185644585	7.213844715	7.142585797	7.110626293	7.203731925	7.227576702	7.113281073	7.096747949	7.096607458	7.135853557	7.110573234	7.231395903	7.14123734	7.168175327	7.086941133	7.113310245	7.107608441	7.086339733	7.20864987	7.106414331	7.119139821	7.09994092
"ILMN_1651536"	7.13504204	7.169006772	7.091493405	7.099227686	7.142585797	7.150542628	7.114907313	7.07947972	7.135157268	7.098653965	7.105450898	7.099443864	7.190780878	7.038599764	7.142726827	7.19554082	7.139062354	7.036749342	7.11247576	7.146381422	7.144118402	7.06739289	7.096921468	7.163237994	7.141168862
"ILMN_1651538"	8.047709817	7.963731444	7.868280291	8.043265091	7.990412875	8.53783436	8.478247118	8.281827557	9.076666735	8.57845827	7.766731143	9.132126624	8.186349608	7.909057131	8.957863704	7.878786531	8.286832031	8.258602592	8.1358506	8.155383361	8.130345763	7.963384454	8.013624816	7.426062241	7.351929068
"ILMN_1651543"	7.122761949	7.125072879	7.139480694	7.100227775	7.029424676	7.094374159	7.133326588	7.107578914	7.157696916	7.146590913	7.030694854	7.10928698	7.117738243	7.115621667	7.128177701	7.094474398	7.124996587	7.123627514	7.137764363	7.105283663	7.12867755	7.117453721	7.081218089	7.085718902	7.123825432
"ILMN_1651544"	7.924410861	7.855780517	7.644698843	7.975180005	7.552098158	7.707569302	8.263337625	8.082912079	7.587255659	7.678802488	7.792839484	7.84131246	8.269614353	7.595224252	8.16772211	7.998897581	7.864131	8.139760576	7.754627795	8.451123489	8.295990057	7.925958304	7.598601565	7.689500894	7.90550652
"ILMN_1651547"	7.170489103	7.11154819	7.619583012	7.141353523	7.232794231	7.184054469	7.12867755	7.028508262	7.113635708	7.186225897	7.08203986	7.111815452	7.253116163	7.128352193	7.117184434	7.11258842	7.169825034	7.455832552	7.144737302	7.131137429	7.159340812	7.234638197	7.418181422	7.113907058	7.178132076
"ILMN_1651554"	7.197076556	7.138574725	7.176891018	7.167324221	7.157806977	7.175966667	7.186675944	7.133360648	7.156416111	7.128047928	7.17037504	7.18153403	7.163307786	7.145118157	7.124345847	7.108571084	7.171537206	7.095420826	7.184054469	7.197076556	7.235440597	9.249247321	10.24670224	8.241486014	7.395257782
"ILMN_1651557"	9.008770015	9.954172	9.215142846	9.667829067	8.988145599	9.480418485	9.010905296	9.286798349	8.898566528	9.190244554	10.18519339	10.24670224	8.694521612	8.55446154	9.721883757	8.684228768	9.75235739	8.686689997	9.570193842	9.531971963	9.608492986	9.91866507	9.34780355	8.26049819	8.441504078
"ILMN_1651563"	7.319275187	7.26764519	7.268249304	7.234438612	7.320568843	7.271391609	7.348031319	7.327760335	7.320146292	7.258861908	7.291722026	7.259495336	7.246592908	7.32343686	7.233066624	7.299342701	7.251499946	7.244558138	7.274868764	7.317560612	7.262020687	7.283002239	7.285800597	7.260219252	7.27064236
"ILMN_1651565"	7.118243818	7.187080874	7.216552022	7.167324221	7.196245541	7.146948199	7.206563094	7.246635234	7.158708162	7.17874475	7.264112946	7.178681473	7.236518729	7.122956009	7.146571785	7.186444865	7.240399569	7.334790452	7.231830217	7.251266834	7.246517133	7.156416111	7.183543827	7.208558549	7.256298934
"ILMN_1651568"	7.202072898	7.297716437	7.208977912	7.278564939	7.201944339	7.254838119	7.227576702	7.145928372	7.207925853	7.233886018	7.162376575	7.216822052	7.19578508	7.179677598	7.179747807	7.220283902	7.200167017	7.237559911	7.198535497	7.246477119	7.280067126	7.26567583	7.20104509	7.250291639	7.288317162
"ILMN_1651569"	7.211673646	7.206200808	7.281819509	7.254091688	7.280139125	7.218876683	7.223660482	7.227775115	7.222089872	7.264081482	7.241715223	7.178681473	7.217924756	7.215495611	7.255855484	7.190170833	7.225478649	7.237559911	7.214209616	7.230823693	7.282333616	7.242015232	7.273051026	7.37399397	7.267668271
"ILMN_1651574"	7.192957533	7.187080874	7.197812494	7.155798291	7.314695013	7.278938092	7.220957036	7.248910174	7.281568479	7.194388841	7.19053306	7.266280068	7.22653842	7.227069747	7.234888392	7.24733981	7.197812494	7.150491527	7.168785285	7.165709615	7.212506879	7.370437753	7.31007577	7.642248839	7.816399759
"ILMN_1651576"	7.130522998	7.120361245	7.168227634	7.153021755	7.177032548	7.090374703	7.1418423	7.087675101	7.136407078	7.113281073	7.157174364	7.136647935	7.084375233	7.072242815	7.088867239	7.117804035	7.080018205	7.064082513	7.116009796	7.159365457	7.152161762	7.147522073	7.252584097	7.148462306	7.192533913
"ILMN_1651582"	7.127208536	7.200282514	7.184158462	7.181923463	7.170307966	7.098463332	7.151118984	7.120044779	7.185358878	7.193617051	7.177032548	7.144851215	7.122888709	7.170307966	7.14730045	7.147966972	7.089430929	7.140294028	7.063745073	7.201832689	7.24294126	7.174928143	7.128352193	7.138502117	7.154714908
"ILMN_1651584"	7.121567623	7.053463895	7.037502395	7.076071429	7.060349859	7.045832243	7.134008244	7.037675709	7.076684787	7.077213788	7.069232488	7.040757867	7.073692332	7.042828973	7.046161978	7.046874782	7.071558305	7.088924048	7.133643627	7.14563424	7.066099755	7.094474398	7.073886813	7.084778699	7.1007585
"ILMN_1651588"	7.170489103	7.081919485	7.150165714	7.258594958	7.167929409	7.164375038	7.170138154	7.176891018	7.183128626	7.134150081	7.110573234	7.162376575	7.101648764	7.24048264	7.208728376	7.249919003	7.156337157	7.255787527	7.221457477	7.150542628	7.192206649	7.099835401	7.097752797	7.127125449	7.162376575
"ILMN_1651597"	7.237138023	7.217974115	7.179910531	7.254091688	7.282282399	7.198535497	7.201087866	7.263408847	7.290515421	7.219599208	7.210778036	7.22571	7.253116163	7.205505164	7.223595524	7.194567689	7.212040309	7.196836249	7.198535497	7.195564977	7.204635643	7.187166651	7.162429682	7.217061313	7.187611999
"ILMN_1651599"	7.28601162	7.289877195	7.308877598	7.285800597	7.288880107	7.377201504	7.268282344	7.304256398	7.233576949	7.276107733	7.215825892	7.31076522	7.25527202	7.324971849	7.285466103	7.284208941	7.252351085	7.267109227	7.102128656	7.210091501	7.296837126	7.206982496	7.248605616	7.189360001	7.290321749
"ILMN_1651604"	7.121567623	7.127511357	7.187455899	7.211635695	7.138402662	7.139480694	7.158689583	7.202072898	7.144910522	7.190427689	7.155016651	7.125128957	7.107656071	7.165709615	7.191700628	7.154714908	7.169025721	7.121811837	7.146346505	7.177919	7.233026639	7.122232596	7.198708854	7.188516154	7.183669814
"ILMN_1651606"	7.232146294	7.346976645	7.221613765	7.292573948	7.344847779	7.259909861	7.278318838	7.300266168	7.231181667	7.231016678	7.234165588	7.238809371	7.221540701	7.287013157	7.206077406	7.253303219	7.322680902	7.223234201	7.226115767	7.303061356	7.268210965	7.221457477	7.180506248	7.237106049	7.243508719
"ILMN_1651608"	7.229859055	7.223053106	7.20104509	7.264130589	7.26296756	7.195110391	7.211805758	7.198708854	7.260034224	7.258861908	7.25022509	7.199195222	7.238037157	7.196458257	7.193820925	7.266666566	7.214648433	7.271818023	7.278398673	7.18112627	7.224267414	7.132666538	7.169006772	7.179598328	7.198447284
"ILMN_1651609"	7.203238425	7.288110153	7.234363668	7.212506879	7.223053106	7.184622162	7.230909771	7.225943144	7.172731966	7.207781662	7.205209406	7.157860209	7.186444865	7.21904638	7.198535497	7.185456027	7.228843538	7.215471737	7.268953128	7.220744999	7.222476969	7.252584097	7.172145805	7.155369711	7.222021427
"ILMN_1651610"	7.302453183	7.349653903	7.33700528	7.679463964	8.387476669	7.254159843	7.363426737	7.141142054	7.529510348	7.5409655	7.923731519	8.304450433	7.162593729	7.925299941	7.200765604	7.839037039	7.275536936	7.148487582	7.281207341	7.280586599	7.275536936	9.74657149	8.793302031	7.972357778	7.667631581
"ILMN_1651611"	11.49042762	12.00462451	10.77836306	11.18453254	12.34556139	11.21054572	10.93147852	12.00925804	12.42822544	11.22588026	11.44369183	11.8057413	11.57029618	11.16369817	10.03365455	12.90149728	11.04513659	10.26541787	11.4669848	11.94633418	12.00381491	11.52824591	9.71501332	9.166861895	9.397563077
"ILMN_1651617"	7.129423708	7.165475123	7.142441871	7.197875469	7.121542471	7.127208536	7.136814254	7.087675101	7.131784275	7.129616353	7.140462049	7.042176252	7.089131555	7.152161762	7.142726827	7.159247485	7.198535497	7.144883773	7.141168862	7.136856439	7.191565214	7.120673521	7.172958664	7.101062877	7.119069706
"ILMN_1651624"	7.130522998	7.2694409	7.208268228	7.169413196	7.187080874	7.192454871	7.160838727	7.195146344	7.143555145	7.180155131	7.185358878	7.138079097	7.271524419	7.215495611	7.176891018	7.153793506	7.177981888	7.256602397	7.186599075	7.203177847	7.230135096	7.220636585	7.211180192	7.179598328	7.229778303
"ILMN_1651628"	9.143923921	8.488225544	8.95634792	7.563804123	8.462417229	8.260024864	7.945610323	7.753827031	8.147848284	8.071404011	8.045992674	8.126107834	7.94434493	8.520620554	8.715521287	8.349670928	8.182203851	8.271328479	8.397928373	7.831592138	7.9930583	8.600920266	8.213510367	9.497107192	9.862547719
"ILMN_1651636"	7.276778357	7.25861818	7.19636232	7.315993178	7.273034723	7.273163031	7.249514395	7.307141641	7.280501751	7.270087731	7.263372054	7.239913402	7.258319799	7.309653721	7.284101147	7.263882504	7.264911586	7.308230031	7.284004186	7.304484403	7.321686636	7.341710657	7.235549796	7.302031024	7.304152564
"ILMN_1651637"	7.280604619	7.382879706	7.326519862	7.37495518	7.35175047	7.348247287	7.31279165	7.388244978	7.319186143	7.345061875	7.381158001	7.348268677	7.334798917	7.33236955	7.282889967	7.360179453	7.446666898	7.344372183	7.457190087	7.273210578	7.31923867	7.361339043	7.305222774	7.334601475	7.291044518
"ILMN_1651641"	7.151634522	7.196860387	7.112066082	7.144263713	7.139235375	7.180397247	7.158689583	7.151499907	7.181855375	7.186839692	7.184007868	7.136035299	7.203623537	7.197444357	7.136369456	7.184413349	7.185069402	7.122761949	7.160276904	7.180336417	7.169958541	7.164375038	7.194986221	7.183075753	7.093240711
"ILMN_1651642"	7.861603025	8.926745074	7.822667674	8.746119088	8.755128557	8.315925013	9.942321229	7.617213758	7.343572719	9.102436968	8.501446453	7.820876895	8.455407882	8.251358993	8.580577575	8.841985104	9.493658335	9.497757276	8.667334975	8.437006746	8.584133203	7.898296717	7.249290708	7.400938953	7.74384094
"ILMN_1651643"	7.229859055	7.217974115	7.230457314	7.256870411	7.17874475	7.183270572	7.236158262	7.184735987	7.214624613	7.23628181	7.223746959	7.297222948	7.190780878	7.22447568	7.233683151	7.192892961	7.174871858	7.17128416	7.222307784	7.193862368	7.151543932	7.18231615	7.229055104	7.201163546	7.223746959
"ILMN_1651651"	7.207414908	7.327222997	7.214734273	7.246592908	7.247880842	7.224267414	7.230909771	7.225108484	7.253303219	7.332492869	7.300852036	7.226913528	7.29301378	7.198481485	7.221613765	7.173102797	7.228843538	7.232423831	7.287753062	7.496094777	7.343572719	7.34093045	7.293979312	7.400356157	7.368984198
"ILMN_1651652"	7.156080563	7.25861818	7.165197161	7.085244038	7.121542471	7.150542628	7.170693799	7.230107646	7.144910522	7.250579502	7.236882641	7.167883003	7.091337067	7.176777871	7.240628072	7.216584403	7.207661149	7.189291053	7.256208968	7.234706552	7.241457576	7.260920533	7.360222456	7.295244814	7.261945811
"ILMN_1651654"	7.300399565	7.289877195	7.344079131	7.290759753	7.247036745	7.270185705	7.378006199	7.363245406	7.251001472	7.331844364	7.324915187	7.312705582	7.332161749	7.295244814	7.378528601	7.290308533	7.292429717	7.246442031	7.274868764	7.274895794	7.243595489	7.276441765	7.235549796	7.247749213	7.166326694
"ILMN_1651657"	7.327912069	7.240532033	7.275694348	7.289763436	7.273758176	7.168951464	7.277855743	7.360120998	7.270889233	7.211990328	7.184581406	7.247944366	7.229507096	7.246652566	7.271524419	7.309048934	7.325095333	7.307530365	7.348377932	7.316046941	7.315323227	7.202072898	7.244353318	7.239502276	7.229778303
"ILMN_1651660"	7.098832412	7.150670796	7.09959254	7.196072968	7.037502395	7.102764661	7.090374703	7.113310245	7.144910522	7.044219916	7.059372043	7.115469979	7.09363353	7.108524041	7.164915448	7.130256927	7.094588569	7.142074377	7.077724489	7.087675101	7.063478406	7.104774255	7.094430963	7.156278881	7.079193462
"ILMN_1651661"	7.462143223	7.873335245	7.541041571	8.168111064	8.106085286	8.10555326	8.303730335	8.010674948	8.520498525	8.33451576	7.905274753	8.041458357	8.17081052	7.834330634	8.013192812	7.759025292	8.281388055	8.066907134	8.396141072	8.57608948	8.581793602	7.606926313	7.577502039	7.434347276	7.397854688
"ILMN_1651662"	7.068885783	7.042848191	7.011964882	7.029424676	7.097715824	7.095104478	7.043431242	7.055771128	7.053149658	7.070888693	7.018861115	7.106787563	7.051504521	7.058718876	7.048417853	7.09959254	7.105403704	7.032419993	7.055140236	7.066924564	7.105283663	7.08521304	7.132881036	7.142200923	7.092146571
"ILMN_1651664"	7.577636801	7.461561388	7.41748385	7.536966662	7.428255547	7.372868244	7.425468778	7.487130433	7.495122595	7.362303742	7.378424904	7.460610225	7.409446112	7.51214377	7.416010832	7.481511624	7.37466811	7.462807852	7.496754579	7.473540942	7.420481232	7.422798574	7.38348706	7.452852994	7.486566096
"ILMN_1651666"	7.122761949	7.186019272	7.898296717	7.472568461	7.536761874	8.247180246	7.297827718	8.620058607	8.727345763	7.202744685	8.930777804	9.359137717	7.432777269	7.162797949	7.142032691	7.132361029	7.183270572	7.221613765	7.187611999	7.347895841	7.221153552	8.209740326	8.05487932	8.245411081	7.242506833
"ILMN_1651672"	7.215655666	7.142846927	7.186763232	7.21061748	7.147625181	7.173770788	7.193003903	7.158689583	7.193158875	7.162797949	7.238179441	7.183075753	7.17449128	7.160878072	7.154470094	7.17037504	7.176427386	7.170339983	7.167138604	7.161684414	7.178828228	7.153939794	7.220821985	7.164915448	7.143133791
"ILMN_1651674"	7.414168714	7.233402002	7.479430872	7.551531686	7.640172608	7.821370607	7.178015042	7.456105678	7.654910853	7.279977141	7.206667518	7.369057977	7.421277909	7.291722026	7.656586763	7.421047452	7.325095333	7.427074408	7.300244778	7.597696026	7.54364717	7.192975823	7.374280508	7.379018509	7.261022059
"ILMN_1651676"	7.423290555	7.311598139	7.349045375	7.356958466	7.370551952	7.365752488	7.433491779	7.370921066	7.327778697	7.385684674	7.367110634	7.280833998	7.349215937	7.296072493	7.347345541	7.315784041	7.370692387	7.31416523	7.458765154	7.27255128	7.243595489	7.248068973	7.281403781	7.297725089	7.286141455
"ILMN_1651680"	14.74425129	15.01813093	15.07769504	14.68401589	14.88661659	14.74425129	14.84751365	15.07769504	14.84751365	14.93546269	14.91238172	15.01813093	14.81485028	14.81485028	14.76254258	15.00554409	15.01813093	14.76254258	14.4989855	15.01813093	15.03260826	14.83566128	15.12283293	14.5236355	14.65027286
"ILMN_1651681"	7.11247576	7.095133898	7.161639682	7.167324221	7.156925961	7.150542628	7.157886748	7.082661499	7.209112798	7.13931602	7.14930409	7.11471331	7.083570805	7.167536091	7.204613096	7.126030051	7.131943523	7.118841323	7.195091159	7.161684414	7.163915224	7.121465492	7.148141873	7.122840639	7.116287302
"ILMN_1651684"	8.61613238	8.289135853	8.337520212	8.525019289	7.984690347	8.311150486	8.434904508	7.999969786	8.173790408	8.589414383	8.203438444	8.515552686	8.607713846	9.149346904	8.52642679	8.154419162	8.399428555	8.788508139	8.651234064	8.972050314	8.909060051	8.155311297	7.830565587	7.864437085	8.389507155
"ILMN_1651690"	7.168175327	7.212416792	7.201975897	7.211635695	7.260219252	7.258319799	7.302063188	7.181293508	7.270889233	7.264705444	7.286173746	7.332601896	7.134244226	7.376594589	7.340891691	7.33689661	7.339373867	7.382272764	7.312356228	7.30604945	7.305308655	7.169228877	7.184848456	7.256054326	7.187611999
"ILMN_1651692"	8.4230606	7.627988834	7.87861618	8.152928181	7.986488451	8.377226198	7.995220932	7.746351397	8.222534422	7.941882548	8.193846338	7.532619448	7.755954086	8.502821887	7.790559636	8.573520518	7.914598456	7.699588404	7.561485117	7.901999666	8.05082036	8.092497525	7.768364633	8.122092173	8.665288417
"ILMN_1651693"	7.380119037	7.370802644	7.376969355	7.372387039	7.317011934	7.348247287	7.376454787	7.331366674	7.387633941	7.311339472	7.387908294	7.37670632	7.392372549	7.34105825	7.426643411	7.370437753	7.357578712	7.328599511	7.344615267	7.248068973	7.287147034	7.322734539	7.295987949	7.31007577	7.330444398
"ILMN_1651694"	12.71469949	11.15554428	12.43422573	11.48812591	12.11573322	11.71655947	13.00745289	11.45074642	11.99118888	12.50785685	12.26047221	12.31194201	12.16836799	12.29592479	12.56401674	11.77797776	11.51711767	12.05433304	12.16458233	11.9223942	11.8664601	11.0866981	11.40354985	11.68598348	11.25600305
"ILMN_1651708"	7.156080563	7.133961644	7.110598992	7.147121249	7.149447004	7.175185244	7.17439067	7.166998784	7.176125367	7.134833877	7.208747003	7.233683151	7.130347786	7.143288602	7.145018076	7.183270572	7.175625139	7.182966809	7.161073198	7.12358494	7.162429682	7.08521304	7.144263713	7.174256699	7.126889231
"ILMN_1651710"	7.321410983	7.170489103	7.307353355	7.399153507	7.568702813	7.289409173	7.298565545	7.209835324	7.567644127	7.21401147	7.180050455	7.247275876	7.280748229	7.506824619	7.500461825	7.307385434	7.202722114	7.306869355	7.41835884	7.280586599	7.219772015	7.172437336	7.263316835	7.152711279	7.145780544
"ILMN_1651711"	7.214734273	7.254159843	7.237884413	7.221272034	7.17552321	7.218876683	7.193003903	7.170489103	7.161125974	7.184007868	7.236158262	7.220536049	7.194388841	7.180529078	7.199315171	7.187376083	7.198535497	7.190089098	7.202996082	7.160922838	7.132666538	7.136876439	7.130571921	7.16417964	7.142122568
"ILMN_1651712"	7.229859055	7.265824718	7.273798504	7.207981552	7.371092147	7.163540849	7.201087866	7.192254149	7.172731966	7.555761736	7.189761057	7.170171514	7.222216378	7.210778036	7.212506879	7.32822575	7.157886748	7.287088716	7.949988363	7.363016331	7.357707702	7.227775115	7.241507829	7.344197023	7.293949277
"ILMN_1651715"	7.296374471	7.205341594	7.305244105	7.292573948	7.279439621	7.235549796	7.324903605	7.355219793	7.321410983	7.220352019	7.279043624	7.314936308	7.297113793	7.29872358	7.341586462	7.31084241	7.275536936	7.299020587	7.261945811	7.256870411	7.199513316	7.175755657	7.191763117	7.261987832	7.312429781
"ILMN_1651717"	7.264180816	7.240532033	7.26395825	7.226565932	7.296544011	7.264537933	7.270297408	7.258319799	7.270889233	7.232446045	7.228588279	7.238163458	7.217924756	7.266826198	7.24231651	7.269478967	7.273798504	7.348148024	7.284004186	7.248068973	7.25887386	7.206135688	7.2422513	7.225909413	7.249541718
"ILMN_1651719"	10.13207235	10.18409978	10.42586282	10.78093241	10.39576893	10.69213591	10.97240023	11.13252735	9.972292432	10.80572462	10.73326096	10.25325581	11.05570965	10.74945692	10.36536495	10.87283199	10.82963144	10.62328948	10.44920628	10.36059492	10.18027852	10.96641476	10.94947847	9.492969935	9.326945804
"ILMN_1651727"	7.169440621	7.182561622	7.191325552	7.136286117	7.125916537	7.164375038	7.198186778	7.179525138	7.254298764	7.192052366	7.213104404	7.149025956	7.131943523	7.135311565	7.176891018	7.165676163	7.097715824	7.086059584	7.102128656	7.18112627	7.101567549	7.091924062	7.208323303	7.126311469	7.123825432
"ILMN_1651735"	9.486613124	9.933703672	10.02763179	10.47593664	10.38789896	10.35240531	10.38745413	11.08905635	10.29133479	9.325586439	9.931554874	10.52109581	11.12816143	9.815393803	9.46586136	10.62977109	11.27080242	10.19114771	9.722331006	10.29862861	10.74433853	10.86841428	10.7228964	9.955551008	10.09621176
"ILMN_1651737"	7.30893105	7.164669481	7.213120629	7.134449453	7.772790051	7.147680396	7.186675944	7.145928372	7.189915216	7.13931602	7.392614573	7.220536049	7.490706927	7.172163037	7.214951259	7.145947057	7.292429717	7.311837833	7.223269436	7.339219159	7.414334123	7.291780051	7.319208286	7.250291639	7.206077406
"ILMN_1651741"	7.190758354	7.227114477	7.16440011	7.186630726	7.268765402	7.160732381	7.223020832	7.197835123	7.201145324	7.295158517	7.249541718	7.164979785	7.276506061	7.146143409	7.227800588	7.186444865	7.198535497	7.14306697	7.292573948	7.306976812	7.260466438	7.155653609	7.2069585	7.232056438	7.265824718
"ILMN_1651745"	7.170489103	7.215495611	7.382325011	7.155798291	7.556979563	7.516458444	7.160188384	7.534914664	7.236951008	7.170489103	7.160838727	7.179956511	7.173752335	7.346208773	7.196652187	7.172285869	7.179464874	7.474477649	7.215104173	7.689875757	7.56500152	7.289409173	7.297676971	7.206135688	7.175966667
"ILMN_1651752"	7.37473682	7.407253143	7.360969055	7.313477369	7.295425499	7.364564409	7.391326697	7.358407639	7.350620723	7.317126098	7.357707702	7.388815887	7.361279848	7.317721432	7.352144036	7.327489144	7.294909321	7.296347025	7.355219793	7.313294025	7.345304164	7.313155488	7.327778697	7.29853926	7.329738775
"ILMN_1651758"	7.036700737	7.092721613	7.05340651	7.052678487	7.034730291	7.087369549	7.075225116	7.081565588	7.099227686	7.105450898	7.063342852	7.013488641	7.099246761	7.10342021	7.017555379	7.056731613	7.113889807	7.087919817	7.077724489	7.14563424	7.038551676	7.129670989	7.121380429	7.103727381	7.118167388
"ILMN_1651760"	7.153909962	7.138574725	7.136814254	7.121838956	7.135699116	7.147680396	7.134649515	7.085536895	7.131784275	7.084813755	7.143353386	7.072834288	7.128029096	7.156997491	7.069099715	7.115647362	7.124996587	7.158634501	7.159386215	7.085620326	7.134219238	7.14170295	7.165709615	7.164915448	7.129780621
"ILMN_1651763"	7.220636585	7.23974594	7.199002819	7.221272034	7.163466008	7.211180192	7.169440621	7.178681473	7.172731966	7.215495611	7.243801924	7.251077421	7.212506879	7.191161302	7.176003145	7.171414016	7.210326486	7.161451184	7.189455127	7.243508719	7.224267414	7.237138023	7.156337157	7.207661149	7.200182812
"ILMN_1651767"	7.560210106	7.597966609	8.012910737	7.953467018	7.963582672	8.067636699	7.666886518	8.929947618	7.750212688	7.984135361	7.794518768	7.972468082	8.15217149	8.033801488	7.666623663	7.771411587	8.213896698	8.264515719	7.975689708	7.832822412	7.981735889	8.131351401	7.955025088	8.412871633	8.930777804
"ILMN_1651769"	7.41157622	7.746084435	7.680143599	7.526516947	7.466685041	7.698398628	7.797632231	7.418891276	7.297676971	7.915915754	7.98564603	7.610825739	7.550038389	7.584150211	7.637530418	7.66267279	7.962201262	7.648881232	8.01820014	7.603232719	7.619669862	7.735571371	7.613287451	7.468934141	7.583997763
"ILMN_1651771"	7.197979182	7.197692605	7.141104574	7.164452785	7.159455291	7.202705159	7.135341706	7.11737067	7.107656071	7.106912247	7.189761057	7.177841392	7.120673521	7.101426104	7.178267159	7.205505164	7.151568614	7.161451184	7.101285124	7.148104602	7.157835545	7.214734273	7.216324824	7.216204541	7.143133791
"ILMN_1651776"	9.065155884	8.790108374	8.141071259	9.382171914	8.448391874	9.131080829	8.95225671	9.863356941	8.923841474	8.932253022	9.860130208	8.554962003	8.425427299	9.108585484	9.099777791	8.844264664	9.608210763	8.660085669	8.473688687	9.865637242	9.563709211	9.666024713	9.137401157	9.871909116	9.360369684
"ILMN_1651787"	7.355846139	7.333855752	7.405204476	7.659027006	7.464407935	7.347543566	7.309911781	7.410874818	7.314908452	7.629117527	7.401720924	7.398981848	7.269983434	7.47049435	7.392675959	7.258097962	7.278125742	7.31793358	7.316121431	7.556979563	7.571890973	7.290982302	7.411990093	7.434917397	7.260147804
"ILMN_1651788"	7.728120841	8.171389438	7.661836078	8.411262855	8.881436472	7.949988363	8.143257315	8.287212822	8.466765498	7.846082098	8.083561638	8.003343227	8.1615374	7.670324686	8.075112685	8.800349595	7.702977603	8.468635876	8.198628593	8.315925013	8.35771754	8.516854129	8.298177053	8.328060611	8.419848522
"ILMN_1651789"	7.160542355	7.162070441	7.142441871	7.169413196	7.177919	7.2593832	7.148141873	7.218443409	7.184132322	7.133360648	7.147879393	7.213024892	7.180397247	7.138383469	7.221613765	7.206459529	7.149174683	7.194166447	8.435897206	7.110929282	7.115647362	7.139260226	7.182651704	7.170987445	7.198447284
"ILMN_1651792"	7.133725622	7.157207937	7.17872036	7.175073052	7.242981187	7.236158262	7.220957036	7.213243605	7.195316751	7.208558549	7.177032548	7.243471907	7.217924756	7.218166434	7.21061748	7.199167245	7.255591419	7.190089098	7.260959703	7.233147341	7.168399651	7.185456027	7.23323797	7.258378011	7.211743959
"ILMN_1651799"	9.904197407	10.58151272	9.957100985	10.76892184	9.934753868	10.82001122	10.08473709	9.994526376	10.87997768	10.98129948	10.66501235	10.28936988	9.698440635	10.63652907	10.34178524	10.54912781	9.836130678	10.59639218	9.887844863	9.563829009	9.683008543	9.254922719	8.694186999	8.532374164	8.576378245
"ILMN_1651800"	7.753704615	7.816324293	7.63601287	7.702537216	7.656273013	7.825793519	8.109760047	7.978101588	7.958532029	7.664029719	7.482388152	8.206333544	7.603867999	7.759405405	7.99484438	8.75752351	7.610606967	8.018132297	7.333156036	7.887325274	7.439304525	7.724514279	7.755871611	8.180832529	7.641204779
"ILMN_1651806"	7.143288602	7.094374159	7.043431242	7.122917982	7.044856687	7.089056474	7.063342852	7.071233184	7.084263891	7.057581684	7.051478847	7.113310245	7.046445738	7.110573234	7.12204	7.084334617	7.043602832	7.085244038	7.033284903	7.0643744	7.106071587	7.078569222	7.040757867	7.140307438	7.061103673
"ILMN_1651811"	7.190758354	7.089218101	7.078493111	7.140294028	7.074635331	7.114862539	7.138402662	7.157022166	7.088970007	7.061747265	7.080577279	7.122192194	7.075225116	7.120861857	7.073468635	7.09959254	7.106875523	7.156764948	7.132854098	7.158634501	7.114862539	7.06739289	7.10788164	7.132361029	7.095133898
"ILMN_1651817"	7.148247877	7.118821963	7.109228977	7.149967239	7.179564	7.093541327	7.091182581	7.136228449	7.166642755	7.050679907	7.115276142	7.133483858	7.135113515	7.152161762	7.081717012	7.174020925	7.214648433	7.14306697	7.135277543	7.128702609	7.119139821	7.301305416	7.158634501	7.166574634	7.143133791
"ILMN_1651819"	9.636379538	10.21270348	8.671493378	9.470993956	9.724353474	10.1081704	10.66579994	9.598964551	9.805225275	10.35990869	10.70839791	10.08777382	10.26021998	9.548850157	10.15265833	10.29325623	10.06292179	8.664628445	10.27219973	10.20667818	10.38420791	10.90364704	11.10946526	10.06644727	9.610900652
"ILMN_1651826"	11.0360999	11.68598348	12.08730694	11.74463979	11.25973239	12.58159204	12.83946345	12.37366036	12.60217615	11.60884892	12.61983601	12.27138421	11.99640302	11.09863285	11.63096043	12.42076924	13.06605703	7.165132807	9.767825555	13.30326456	13.34517159	11.63096043	8.629512578	11.52323704	12.25860353
"ILMN_1651828"	8.895231215	10.17371889	8.970703061	9.367700157	9.789577075	9.857285759	10.21019943	9.15058485	8.885356581	10.6054696	9.459013836	9.472426726	9.954650596	9.298709459	10.40730097	8.978543849	9.661214198	9.578271506	10.51866888	9.00895263	9.076666735	7.984228655	7.820876895	8.050288929	8.279508004
"ILMN_1651830"	7.348022916	7.192697936	7.243225581	7.235468101	7.255093243	7.26953945	7.300072688	7.257614369	7.311122856	7.229732762	7.286173746	7.2920688	7.289537609	7.248320907	7.253205508	7.237922643	7.237064651	7.212550322	7.233726291	7.301394791	7.24294126	7.218166434	7.222307784	7.305514385	7.271524419
"ILMN_1651832"	11.11726891	9.753992449	11.20399328	10.67878269	11.14740951	10.81134514	11.0706615	11.46242365	11.9239421	10.93276236	10.62192701	11.43850885	11.79232653	9.679946826	10.62192701	10.93631162	9.5118445	10.76532139	9.800904953	11.17352355	11.0706615	11.24168897	11.33360625	11.5598001	12.26247516
"ILMN_1651838"	7.274780092	7.260219252	7.070384204	7.107578914	7.661836078	7.015669304	7.060301265	7.182159145	7.172731966	7.115621667	7.288737619	7.042176252	7.130347786	7.347720412	7.118841323	8.109854408	7.085269675	7.190089098	7.125128957	7.130287157	7.14930409	7.856104751	7.321664379	7.141204669	7.153862163
"ILMN_1651843"	7.744509402	7.513703391	7.931909553	7.561485117	7.455655179	7.717927123	7.54986258	7.741520903	7.894705165	7.766773068	7.767852452	7.771147763	7.644130056	8.012589097	7.714980635	7.633033978	7.745726012	7.6563678	7.810935524	7.989083468	7.893713385	7.396346263	7.330856872	7.452852994	7.419587449
"ILMN_1651846"	7.307847597	7.266826198	7.284208941	7.261222042	7.142585797	7.305936604	7.344363432	7.28601162	7.27395324	7.283445157	7.264738362	7.278043092	7.25527202	7.203731925	7.250974373	7.233066624	7.167555051	7.188285469	7.220503723	7.18112627	7.216881902	7.193725711	7.190926609	7.21968904	7.243508719
"ILMN_1651848"	7.044804422	7.13224411	7.067843057	7.116334553	7.054666816	7.143288602	7.044717126	7.102464669	7.076684787	7.129616353	7.105450898	7.093749631	7.110822424	7.076684787	7.107656071	7.093503817	7.090180372	7.170339983	7.080925068	7.090408461	7.070085449	7.104774255	7.051259556	7.059459339	7.12788447
"ILMN_1651849"	7.102381189	7.11471331	7.12508462	7.102158282	7.115276142	7.128860943	7.040489021	7.157886748	7.090096943	7.111637768	7.15222304	7.130571921	7.136539595	7.110573234	7.168054296	7.11258842	7.139062354	7.153909962	7.141168862	7.144883773	7.166226178	7.098141028	7.07747313	7.120044779	7.103650515
"ILMN_1651850"	14.27821634	14.67360478	14.59057842	13.89979494	14.95113115	14.50733362	14.48766427	14.68401589	14.34244038	14.77164528	14.54376029	14.4989855	14.84751365	14.14754781	14.5350164	14.70014907	14.80162935	14.17991261	14.87006609	14.35206333	14.36605465	14.70014907	14.40295286	14.31056682	14.48766427
"ILMN_1651863"	7.153909962	7.102439314	7.105558561	7.136286117	7.147625181	7.168089414	7.147371571	7.196072968	7.127635518	7.170489103	7.160838727	7.115469979	7.130347786	7.097409359	7.110131667	7.155687267	7.136735787	7.12445035	7.116009796	7.150542628	7.118286543	7.089292172	7.159365457	7.124578865	7.108405104
"ILMN_1651865"	7.278917431	7.237250252	7.215994214	7.309911781	7.227576702	7.216172129	7.213373356	7.205385292	7.188634274	7.222500742	7.232146294	7.233026639	7.253116163	7.210778036	7.212506879	7.249919003	7.187376083	7.261907036	7.226115767	7.264153684	7.216204541	7.197875469	7.23323797	7.230309697	7.287182592
"ILMN_1651872"	9.683669926	9.159254272	9.69571226	9.176903507	9.741250754	10.00639561	9.471707854	9.225125935	10.70936243	9.496429465	9.764425511	9.174351885	9.062730934	9.630668051	10.28936988	8.808832992	9.259961296	9.301427565	9.207711288	9.430566374	9.547347934	8.959690911	8.980623965	9.245143596	9.431095437
"ILMN_1651878"	7.337388451	7.213937669	7.316135055	7.475649743	7.387384642	7.440971458	7.414681938	7.479597944	7.428650378	7.26953945	7.280423198	7.268249304	7.412943857	7.25942808	7.360686109	7.298516623	7.379018509	7.264578859	7.190306189	7.47006056	7.424794213	7.530003906	7.601186666	7.282697653	7.306976812
"ILMN_1651899"	13.1726406	13.2081895	13.24779332	13.35253035	13.35253035	12.00925804	12.87850888	12.61608751	12.72933788	13.3808504	13.23744519	12.89718131	12.91604492	13.44351201	12.59462572	13.27223295	13.20357437	13.39860967	13.28706743	12.4517209	12.54467959	12.44337882	12.81223721	12.43111837	12.74846145
"ILMN_1651900"	7.149349335	7.414730607	7.166441147	7.177919	7.195518792	7.214806527	7.175896041	7.174141406	7.195316751	7.249290708	7.344136624	7.197143184	7.22502905	7.252218426	7.211805758	7.194567689	7.395449194	7.297222948	7.435748028	7.208371194	7.182651704	7.175755657	7.2422513	7.165709615	7.215579518
"ILMN_1651902"	7.242119945	7.547585944	7.291668847	7.261222042	7.642396056	7.22790004	7.872560335	7.856812154	7.464893639	7.377646507	7.341586462	7.996103329	7.381045277	7.427724763	7.288372346	7.49267222	7.316459949	7.198595427	7.580338984	7.628837209	7.555350933	7.518823919	8.305755434	7.4982579	7.483368681
"ILMN_1651905"	7.25002431	7.184336988	7.268795838	7.25942808	7.249290708	7.303973368	7.171443558	7.251306021	7.196670142	7.197955129	7.258510187	7.201244052	7.220821985	7.266826198	7.242775477	7.271141608	7.253205508	7.230993034	7.324166017	7.261719829	7.273916692	7.304484403	7.358376459	7.257614369	7.276182105
"ILMN_1651913"	7.111418085	7.138574725	7.129099033	7.083411923	7.161073198	7.183270572	7.177336066	7.166998784	7.14730045	7.133360648	7.180050455	7.179956511	7.138170023	7.151230184	7.193820925	7.213874739	7.188224511	7.163307786	7.142950254	7.179493187	7.224267414	7.202982126	7.143515331	7.235440597	7.175966667
"ILMN_1651915"	7.550997867	7.460156008	7.476348503	7.510916182	7.436643982	7.55580184	7.545875227	7.622093999	7.492189258	7.580298795	7.551702596	7.567680444	7.449334752	7.451313639	7.555984453	7.455014338	7.532657338	7.41351406	7.540357545	7.39024094	7.509788489	7.466815667	7.418891276	7.380706321	7.478039569
"ILMN_1651916"	7.084141593	7.157207937	7.262858324	7.057220052	7.129423708	7.129616353	7.182528518	7.151499907	7.140108893	7.084813755	7.105450898	7.1418423	7.185069402	7.111492412	7.127459547	7.189291053	7.115469979	7.108641402	7.175139295	7.115248914	7.08994355	7.181435092	7.083788529	7.157926171	7.094191078
"ILMN_1651936"	8.761732171	8.508573334	8.728202115	8.768764779	8.259500589	8.320085128	8.688985756	8.061881524	8.461877522	8.66881754	8.744632805	8.796656195	8.21879099	8.540480735	8.433289547	7.979058984	8.419748818	8.27901569	8.606907534	8.760550444	8.823202451	7.917050429	8.078779324	8.776118613	9.353115216
"ILMN_1651938"	7.072182668	7.125886232	7.08841727	7.115495214	7.052678487	7.141104574	7.073654712	7.111256218	7.131784275	7.03783846	7.131259053	7.08994355	7.151634522	7.083299845	7.165709615	7.10953513	7.068089465	7.052858117	7.086672875	7.078768658	7.062707551	7.081877903	7.12322683	7.085718902	7.150893494
"ILMN_1651940"	7.089641543	7.109148054	7.02066778	7.072889552	7.054666816	7.072889552	7.066099755	7.102464669	7.040582045	7.133360648	7.088588265	7.081777212	7.08599782	7.10342021	7.071522022	7.09854198	7.101567549	7.112445227	7.126030051	7.133519163	7.127069603	7.233819239	7.136814254	7.137552973	7.11433014
"ILMN_1651942"	10.43301262	11.28582132	10.7634907	10.77836306	11.44943091	11.11860665	10.52202306	10.94663073	12.28124206	9.68935263	10.61679437	10.59486287	10.33462718	10.55769348	10.49904571	10.48574128	10.6682607	11.14355527	10.86546152	11.35199247	11.64991488	9.717280746	8.77570476	10.09801314	10.61221924
"ILMN_1651943"	7.541252829	7.338400513	7.464134347	7.396910589	7.370551952	7.505376995	7.545875227	7.555829063	7.431380084	7.432038369	7.443496427	7.504197028	7.474262684	7.360179453	7.475649743	7.402453409	7.404168146	7.340891691	7.387522646	7.38631447	7.462415351	7.343267418	7.350134608	7.340952451	7.376969355
"ILMN_1651944"	7.177919	7.222232524	7.226504718	7.234438612	7.148501932	7.153426858	7.204432988	7.202996082	7.266826198	7.189079597	7.1712072	7.245287527	7.177607467	7.180529078	7.265856149	7.184413349	7.306017005	7.282889967	7.335021299	7.151359084	7.180423443	7.199591245	7.179817292	7.208558549	7.08599782
"ILMN_1651949"	7.601974254	7.597543609	7.574691014	7.742607344	7.469739691	7.599272966	7.92741755	7.564714358	7.683970611	8.200174422	7.920807871	7.575011597	7.654551343	7.741554177	7.751723978	7.825708248	7.597074002	7.491329665	8.003637887	7.763083802	7.817345123	7.642522986	7.698059463	7.549492682	7.629151431
"ILMN_1651950"	10.6880812	10.66388478	9.624524408	9.28125517	10.83985886	10.31406812	11.38954112	11.31823953	9.322268659	11.32215578	10.85048866	9.018281761	9.506701633	8.83761462	10.39576893	10.47751677	10.60193379	10.62192701	10.86919248	9.396431263	9.055439961	10.62977109	9.295753602	8.234631181	8.304047488
"ILMN_1651958"	7.170489103	7.116287302	7.175491193	9.004846648	13.99493335	7.237974444	7.246517133	11.20715277	7.418276674	7.202744685	8.157956846	8.593152579	7.489851995	7.147179632	7.445170292	7.530720289	7.241157183	8.464076028	12.45951854	7.590368596	7.889611237	13.67457648	13.77541732	12.94983235	10.51968938
"ILMN_1651964"	8.309108461	8.419037343	8.814411028	8.104455094	7.925165429	8.275071526	8.599226574	8.284448791	10.94240451	9.249554779	8.358205816	9.128677751	8.839500554	8.582438861	9.325441484	7.926785194	8.121120504	8.498004348	8.263224197	8.386311061	8.555969964	9.095494281	8.204370662	9.291656562	9.815725038
"ILMN_1651966"	7.164915448	7.442944576	7.150165714	7.185644585	7.204083684	7.190306189	7.299342701	7.224339076	7.195316751	7.594874949	7.264738362	7.179956511	7.196458257	7.198481485	7.348944994	7.19554082	7.22785046	7.220744999	8.522172109	7.394974295	7.389389491	7.382220517	7.260415465	7.23450595	7.198447284
"ILMN_1651967"	7.129423708	7.208037251	7.149570232	7.121838956	7.174006723	7.111237911	7.172243565	7.213971605	7.195316751	7.173448821	7.193535344	7.09589125	7.232279491	7.203731925	7.191700628	7.130256927	7.196271502	7.40543007	7.359113266	7.406672054	7.321686636	7.22531624	7.211805758	7.258378011	7.26395825
"ILMN_1651973"	7.277855743	7.215495611	7.252489167	7.22998414	7.282282399	7.224267414	7.270297408	7.308119654	7.216782267	7.276625015	7.206667518	7.263658968	7.236518729	7.21904638	7.186728579	7.241726274	7.219448176	7.286275126	7.18236907	7.247275876	7.223439628	7.163540849	7.143515331	7.135001988	7.146665329
"ILMN_1651980"	7.195959888	7.220536049	7.154971647	7.197076556	7.158609846	7.144737302	7.09994092	7.131784275	7.148516282	7.188388432	7.194269936	7.157022166	7.188634274	7.157886748	7.137730346	7.095495566	7.089430929	7.190089098	7.088947027	7.331332678	7.34629099	7.280748229	7.234756281	7.308659011	7.298423984
"ILMN_1651984"	7.340550475	7.3001733	7.316135055	7.277574299	7.245363825	7.325067182	7.342565852	7.309736179	7.319186143	7.314981293	7.19554082	7.331999665	7.274513294	7.290934464	7.357738302	7.365481297	7.186599075	7.257587154	7.248068973	7.257614369	7.226504718	7.268795838	7.207661149	7.131400345	7.211743959
"ILMN_1651987"	9.807079819	10.51494306	9.455606416	10.09980294	9.791628035	10.27219973	11.16776755	10.44920628	9.622876385	10.06191353	9.827806439	10.09269569	10.28481946	9.981182421	9.720263466	9.900416204	9.863803532	10.17959849	10.52034939	10.30134957	9.864408788	9.092460567	8.388771626	9.352165037	9.980340346
"ILMN_1652000"	7.506157791	8.134213393	7.965463512	7.855916805	7.498644583	8.721211591	8.616308965	7.778042131	7.861485038	7.669440445	7.900233536	7.701335347	8.17524809	7.588157446	8.373809399	7.646411781	7.943666042	7.537742992	8.311150486	8.645730576	8.713252485	7.485362722	7.673888546	7.547171998	7.629151431
"ILMN_1652003"	7.330977932	7.461561388	7.354145834	7.47991472	7.376526722	7.485553069	7.356563561	7.315718937	7.566788414	7.276107733	7.347882479	7.426212344	7.367580397	7.39574682	7.324210798	7.394889974	7.527298424	7.49859339	7.396910589	7.180336417	7.223439628	7.226055408	7.20023979	7.225909413	7.24438415
"ILMN_1652006"	7.440266707	7.526516947	7.43704218	7.591325878	7.481661123	8.300124602	8.164423644	7.48474563	7.298761641	7.473707233	7.769687091	7.492310595	7.980843686	7.33236955	7.60066871	7.72684767	7.726653268	7.532135974	7.501022755	7.720558336	7.792839484	7.679749273	7.66370259	8.130815249	8.381202724
"ILMN_1652008"	8.951107035	8.961673365	8.841022637	8.973420682	9.056861981	8.715175331	8.895071885	8.043314236	8.586961385	8.560140232	8.985806243	8.543216743	8.244557886	8.900616513	8.952606768	8.154024224	8.412331824	9.249247321	9.173075262	9.670114654	10.07418877	7.419940746	7.495193776	8.040641524	8.527800606
"ILMN_1652014"	7.197979182	7.288997634	7.168992567	7.181923463	7.25062971	7.113310245	7.204432988	7.226808835	7.245493253	7.261987832	7.227217986	7.221672676	7.281455857	7.24048264	7.166441147	7.142243364	7.216324824	7.170339983	7.2519027	7.292488392	7.334798917	7.307530365	7.250653056	7.344971805	7.36974372
"ILMN_1652015"	7.342786782	7.356100321	7.297982289	7.355279481	7.331906569	7.320963422	7.359778872	7.348489321	7.43239482	7.327222997	7.313164363	7.353769442	7.36360766	7.340137925	7.382174124	7.342759977	7.258191416	7.304748564	7.419402646	7.336084576	7.296837126	7.321462186	7.310826554	7.213674468	7.281207341
"ILMN_1652017"	7.208371194	7.21061748	7.153862163	7.208948131	7.478739987	7.386359574	7.583645114	7.145928372	7.430594725	7.709588363	7.422727277	7.19578508	7.430025727	7.181567112	8.752243077	7.259993127	7.171537206	7.164263653	7.22998414	7.275694348	7.192848017	7.777013535	7.313294025	7.420510731	7.670896802
"ILMN_1652022"	7.203238425	7.198535497	7.194433718	7.241050465	7.252053652	7.229123142	7.162797949	7.203731925	7.158708162	7.226084623	7.268795838	7.192224945	7.215597613	7.210778036	7.205341594	7.189291053	7.23782993	7.224267414	7.292573948	7.313294025	7.281568479	7.283002239	7.251966734	7.262929172	7.326977985
"ILMN_1652023"	7.170489103	7.103277783	7.084521998	7.154912703	7.096821559	7.163540849	7.156416111	7.182159145	7.1185783	7.078021358	7.135157268	7.153217906	7.179598328	7.114642342	7.172366689	7.14699624	7.129634036	7.157762075	7.121286802	7.173371313	7.141651009	7.094474398	7.134560589	7.160732381	7.179132792
"ILMN_1652024"	8.983946932	9.223940116	9.091505138	8.434494325	8.684326234	8.605732355	8.798208677	8.501446453	8.95698142	9.367973434	9.258766155	9.000231367	8.563412034	8.735084293	8.914056176	9.31986197	8.68206642	8.594122617	8.381563727	9.064463283	9.127979416	8.798753976	9.078495719	7.936946075	8.067008659
"ILMN_1652027"	8.614188743	8.396686246	8.424514892	8.36325346	9.168866858	7.230488379	8.034192171	8.475483267	7.869776445	8.255796304	8.331423357	8.102686318	9.360852331	8.140992906	8.403075386	8.729784711	7.319208286	8.77529334	7.998740512	9.100579841	8.913110181	9.940411116	8.45799966	8.551355313	9.348042535
"ILMN_1652032"	7.243192271	7.225539539	7.234942174	7.28216454	7.230607825	7.207312024	7.207144768	7.301054023	7.254298764	7.250579502	7.231363812	7.217500158	7.19578508	7.265856149	7.20931275	7.28606925	7.274617095	7.288737619	7.296347025	7.288714848	7.366775287	7.297113793	7.289257008	7.384664317	7.328694556
"ILMN_1652037"	7.188516154	7.227114477	7.176125367	7.199653688	7.221475999	7.238554289	7.234128106	7.226808835	7.213414	7.177358115	7.279043624	7.220536049	7.248068973	7.145118157	7.254214317	7.20752608	7.243595489	7.201145324	7.26697016	7.184272072	7.202469921	7.187881387	7.167324221	7.232817847	7.203064642
"ILMN_1652040"	8.781105258	8.619580315	8.483252362	8.373302678	9.406465363	9.034051507	8.496393281	8.891842899	7.727255161	8.281195799	9.026300863	8.53222889	8.688241866	8.520108241	8.744013679	8.881889751	9.306498266	9.099425178	8.406524514	8.915573134	8.989024763	8.806933152	9.225125935	9.283124092	9.171475085
"ILMN_1652045"	7.218607831	7.183354338	7.225943144	7.204432988	7.270889233	7.243319162	7.203064642	7.235549796	7.300072688	7.245790019	7.20588738	7.22502905	7.225850577	7.197444357	7.267454354	7.228329464	7.135157268	7.217120365	7.178681473	7.238670672	7.163915224	7.240344155	7.197262026	7.155369711	7.225589749
"ILMN_1652056"	7.159436717	7.155606973	7.134763476	7.170339983	7.097715824	7.08038073	7.159455291	7.132589786	7.169273904	7.106912247	7.136624752	7.116224948	7.153146165	7.147179632	7.106071587	7.131299213	7.097715824	7.103575061	7.154739613	7.151359084	7.155487571	7.105609696	7.138402662	7.655207095	7.159490154
"ILMN_1652065"	7.140212843	7.196171287	7.161639682	7.149025956	7.182528518	7.151230184	7.252053652	7.135277543	7.213414	7.219599208	7.379849997	7.089218101	7.145780544	7.232481053	7.125916537	7.134449453	7.138337769	7.173901869	7.103650515	7.290096477	7.325106458	8.2744987	7.475573307	7.90487697	7.886004267
"ILMN_1652066"	7.391898639	7.189521498	7.102320625	7.131651951	7.12412587	7.153426858	7.11258842	7.15615088	7.195316751	7.072503427	7.116067483	7.1418423	7.091337067	7.173054825	7.142726827	7.168411879	7.15951667	7.128095766	7.085969026	7.234706552	7.147860724	7.153076263	7.189360001	7.160732381	7.094191078
"ILMN_1652072"	7.13504204	7.106414331	7.222185498	7.819107823	7.154505563	7.386359574	7.116449127	7.262607186	7.191076026	7.104597789	7.193535344	7.164375038	7.266880618	7.168375125	7.193820925	7.222946393	7.654618203	7.106682991	7.238243053	7.148869491	7.178132076	7.243550008	7.211180192	7.299407231	7.15195652
"ILMN_1652073"	11.02747025	11.96464538	11.44215727	11.28098057	10.42262997	10.55479715	11.01229688	9.864408788	10.32559281	11.83894177	11.28320602	10.99744226	10.51389467	11.60111177	11.16369817	10.94508986	11.01876165	11.84932636	11.68007444	9.280472998	9.154219836	9.159254272	9.061355302	9.135704962	9.535790014
"ILMN_1652079"	7.100030698	7.145311781	7.095610343	7.094764298	7.036051414	7.108405104	7.122232596	7.11737067	7.131784275	7.104597789	7.101648764	7.087811655	7.125886232	7.156045136	7.101285124	7.194567689	7.109332799	7.136781557	7.120361245	7.103447621	7.115647362	7.117453721	7.133742668	7.137552973	7.123825432
"ILMN_1652081"	7.129423708	7.211443079	7.129780621	7.132589786	7.183270572	7.138170023	7.107608441	7.157886748	7.158708162	7.093034683	7.194269936	7.091337067	7.154739613	7.106682991	7.103697783	7.106498408	7.143887745	7.095420826	7.164475904	7.089485047	7.148646165	7.181435092	7.06231111	7.134103608	7.046482101
"ILMN_1652082"	9.753992449	8.802852371	8.987148304	9.992640795	9.91302881	8.91867705	9.604148733	10.18121674	10.05270812	8.573171116	9.339567277	8.619059918	9.683339234	9.265004785	8.906918377	9.270521531	9.485247593	9.447811514	8.872154197	9.55928329	9.731931379	9.120815964	8.958994652	9.403586025	9.830574392
"ILMN_1652085"	10.03652118	10.45239019	9.986752599	10.26335307	9.722937505	10.15155381	10.83985886	9.984389283	9.449996827	10.92036312	10.61077867	10.26868261	9.666619089	9.6422409	10.46346227	9.375881223	10.36910959	9.656259165	10.49171655	10.28481946	10.69213591	10.00615867	10.07263672	9.945621249	10.02693476
"ILMN_1652088"	7.081919485	7.036762669	7.091493405	7.100227775	7.124996587	7.096381565	7.074461095	7.062255307	7.128970442	7.026469571	7.045483952	7.146948199	7.037675709	7.12508462	7.080859942	7.064304169	7.039387048	7.088924048	7.127863243	7.115248914	7.117453721	7.112505201	7.06231111	7.181293508	7.1576006
"ILMN_1652098"	7.297408842	7.288110153	7.290639209	7.262160706	7.277277296	7.299135482	7.303531844	7.288507427	7.246517133	7.316267356	7.383729569	7.333344695	7.334076337	7.254900958	7.382879706	7.335412955	7.290759753	7.281207341	7.330151886	7.261719829	7.274738628	7.317884692	7.291966895	7.266125279	7.211743959
"ILMN_1652104"	7.126030051	7.096654066	7.09959254	7.108665082	7.106787563	7.175185244	7.122232596	7.085536895	7.14730045	7.110176646	7.198327368	7.166441147	7.126579773	7.126067982	7.149447004	7.117804035	7.086114279	7.113310245	7.072953382	7.14020039	7.150767579	7.08521304	7.085404486	7.158844345	7.123825432
"ILMN_1652110"	7.351435231	7.223053106	7.276586793	7.243888483	7.268765402	7.334277175	7.295051526	7.325115285	7.316077385	7.285577858	7.313164363	7.292591307	7.214042819	7.316107807	7.298315194	7.296347025	7.223660482	7.279439621	7.200282514	7.268601932	7.243595489	7.245168793	7.32962813	7.210293952	7.242506833
"ILMN_1652113"	7.145882403	7.173054825	7.136814254	7.165448699	7.201944339	7.209979906	7.100658115	7.124941827	7.197812494	7.205547769	7.175025744	7.069496257	7.14123734	7.10342021	7.10934543	7.061737355	7.161040929	7.178480102	7.093749631	7.088539738	7.147121249	7.144118402	7.213337871	7.099246761	7.122888709
"ILMN_1652120"	7.216782267	7.270185705	7.258056557	7.256870411	7.216324824	7.3288853	7.242119945	7.246635234	7.263408847	7.323448451	7.316216938	7.24271328	7.206667518	7.263244831	7.254214317	7.296347025	7.342674254	7.24357341	7.185733413	7.260090758	7.268818902	7.216427452	7.192656487	7.2436345	7.186599075
"ILMN_1652128"	8.425427299	8.284806972	8.502940888	7.767675468	9.863803532	8.650936863	8.515552686	8.560003815	8.380887495	8.71430698	8.703300544	9.32990479	9.061355302	9.054531898	8.351813169	9.834597539	10.22712537	8.910588755	8.307752332	8.668282752	8.64118267	9.724353474	10.29325623	9.454947266	9.042383185
"ILMN_1652132"	7.218607831	7.162070441	7.228855668	7.24743899	7.197732546	7.168089414	7.236158262	7.188892698	7.231181667	7.195146344	7.208215455	7.19578508	7.29301378	7.204613096	7.21061748	7.176814327	7.277262415	7.203731925	7.293564293	7.205426015	7.262020687	7.18231615	7.254091688	7.307816984	7.253514928
"ILMN_1652137"	7.211673646	7.156337157	7.129099033	7.254091688	7.212416792	7.17449128	7.126067982	7.219324313	7.196670142	7.123627514	7.158634501	7.200589055	7.181923463	7.232481053	7.202722114	7.209350849	7.168175327	7.25062971	7.20931275	7.173371313	7.165424204	7.170026361	7.20104509	7.137552973	7.133643627
"ILMN_1652143"	9.751362483	9.631163762	10.12588547	10.05604403	9.600467309	10.12128758	9.317637927	9.371146454	10.24892867	10.23086098	9.573000347	9.280055873	9.722331006	10.35441476	9.92901718	9.694160175	10.46415159	10.07132367	10.14706649	8.80679173	9.232541097	9.101042113	8.400288219	9.240012463	9.944246911
"ILMN_1652144"	7.262119694	7.343332294	7.274600628	7.255077435	7.258912762	7.280586599	7.323640988	7.280586599	7.289400476	7.271306627	7.284980691	7.270087731	7.286939932	7.304511	7.260754315	7.294582594	7.314908452	7.252351085	7.35175047	7.258319799	7.267470728	7.266583513	7.297676971	7.288110153	7.376969355
"ILMN_1652147"	7.896095103	7.516252303	8.17081052	7.489402926	8.04742445	7.516458444	7.600731412	7.578976484	7.809075991	8.005060629	8.212039251	8.129035039	7.518427421	7.652782411	8.131965348	7.950657973	7.146103674	7.572214611	7.680235428	7.951365975	7.95574337	7.408564643	7.587799339	7.931052086	8.203516689
"ILMN_1652151"	7.367389064	7.264130589	7.372363598	7.271160819	7.284802422	7.325067182	7.322943744	7.287575613	7.342318618	7.345061875	7.318512916	7.27280185	7.380327946	7.25942808	7.27896472	7.3041207	7.271306627	7.300706059	7.329135768	7.306976812	7.247275876	7.247304199	7.291434838	7.236207907	7.236354978
"ILMN_1652155"	7.523927831	7.450647254	7.51526703	7.49247257	7.486147276	7.503225473	7.699047628	7.445942959	7.607473798	7.570880368	7.485826421	7.565951164	7.499538839	7.771328189	7.650666485	7.454243303	7.505881294	7.462807852	7.517917642	7.467482504	7.469803738	7.372447736	7.352438787	7.225909413	7.398755561
"ILMN_1652160"	7.238163458	7.222232524	7.189360001	7.349885793	7.237809003	7.207312024	7.165581652	7.245807361	7.26567583	7.214715696	7.16009937	7.216822052	7.169273904	7.32343686	7.253205508	7.256187838	7.262422615	7.362958776	7.212071411	7.244883859	7.208371194	7.133519163	7.228410332	7.169228877	7.194433718
"ILMN_1652161"	7.17157627	7.209751002	7.236756061	7.197076556	7.256602397	7.097752797	7.187376083	7.157022166	7.128970442	7.158382324	7.192013827	7.170606673	7.223612408	7.124029753	7.185358878	7.180506248	7.207661149	7.149475822	7.104550557	7.192224945	7.187080874	7.260147804	7.288386192	7.280856844	7.121838956
"ILMN_1652162"	7.1238609	7.155606973	7.111418085	7.127806758	7.117959165	7.125759881	7.120861857	7.147768943	7.080487436	7.154658094	7.108284144	7.116224948	7.208268228	7.147179632	7.200765604	7.122956009	7.176427386	7.176688405	7.187611999	7.200167017	7.221153552	7.221457477	7.226913528	7.225909413	7.22785046
"ILMN_1652163"	8.976003274	8.67054762	9.078230644	8.337139481	8.405308416	8.609659919	8.436831379	8.165719823	8.153174525	9.308939575	8.022490637	8.510817517	8.286315374	9.109696317	8.891711469	8.233807094	8.982929018	8.288454488	8.795618506	8.522985813	8.455673811	8.095177173	8.049489198	7.80714554	8.188998998
"ILMN_1652164"	7.105558561	7.27103364	7.292447639	7.253181539	7.362043716	7.246669898	7.323640988	7.279058491	7.29389083	7.245159883	7.242384208	7.180735123	7.329135768	7.274887027	7.240628072	7.215623268	7.248910174	7.202756978	7.361566727	7.347895841	7.350065765	7.278463678	7.351264847	7.309371516	7.443226738
"ILMN_1652166"	7.151634522	7.143555145	7.094882119	7.118468438	7.089833436	7.365752488	7.099078373	7.09760652	7.110357825	7.155487571	7.122192194	7.136035299	7.122058883	7.115621667	7.108524041	7.095495566	7.153939794	7.158634501	7.120361245	7.11350017	7.166938093	7.12586276	7.167324221	7.147625181	7.144072948
"ILMN_1652170"	7.316107807	7.264130589	7.274114883	7.215495611	7.248637364	7.221613765	7.251389805	7.265824718	7.28398521	7.308473796	7.36408346	7.302000289	7.266880618	7.248320907	7.245563051	7.202722114	7.31311003	7.213534198	7.301266774	7.141036029	7.187080874	7.277855743	7.246442031	7.149218606	7.199249209
"ILMN_1652171"	7.165925863	7.443850277	7.340952451	7.644196648	7.201087866	8.147513169	8.062959905	7.475026141	7.290515421	7.21401147	7.91000418	7.63857699	7.556740361	7.132589786	7.437980318	7.283445157	8.239572276	7.544627914	7.86116088	7.385202633	7.570257951	7.083570805	7.103277783	7.313027013	7.474520457
"ILMN_1652175"	7.197076556	7.195257255	7.165197161	7.160596699	7.218443409	7.22982833	7.209205885	7.191452035	7.166642755	7.152281776	7.183128626	7.216232304	7.204460875	7.220837441	7.195907176	7.175896041	7.15951667	7.084375233	7.150542628	7.162546152	7.170652625	7.164375038	7.157057069	7.093810027	7.162376575
"ILMN_1652178"	7.101285124	7.146230903	7.167138604	7.108665082	7.111759833	7.155653609	7.098385811	7.120044779	7.135157268	7.143887745	7.147879393	7.106787563	7.143414011	7.105499757	7.14123734	7.171414016	7.120836762	7.145780544	7.148869491	7.126889231	7.153862163	7.160276904	7.131400345	7.155369711	7.168227634
"ILMN_1652179"	7.197979182	7.178502958	7.149570232	7.126792117	7.137488039	7.128047928	7.156416111	7.164340437	7.17387557	7.12431156	7.119044054	7.188734934	7.202744685	7.174928143	7.191700628	7.202722114	7.212939837	7.206293167	7.096999835	7.137730346	7.114862539	7.131943523	7.143515331	7.145882403	7.137391344
"ILMN_1652181"	7.238163458	7.271895075	7.246635234	7.24844239	7.218443409	7.347543566	7.277262415	7.182159145	7.207925853	7.298784218	7.2955014	7.243471907	7.278743074	7.233551562	7.269698173	7.26764519	7.319885124	7.239066153	7.320208839	7.185069402	7.146381422	7.170752813	7.207661149	7.262929172	7.221034592
"ILMN_1652188"	7.314981293	7.283445157	7.310657099	7.337119391	7.279439621	7.3288853	7.321073828	7.325960753	7.385274441	7.365010106	7.32575839	7.35913507	7.320334674	7.30287512	7.315674349	7.322446872	7.273798504	7.268096167	7.231830217	7.295437729	7.184073298	7.196245541	7.295267493	7.317126098	7.32328432
"ILMN_1652196"	7.1864003	7.169006772	7.137533774	7.228329464	7.129423708	9.635279397	7.154200032	7.220871425	7.17387557	7.174197826	7.205209406	7.197835123	7.138989255	7.205505164	7.228992221	7.187376083	8.681550844	7.187376083	7.593903952	7.14563424	7.291668847	7.157174364	7.172145805	7.17696191	7.20403212
"ILMN_1652198"	7.067637803	7.080210512	7.043431242	7.142243364	7.132042042	7.081193106	7.139848194	7.026134226	7.132819985	7.093034683	7.046269462	7.136647935	7.092721613	7.09630636	7.106875523	7.094474398	7.048817075	7.068125898	7.010249828	7.116224948	7.182651704	7.192975823	7.239460442	7.282697653	7.320310554
"ILMN_1652199"	7.122761949	7.146230903	7.115495214	7.134449453	7.173233057	7.198535497	7.155687267	7.181293508	7.168016621	7.081193106	7.17037504	7.110667024	7.208268228	7.153099419	7.099706679	7.191972365	7.286715949	7.140294028	7.260090758	7.12431156	7.188609512	12.75757289	13.99493335	13.50615497	14.28728211
"ILMN_1652205"	7.287088716	7.227114477	7.262260379	7.258594958	7.188660347	7.236739332	7.226953647	7.244241663	7.269896927	7.256870411	7.232146294	7.282380666	7.198201331	7.254031086	7.284101147	7.252362745	7.255591419	7.204613096	7.231830217	7.23628181	7.229461802	7.22531624	7.237902799	7.144910522	7.2336361
"ILMN_1652206"	7.182291309	7.10155383	7.170171514	7.144263713	7.196245541	7.194388841	7.190926609	7.1238609	7.148516282	7.157662198	7.116832306	7.186599075	7.147275708	7.165709615	7.207981552	7.144118402	7.121755226	7.143990376	7.136128599	7.186599075	7.163915224	7.163540849	7.194986221	7.195257255	7.101674177
"ILMN_1652207"	14.44153227	13.84088983	14.374145	14.69255007	14.12941588	14.23268128	14.63835572	14.07365555	13.72641503	14.56217676	14.26505056	14.01686532	14.70014907	14.5236355	14.16979525	14.44153227	13.97705374	14.40295286	14.02626063	13.91521786	13.81657188	14.01686532	13.96736119	14.16979525	14.17991261
"ILMN_1652209"	7.098832412	7.234828884	7.217120365	7.163565931	7.140212843	7.17157627	7.190926609	7.05663552	7.162218898	7.184007868	7.198327368	7.174197826	7.096157616	7.218166434	7.183806313	7.115647362	7.151568614	7.287886015	7.072168711	7.119509226	7.107815545	7.146665329	7.127541632	7.145882403	7.112283719
"ILMN_1652215"	7.605253068	7.441582897	7.42863651	7.661693235	7.939269788	7.39671831	7.40267013	7.376947801	7.663438659	8.109264027	7.41422312	7.509602811	7.642827103	7.709842331	7.400017064	7.66362824	7.534418444	7.760865915	7.473345809	7.391982861	7.347109622	7.158663055	7.222307784	7.293530936	7.208948131
"ILMN_1652218"	7.1864003	7.139480694	7.190076073	7.216482251	7.174006723	7.180397247	7.188763074	7.150597283	7.140108893	7.184581406	7.143353386	7.170606673	7.19578508	7.235314044	7.197835123	7.191972365	7.174871858	7.203731925	7.186599075	7.166441147	7.179677598	7.175755657	7.160838727	7.184797008	7.126889231
"ILMN_1652219"	7.298423984	7.235589036	7.27821826	7.270217705	7.294661971	7.247304199	7.243319162	7.282029922	7.334277175	7.261418244	7.245159883	7.258319799	7.222216378	7.253181539	7.267454354	7.222946393	7.217120365	7.24880559	7.204996291	7.280586599	7.273916692	7.203731925	7.253303219	7.232056438	7.346466665
"ILMN_1652223"	7.64792061	7.803539512	7.55694001	7.979871141	7.60627958	8.029072958	8.276941713	7.531245787	7.739287743	7.89550375	7.635266833	7.430153886	7.580407575	7.975180005	7.952363065	7.659837307	8.341032917	7.500253413	7.937454664	8.355561982	8.108200282	8.510345671	8.042067144	7.757796473	8.142914339
"ILMN_1652230"	14.24513511	14.7860486	15.00554409	14.07365555	14.74425129	14.51669559	14.67360478	14.23268128	14.4790947	14.70850079	14.73119763	14.47141038	14.42483361	14.44153227	14.75464857	14.31056682	14.70014907	14.51669559	14.50733362	14.24513511	14.12941588	14.0955619	13.86713486	13.59922313	13.76979351
"ILMN_1652232"	7.943500312	7.302555711	7.857805059	7.470198472	7.215495611	7.73639831	8.005766297	7.532027484	7.451522004	8.707779373	7.244441468	7.359838581	7.34648752	7.770562237	7.231395903	7.214734273	7.238628594	7.211743959	7.223269436	7.196295651	7.365946486	7.277191608	7.341586462	7.24048264	7.201087866
"ILMN_1652236"	7.197076556	7.16957396	7.204587267	7.147121249	7.142585797	7.158634501	7.149025956	7.15507135	7.165581652	7.168175327	7.147879393	7.126749634	7.135113515	7.17874475	7.137122989	7.154714908	7.190576062	7.148487582	7.145608454	7.143288602	7.18121325	7.151615434	7.16417964	7.168318754	7.164263653
"ILMN_1652237"	8.690645566	8.850257896	8.185854219	9.894671287	8.573171116	10.20241079	9.94982625	10.07524263	11.45197192	7.408774933	10.56378692	9.645758916	8.585109547	8.561901939	10.46119509	8.456774915	8.74089998	7.368709052	10.6852561	9.305824484	9.347324169	8.528740907	9.408718404	7.950657973	7.659647498
"ILMN_1652240"	7.185403297	7.155606973	7.224267414	7.158634501	7.201944339	7.180397247	7.180949495	7.188892698	7.244441468	7.210013685	7.157174364	7.177841392	7.15093925	7.181567112	7.207981552	7.187376083	7.200167017	7.173901869	7.19593185	7.217120365	7.230135096	7.151615434	7.22982833	7.19011941	7.189521498
"ILMN_1652242"	7.452883573	7.460156008	7.415895526	7.427350315	7.459576562	7.498806073	7.539315911	7.487795352	7.318022429	7.468864311	7.377816779	7.420726667	7.326372775	7.538852404	7.5639314	7.488214453	7.379884613	7.414838368	7.404473338	7.576564836	7.549282479	7.404473338	7.522611228	7.566841401	7.562165927
"ILMN_1652243"	7.284885223	7.306772305	7.248160394	7.277574299	7.299407231	7.30893105	7.371879807	7.302000289	7.297676971	7.325960753	7.384398337	7.286290203	7.321545813	7.285226435	7.284904163	7.266666566	7.202722114	7.286275126	7.247180932	7.254588189	7.230909771	7.290256937	7.28771057	7.257614369	7.249541718
"ILMN_1652244"	8.531880032	7.746802506	8.769387043	7.894878343	8.032433104	8.123516284	7.17387557	7.435858021	8.901291229	8.025550503	7.193535344	7.965168384	8.132287023	8.522322685	7.437980318	8.443335662	8.379610522	7.199426462	7.618018299	7.532657338	7.451507972	7.222977258	7.250653056	8.975231725	7.280165729
"ILMN_1652246"	7.219555422	10.01958797	9.070425877	8.932253022	8.534962709	10.10601083	11.65386574	9.587611798	7.824353769	9.906909935	7.703568246	7.233683151	8.631908822	8.154024224	7.948850371	8.045126893	7.39024094	7.201975897	7.150542628	9.553832965	9.653351232	9.301905717	8.975598409	8.565933299	7.599584421
"ILMN_1652248"	7.169440621	7.084214324	7.106875523	7.155798291	7.097715824	7.114862539	7.115647362	7.09471661	7.12322683	7.112460493	7.119789498	7.106787563	7.205271368	7.141328701	7.139170969	7.156484275	7.105403704	7.128095766	7.063097208	7.045099173	7.143288602	7.106543559	7.029505469	7.08386436	7.104597789
"ILMN_1652249"	7.25002431	7.271895075	7.268795838	7.244918564	7.226808835	7.258972463	7.309077794	7.23628181	7.20013268	7.245790019	7.185358878	7.253116163	7.202744685	7.285226435	7.236882641	7.232146294	7.292429717	7.322023926	7.414413207	7.280586599	7.276223511	7.223660482	7.25002431	7.2519027	7.239483907
"ILMN_1652254"	7.156080563	7.199385251	7.237884413	7.193254553	7.232794231	7.164375038	7.149025956	7.250512161	7.214624613	7.187611999	7.208215455	7.174197826	7.162593729	7.206423875	7.211805758	7.231050267	7.21124336	7.218916701	7.228107672	7.194728221	7.309208606	7.192975823	7.226913528	7.138502117	7.246424221
"ILMN_1652259"	7.288997634	7.230795105	7.194433718	7.242015232	7.204083684	7.188701994	7.203731925	7.256929057	7.261082892	7.188388432	7.290055498	7.226913528	7.224267414	7.252218426	7.258319799	7.238809371	7.236207907	7.244558138	7.221457477	7.240301254	7.269584127	7.233819239	7.298335445	7.197732546	7.219205059
"ILMN_1652263"	7.298423984	7.307530365	7.290075987	7.258594958	7.274491596	7.36398211	7.293218163	7.303413421	7.302031024	7.315674349	7.312496137	7.310014674	7.360545578	7.251286427	7.363930015	7.268693808	7.237064651	7.211743959	7.297254953	7.377800923	7.288714848	7.270297408	7.283377436	7.30629664	7.207925853
"ILMN_1652272"	7.226790845	7.37833821	7.252489167	7.190411237	7.38111505	7.431217276	7.284628649	7.249750656	7.096901927	7.220352019	7.354693006	7.222307784	7.343952312	7.21904638	7.310657099	7.352072216	7.396267051	7.360302005	7.333156036	7.222248669	7.280833998	7.207781662	7.298335445	7.252584097	7.239483907
"ILMN_1652276"	7.316107807	7.264866648	7.312873127	7.243888483	7.252904157	8.671718428	7.412594937	7.291668847	7.249791967	7.282063772	7.437877154	7.307141641	8.464742649	7.27751369	8.210931598	7.270249705	8.950589471	7.696719152	8.60181223	7.279725082	7.2069585	7.261719829	7.235549796	7.237106049	7.215579518
"ILMN_1652277"	7.275740778	7.23974594	7.297513797	7.265172131	7.296072493	7.335021299	7.26764519	7.350207828	7.546836155	7.235549796	7.277110733	7.331999665	7.298454782	7.267668271	7.255239002	7.291339324	7.252351085	7.253205508	7.184054469	7.269490495	7.248001046	7.214734273	7.268893838	7.26953945	7.33236955
"ILMN_1652280"	8.612071921	8.605156653	7.245452636	9.964826596	8.413000825	8.058254624	8.068315909	10.1564253	11.03702316	8.331818509	8.162704671	8.254925171	9.525200407	10.10070382	7.44571988	8.669049594	7.805754659	9.110612616	7.865459658	8.243818813	7.2069585	8.267939955	9.356275502	9.629390057	7.17104086
"ILMN_1652284"	7.320351747	7.18790954	7.184919773	7.202513717	7.164915448	7.160087053	7.165581652	7.182159145	7.179598328	7.186225897	7.153002679	7.188734934	7.14123734	7.184073298	7.161173602	7.12412587	7.215495611	7.170339983	7.208558549	7.127806758	7.157022166	7.178059108	7.20104509	7.167411487	7.161381211
"ILMN_1652287"	7.379172685	8.20292499	7.284208941	7.181923463	7.65883374	7.464225662	7.899607577	7.174141406	7.094474398	8.570949901	7.350620723	7.337806549	7.269983434	7.467298258	7.783470232	7.149778055	7.248910174	8.57845827	8.384119265	7.107608441	7.138402662	7.219772015	7.610574103	7.160732381	7.158634501
"ILMN_1652291"	7.189521498	7.174593556	7.203877533	7.108665082	7.20023979	7.149778055	7.223660482	7.164340437	7.185358878	7.13042181	7.189761057	7.211726196	7.166441147	7.17874475	7.208728376	7.160922838	7.177981888	7.223234201	7.184919773	7.266770825	7.216881902	7.213243605	7.145882403	7.171909562	7.17022634
"ILMN_1652297"	7.383979073	7.234238942	7.327267608	7.339707654	7.233551562	7.287126546	7.291780051	7.324321368	7.322752253	7.262607186	7.255814767	7.286996283	7.304256398	7.297808995	7.309069198	7.314089273	7.216324824	7.235865915	7.187611999	7.28430902	7.301378534	7.213886654	7.272326862	7.201163546	7.308877598
"ILMN_1652300"	7.771411587	7.514744162	7.83727274	7.400017064	7.369595895	7.312850441	7.324289986	7.343132295	7.357164584	7.375550651	7.286901043	7.437272977	7.44857712	7.797766451	7.511133894	7.551161641	7.404883227	7.37352582	7.308154371	7.488214453	7.491530464	7.351157403	7.359692121	7.285090377	7.292929118
"ILMN_1652306"	7.188516154	7.25861818	7.259764797	7.25042189	7.376037479	7.296671799	8.462731706	7.23373739	7.163498178	7.277987415	7.305794117	7.260824509	7.274513294	7.193694006	7.240008129	7.238809371	7.298408603	7.344372183	7.208558549	7.35680727	7.370136934	7.883316834	8.139882371	7.330736581	7.287182592
"ILMN_1652309"	7.967674125	7.609268956	7.922153266	7.935054824	7.611588866	7.630421122	7.948312299	7.868362041	8.150760702	7.687663468	7.749909042	7.939080445	7.655266636	8.112555032	7.838843136	7.548674172	7.528732653	7.734427125	7.786944375	7.814102561	7.645352151	7.650809355	7.480682119	7.44175726	7.531986477
"ILMN_1652314"	7.136081105	7.257842742	7.347867062	7.253181539	7.323625289	7.231181667	7.209205885	7.271391609	7.166642755	7.204996291	7.139170969	7.11471331	7.15093925	7.211743959	7.189521498	7.244558138	7.14460949	7.323425269	7.189455127	7.149622066	7.104305057	7.072230762	7.170489103	7.135001988	7.097035651
"ILMN_1652319"	7.167167041	7.21061748	7.226504718	7.246592908	7.137488039	7.247944366	7.282282399	7.202996082	7.214624613	7.247275876	7.206667518	7.247944366	7.17449128	7.270422278	7.238128592	7.161832634	7.195496764	7.222388747	7.41835884	7.220744999	7.273210578	7.252584097	7.220821985	7.190987403	7.251660235
"ILMN_1652331"	8.837197903	7.966938042	8.712507286	8.172898885	7.981261006	8.030975076	8.328926381	8.617623245	8.651977167	8.175349791	8.931238773	8.318673032	8.13467855	8.450607016	8.469251753	7.998897581	7.934068051	7.827771457	8.461788254	8.018863591	8.490601507	7.843401371	7.844436737	7.831090288	7.610272859
"ILMN_1652333"	10.57091928	10.84056202	10.21781357	11.19224029	10.82329596	11.79648606	11.09103065	10.91799764	10.78782352	10.43170537	9.853462231	11.12325696	11.63538613	10.32768059	10.90992388	11.05488787	11.60591222	11.25973239	11.37233959	11.56418324	11.42285579	10.81822025	11.25600305	10.33116022	10.75765951
"ILMN_1652338"	7.103433915	7.088464567	7.144228591	7.137328562	7.165709615	7.168089414	7.160188384	7.107578914	7.149711476	7.119313988	7.104597789	7.112505201	7.18417783	7.058718876	7.137122989	7.138337769	7.091526265	7.106682991	7.039714934	7.091337067	7.130921471	7.103236831	7.106414331	7.106605806	7.128860943
"ILMN_1652342"	7.061912508	7.133961644	7.08841727	7.106663981	7.126851324	7.17449128	7.135341706	7.092900402	7.14730045	7.111637768	7.109041267	7.125916537	7.106320238	7.080267387	7.138402662	7.100582432	7.141395979	7.093399073	7.123675544	7.102678844	7.12867755	7.195257255	7.117357074	7.150088143	7.094191078
"ILMN_1652343"	7.30147918	7.326558625	7.256545771	7.34629099	7.340188179	7.248637364	7.274803031	7.286715949	7.24876673	7.30629664	7.33852889	7.302000289	7.328396063	7.296072493	7.321073828	7.315071404	7.284101147	7.246442031	7.355219793	7.249681001	7.228700051	7.26567583	7.25002431	7.252584097	7.328694556
"ILMN_1652348"	7.319275187	7.259543668	7.280229363	7.322393192	7.26567583	7.266795732	7.319144154	7.292573948	7.387633941	7.271306627	7.305794117	7.223008058	7.284101147	7.29872358	7.256445168	7.281754411	7.259028742	7.311837833	7.36270332	7.339219159	7.395947242	7.376958578	7.301305416	7.293530936	7.330444398
"ILMN_1652357"	9.431529725	9.142355293	9.486065499	9.338163899	9.252478403	9.092283426	8.476720575	8.865492428	9.459013836	8.921660126	8.991361025	9.659992321	8.754647232	9.19541993	8.242886955	8.91749922	9.08753847	9.09735772	8.393947761	9.019398511	9.072866641	8.41031076	8.669049594	9.779705142	8.648766186
"ILMN_1652365"	7.207414908	7.214734273	7.22484947	7.211635695	7.224517373	7.178806211	7.193792859	7.152340141	7.222089872	7.240769083	7.223053106	7.2071266	7.169273904	7.161832634	7.186071954	7.229179198	7.209404275	7.214428271	7.238243053	7.152161762	7.178132076	7.187881387	7.219324313	7.256870411	7.213674468
"ILMN_1652366"	7.13504204	7.099044603	7.134763476	7.121838956	7.105253008	7.117008419	7.113423923	7.15615088	7.144910522	7.120718047	7.149993906	7.097214326	7.114678866	7.102394901	7.142032691	7.108571084	7.117008419	7.074385528	7.104550557	7.203846007	7.180423443	7.20948852	7.234756281	7.226748604	7.286141455
"ILMN_1652368"	7.27280185	7.279240567	7.25022509	7.239260929	7.237106049	7.307816984	7.297827718	7.220871425	7.327778697	7.233886018	7.272088937	7.244128791	7.211262386	7.285226435	7.202722114	7.234888392	7.244441468	7.259289257	7.241170817	7.261719829	7.254648027	7.194433718	7.231181667	7.237106049	7.242506833
"ILMN_1652371"	8.197749657	8.863368091	8.346531559	7.936584835	8.804605977	7.917705953	7.958532029	7.197016975	7.235681578	8.921660126	7.234165588	7.199195222	7.739056902	7.851616985	7.2284874	7.37207667	8.541971368	9.606992378	8.33167102	7.639554891	7.558349666	8.636411428	8.23113836	7.665963498	7.396168182
"ILMN_1652376"	7.107856359	7.155606973	7.144228591	7.114520974	7.137488039	7.163540849	7.103937412	7.161451184	7.096901927	7.132589786	7.13045598	7.179956511	7.15093925	7.069885794	7.101285124	7.132361029	7.168175327	7.145780544	7.203903374	7.132666538	7.114862539	7.105609696	7.107198527	7.15182605	7.141168862
"ILMN_1652379"	10.11718503	9.13590413	8.816662969	9.288088802	9.31644514	9.814281969	9.05053789	8.661943879	8.515659413	8.678534865	8.743725636	10.08022987	10.11220727	9.856210418	8.618010494	10.4353182	8.684787133	9.686862929	8.391350537	9.723894294	9.107342708	9.188054438	9.507231342	9.387652058	8.665288417
"ILMN_1652381"	7.246063512	7.150670796	7.228855668	7.23255304	7.204083684	7.267225446	7.228197214	7.205385292	7.154245647	7.248637364	7.248147811	7.218234079	7.242999823	7.261331329	7.24231651	7.275716031	7.230488379	7.201145324	7.235440597	7.216358492	7.27255128	7.226055408	7.20023979	7.181293508	7.098045057
"ILMN_1652389"	9.255814186	9.306289498	7.988426561	8.648138124	8.767084669	8.738501707	7.874022854	9.605159782	7.899914428	7.622188356	9.283287548	8.414903466	7.897803965	8.03817479	9.257493138	8.33652154	7.984228655	8.543102155	8.295126898	8.23157553	8.106422925	8.492108312	7.969379084	7.970537531	8.313169688
"ILMN_1652390"	7.311080847	7.168175327	7.273798504	7.211635695	7.249290708	7.156337157	7.151118984	7.248134238	7.203440231	7.170489103	7.186071954	7.179956511	7.209064926	7.136369456	7.21906405	7.211390411	7.238628594	7.862993599	7.141168862	7.185812554	7.167602571	7.146665329	7.105609696	7.153531522	7.1576006
"ILMN_1652392"	7.126030051	7.186019272	7.106320238	7.070888693	7.148501932	7.116287302	7.157096517	7.122016482	7.092209182	7.117041624	7.166642755	7.190867773	7.061980668	7.087345621	7.168054296	7.126030051	7.102464669	7.128095766	7.143766574	7.10019087	7.175175795	7.153076263	7.12322683	7.152711279	7.069922211
"ILMN_1652394"	9.194253698	9.289467938	8.445120128	9.545402876	8.642268175	9.609693645	8.884351347	9.270777912	9.165367985	9.485592006	9.313702229	9.244437062	9.242441581	9.173361001	8.764964006	9.669454794	8.70791168	8.779041769	8.377924225	9.123275287	8.915853772	8.316677448	8.607417612	8.051126984	8.335796271
"ILMN_1652397"	7.163892198	7.12204	7.161639682	7.116334553	7.145118157	7.204568157	7.138402662	7.172208918	7.157696916	7.125886232	7.137488039	7.107656071	7.131943523	7.132589786	7.139170969	7.174981546	7.176427386	7.169477277	7.166326694	7.164055178	7.160169815	7.179747807	7.217728321	7.15182605	7.150893494
"ILMN_1652407"	8.790614098	7.87174858	8.104376259	8.348885107	8.97459249	8.461640236	8.446341923	8.19978404	8.30383786	9.934297354	9.509793741	8.917856711	8.424018888	8.798549339	8.488654867	8.202179638	8.565327203	8.747618365	8.280856847	9.261473348	9.364970179	8.41377689	8.666640069	9.254922719	9.464053371
"ILMN_1652409"	8.982488056	8.278446119	9.016708574	8.929712	9.282722616	9.116781618	10.01039617	9.260947211	8.636928541	8.646215103	8.940688772	8.718302749	9.138125242	9.375119452	9.442499228	8.666238042	8.634065276	8.958666488	8.513736719	9.195848562	8.662968849	8.883941481	9.286566694	8.584133203	8.868559279
"ILMN_1652412"	7.609466761	7.722919943	7.836475386	7.6398876	7.455125722	7.696988035	8.081244748	8.168911504	7.57080346	7.718317366	8.172340369	7.575011597	7.776549751	8.120054547	7.897233917	7.607704327	7.902838304	7.726460039	7.868765868	7.934120302	8.039918546	7.412965557	7.88888496	7.861603025	7.945311293
"ILMN_1652413"	7.154912703	7.134763476	7.35447748	8.56244209	7.855225723	7.879798487	7.269628804	8.825711103	7.577467672	7.14318932	7.257869721	7.296020214	8.36002194	8.026973359	7.137122989	8.707034709	7.627597457	7.701612562	7.201145324	7.792839484	8.294836201	7.268795838	7.153909962	7.129003378	7.130731942
"ILMN_1652417"	7.167167041	7.144436582	7.155717069	7.176975037	7.15287698	7.136647935	7.238701597	7.162376575	7.210158239	7.17128416	7.142016365	7.219807333	7.173752335	7.217283623	7.14420183	7.220283902	7.175625139	7.214428271	7.181509748	7.153909962	7.123779088	7.149967239	7.139351223	7.215495611	7.149778055
"ILMN_1652421"	7.311080847	7.264866648	7.952197234	7.297147314	7.274981406	7.341710657	7.493372456	9.17074251	7.310014674	7.278517529	7.89379207	7.355940628	7.347144083	8.216580212	7.284904163	7.215623268	7.20104509	7.29803123	7.319164	8.678534865	8.417354373	9.193363079	8.920815781	8.402540589	7.637609938
"ILMN_1652423"	7.352684196	7.374862513	7.32680443	7.276681236	7.359721752	7.284357106	7.407416961	7.408360649	7.364205332	7.39181407	7.452030694	7.279688667	7.299041992	7.353769442	7.297676971	7.390080269	7.369002913	7.339638298	7.326015981	7.224711699	7.351735632	7.25042189	7.362447323	7.351912294	7.34117583
"ILMN_1652424"	7.221641453	7.22986828	7.199002819	7.136286117	7.187080874	7.230488379	7.183252201	7.160488704	7.198922299	7.245790019	7.169627706	7.154912703	7.220821985	7.209064926	7.197835123	7.224806437	7.31398414	7.190089098	7.277391907	7.181910376	7.211743959	7.178059108	7.158634501	7.246165422	7.224517373
"ILMN_1652429"	7.213816991	7.107446025	7.216552022	7.108665082	7.130256927	7.227357913	7.200282514	7.241970126	7.149711476	7.153021755	7.201087866	7.159365457	7.138989255	7.164688464	7.202722114	7.184413349	7.110069103	7.179440494	7.16290551	7.160188384	7.124498342	7.165132807	7.138402662	7.192697936	7.148724874
"ILMN_1652430"	7.233147341	7.20111944	7.205722119	7.15093925	7.210013685	7.2398546	7.183252201	7.202996082	7.158708162	7.185403297	7.21148941	7.149025956	7.186444865	7.214503416	7.184563046	7.187376083	7.155606973	7.18112627	7.183252201	7.167270988	7.114031586	7.140947714	7.180506248	7.175139295	7.122888709
"ILMN_1652431"	7.293218163	7.192697936	7.212506879	7.256870411	7.223820872	7.209979906	7.225108484	7.180423443	7.266826198	7.226084623	7.203177847	7.216822052	7.237219681	7.238734862	7.273798504	7.291339324	7.197076556	7.302368197	7.210209447	7.285184706	7.290075987	7.295640521	7.237902799	14.68401589	14.99336976
"ILMN_1652434"	7.89868875	8.019967723	7.885899328	8.214849184	7.503044558	7.51196982	7.930951328	7.401797484	9.539993732	7.529954659	8.084264741	7.589418947	7.765992647	7.822331129	8.144363909	7.89868875	7.524561356	7.637047264	7.744458584	7.692116885	7.753704615	7.500398866	7.495193776	7.602436951	7.495226241
"ILMN_1652436"	7.197979182	7.147950093	7.095610343	7.119509226	7.201944339	7.151230184	7.095283637	7.119139821	7.116009796	7.155487571	7.104597789	7.07115576	7.13735543	7.111492412	7.143353386	7.101567549	7.149174683	7.149475822	7.126030051	7.11350017	7.097919457	7.131943523	7.115647362	7.131400345	7.12788447
"ILMN_1652439"	7.160542355	7.198535497	7.141104574	7.15093925	7.32191193	7.061313749	7.130921471	7.115344867	7.085464263	7.159097124	7.168175327	7.087202724	7.117008419	7.097409359	7.101285124	7.09760652	7.170606673	7.17128416	7.164475904	7.27255128	7.323768062	7.25042189	7.274467865	7.366299737	7.211743959
"ILMN_1652443"	7.192957533	7.246635234	7.217120365	7.21061748	7.183270572	7.14606025	7.127007162	7.197835123	7.245493253	7.081193106	7.251532978	7.128702609	7.198201331	7.22531624	7.249780967	7.222946393	7.13045598	7.329135768	7.257108506	7.260090758	7.281568479	7.292607465	7.177625684	7.207661149	7.182651704
"ILMN_1652444"	8.140529545	8.500478571	7.990494805	8.127943283	8.864983457	8.114890352	8.735927749	8.260024864	8.023315169	9.257096485	7.951699437	8.190629434	8.348384101	8.059356143	8.476444516	8.147026808	8.68723247	8.376676601	8.150627957	8.262771298	8.513897436	7.846806717	8.081057902	8.270586598	8.126414274
"ILMN_1652445"	7.350456805	7.570869941	7.804158643	7.66267279	7.896549151	7.639523498	8.049535437	8.634978585	8.243448676	7.80452645	7.633792437	7.977309787	9.163962802	7.375550651	7.478865914	7.93777925	7.355519057	7.829548414	7.712438213	8.21124672	8.013552983	7.513013462	7.50226469	7.283486335	7.216451244
"ILMN_1652450"	7.226790845	7.180196026	7.161639682	7.246592908	7.411030106	7.210558908	7.212587431	7.238670672	7.217728321	7.200064511	7.22785046	7.215579518	7.176925911	7.252218426	7.195257255	7.249061109	7.267590748	7.199426462	7.328203541	7.228410332	7.204635643	7.224517373	7.234756281	7.203731925	7.214636523
"ILMN_1652456"	7.674939456	8.112423749	7.666725609	7.714160379	7.576943422	7.682145901	9.048560178	8.023050596	7.739287743	8.617493624	8.202482282	7.650666485	8.328252021	7.222476969	7.912627035	8.779757227	8.36918412	8.7214519	8.515766141	8.776858986	8.773963884	7.80673048	7.974416096	7.549492682	7.382220517
"ILMN_1652459"	7.912971965	7.855225723	7.744242212	7.924190655	7.95012243	7.849008207	7.889046579	8.099614333	7.846626048	7.778557898	7.915490174	7.699669863	7.736672888	7.952112415	7.89066305	8.046509406	7.851787414	7.840726814	8.019703267	8.03359868	8.056864815	7.847390213	8.010125037	8.333761633	8.178255128
"ILMN_1652461"	7.294219798	7.272606772	7.26929191	7.252180809	7.252053652	7.26953945	7.229571658	7.291668847	7.330123094	7.284101147	7.249541718	7.257108506	7.317747697	7.261331329	7.234888392	7.248147811	7.285800597	7.281207341	7.237219681	7.248817276	7.326730669	7.276441765	7.258191416	7.270330412	7.232566811
"ILMN_1652464"	7.161719238	7.259543668	7.185535859	7.193254553	7.234828884	7.237250252	7.240628072	7.215597613	7.186469148	7.231016678	7.226565932	7.237470333	7.271524419	7.203731925	7.190926609	7.186444865	7.192206649	10.92624929	7.201145324	7.260090758	7.265824718	7.220636585	7.136814254	7.175139295	7.237441852
"ILMN_1652465"	7.078367187	7.09994092	7.151634522	7.116334553	7.116287302	7.156337157	7.09994092	7.157022166	7.153076263	7.140108893	7.184581406	7.082534405	7.153909962	7.119789498	7.138402662	7.076973831	7.105403704	7.146590913	7.167138604	7.081703131	7.050989534	7.12586276	7.146590913	7.047769633	7.077947262
"ILMN_1652466"	7.101285124	7.077724489	7.104985286	7.082255171	7.057418535	7.057191905	7.074461095	7.074406417	7.071815491	7.064805577	7.065485289	7.043489905	7.023084427	7.110573234	7.047139964	7.086571547	7.041576821	7.10005343	7.079279868	7.085620326	7.073468635	7.184563046	7.580532475	7.03432944	7.117184434
"ILMN_1652469"	7.321410983	7.308326458	7.282308969	7.348814509	7.374309646	7.318512916	7.245807361	7.325960753	7.376634943	7.34031924	7.324915187	7.302000289	7.343952312	7.331517673	7.296215918	7.331160231	7.353177035	7.280275921	7.37805753	7.296908026	7.418781779	7.271141608	7.277964527	7.289481634	7.291985713
"ILMN_1652472"	7.296374471	7.504114991	7.210091501	7.62616961	7.212416792	7.571957183	7.585575038	7.197835123	7.194294112	7.428772869	7.55580184	7.298454782	7.291011288	7.358396227	7.550860477	7.231050267	7.458303162	7.395694654	7.722675869	7.295437729	7.210013685	7.229073073	7.292623623	7.33720603	7.46660657
"ILMN_1652474"	7.917126788	7.822331129	7.64661962	7.872160326	7.737684033	7.719483355	7.821208438	7.912148172	7.969900017	7.802597209	7.788463754	7.687512186	7.746802506	7.755620877	7.720713926	7.840775145	7.736871856	7.723042033	7.880610491	7.818464304	7.906144635	7.473233936	7.723587539	7.943402205	7.838931517
"ILMN_1652478"	9.196405087	9.842416328	9.28125517	9.486065499	9.535501993	9.575957519	9.667638777	10.75003385	9.991899537	9.50469006	10.05146208	10.26616536	10.69600951	9.081348303	10.3184688	10.56532111	10.65136691	8.523277002	9.332067402	9.840644646	9.834597539	9.765344633	9.570193842	9.582269231	9.308384075
"ILMN_1652481"	7.28275076	7.383611083	7.260824509	7.318512916	7.319247211	7.354693006	7.37924546	7.38469838	7.270889233	7.305680628	7.361472595	7.344739356	7.288227286	7.293515491	7.333614551	7.275716031	7.321937793	7.303168869	7.313294025	7.242015232	7.303789904	7.2519027	7.220821985	7.258378011	7.207925853
"ILMN_1652486"	8.031078814	8.00511002	8.342327676	8.27577911	8.479849733	8.135368847	8.172340369	8.529834111	8.607076333	9.311064755	8.338806989	8.50570391	8.220696413	8.055118009	8.303730335	8.195099441	8.25070149	8.348627891	9.277721089	8.347770584	8.361481605	7.803403753	8.168376022	8.217884211	8.043314236
"ILMN_1652487"	7.787349273	7.737536203	7.700353716	7.825867691	7.633033978	7.934626549	7.737536203	7.785550503	7.865661284	8.220345987	8.10623631	8.024879885	7.645283127	7.697512868	7.943112297	7.596310401	7.818550945	7.501720603	8.049749442	8.09637832	8.279627851	7.357501476	7.427281671	7.547171998	7.602167183
"ILMN_1652488"	7.189521498	7.169006772	7.180506248	7.222216378	7.131259053	7.181145121	7.21061748	7.135277543	7.213414	7.111637768	7.160838727	7.145456075	7.145018076	7.183270572	7.186728579	7.204613096	7.185069402	7.193214071	7.201145324	7.185069402	7.200282514	7.139260226	7.147371571	7.144017205	7.104597789
"ILMN_1652490"	7.388773459	7.397461082	7.291985713	7.252180809	8.132532257	7.358368103	7.188763074	7.423540378	7.30893105	7.189079597	7.241050465	7.437272977	7.172285869	7.52214891	7.139170969	7.833202792	7.298408603	8.162236203	7.129616353	7.472625456	7.549282479	7.904078988	8.171279967	7.908231638	8.106559649
"ILMN_1652494"	7.180196026	7.106414331	7.092721613	7.254091688	7.127717123	7.282466481	7.111418085	7.054823131	7.101483519	7.057581684	7.189118209	7.256054326	7.102464669	7.132589786	7.072425219	7.10953513	7.317349959	7.070085449	7.157726689	7.155606973	7.164643046	7.124941827	7.128352193	7.121968374	7.089056474
"ILMN_1652505"	8.826052023	9.477532469	8.581124965	9.598964551	8.858903299	9.951400556	9.523680724	9.35067624	9.071181835	8.979770516	8.949448202	8.688514267	9.060675951	8.920067565	9.712195642	9.190711255	10.6682607	9.907874664	9.78058453	9.507231342	9.748538057	8.437354429	8.249978634	9.175417798	9.495715792
"ILMN_1652507"	7.115885919	7.137946598	7.166441147	7.096999835	7.136574691	7.119044054	7.096821559	7.147768943	7.14730045	7.110886344	7.138383469	7.081777212	7.156337157	7.100322176	7.104550557	7.069885794	7.139848194	7.141204669	7.146346505	7.096002119	7.164643046	7.143288602	7.182651704	7.195257255	7.187611999
"ILMN_1652512"	11.07470494	10.10428039	9.055300887	10.58516683	9.392662289	10.62533795	10.22410845	10.1687676	9.851966748	9.328851377	9.546931628	10.49904571	10.0343765	10.06572061	9.489054379	10.36736422	9.978049303	8.347659917	7.35175047	9.836679788	9.401205682	10.1115347	11.5598001	8.982180665	8.50157207
"ILMN_1652521"	9.076517959	9.177138314	9.30248592	8.601334189	8.675209948	8.383920578	8.54896314	8.487354336	8.861764624	8.348057948	8.813340593	9.399090505	8.457291929	9.067168667	8.515129327	9.954172	8.36790503	8.092562676	8.280856847	8.993316693	9.375881223	9.461997463	8.938194797	8.897124805	8.591661395
"ILMN_1652525"	7.827251519	8.820054626	7.731763595	7.90400166	7.701288099	7.709518506	8.277316292	7.686752468	8.11718846	8.085883802	8.812387295	7.886094033	8.128567847	7.461893043	7.949837387	7.974416096	8.210602184	8.570838679	8.356587212	7.771536058	7.787571605	8.587438325	8.782099277	8.64666537	8.450977238
"ILMN_1652526"	7.188516154	7.211443079	7.210091501	7.217500158	7.191076026	7.193759285	7.214027145	7.204613096	7.162218898	7.192052366	7.225774003	7.21906405	7.198201331	7.210778036	7.170943082	7.200029906	7.214648433	7.20914692	7.231830217	7.172709042	7.203903374	7.214734273	7.126792117	7.184797008	7.134560589
"ILMN_1652527"	7.120515693	7.164669481	7.138891726	7.223092708	7.133742668	7.096381565	7.116449127	7.151499907	7.110357825	7.110886344	7.243801924	7.151978105	7.094474398	7.184073298	7.17468794	7.132361029	7.190576062	7.204613096	7.142950254	7.179493187	7.190837477	7.140108893	7.184848456	7.170987445	7.198447284
"ILMN_1652533"	7.531330674	7.54944316	7.807325487	7.895877506	7.941483064	7.935968896	7.88955497	7.560548106	7.835372845	8.147719124	7.76109763	8.080758961	7.623025059	7.738651082	7.642596283	7.575919904	7.693788044	7.562165927	7.527525292	7.562411058	7.625384684	8.644914953	8.138995843	7.609866355	7.561182849
"ILMN_1652540"	7.452883573	7.285668745	7.523019801	7.775711013	7.654678936	7.580588786	7.323640988	7.670672463	7.351869597	7.287587008	7.205209406	7.252395609	7.461841574	7.378177913	7.105318343	7.454243303	7.464344993	7.439223285	7.322153074	7.522685434	7.380706321	7.320753309	7.231830217	7.283486335	7.412448349
"ILMN_1652549"	8.794140552	7.839142561	7.471263228	7.541769954	7.638486276	7.547195682	7.482003972	7.319208286	7.833712258	7.974895377	7.196876099	7.170606673	7.446513404	7.478841559	8.619361891	7.547690196	7.575403905	7.576638512	8.308694512	7.828314633	7.676535316	7.510999121	8.016380917	9.332611577	7.196458257
"ILMN_1652550"	7.184390561	7.194388841	7.188113397	7.260276794	7.197732546	7.236739332	7.249514395	7.252143743	7.239294331	7.156925961	7.219528095	7.241987977	7.213277329	7.215495611	7.181145121	7.176814327	7.235454349	7.225985416	7.270087731	7.171933969	7.199513316	7.199591245	7.184132322	7.230309697	7.275060799
"ILMN_1652561"	7.246063512	7.196860387	7.190076073	7.2720236	7.244625096	7.203238425	7.190926609	7.227775115	7.22998414	7.176612272	7.173576298	7.227576702	7.183411745	7.231564589	7.20330162	7.252362745	7.158708162	7.226808835	7.16290551	7.23386242	7.296837126	7.241170817	7.271628026	7.283486335	7.256298934
"ILMN_1652569"	9.157900871	8.703010447	9.132126624	8.806933152	8.697840258	9.000991306	9.053711859	9.000835107	8.581631792	9.164203533	9.351548884	9.023999161	9.148396796	9.116317359	8.85748237	9.139167913	8.825250188	8.883941481	8.872597485	9.461498153	9.348447199	9.993166736	9.546282333	8.996719741	9.269098697
"ILMN_1652574"	7.173770788	7.154790952	7.219807333	7.184779792	7.193214071	7.24271328	7.240112899	7.212416792	7.169273904	7.252044519	7.231363812	7.211016058	7.213277329	7.227069747	7.195257255	7.163565931	7.264911586	7.150491527	7.26697016	7.169627706	7.161639682	7.164375038	7.180506248	7.17696191	7.213674468
"ILMN_1652577"	7.304484403	7.331822203	7.274600628	7.154912703	7.216324824	7.292929118	7.286020333	7.277330375	7.277262415	7.352716455	7.270889233	7.302539463	7.244331247	7.249164715	7.334153418	7.219348132	7.319885124	7.257587154	7.245159883	7.193862368	7.226504718	7.307530365	7.243699523	7.206862066	7.237441852
"ILMN_1652578"	7.278917431	7.205341594	7.268795838	7.364318752	7.239386724	7.245159883	7.195257255	7.27064236	7.328969988	7.207781662	7.204587267	7.27280185	7.17449128	7.242334859	7.264714522	7.266666566	7.306927779	7.287886015	7.350065765	7.214734273	7.196458257	7.181435092	7.237902799	7.178773075	7.217426545
"ILMN_1652580"	8.828326317	8.585763949	8.445120128	9.145400754	8.280930196	8.690025763	8.314224124	7.903831095	8.718795565	8.442191379	8.004990274	8.770521553	8.553152757	9.191579286	9.042625845	7.963814301	9.246586728	9.579359208	9.533396	9.011932602	9.109894457	7.818370316	7.565303091	8.569331076	8.905629226
"ILMN_1652591"	7.426091304	7.460156008	7.321229596	7.40290762	7.376526722	7.43842687	7.441021511	7.391371142	7.352963735	7.435129063	7.473385441	7.418582536	7.413641197	7.357563946	7.34520913	7.299342701	7.427474384	7.333111696	7.442699487	7.348758239	7.337908655	7.229073073	7.256230098	7.277262415	7.289449266
"ILMN_1652594"	9.011932602	8.90017	8.241486014	8.219687273	8.380487205	8.541595293	8.220696413	8.254333968	8.429681562	9.015068906	8.479566269	8.318673032	8.234288285	8.466560942	8.545797192	8.301888794	8.231939386	8.510345671	8.745180876	8.386311061	8.384119265	7.829297261	7.892303538	7.829548414	8.083462622
"ILMN_1652602"	7.154912703	7.158708162	7.224267414	7.224869245	7.368869682	7.147680396	7.155687267	7.260034224	7.191076026	7.210013685	7.155016651	7.251702676	7.230009581	7.196458257	7.243851234	7.231050267	7.196271502	7.29803123	7.121286802	7.208371194	7.182651704	7.120673521	7.203281528	7.155369711	7.207034315
"ILMN_1652604"	7.169440621	7.213937669	7.09363353	7.105499757	7.165709615	7.149778055	7.264112946	7.071233184	7.132819985	7.243508719	7.272088937	7.120718047	7.734089515	7.089243685	7.149447004	7.458820952	7.105403704	7.184779792	7.18236907	7.212416792	7.280833998	7.204587267	7.242999823	7.200282514	7.238494085
"ILMN_1652609"	7.989490338	7.176158557	7.424457348	7.281434242	7.446578322	7.312850441	7.218209687	7.342241287	7.430594725	7.106320238	7.229201451	7.35913507	7.257614369	7.537906456	7.187421266	7.432406181	7.191353657	7.362352293	7.388773459	7.488214453	7.927310254	7.356838976	7.566788414	7.285090377	7.187611999
"ILMN_1652611"	7.052678487	7.016485436	7.030234026	7.073912602	6.994604351	7.069232488	6.982682252	7.031108965	7.059347022	6.997543974	7.044752156	7.055806778	7.072732447	7.069885794	7.04429728	7.085289314	7.047862086	7.114169324	7.030212464	6.997543974	7.036126151	7.040006743	7.031501169	7.017555379	7.025542485
"ILMN_1652628"	7.328946867	7.298454782	7.219807333	7.308877598	7.20845907	7.221613765	7.262858324	7.237106049	7.228809893	7.272572043	7.205209406	7.268249304	7.158634501	7.214503416	7.253699509	7.224806437	7.232902705	7.235092932	7.194219201	7.237902799	7.199513316	7.217335946	7.186490016	7.286683209	7.280165729
"ILMN_1652631"	9.336357157	8.688985756	10.93994234	10.59486287	9.88989129	11.15211671	10.99975085	11.61176086	10.50891684	8.947969256	9.76899642	11.87428752	10.31064996	9.40602379	10.41732901	9.858549258	10.18999644	10.7228964	8.83599972	10.58930455	9.304821621	11.83073903	10.15893355	11.95904062	12.6752981
"ILMN_1652638"	8.106422925	7.758603625	8.068079022	8.557503379	7.561471262	8.100167918	7.726460039	7.986488451	7.345027813	8.669630176	8.059214046	7.76543718	7.932967989	8.062614853	8.216580212	7.694312047	8.513406607	8.261839578	8.062395458	7.817090695	8.137015293	8.119153755	8.500478571	7.890710892	7.909609934
"ILMN_1652639"	7.137193346	7.131400345	7.159097124	7.127806758	7.083545147	7.119044054	7.096821559	7.140212843	7.14606025	7.079774155	7.096747949	7.079405368	7.153146165	7.142243364	7.121192223	7.161832634	7.25062971	7.180336417	7.076863075	7.221509804	7.178132076	7.140108893	7.147371571	7.159795138	7.169228877
"ILMN_1652642"	7.590186968	7.54944316	7.848287042	7.396054142	7.459576562	7.648827995	7.667483798	7.350207828	7.247700233	7.390530948	7.513093986	7.452247477	7.295804204	7.941251798	7.543014075	7.439136209	7.969070975	7.788255883	7.630719976	7.298355696	7.48287741	7.356838976	7.50226469	7.367389064	7.493904323
"ILMN_1652646"	7.157057069	7.149778055	7.199002819	7.177919	7.148501932	7.168951464	7.071248056	7.128860943	7.198922299	7.122864674	7.102381189	7.167883003	7.117008419	7.180529078	7.179747807	7.168411879	7.188224511	7.191741023	7.125128957	7.157860209	7.135943416	7.140947714	7.12322683	7.109320169	7.159490154
"ILMN_1652647"	7.544966672	7.797467484	7.537812111	7.60814125	7.441311947	7.810935524	8.189688211	7.818193011	7.743523374	7.552171292	8.267715999	7.517877945	7.591241171	7.615709103	7.867779644	7.379910968	7.630092063	8.009378005	7.964161607	7.708537491	7.760569088	7.547515326	7.478571375	7.54521686	7.663665415
"ILMN_1652649"	7.23628181	7.321495705	7.297982289	7.347287504	7.373638339	7.34031924	7.225733727	7.276520949	7.298761641	7.238270369	7.260253599	7.218234079	7.37352582	7.329698899	7.298315194	7.342759977	7.375349732	7.30147918	7.298393222	7.32445378	7.31923867	7.260147804	7.244353318	7.286683209	7.25062971
"ILMN_1652650"	7.126030051	7.160437448	7.143090239	7.131651951	7.146103674	7.145311781	7.203064642	7.231016678	7.166642755	7.148992837	7.222307784	7.124578865	7.186444865	7.131595436	7.372387039	7.173102797	7.173102797	7.118003804	7.166326694	7.168175327	7.144910522	7.367045008	7.321229596	7.389167833	7.433623835
"ILMN_1652653"	7.073468635	7.060349859	7.052678487	7.089292172	7.140212843	7.180397247	7.08521304	7.053919942	7.205722119	7.14318932	7.125400805	7.159365457	7.097715824	7.067843057	7.125128957	7.102590275	7.063097208	7.120764536	7.061488577	7.151359084	7.114031586	7.301305416	7.275676096	7.133195104	7.122888709
"ILMN_1652660"	7.092146571	7.056679333	7.051703597	7.1238609	7.07947972	7.119789498	7.02304333	7.062255307	7.096901927	7.007763199	7.095806059	7.032499051	7.063125252	7.17399252	7.106875523	7.130256927	7.082894245	7.130921471	7.150542628	7.10019087	7.099631304	7.111637768	7.16417964	7.059459339	7.09994092
"ILMN_1652662"	7.590186968	7.397461082	7.354894635	7.501639752	7.6182299	7.334277175	7.309077794	7.554948565	7.531678021	7.407953187	7.362378421	7.390503181	7.440341	7.566620862	7.332161749	7.485292681	7.415847281	7.487226892	7.398835435	7.603232719	7.659331928	7.367619227	7.391611927	7.44388849	7.525634548
"ILMN_1652666"	7.132666538	7.11471331	7.125792888	7.170339983	7.080620641	7.128047928	7.155687267	7.143078604	7.082760539	7.142255802	7.128970442	7.121542471	7.122058883	7.126067982	7.076226122	7.095495566	7.110782449	7.163307786	7.131999708	7.079730277	7.130921471	7.105609696	7.129026815	7.128047928	7.147705201
"ILMN_1652670"	7.095201219	7.129073508	7.123722944	7.094764298	7.047787531	7.142585797	7.189521498	7.116287302	7.153076263	7.152281776	7.188353819	7.146948199	7.211965859	7.132589786	7.156552652	7.159247485	7.200167017	7.164263653	7.137006841	7.173371313	7.195043876	7.184563046	7.142753611	7.155369711	7.090096943
"ILMN_1652674"	7.298423984	7.289877195	7.254838119	7.32531451	7.288880107	7.234363668	7.280351403	7.241050465	7.331160231	7.279977141	7.32575839	7.282947573	7.268164626	7.278410516	7.299455299	7.3240303	7.355519057	7.274194904	7.40073034	7.264153684	7.221153552	7.276441765	7.254091688	7.266125279	7.277262415
"ILMN_1652675"	9.768472483	9.887844863	9.577777095	10.20029805	10.49744486	9.303614282	9.938467964	10.69339564	11.24629128	9.238629785	9.084708093	10.58032254	10.56123452	9.590205602	9.990411038	10.2099086	9.703453899	9.965500958	10.31804008	10.4591006	10.3920153	10.20913921	9.934297354	11.12816143	9.502178728
"ILMN_1652677"	9.175417798	8.83599972	9.186144257	9.059615253	7.958906585	8.755863574	9.209566657	9.305053661	8.520901732	8.552061413	9.413238565	8.214523339	8.853984812	9.197229624	8.567428005	9.371396827	7.918177049	7.138502117	8.346411495	8.186007179	8.229738027	8.2139639	10.45186333	8.153412218	8.087830568
"ILMN_1652679"	7.200064511	7.320547688	7.188113397	7.263199844	7.293979312	7.237250252	7.180949495	7.169544389	7.169273904	7.260824509	7.20588738	7.178681473	7.254588189	7.230659927	7.190306189	7.240843757	7.297524507	7.290154465	7.247180932	7.257614369	7.326730669	7.309069198	7.221613765	7.206862066	7.255519782
"ILMN_1652680"	7.192957533	7.192013827	7.230993034	7.213534198	7.190306189	7.175185244	7.2621402	7.179525138	7.260034224	7.133360648	7.241050465	7.273375879	7.171485893	7.22531624	7.183806313	7.193792859	7.276417939	7.166998784	7.219555422	7.161684414	7.155487571	7.22531624	7.197262026	7.198535497	7.240548648
"ILMN_1652685"	7.230993034	7.179405661	7.197812494	7.236354978	7.236309302	7.235549796	7.218209687	7.255519782	7.260034224	7.209238437	7.233527359	7.214847114	7.205972543	7.252218426	7.268021183	7.199167245	7.22025159	7.24880559	7.223269436	7.171933969	7.198747221	7.166761795	7.203998014	7.208558549	7.163307786
"ILMN_1652686"	9.691829517	11.9252244	9.770079878	10.19539464	10.17206716	10.20307494	10.15426744	10.45012804	10.92353805	12.31194201	11.03997613	10.71633748	10.71328309	9.923188869	10.36202181	10.342792	8.969250669	10.94508986	10.45741678	10.89982168	10.93572268	10.45948174	10.36159603	10.45741678	10.6382454
"ILMN_1652687"	7.242119945	7.249802967	7.210679596	7.176975037	7.294661971	7.160732381	7.250190506	7.169544389	7.214624613	7.206241734	7.220871425	7.175755657	7.234391045	7.205505164	7.336259287	7.261945811	7.210326486	7.232423831	7.263991362	7.243508719	7.257484875	7.192052366	7.198708854	7.261082892	7.180949495
"ILMN_1652689"	7.200064511	7.179405661	7.166441147	7.175966667	7.160276904	7.148316001	7.175896041	7.150597283	7.132819985	7.140743991	7.143353386	7.185846767	7.126579773	7.169298915	7.167238903	7.145947057	7.235454349	7.238387611	7.178681473	7.180336417	7.156337157	7.14170295	7.158634501	7.183075753	7.160276904
"ILMN_1652693"	7.165925863	7.226347674	7.215495611	7.107578914	7.156045136	7.183270572	7.209979906	7.11737067	7.144910522	7.197323909	7.21148941	7.168680804	7.171485893	7.154939288	7.168715326	7.212325136	7.20104509	7.129003378	7.194219201	7.197076556	7.139235375	7.187166651	7.151511493	7.153531522	7.172093558
"ILMN_1652694"	7.162797949	7.153099419	7.202688204	7.177919	7.201944339	7.182561622	7.183252201	7.147768943	7.155411899	7.189732926	7.184007868	7.169440621	7.135113515	7.185069402	7.168715326	7.177682813	7.143887745	7.162429682	7.16794776	7.153909962	7.126067982	7.13518417	7.156337157	7.204460875	7.184779792
"ILMN_1652700"	7.279747944	7.320547688	7.292447639	7.140294028	7.2071266	7.279439621	7.289409173	7.281318604	7.234591071	7.298784218	7.321495705	7.302539463	7.33009293	7.24048264	7.252053652	7.251499946	7.186599075	7.268096167	7.194219201	7.289369017	7.380706321	7.274904561	7.269628804	7.287381359	7.40565576
"ILMN_1652701"	7.133725622	7.147950093	7.135397766	7.143288602	7.163466008	7.143288602	7.178806211	7.120044779	7.140108893	7.136971597	7.165925863	7.151230184	7.190076073	7.130522998	7.20330162	7.12412587	7.190576062	7.145780544	7.143766574	7.14563424	7.113281073	7.175755657	7.214847114	7.188516154	7.184779792
"ILMN_1652711"	7.361163791	7.275011213	7.327267608	7.288764074	7.273034723	7.344628298	7.334053267	7.358407639	7.306707605	7.353405043	7.33852889	7.315597031	7.284101147	7.344487317	7.338773037	7.308180528	7.22627856	7.288737619	7.199426462	7.302240837	7.36453597	7.336935547	7.303375383	7.272077058	7.264866648
"ILMN_1652715"	7.192957533	7.319885124	7.203281528	7.158634501	7.173233057	7.108405104	7.226953647	7.196072968	7.183128626	7.23628181	7.213104404	7.154912703	7.209064926	7.141328701	7.236249819	7.12412587	7.156337157	7.256602397	7.250007737	7.179493187	7.214648433	7.192975823	7.121380429	7.164915448	7.256298934
"ILMN_1652716"	7.177919	7.167238903	7.222775441	7.266155963	7.201944339	7.153426858	7.169440621	7.145018076	7.209112798	7.166574634	7.277620676	7.2104247	7.287614603	7.221641453	7.186728579	7.214734273	7.188926855	7.340286256	7.282063772	7.235549796	7.210013685	7.172437336	7.244353318	7.232817847	7.191480137
"ILMN_1652719"	7.182291309	7.225539539	7.165197161	7.216482251	7.253672458	7.148316001	7.171443558	7.161451184	7.240426849	7.241457576	7.281606455	7.213674468	7.237219681	7.162797949	7.15093925	7.178681473	7.267590748	7.212550322	7.175139295	7.336851472	7.350835331	7.277855743	7.261139078	7.293530936	7.279240567
"ILMN_1652721"	7.296374471	7.208037251	7.316135055	7.260276794	7.266170954	7.299135482	7.318366865	7.296215918	7.218844323	7.264705444	7.356289146	7.276778357	7.269354547	7.324971849	7.272592805	7.234888392	7.134449453	7.287088716	7.170606673	7.22998414	7.240045346	7.144955941	7.282697653	7.235440597	7.129780621
"ILMN_1652722"	11.09985	10.12361139	11.78191458	9.694160175	10.08473709	8.776118613	10.75765951	9.871162864	10.62192701	11.15211671	10.51700059	9.606414499	10.21441016	11.17468194	11.44215727	9.935956648	9.558882266	9.035541359	9.739681666	10.40103885	10.25657565	8.793943355	8.759022409	10.16119897	9.69700673
"ILMN_1652727"	7.203238425	7.15398287	7.200282514	7.286879497	7.301441748	7.193085899	7.224376647	7.247353389	7.22525192	7.190427689	7.180735123	7.197835123	7.191452035	7.213642003	7.20931275	7.272065179	7.246372669	7.233288992	7.242184661	7.361279848	7.34031924	7.232291304	7.27646559	7.23450595	7.217426545
"ILMN_1652729"	7.264180816	7.253303219	7.205209406	7.28216454	7.268765402	7.283486335	7.253857648	7.23373739	7.233576949	7.232446045	7.285577858	7.280331205	7.2422513	7.28430902	7.233066624	7.317427983	7.275536936	7.263509554	7.281207341	7.375273981	7.362431511	7.275657844	7.248605616	7.259289257	7.342134249
"ILMN_1652732"	7.254889321	7.249061109	7.258056557	7.213534198	7.262260379	7.226084623	7.269003996	7.28601162	7.382903012	7.216733999	7.375774541	7.301305416	7.430025727	7.396510607	7.217120365	7.236882641	7.282242059	7.152137018	7.268953128	7.362028922	7.451507972	7.184563046	7.243699523	7.274680661	7.237441852
"ILMN_1652734"	7.159436717	7.12204	7.084521998	7.140294028	7.116287302	7.126463142	7.053977878	7.132589786	7.143555145	7.096218942	7.099088134	7.113985628	7.125886232	7.073393021	7.03590421	7.128119211	7.063097208	7.036749342	7.100395052	7.106012764	7.12867755	7.132666538	7.142016365	7.073343727	7.115374266
"ILMN_1652735"	8.252377068	8.486902717	8.810838128	7.715054934	7.595593361	8.431710318	8.572832254	7.959940756	7.927726857	8.557503379	8.644248098	8.728411805	8.049996818	8.455126272	8.681550844	7.884687964	9.179980011	8.042280649	8.541296346	8.207552754	8.305479879	7.846806717	7.988987249	8.290585727	8.525945423
"ILMN_1652736"	7.720078713	7.947421779	7.734031168	7.603990976	7.655364743	7.686707934	7.628429231	7.502105267	7.543518528	7.433002187	7.506484807	7.781078758	7.661430018	7.620943325	7.825534773	8.238663536	7.605253068	7.343572719	7.790508675	7.555761736	7.461790889	7.467730396	7.442437244	7.351157403	7.658420013
"ILMN_1652737"	7.279747944	7.187080874	7.295267493	7.270217705	7.221475999	7.288301662	7.256497279	7.287575613	7.215623268	7.23628181	7.281606455	7.285800597	7.267569913	7.242334859	7.225985416	7.225666471	7.25062971	7.260051907	7.217728321	7.215536171	7.236951008	7.197875469	7.209112798	7.215495611	7.231671797
"ILMN_1652740"	7.303360745	7.178502958	7.26929191	7.34520913	7.238554289	7.271391609	7.264112946	7.250512161	7.350620723	7.268818902	7.260920533	7.281974464	7.227985721	7.311133488	7.326015981	7.217464778	7.300979404	7.317114472	7.317999202	7.225478649	7.229461802	7.247304199	7.264081482	7.288737619	7.223746959
"ILMN_1652745"	7.25307912	7.18790954	7.237884413	7.218443409	7.236309302	7.22790004	7.170693799	7.220109918	7.192076504	7.241457576	7.253116163	7.174981546	7.220062193	7.230659927	7.193820925	7.194567689	7.202722114	7.212550322	7.21687286	7.217768798	7.293218163	7.219772015	7.286996283	7.224239865	7.214636523
"ILMN_1652747"	7.160542355	7.180916354	7.09363353	7.192359852	7.139235375	7.191076026	7.156416111	7.113310245	7.079193462	7.128860943	7.189118209	7.179956511	7.120673521	7.116716194	7.169440621	7.118821963	7.090872875	7.147522073	7.104550557	7.204635643	7.10342021	7.163540849	7.154812474	7.225909413	7.125886232
"ILMN_1652748"	14.21132415	14.74425129	14.51669559	14.26505056	14.80162935	13.96736119	14.34244038	14.4989855	14.17991261	14.8606831	14.87006609	14.82640971	14.63835572	14.23268128	14.59057842	14.4493062	14.00613155	14.07365555	14.5236355	14.18951729	14.23268128	14.21132415	14.19843169	13.91521786	14.21948455
"ILMN_1652749"	7.730315059	7.835272151	7.816399759	8.521053509	7.917627007	7.957420548	8.124185678	7.500962015	8.278025588	7.733533308	7.612051713	8.117281864	8.061551985	7.946294355	8.095863377	7.630092063	7.984773486	8.676938856	8.212609063	7.868588335	8.087913329	7.294119704	7.64643582	7.630342749	7.501106404
"ILMN_1652753"	9.747748395	10.06993965	9.830574392	10.3184688	9.889374543	8.896676481	9.651589969	9.833605756	10.04602665	10.51083173	10.03171361	9.745667645	9.615277585	9.426284739	10.06707503	8.358269682	9.068496936	9.400719572	8.919340378	9.743472656	9.987060453	8.760404798	9.600467309	9.068916131	9.471974423
"ILMN_1652754"	9.508110981	11.90356917	11.96653035	11.60761738	11.52824591	12.05670089	11.69770473	10.87909677	11.994971	11.21330554	11.24794055	12.00110706	12.61983601	11.3326089	12.70715757	11.98496001	11.98260857	12.37837767	11.58852649	11.90356917	11.94170297	11.24395334	11.45074642	11.37474638	11.9239421
"ILMN_1652756"	7.211673646	7.217974115	7.191325552	7.184779792	7.163466008	7.170289649	7.194433718	7.228410332	7.203440231	7.196652187	7.218778738	7.167167041	7.203623537	7.174928143	7.219661417	7.144118402	7.161832634	7.173901869	7.200282514	7.24271328	7.212506879	7.197099193	7.183543827	7.18758383	7.182651704
"ILMN_1652758"	7.173770788	7.120361245	7.170171514	7.189521498	7.223820872	7.193085899	7.114183903	7.141142054	7.152036846	7.154658094	7.083509078	7.131333364	7.104597789	7.185986279	7.092721613	7.212325136	7.184158462	7.114169324	7.261945811	7.146381422	7.250787231	7.12322683	7.149025956	7.204460875	7.338422554
"ILMN_1652761"	7.051453173	7.061275639	7.098261057	7.119509226	7.072371654	7.126463142	7.097643773	7.090763042	7.102488599	7.135512081	7.069232488	7.118468438	7.101648764	7.12204	7.126603237	7.145947057	7.04701367	7.099203115	7.113310245	7.158634501	7.141651009	7.147522073	7.167324221	7.136735787	7.167270988
"ILMN_1652762"	8.875038022	9.02882977	8.733183271	8.143593357	8.326663812	7.986003636	8.612071921	8.163431249	7.835998799	9.804428058	9.312252217	8.483032492	8.16772211	8.483587345	8.423375904	8.613444359	8.438074041	8.90722778	8.64118267	8.307014311	8.499747709	7.921256494	8.05487932	8.353627578	8.620981387
"ILMN_1652763"	8.183411368	7.898025368	7.756303329	7.813133849	7.984272926	7.888647928	7.707678311	7.706432932	7.792839484	8.023810582	7.860279772	7.922117005	7.819063659	8.033801488	7.74029277	7.633033978	7.788382193	7.548201351	7.926020632	7.84566697	7.83973453	7.391239314	7.482243522	7.573116836	7.24163328
"ILMN_1652766"	8.327699567	8.737946312	8.582700378	8.165399589	8.894213773	8.327834102	8.146742905	8.111551209	8.137600215	8.373809399	8.196157247	8.474004476	8.381913667	8.694961586	8.423833723	8.103992872	8.976650331	8.35030011	8.313363069	8.767238371	8.920815781	8.607942075	9.048827314	9.57481858	9.844420995
"ILMN_1652768"	15.01813093	14.95113115	15.03260826	14.36605465	14.97884567	15.05720951	14.96489461	15.00554409	15.00554409	15.00554409	15.00554409	14.99336976	15.12283293	14.95113115	14.91238172	14.87006609	15.10161596	14.71844612	15.07769504	15.00554409	14.90135957	14.47141038	14.74425129	14.60942179	14.63835572
"ILMN_1652774"	7.207414908	7.284980691	7.266826198	7.204432988	7.366005228	7.216172129	7.255814767	7.194269936	7.204613096	7.265347346	7.303936877	7.246635234	7.238734862	7.243260326	7.252053652	7.221204097	7.270422278	7.174903775	7.245159883	7.265112227	7.358368103	7.228410332	7.272326862	7.236207907	7.193572141
"ILMN_1652777"	7.698485963	7.478991286	8.027833961	7.584287527	8.052166462	7.966564593	7.689441751	8.559131712	8.60277812	7.46954478	7.681369335	8.665990023	7.651538103	7.643425982	7.455041032	8.250457564	7.234591071	8.262353044	7.357220983	8.113320882	8.343893966	7.909437743	7.601186666	7.628283254	7.308877598
"ILMN_1652780"	7.190758354	7.176948784	7.197812494	7.181085403	7.227576702	7.160732381	7.235440597	7.142049018	7.213414	7.188388432	7.279688667	7.185102452	7.209835324	7.162797949	7.200765604	7.157281052	7.232902705	7.149475822	7.200282514	7.152161762	7.120718047	7.201145324	7.19344485	7.160732381	7.174020925
"ILMN_1652782"	7.21268016	7.195257255	7.180506248	7.222216378	7.20023979	7.175966667	7.200282514	7.225108484	7.168016621	7.198708854	7.192013827	7.163565931	7.200385091	7.218166434	7.186728579	7.223820872	7.138337769	7.212550322	7.268009281	7.28606925	7.334053267	7.244353318	7.272326862	7.208558549	7.304152564
"ILMN_1652784"	7.153909962	7.167238903	7.203281528	7.162612276	7.223820872	7.151887255	7.134649515	7.165197161	7.162218898	7.108524041	7.153753592	7.183075753	7.155487571	7.158821625	7.163482093	7.173102797	7.173102797	7.156764948	7.210209447	7.160922838	7.134219238	7.184563046	7.188540408	7.158844345	7.143133791
"ILMN_1652786"	7.152947826	7.104158054	7.094882119	7.171368099	7.114468767	7.131259053	7.161497567	7.196072968	7.137533774	7.087764278	7.128210555	7.157022166	7.171485893	7.158821625	7.123675544	7.147966972	7.15951667	7.215471737	7.082778087	7.179493187	7.207685136	7.179747807	7.195750646	7.190987403	7.141168862
"ILMN_1652787"	7.177919	7.294600496	7.237884413	7.238218907	7.20023979	7.295143801	7.265856149	7.231016678	7.214624613	7.277987415	7.291057729	7.24271328	7.192206649	7.201145324	7.213136854	7.156484275	7.217897018	7.336339066	7.309135639	7.188224511	7.191565214	7.28383497	7.231830217	7.21968904	7.447890093
"ILMN_1652788"	7.143288602	7.186019272	7.246063512	7.207981552	7.162612276	7.314470445	7.161497567	7.204613096	7.197812494	7.180812431	7.166642755	7.201244052	7.180397247	7.209064926	7.175338275	7.180506248	7.249780967	7.180336417	7.245159883	7.193862368	7.202469921	7.133519163	7.152191623	7.288110153	7.21835402
"ILMN_1652790"	7.278917431	7.305222774	7.55694001	7.310859022	7.288191988	7.371485751	7.345061875	7.296215918	7.370164331	7.292488392	7.301426398	7.326715553	7.359089661	7.326558625	7.655266636	7.252362745	7.444269191	7.407659708	7.50726564	7.344219024	7.318512916	7.508192437	7.478571375	7.553729414	7.562921148
"ILMN_1652794"	7.184390561	7.167238903	7.217654651	7.172243565	7.201944339	7.239224677	7.170138154	7.220871425	7.132819985	7.184007868	7.189118209	7.25042189	7.214734273	7.164688464	7.20013268	7.186444865	7.172385153	7.114169324	7.162038237	7.160922838	7.20104509	7.299583995	7.231830217	7.258378011	7.230795105
"ILMN_1652797"	8.985951914	7.989690108	7.681716426	8.640372872	7.370047619	7.419564902	8.646349711	8.93032786	7.552621102	8.495406963	7.524398176	9.185926395	7.706322987	8.566371545	7.410589852	8.2139639	7.289338908	7.480708326	7.335021299	7.249681001	7.530576305	8.169015893	8.236789656	7.919559166	8.051253315
"ILMN_1652799"	7.180196026	7.154790952	7.115495214	7.110752433	7.17631837	7.14905074	7.147371571	7.182159145	7.17387557	7.186839692	7.151615434	7.137328562	7.168424107	7.126067982	7.153862163	7.136335454	7.163498178	7.140294028	7.194219201	7.079730277	7.106071587	7.102320625	7.089855217	7.125448758	7.103650515
"ILMN_1652802"	7.449563735	7.385127352	7.451463968	7.362233949	7.356890762	7.466880316	7.433491779	7.378828045	7.384173178	7.477279535	7.454137412	7.475346563	7.361832636	7.426963279	7.453839008	7.41188136	7.294038085	7.350043843	7.336384049	7.371274627	7.381512844	7.378865146	7.339412293	7.419790028	7.408745532
"ILMN_1652805"	8.757905393	9.011753518	9.599867938	9.178409137	8.60251335	8.914824651	10.40345744	8.155311297	8.65615308	9.701326148	10.44438362	7.688255684	8.127572008	9.458433533	9.630289534	8.98522987	9.351376596	7.72972977	8.621533521	8.826712608	8.221591921	9.828406611	10.03171361	7.608029425	7.557774421
"ILMN_1652807"	7.255855484	7.243319162	7.233819239	7.213534198	7.242184661	7.220283902	7.218876683	7.219324313	7.176125367	7.24271328	7.248147811	7.226913528	7.205271368	7.222476969	7.20330162	7.226565932	7.197812494	7.220744999	7.208558549	7.235549796	7.260466438	7.215579518	7.232520955	7.266987774	7.228867797
"ILMN_1652808"	7.265112227	7.130546417	7.160301467	7.143288602	7.137488039	7.223629292	7.185358878	7.20702235	7.178628313	7.191292665	7.164423127	7.213674468	7.116224948	7.229778303	7.211262386	7.191972365	7.238628594	7.205505164	7.230993034	7.157022166	7.187847212	7.081877903	7.158634501	7.107545508	7.084813755
"ILMN_1652819"	7.657527833	7.517957339	7.730595578	7.787075631	7.501639752	7.751102438	7.480682119	7.496226911	8.167478798	7.319208286	7.408677879	7.910992112	7.996548545	7.758603625	7.746114946	7.935968896	7.714239339	7.790508675	7.912450677	8.087709188	7.98787929	7.528343969	7.685878366	7.812424345	7.608618304
"ILMN_1652821"	7.145882403	7.131400345	7.143583911	7.175073052	7.156925961	7.150542628	7.115647362	7.166998784	7.198922299	7.094619252	7.169006772	7.122956009	7.14420183	7.154939288	7.178267159	7.259019895	7.136735787	7.136781557	7.179581164	7.153002679	7.123779088	7.229073073	7.343498952	7.164915448	7.12788447
"ILMN_1652825"	10.13539261	7.344079131	7.754627795	7.358482885	7.278156029	7.255448062	7.282889967	7.275740778	7.338887516	7.966128807	7.253116163	7.296544011	7.341710657	9.415500595	7.330344675	7.315784041	7.303523223	7.281207341	7.368025933	7.291668847	7.288714848	9.222200048	8.48809171	8.211704175	8.936803726
"ILMN_1652826"	7.194944827	10.73681699	8.378875079	7.920717141	10.16205219	11.08182202	10.9545415	10.00216537	8.346231363	9.839789627	11.00415093	7.302539463	7.131202842	7.654245573	11.71470878	8.90593541	11.72963995	7.404191379	11.04207687	9.346683401	9.067168667	10.3755445	8.810225303	7.965168384	7.587878387
"ILMN_1652837"	7.13504204	7.100658115	7.178059108	7.092559899	7.162612276	7.122888709	7.126067982	7.173102797	7.119813042	7.131888305	7.085185342	7.143288602	7.133519163	7.174928143	7.22099087	7.105499757	7.125792888	7.130063941	7.186599075	7.126889231	7.158609846	7.118203807	7.052378009	7.179598328	7.101674177
"ILMN_1652846"	8.708519605	8.290498184	9.253351892	8.130815249	8.263929777	9.156161724	8.921660126	9.100149972	8.507544077	9.146205278	9.276382608	8.376149904	8.024231211	8.737581782	8.156071699	8.907440334	8.718658608	7.978634315	8.468784681	8.837006346	8.566496044	7.884196387	7.966128807	8.429351541	8.036189901
"ILMN_1652847"	7.405353369	7.426212344	7.415322215	7.436718671	7.394785012	7.408720806	7.382220517	7.478017119	7.408898833	7.493752451	7.380615988	7.449404991	7.412314418	7.416462229	7.400017064	7.379910968	7.391913191	7.415396576	7.442699487	7.517051509	7.334798917	7.331246386	7.338373637	7.284222209	7.359101463
"ILMN_1652852"	7.22484947	7.176158557	7.273798504	7.255986643	7.240045346	7.236739332	7.259028742	7.232944736	7.268795838	7.223361632	7.225774003	7.283608926	7.267569913	7.260276794	7.265856149	7.218400864	7.276417939	7.199426462	7.229055104	7.228410332	7.214648433	7.131202842	7.31853615	7.166574634	7.209853471
"ILMN_1652854"	7.276778357	7.2071266	7.311487419	7.269306872	7.215495611	7.326558625	7.341931193	7.296215918	7.234591071	7.299455299	7.320726134	7.306427836	7.347867062	7.317721432	7.337493637	7.234888392	7.365910745	7.257587154	7.292573948	7.248068973	7.226504718	7.227775115	7.35288173	7.222307784	7.187611999
"ILMN_1652857"	7.178957824	7.158708162	7.184919773	7.167324221	7.20023979	7.179598328	7.126067982	7.169544389	7.116009796	7.206241734	7.177032548	7.134593401	7.164915448	7.172163037	7.140414744	7.131299213	7.182494047	7.172958664	7.181509748	7.27255128	7.285466103	7.212506879	7.209751002	7.218778738	7.224517373
"ILMN_1652865"	7.26880737	7.202841632	7.188113397	7.175073052	7.20023979	7.231181667	7.200282514	7.255519782	7.193158875	7.256187838	7.189761057	7.257108506	7.140320848	7.236207907	7.238734862	7.280833998	7.230488379	7.254865371	7.217728321	7.224711699	7.211743959	7.172437336	7.175966667	7.131400345	7.194433718
"ILMN_1652866"	7.262119694	7.300955978	7.270709856	7.218443409	7.242981187	7.287753062	7.275487614	7.246635234	7.246517133	7.202016993	7.270185705	7.231636768	7.220821985	7.24048264	7.243851234	7.191972365	7.208515634	7.195959888	7.274868764	7.282889967	7.242184661	7.306683303	7.268249304	7.287381359	7.275060799
"ILMN_1652871"	7.176925911	7.155606973	7.090991814	7.148141873	7.12322683	7.14905074	7.153453467	7.192254149	7.165581652	7.116287302	7.15222304	7.160188384	7.155487571	7.147179632	7.14730045	7.126030051	7.149801502	7.145780544	7.150542628	7.127806758	7.140136763	7.153939794	7.182651704	7.178773075	7.072953382
"ILMN_1652872"	7.263316835	7.251499946	7.27280185	7.307744777	7.264319263	7.28606925	7.208658949	7.245123336	7.305308655	7.302000289	7.290639209	7.189360001	7.404123461	7.204613096	7.20330162	7.340210197	7.25062971	7.303936877	7.259109556	7.430169216	7.511702991	7.297113793	7.382070455	7.319474962	7.320310554
"ILMN_1652876"	7.188516154	7.110030348	7.081444789	7.172243565	7.082661499	7.069232488	7.119509226	7.113310245	7.211262386	7.088722988	7.140462049	7.171443558	7.161719238	7.154939288	7.182528518	7.120948256	7.124150991	7.182966809	7.119509226	7.177919	7.101567549	7.089292172	7.134560589	7.095634178	7.132737494
"ILMN_1652878"	7.298423984	7.296215918	7.281819509	7.360330579	7.354145834	7.324289986	7.259028742	7.303413421	7.436495822	7.39181407	7.294038085	7.2920688	7.333403686	7.341931193	7.204613096	7.251499946	7.33611658	7.327150825	7.45373803	7.319124309	7.343572719	8.71907879	8.089648638	7.585659483	7.530484679
"ILMN_1652881"	7.306772305	7.20111944	7.264300877	7.278564939	7.325526283	7.260276794	7.234706552	7.224339076	7.300072688	7.2370736	7.278318838	7.253720158	7.2519027	7.293515491	7.275657844	7.26764519	7.290759753	7.270889233	7.218711092	7.255255511	7.237723327	7.230769675	7.320428039	7.260219252	7.316872128
"ILMN_1652888"	7.217654651	7.176948784	7.213120629	7.230851131	7.273034723	7.223053106	7.311487419	7.254664545	7.348148024	7.21268016	7.139170969	7.283608926	7.170113152	7.262242201	7.191700628	7.175896041	7.306927779	7.290154465	7.355219793	7.240301254	7.262892612	7.176427386	7.203998014	7.154359231	7.197480245
"ILMN_1652890"	7.157057069	7.117981485	7.110598992	7.224869245	7.249290708	7.207312024	7.195257255	7.201163546	7.177380164	7.169666821	7.173576298	7.172208918	7.16417964	7.243260326	7.154971647	7.175896041	7.333979023	7.189291053	7.303936877	7.205426015	7.19578508	7.202982126	7.172145805	7.260219252	7.199249209
"ILMN_1652894"	7.161719238	7.157926171	7.155717069	7.090408461	7.10592474	7.157096517	7.120861857	7.126851324	7.184132322	7.098653965	7.096747949	7.115469979	7.139584286	7.157886748	7.11974299	7.144118402	7.156337157	7.135853557	7.103034355	7.166441147	7.143288602	7.186357187	7.088924048	7.125448758	7.1576006
"ILMN_1652906"	7.189521498	9.713134376	7.844631032	7.437471698	8.045682221	7.128047928	9.177850319	8.031218659	7.827936403	7.923122463	7.389401794	8.294224451	7.413641197	7.635024417	8.171549385	7.335412955	7.443214896	7.43173601	8.503508418	7.327489144	7.601260338	8.95155658	8.496849336	8.651085464	9.395740259
"ILMN_1652907"	7.717648582	8.988391661	7.656135663	8.416333891	7.675369664	8.02155665	8.373444919	7.506212932	7.605253068	8.806461344	9.414145101	8.748390071	7.808221842	7.987656218	7.918806722	7.744395611	8.307752332	8.227259275	8.115917255	7.338373637	7.321686636	7.26953945	7.38348706	7.224239865	7.31779673
"ILMN_1652913"	7.886183798	8.137118363	7.934120302	7.666005725	7.79201426	8.416223149	8.549583398	7.718851269	7.936946075	8.002339346	7.838843136	7.877976461	7.662060379	8.081127976	8.53222889	7.670283261	8.422870895	7.661953611	9.442234101	8.283209971	8.328351458	7.26322168	7.252584097	7.998988917	8.137600215
"ILMN_1652916"	7.154912703	7.09363353	7.129099033	7.146143409	7.136574691	7.169509312	7.142625638	7.106574682	7.11154819	7.152281776	7.207507442	7.092947298	7.181923463	7.133519163	7.158775134	7.136335454	7.078569222	7.108641402	7.131999708	7.154739613	7.08358041	7.120673521	7.211805758	7.211180192	7.148724874
"ILMN_1652918"	7.284885223	7.148869491	7.276121222	7.126792117	7.159455291	7.089665503	7.090374703	7.171343612	7.217728321	7.110176646	7.119789498	7.107656071	7.179598328	7.771328189	7.173901869	7.129278179	7.128029096	7.577308172	7.086672875	7.168175327	7.197262026	7.249723533	7.131400345	7.335963867	7.83623141
"ILMN_1652920"	11.12325696	10.40222074	10.84311519	10.46346227	10.49829611	9.386114911	9.755993515	9.870549609	9.78764876	9.923650199	9.862547719	9.626832297	9.500127627	10.7228964	9.560334644	11.53798418	9.436577659	10.34471153	9.733999043	10.12849769	9.844199619	9.829832484	10.00361597	9.756191744	9.422746592
"ILMN_1652927"	7.104597789	7.102439314	7.134150081	7.070888693	7.102381189	7.10349291	7.156416111	7.105609696	7.088970007	7.211409015	7.115276142	7.118468438	7.066251081	7.135311565	7.078341038	7.139260226	7.111492412	7.036749342	7.072168711	7.056697147	7.099631304	7.111637768	7.164915448	7.084778699	7.135341706
"ILMN_1652928"	7.37352582	7.416033967	7.357775249	7.505113211	7.368869682	7.297254953	7.455417908	7.335412955	7.43344407	7.293218163	7.255093243	7.327797058	7.35178245	7.449404991	7.357099329	7.340210197	7.453153528	7.648881232	7.493611611	7.43551367	7.321027143	7.241170817	7.279240567	7.163237994	7.276182105
"ILMN_1652929"	8.04832836	7.661836078	8.130086663	7.410035822	7.449493084	7.774740772	7.689069724	7.430384978	7.648881232	7.954876987	7.619735969	7.380760374	7.700220691	8.059356143	7.525056863	7.540223945	7.887226361	7.921189144	7.876433202	7.785260551	7.835741169	7.877976461	8.313363069	7.92321	7.940152546
"ILMN_1652931"	7.215655666	7.202841632	7.221613765	7.209751002	7.226026193	7.249113443	7.214734273	7.191452035	7.26567583	7.181644931	7.203177847	7.257108506	7.2422513	7.204613096	7.186071954	7.252362745	7.209404275	7.207144768	7.203903374	7.207034315	7.229461802	7.173346926	7.179817292	7.137552973	7.18568635
"ILMN_1652938"	7.189521498	7.205341594	7.202688204	7.199653688	7.183270572	7.217464778	7.188113397	7.165197161	7.211262386	7.260147804	7.217412714	7.2071266	7.173003554	7.156997491	7.254214317	7.168411879	7.133590073	7.203731925	7.176003145	7.167270988	7.199513316	7.20864987	7.198708854	7.242850991	7.193572141
"ILMN_1652940"	7.11247576	7.220536049	7.195750646	7.431225294	7.133742668	7.49505146	7.280351403	7.57447365	7.178628313	8.141071259	7.47998969	7.304661132	7.241542614	7.279324004	7.260034224	7.14699624	7.316459949	7.232423831	7.770231913	7.264153684	7.298374459	7.201145324	7.216324824	7.106605806	7.107506992
"ILMN_1652946"	7.160542355	7.20887478	7.193188065	7.217500158	7.245363825	7.192454871	7.187376083	7.243319162	7.195316751	7.266826198	7.214578797	7.178681473	7.156337157	7.192870489	7.21561044	7.199167245	7.262422615	7.260893601	7.274868764	7.221509804	7.180423443	7.20948852	7.204695298	7.221509804	7.231671797
"ILMN_1652952"	7.261082892	7.204460875	7.250787231	7.361339043	7.219181304	7.252806072	7.225108484	7.306524094	7.292870923	7.225510871	7.291722026	7.296020214	7.278043092	7.296072493	7.254664545	7.279987956	7.368150484	7.517855435	7.270087731	7.244202215	7.254648027	7.274002896	7.224517373	7.323750358	7.291985713
"ILMN_1652955"	12.43111837	12.15651957	12.80781133	11.27819134	11.30418296	11.26465984	11.93295697	10.81229949	10.94584877	12.2295632	12.04838181	10.86127745	11.82541323	12.48099074	11.60382707	11.34070718	11.96259112	11.79232653	12.18757332	9.441726941	9.111007899	9.36324691	9.750993024	9.36272034	9.668426366
"ILMN_1652959"	7.157057069	7.195257255	7.163717591	7.103236831	7.108524041	7.108405104	7.202385604	7.102464669	7.087708652	7.106320238	7.202385604	7.160838727	7.149533007	7.104550557	7.145882403	7.126030051	7.243595489	7.07636362	7.206862066	7.168978362	7.137533774	7.175755657	7.214209616	7.165709615	7.191480137
"ILMN_1652963"	7.078367187	7.027496195	7.082534405	7.042628619	7.040046479	7.048374168	7.032070354	7.074406417	7.077929649	7.041519236	7.091963079	6.992662369	7.078824478	7.02831201	7.080018205	7.04186514	7.04701367	7.026098826	7.078444813	7.081703131	7.076226122	7.05542699	7.04429728	7.058718876	6.996950609
"ILMN_1652967"	7.144530907	7.142016365	7.127806758	7.152082113	7.107656071	7.165104345	7.106831543	7.162376575	7.10025743	7.098653965	7.094905964	7.113985628	7.153909962	7.132589786	7.110822424	7.09760652	7.169025721	7.135853557	7.173371313	7.087675101	7.032540539	7.139260226	7.038960437	7.070771877	7.102678844
"ILMN_1652969"	7.1238609	7.135652715	7.152340141	7.114520974	7.101483519	7.168089414	7.145882403	7.166998784	7.105253008	7.148992837	7.114546162	7.136647935	7.239460442	7.145118157	7.11974299	7.105499757	7.124996587	7.116023404	7.120361245	7.119509226	7.108665082	7.189521498	7.118917662	7.102949329	7.141168862
"ILMN_1652975"	7.162797949	7.044533212	7.17872036	8.231325855	7.255093243	7.139480694	7.11258842	8.958478399	7.209112798	7.258861908	7.156484275	7.098653965	7.711029919	7.124029753	7.142032691	7.222049013	7.131235643	7.139457381	7.137764363	7.183441089	7.21080581	7.185456027	7.129026815	7.507435918	7.128860943
"ILMN_1652977"	7.183270572	7.116287302	7.20948852	7.170339983	7.150202916	7.227357913	7.218209687	7.173102797	7.197812494	7.22099087	7.16009937	7.213674468	7.209064926	7.147179632	7.240628072	7.223820872	7.128860943	7.222388747	7.106320238	7.131137429	7.167602571	7.144955941	7.157860209	7.120948256	7.109320169
"ILMN_1652982"	7.243192271	7.16957396	7.285679526	7.207981552	7.199385251	7.173770788	7.18467494	7.213971605	7.137533774	7.20354961	7.268795838	7.182291309	7.261331329	7.172163037	7.211262386	7.24357341	7.113889807	7.17583344	7.220503723	7.160188384	7.191565214	7.180529078	7.232520955	7.144017205	7.211743959
"ILMN_1652989"	9.768065163	9.446054817	10.44416792	8.94036565	9.415132032	9.566465101	9.662278661	9.461747808	9.478957434	9.563709211	9.923188869	10.03982577	9.092460567	9.706343127	10.05862969	9.327719144	9.487185574	9.817801127	8.803808189	9.424233786	9.51716514	9.403069794	9.024860711	9.036292486	9.557795487
"ILMN_1652990"	7.273798504	7.264866648	7.264866648	7.264130589	7.247036745	7.329314333	7.227576702	7.217500158	7.264537933	7.242157241	7.279043624	7.245287527	7.254588189	7.229778303	7.276134712	7.239822667	7.24271328	7.246442031	7.234549099	7.256054326	7.311487419	7.294119704	7.268249304	7.153531522	7.27821826
"ILMN_1652991"	7.182291309	7.124247722	7.166441147	7.227447008	7.216324824	7.184054469	7.151887255	7.15615088	7.162218898	7.215495611	7.146443993	7.089218101	7.220062193	7.164688464	7.165709615	7.173102797	7.251499946	7.218061305	7.187611999	7.223844626	7.182037084	7.206135688	7.290759753	7.190987403	7.207034315
"ILMN_1652992"	7.057547238	7.119509226	7.094882119	7.072889552	7.070849626	7.08038073	7.090374703	7.066251081	7.138681301	7.086869451	7.085185342	7.05340651	7.117008419	7.088274982	7.06637922	7.046069392	7.10628459	7.116023404	7.065035703	7.092146571	7.082622175	7.101483519	7.099815884	6.986068477	7.048903343
"ILMN_1652996"	7.120515693	7.066609373	7.086941133	7.076973831	7.089030445	7.118286543	7.140320848	7.064287191	7.086571547	7.120718047	7.135872327	7.189360001	7.088286941	7.12508462	7.094374159	7.086571547	7.136035299	7.126439185	7.13045598	7.116224948	7.122956009	6.995803175	7.083788529	7.050463653	7.15195652
"ILMN_1652998"	7.211673646	7.27103364	7.148869491	7.245729992	7.226026193	7.162959703	7.187376083	7.237106049	7.288286162	7.276107733	7.234165588	7.213674468	7.240192006	7.227069747	7.223595524	7.259993127	7.188926855	7.225158306	7.259109556	7.207685136	7.179677598	7.197099193	7.221613765	7.2284874	7.279240567
"ILMN_1653001"	8.821438117	8.216157609	9.709580423	9.131224624	9.096869077	9.271034294	9.185926395	9.07600844	10.501115	8.179014876	9.14728344	9.588650985	8.649659094	8.588491975	8.747618365	7.951441709	8.702404707	7.281207341	7.814310767	7.618708975	8.963519837	8.909269859	9.394431506	8.090288971	8.510229511
"ILMN_1653006"	7.065457272	7.052017601	7.090991814	7.092559899	7.11345335	7.034198195	7.033284903	7.107578914	7.135157268	7.039017367	7.07925373	7.058055818	7.078219088	7.12508462	7.070485731	7.138337769	7.063862086	7.099203115	7.093749631	7.107608441	7.129423708	7.110822424	7.182037084	7.129804049	7.117184434
"ILMN_1653007"	7.17157627	7.081193106	7.211965859	7.174153595	7.179564	7.136035299	7.116449127	7.197016975	7.176125367	7.078856585	7.108284144	7.111815452	7.118504851	7.172163037	7.158134923	7.177682813	7.137488039	7.152137018	7.103034355	7.169627706	7.139235375	7.117453721	7.097752797	7.129804049	7.17104086
"ILMN_1653009"	7.210558908	7.260219252	7.254838119	7.191452035	7.323110493	7.895064015	7.295051526	7.296215918	7.205722119	7.150276931	7.487958822	7.419318283	7.218711092	7.266826198	7.296215918	7.420408179	7.371555341	7.289449266	7.252584097	7.205426015	7.21080581	7.162631276	7.20104509	7.168318754	7.1576006
"ILMN_1653018"	7.151634522	7.151448716	7.170693799	7.180095075	7.151018177	7.086571547	7.04186514	7.10045911	7.103650515	7.096218942	7.144955941	7.07115576	7.08038073	7.158821625	7.075348205	7.09760652	7.103937412	7.110573234	7.142950254	7.086648016	7.182037084	7.143288602	7.079752216	7.126311469	7.150893494
"ILMN_1653026"	8.756254232	7.484549844	10.51968938	10.00272159	7.128568963	12.25325502	10.18729185	10.09773966	7.213414	9.572351375	9.94982625	7.149025956	8.525493373	10.28653791	7.537263899	10.2424238	9.023329353	8.305217361	8.147279532	7.288714848	7.36453597	8.160363948	7.901894826	10.54393396	11.47838864
"ILMN_1653028"	10.24386314	8.51104316	13.12154705	10.65812844	13.38786113	9.573279866	8.906476008	10.85922833	8.583453318	7.270779077	7.270185705	9.862547719	12.96553449	11.46324004	7.290934464	13.28212084	7.224517373	11.76210353	7.477856515	11.4531079	13.89979494	14.34244038	12.87309418	11.05677956	9.332830775
"ILMN_1653031"	7.13504204	7.12204	7.09363353	7.146143409	7.165709615	7.136035299	7.102320625	7.154133909	7.158708162	7.142255802	7.095806059	7.222307784	7.147275708	7.146143409	7.120422715	7.178681473	7.118530045	7.182966809	7.114154745	7.093906308	7.045967582	7.115695744	7.189360001	7.191909091	7.141168862
"ILMN_1653033"	7.130522998	7.169006772	7.151634522	7.171368099	7.124996587	7.141757873	7.115647362	7.176891018	7.214624613	7.114739015	7.098419402	7.103697783	7.100916798	7.169298915	7.123675544	7.184413349	7.142243364	7.098261057	7.133643627	7.189079597	7.184872758	7.166761795	7.119789498	7.222307784	7.172093558
"ILMN_1653035"	7.22484947	7.133961644	7.200282514	7.322393192	7.203440231	7.17449128	7.197444357	7.254664545	7.292870923	7.202016993	7.164423127	7.192975823	7.213277329	7.252218426	7.21906405	7.20752608	7.234591071	7.254865371	7.242184661	7.226953647	7.222476969	7.178850245	7.157057069	7.217924756	7.173054825
"ILMN_1653039"	7.973629406	8.532646979	8.973218335	8.000964399	7.607287489	8.856625686	9.134441995	7.880857509	8.725193904	9.162659481	8.151441971	9.678877921	8.957697339	8.341032917	8.818261151	7.552001327	8.277683648	8.971864985	8.458777861	7.817435014	7.68663503	8.103992872	8.233807094	7.873952704	8.077636603
"ILMN_1653040"	7.174827036	7.257842742	7.295701043	7.196072968	7.213844715	7.267836693	7.41546049	7.197016975	7.176125367	7.441339478	7.677955191	7.211726196	7.235820411	7.22531624	7.214951259	7.122956009	7.215495611	7.125519551	7.202016993	7.251266834	7.287147034	7.44712916	7.593616369	7.186599075	7.130731942
"ILMN_1653042"	7.140212843	7.170489103	7.195110391	7.28404209	7.418857613	7.198535497	7.245201129	7.475930164	7.557341103	7.21401147	7.199075836	8.538520778	7.686807438	7.175851877	7.357099329	7.44587411	7.272065179	7.202756978	7.170606673	7.509737841	7.437372509	8.353510463	8.008216452	7.611916496	7.601396599
"ILMN_1653043"	7.214734273	7.257842742	7.144910522	7.172243565	7.167929409	7.179598328	7.198186778	7.170489103	7.148516282	7.193617051	7.194944827	7.197835123	7.232944736	7.205505164	7.219661417	7.192892961	7.180949495	7.195959888	7.224267414	7.162546152	7.21080581	7.198747221	7.211180192	7.190987403	7.160276904
"ILMN_1653047"	7.756652913	7.901736504	7.944921798	7.72980692	7.778966463	8.168111064	7.823592478	7.620943325	7.866647433	7.97745015	7.889402948	7.984936889	7.648417014	8.274149309	8.101297207	7.683132499	8.071771495	8.295583326	8.080658465	7.612845304	7.515243768	7.36198001	7.521783339	7.474754279	7.415259102
"ILMN_1653055"	7.482505764	7.23974594	8.028619233	7.222216378	9.116994367	7.247304199	7.201944339	7.237106049	7.489254457	7.23628181	7.203177847	7.24271328	7.180397247	7.620943325	7.19246788	7.36974372	7.229732762	7.235865915	7.217728321	7.209205885	7.193572141	7.178059108	7.126792117	7.163237994	7.208948131
"ILMN_1653056"	7.221641453	7.157207937	7.214734273	7.211635695	7.217061313	7.243921775	7.148141873	7.179525138	7.22525192	7.193617051	7.227217986	7.257108506	7.188634274	7.17128416	7.197143184	7.264770011	7.215495611	7.230233969	7.224267414	7.229123142	7.350835331	7.28383497	7.302063188	7.232817847	7.211743959
"ILMN_1653057"	7.318333391	7.211443079	7.214734273	7.369843435	7.27168124	7.225539539	7.232817847	7.257614369	7.279439621	7.20354961	7.186791414	7.261987832	7.325106458	7.328859675	7.236249819	7.259993127	7.328946867	7.299968078	7.308154371	7.253672458	7.149993906	7.215579518	7.31210311	7.248637364	7.276182105
"ILMN_1653073"	7.12508462	7.198535497	7.139480694	7.105499757	7.103277783	7.14606025	7.130224108	7.163307786	7.169273904	7.242157241	7.118286543	7.112505201	7.162593729	7.135311565	7.123675544	7.158217511	7.208515634	7.169477277	7.103650515	7.242015232	7.231636768	7.192052366	7.125916537	7.130600862	7.214636523
"ILMN_1653077"	7.13504204	7.122817131	7.170693799	7.141353523	7.151018177	7.186675944	7.120143737	7.152340141	7.092209182	7.189732926	7.193535344	7.126749634	7.18417783	7.126067982	7.122888709	7.10953513	7.155606973	7.126439185	7.13045598	7.168175327	7.173770788	7.136876439	7.146590913	7.137552973	7.009098205
"ILMN_1653092"	7.181145121	7.147121249	7.16440011	7.194219201	7.151018177	7.144737302	7.173054825	7.165197161	7.169273904	7.173448821	7.105450898	7.166441147	7.156337157	7.266826198	7.173102797	7.213104404	7.198535497	7.165132807	7.195091159	7.166441147	7.159340812	7.155653609	7.166574634	7.111237911	7.122888709
"ILMN_1653098"	7.25307912	7.221435126	7.326015981	7.360330579	7.440298655	7.186675944	7.264696366	7.225108484	7.560307636	7.153886816	7.270185705	7.201244052	7.198201331	7.230659927	7.273163031	7.32822575	7.310326417	7.152137018	7.202996082	7.357738302	7.265824718	7.359574156	7.1506983	7.261082892	7.176975037
"ILMN_1653103"	7.304484403	7.35288173	7.194433718	7.190411237	7.187847212	7.22484947	7.260893601	7.186520056	7.198922299	7.632101511	7.273627587	7.205918874	7.219348132	7.3001733	7.261162216	7.190170833	7.150670796	7.25062971	7.204996291	7.153002679	7.192848017	7.197875469	7.235549796	7.180397247	7.271524419
"ILMN_1653106"	7.104597789	7.065532827	7.136128599	7.114520974	7.143353386	7.164375038	7.118028941	7.093749631	7.101483519	7.098653965	7.186071954	7.214365213	7.101648764	7.146143409	7.113340762	7.11258842	7.221063328	7.172958664	7.200282514	7.158634501	7.187847212	7.192975823	7.216324824	7.123627514	7.135341706
"ILMN_1653115"	9.793325643	11.16691171	10.90181398	11.01085005	11.8579887	11.0253255	11.04513659	11.99118888	11.04321327	11.79857943	10.15685174	11.47361252	11.6567536	11.61176086	12.12202378	12.34822894	11.47838864	11.06950245	12.02639174	11.36509374	10.86310759	11.17962373	12.56215446	12.84884034	12.02995027
"ILMN_1653120"	7.117041624	7.091963079	7.107656071	7.120699151	7.169477277	7.137416765	7.172243565	7.122016482	7.14730045	7.117738243	7.16009937	7.082534405	7.099246761	7.164688464	7.114154745	7.160188384	7.14537746	7.121811837	7.159386215	7.146381422	7.108665082	7.119789498	7.194986221	7.263935108	7.149778055
"ILMN_1653125"	7.287088716	7.209751002	7.35447748	7.283022396	7.354995117	7.307200679	7.302063188	7.291668847	7.222089872	7.456105678	7.407871432	7.26953945	7.32575839	7.442944576	7.355164948	7.296347025	7.368150484	7.337764637	7.278398673	7.346145491	7.269584127	7.753890236	7.747291002	7.379018509	7.48576808
"ILMN_1653127"	7.242119945	7.268614361	7.241050465	7.230851131	7.232794231	7.201975897	7.276535838	7.186520056	7.258972463	7.666521717	7.271524419	7.241170817	7.179598328	7.182528518	7.2284874	7.236882641	7.201944339	7.391239314	7.276483109	7.237902799	7.210013685	7.200334581	7.192656487	7.216204541	7.198447284
"ILMN_1653129"	10.19349518	9.154907117	9.414145101	9.204397846	9.175262575	9.211879213	9.271284627	8.946007867	9.378542335	10.65695774	9.383858708	9.181689269	9.302751558	9.675387927	9.478443137	9.063611356	8.683775831	9.821449882	9.571581922	9.614523091	9.815725038	8.424018888	8.127362855	8.455673811	9.343947603
"ILMN_1653133"	8.710998378	8.145678726	8.942173981	8.183612414	7.809930798	8.35281527	7.567806816	8.007009237	8.229738027	7.866428095	9.019398511	8.85644407	8.841281264	8.233295518	8.478247118	7.959361881	8.75314169	8.022305737	7.783719944	8.108937841	7.809930798	8.700517606	9.444399892	7.846082098	7.501779533
"ILMN_1653134"	8.743725636	8.3660785	8.583620487	9.033387833	8.650167765	8.439273116	8.197286877	9.091920137	8.423375904	8.321847403	8.507431581	8.337139481	8.708679805	8.740191651	8.19120442	8.847023077	8.820946714	9.21821849	8.725905607	8.498476978	8.68723247	8.736247958	8.189462674	8.272398778	8.188153183
"ILMN_1653142"	7.240150241	7.198535497	7.205209406	7.24294126	7.204083684	7.26322168	7.22025159	7.184735987	7.202274399	7.210013685	7.258510187	7.205918874	7.245039633	7.226309629	7.205341594	7.240843757	7.192206649	7.12445035	7.249113443	7.23628181	7.135943416	7.161073198	7.187267608	7.236207907	7.187611999
"ILMN_1653143"	8.737581782	8.903192455	8.271328479	8.541971368	8.148345735	8.203702633	8.460046627	7.979058984	8.843039322	8.972050314	8.472534881	8.302918461	8.36573052	8.594454785	8.579125398	8.703455746	8.199294736	8.832138688	8.802660754	9.002619171	9.093238637	7.917933952	8.240394547	8.281508057	8.161044449
"ILMN_1653146"	7.229859055	7.109148054	7.12508462	7.15951667	7.165709615	7.165709615	7.154200032	7.12790954	7.177380164	7.186225897	7.167324221	7.146948199	7.218711092	7.199385251	7.092073612	7.159247485	7.146948199	7.158634501	7.177705677	7.155606973	7.190837477	7.136081105	7.099815884	7.16417964	7.201087866
"ILMN_1653150"	7.217654651	7.046482101	7.12508462	7.129670989	7.098625381	7.061313749	7.100658115	7.164340437	7.082760539	7.081193106	7.077724489	7.158634501	7.150276931	7.109452538	7.166441147	7.09760652	7.05942134	7.135853557	7.131999708	7.132666538	7.161639682	7.088464567	7.133742668	7.068376304	7.076908522
"ILMN_1653152"	7.488045402	7.696719152	7.53069905	7.515235628	7.61217478	7.646662575	7.558215647	7.785550503	7.576190757	7.528142191	7.489830801	7.561742487	7.491329665	7.459453614	7.599047304	7.558042754	7.643205556	7.523431585	7.49842228	7.629438706	7.573266585	7.283002239	7.482956181	7.405129373	7.359838581
"ILMN_1653155"	7.234305961	7.139480694	7.09363353	7.170339983	7.207741611	7.136647935	7.118821963	7.126851324	7.164423127	7.129616353	7.133519163	7.1418423	7.18417783	7.176777871	7.101285124	7.156484275	7.133590073	7.197732546	7.196765434	7.185812554	7.258141857	7.181435092	7.186490016	7.222307784	7.19559095
"ILMN_1653158"	7.142200923	7.15951667	7.193820925	7.134449453	7.194004972	7.222353088	7.241280894	7.197835123	7.16009937	7.162797949	7.208215455	7.152711279	7.270709856	7.185986279	7.190306189	7.1963951	7.232134183	7.220744999	7.188540408	7.187376083	7.216881902	7.174928143	7.214847114	7.2284874	7.17104086
"ILMN_1653161"	7.221641453	7.162984795	7.255303646	7.235468101	7.406956352	7.191763117	7.242119945	7.181293508	8.10563341	7.295701043	7.237577803	7.482243522	7.181923463	7.610494439	7.200765604	7.3041207	7.217120365	7.303936877	7.228107672	7.40456884	7.262892612	7.675947677	8.102098789	7.45031509	7.247353389
"ILMN_1653162"	7.677296697	7.600731412	7.4130396	8.267715999	7.478192914	7.547195682	8.198093331	7.410874818	7.557341103	7.975616641	7.555005968	7.333344695	7.903263624	7.691409385	7.687241908	7.37516588	7.239483907	7.183820415	8.137600215	7.201832689	7.267470728	7.257690741	7.144263713	7.210293952	7.245363825
"ILMN_1653163"	7.589069397	8.119958148	7.585659483	7.711096551	7.808964974	7.83125352	7.945610323	7.779932076	7.514485767	8.206457071	7.926627085	7.805608958	7.714160379	7.531196222	7.461829886	7.678802488	7.609866355	7.965359311	7.584916276	7.923594984	7.782694637	7.31923867	7.319208286	7.40292447	7.456007414
"ILMN_1653165"	9.117803339	8.833190633	8.600536774	9.621663122	9.550605502	8.487354336	8.627801303	8.85748237	9.405600374	8.677088452	8.73024402	8.83257587	8.798753976	8.907073078	8.748758539	8.540132489	8.907073078	8.587742761	8.210503525	8.838544785	8.831278834	8.131351401	8.548354866	8.383999981	8.456257515
"ILMN_1653166"	7.165925863	7.15398287	7.177475959	7.167324221	7.240045346	7.186675944	7.236700117	7.208747003	7.244441468	7.226832543	7.17037504	7.195146344	7.245039633	7.246652566	7.228992221	7.183270572	7.283063598	7.228588279	7.239294331	7.347049702	7.304565451	7.723720733	7.42863651	7.317915083	7.416144509
"ILMN_1653174"	7.068885783	7.128322432	7.091493405	7.087345621	7.051851759	7.13518417	7.1418423	7.098463332	7.171609551	7.090355107	7.10628459	7.10928698	7.108665082	7.111492412	7.172366689	7.103575061	7.108524041	7.083509078	7.100395052	7.158634501	7.090815166	7.126603237	7.146590913	7.418978939	7.43239482
"ILMN_1653180"	8.784693513	9.784439425	8.906476008	10.12778689	9.387870742	9.513685711	8.978416267	10.46216565	9.987368308	8.687734542	8.897124805	10.1073669	8.525493373	8.51738701	8.584965966	8.993844824	9.992640795	7.951365975	8.691412556	10.48785773	10.05107789	9.171475085	8.623815817	8.246633451	8.525945423
"ILMN_1653182"	7.197076556	7.240532033	7.235549796	7.244918564	7.317825894	7.343572719	7.326188676	7.265824718	7.252143743	7.25422529	7.226565932	7.138079097	7.203623537	7.304511	7.28960222	7.206459529	7.243595489	7.361802712	7.314210532	7.306976812	7.278564939	7.201145324	7.185644585	7.18222825	7.222946393
"ILMN_1653185"	7.37473682	7.40665921	7.404315837	7.34629099	7.327760335	7.381264617	7.356563561	7.304256398	7.385274441	7.382422019	7.48499208	7.319208286	7.364941186	7.303757425	7.373084578	7.366310593	7.423378492	7.296347025	7.487553501	7.449912663	7.56563658	7.403751957	7.408360649	7.364839718	7.52209158
"ILMN_1653189"	7.221641453	7.147950093	7.214209616	7.195110391	7.20477887	7.208728376	7.203064642	7.215597613	7.207925853	7.195907176	7.182291309	7.199195222	7.156337157	7.220837441	7.226565932	7.205505164	7.257372019	7.209979906	7.368025933	7.210091501	7.250787231	7.216427452	7.203281528	7.184797008	7.183669814
"ILMN_1653193"	7.223790022	7.213136854	7.24271328	7.173179698	7.302852602	7.224267414	7.245201129	7.240233826	7.236951008	7.150276931	7.201832689	7.136647935	7.178850245	7.282889967	7.277262415	7.298516623	7.21124336	7.238387611	7.268953128	7.209205885	7.18121325	7.186357187	7.170489103	7.129003378	7.150893494
"ILMN_1653198"	7.137193346	7.124247722	7.171428787	7.132589786	7.133742668	7.107578914	7.139848194	7.134219238	7.128970442	7.093034683	7.117583046	7.143288602	7.128029096	7.156997491	7.172366689	7.185456027	7.231296729	7.123627514	7.220503723	7.10934543	7.141651009	7.162631276	7.137533774	7.091182581	7.086941133
"ILMN_1653200"	8.227437756	8.947794586	8.09823169	8.770639817	10.53211512	8.023315169	8.080207182	9.17358628	8.108482231	8.029565738	8.072556202	8.19665613	9.070425877	8.26010812	8.820393604	9.652086255	7.830471511	9.004846648	7.512701451	8.784810562	8.430765992	9.252478403	9.184506274	8.176435886	8.093913202
"ILMN_1653202"	7.138170023	7.17387557	7.109875373	7.1238609	7.164915448	7.149778055	7.170138154	7.151499907	7.157696916	7.152281776	7.19554082	7.146143409	7.139584286	7.17874475	7.169440621	7.180506248	7.142243364	7.162429682	7.164475904	7.107608441	7.160169815	7.160276904	7.136081105	7.135001988	7.163307786
"ILMN_1653203"	8.886913394	10.65854825	11.45999345	10.6690637	11.7345047	10.8132749	11.59774792	12.31655871	10.92834651	10.91320358	10.42636355	11.12911591	10.62614808	10.99096688	7.28960222	11.45739293	9.720694566	11.14978215	7.337423548	11.7654435	11.8057413	11.30062471	11.3020753	9.783560069	8.896197863
"ILMN_1653205"	10.24456029	11.15078711	9.775031341	9.993951738	9.359697959	10.87909677	10.86841428	9.585336284	10.34471153	10.86127745	10.34807199	9.97593856	10.20597026	10.78614456	9.535501993	10.27750953	10.09592662	11.3549601	10.82082899	9.113598828	8.882710649	8.600920266	8.777401476	8.56468448	8.738909596
"ILMN_1653207"	7.254031086	7.309911781	7.251996224	7.261222042	7.274491596	7.28404209	7.321664379	7.242606305	7.356289146	7.286173746	7.275657844	7.30940229	7.272994078	7.337423548	7.286715949	7.286956069	7.315754267	7.228588279	7.373490291	7.270185705	7.244353318	7.285777783	7.274467865	7.244524981	7.224517373
"ILMN_1653209"	7.137193346	7.293139602	7.193820925	7.131651951	7.226808835	7.143288602	7.133326588	7.122016482	7.183128626	7.183213439	7.29473907	7.208409317	7.230823693	7.197444357	7.29437977	7.167555051	7.385493707	7.439223285	7.344615267	7.347895841	7.3877658	7.248910174	7.179157673	7.250291639	7.275060799
"ILMN_1653211"	7.073468635	7.110822424	7.066898688	7.1238609	7.10592474	7.106787563	7.082760539	7.124941827	7.076684787	7.084813755	7.062391	7.103697783	7.070085449	7.144228591	7.053442698	7.115647362	7.084558046	7.119813042	7.136128599	7.172709042	7.178132076	7.201145324	7.249290708	8.347659917	7.213674468
"ILMN_1653220"	9.882759864	9.258531908	10.10893119	10.33982097	9.803438171	10.01139938	9.348447199	9.770079878	9.689858852	9.398739042	9.380926592	8.720596547	9.521496846	9.96592654	9.15058485	8.730886413	9.721883757	9.493658335	9.31871809	10.04783824	9.823712496	8.93531869	7.915057328	8.15153891	8.680403356
"ILMN_1653228"	7.191823879	7.274291027	7.22099087	7.291668847	7.238554289	7.169509312	7.212587431	7.235549796	7.256570814	7.302473352	7.220871425	7.241170817	7.228809893	7.234391045	7.230823693	7.222946393	7.305176976	7.322680902	7.279324004	7.331332678	7.409427229	7.308290692	7.317126098	7.323750358	7.301266774
"ILMN_1653240"	7.192957533	7.192013827	7.158493675	7.155798291	7.161832634	7.129616353	7.215515891	7.193214071	7.181855375	7.165780951	7.150767579	7.168680804	7.170693799	7.183270572	7.153862163	7.149778055	7.177981888	7.150491527	7.230993034	7.193143123	7.175175795	7.192975823	7.208323303	7.136735787	7.191480137
"ILMN_1653251"	7.168175327	7.22484947	7.193820925	7.353467244	7.164915448	7.125759881	7.151118984	7.175896041	7.163498178	7.09776234	7.188353819	7.308892187	7.113924309	7.204613096	7.113340762	7.122058883	7.208515634	7.135853557	7.228107672	7.20104509	7.147860724	7.172437336	7.09363353	8.209628359	8.859479051
"ILMN_1653260"	7.304484403	7.439405521	7.468295087	7.664727486	7.30487673	7.553158005	7.214027145	7.466664538	7.435460077	7.508662756	7.561630525	7.850445615	7.605297888	7.681642878	7.400017064	7.430903537	7.793861557	7.916301331	7.916510697	7.245712177	7.502600877	7.121465492	7.279240567	7.317915083	7.364645946
"ILMN_1653261"	7.200064511	7.190376901	7.16440011	7.206241734	7.111759833	7.150542628	7.149025956	7.136228449	7.211262386	7.137730346	7.191172654	7.113985628	7.090521026	7.157886748	7.188196354	7.171414016	7.136035299	7.158634501	7.153909962	7.184272072	7.175966667	7.146665329	7.124228404	7.144910522	7.161381211
"ILMN_1653263"	7.66822133	7.691252071	7.476808723	8.009753755	7.721011966	7.748167785	8.013780641	7.813408232	8.128500764	8.315081647	7.741421139	8.865492428	7.90517287	7.951057768	7.67520203	7.517328475	8.278866064	8.248791567	7.753670103	7.888960126	7.761275521	7.272685982	7.139351223	7.163237994	7.213674468
"ILMN_1653266"	7.95544271	8.101790751	8.157465556	8.385651827	7.593616369	7.847204223	8.04578222	7.72184098	7.87141818	8.048879765	8.396141072	7.840967035	8.16468363	8.041458357	8.16865654	8.082584068	8.263929777	8.15880291	7.668773603	7.76618424	7.800688528	7.941026161	8.291309466	7.672224771	8.115445969
"ILMN_1653267"	7.21268016	7.162070441	7.130522998	7.143288602	7.216324824	7.193085899	7.149711476	7.200385091	7.172731966	7.194388841	7.171909562	7.088464567	7.173752335	7.088274982	7.163482093	7.145018076	7.169025721	7.168680804	7.183252201	7.376969355	7.410354712	7.325950204	7.234756281	7.356480719	7.292929118
"ILMN_1653274"	7.122761949	7.20887478	7.102320625	7.100227775	7.158609846	7.073673522	7.218209687	7.174141406	7.172731966	7.113281073	7.099088134	7.068547449	7.420151972	7.092680352	7.104550557	7.191972365	7.103277783	7.327150825	7.123675544	7.210091501	7.281568479	7.144955941	7.153909962	7.147625181	7.200182812
"ILMN_1653276"	7.176925911	7.155606973	7.190076073	7.189521498	7.210013685	7.207312024	7.17387557	7.231016678	7.168016621	7.226832543	7.21148941	7.212416792	7.176125367	7.205505164	7.290174507	7.20752608	7.237064651	7.148487582	7.147932274	7.199385251	7.206135688	7.119789498	7.116516332	7.170987445	7.082641837
"ILMN_1653278"	7.265112227	7.168175327	7.228855668	7.332077195	7.443968492	7.231181667	7.190306189	7.220109918	7.616378977	7.180812431	7.235440597	7.226913528	7.352538486	7.279324004	7.213816991	7.352716455	7.222946393	7.304748564	7.280331205	7.251266834	7.247275876	7.532174223	7.264696366	7.377954868	7.364645946
"ILMN_1653280"	7.52685878	7.438923803	7.391088586	7.434736046	7.400779187	7.597430444	8.051371679	7.510316232	7.423433182	7.463550348	7.6269035	7.554843029	7.473345809	7.410791755	7.5490391	7.416630951	7.642784162	7.319618639	7.416322244	7.419034164	7.45964789	8.062732286	7.559565889	8.063743107	8.744501388
"ILMN_1653282"	7.252053652	7.128322432	7.115495214	7.240215462	7.138402662	7.182561622	7.150542628	7.151499907	7.178628313	7.142255802	7.240301254	7.164979785	7.288227286	7.131595436	7.105318343	7.262858324	7.165893679	7.131813201	7.218711092	7.117738243	7.198747221	7.195257255	7.174372222	7.107545508	7.173054825
"ILMN_1653283"	8.16663158	8.180226422	7.978958152	8.52830319	8.69659686	8.223055818	8.041996442	9.819838606	8.138605533	9.346171262	9.111768123	8.389035841	8.586610124	8.00313516	8.072793659	8.425427299	7.866478274	7.916925519	8.555791707	8.432942985	8.549395795	7.967801736	7.945490028	7.585659483	7.534727111
"ILMN_1653286"	7.182291309	7.133132455	7.151634522	7.162612276	7.110085779	7.122058883	7.146590913	7.158689583	7.138681301	7.044219916	7.142698048	7.176427386	7.149533007	7.235314044	7.124345847	7.174981546	7.175625139	7.178480102	7.217728321	7.117041624	7.089000942	7.173346926	7.176891018	7.109320169	7.144072948
"ILMN_1653292"	8.679598179	8.048879765	7.779232726	10.41424347	9.935475909	10.95648097	8.741039955	9.573279866	8.813783558	8.488654867	8.339480665	8.89440825	9.072866641	9.798457483	8.326135831	9.126852256	10.11421792	9.18973411	9.408718404	9.632383651	9.397872926	8.651234064	8.150979098	9.008770015	9.789000033
"ILMN_1653310"	7.365547021	7.365065998	7.275032904	7.266155963	7.344847779	7.312850441	7.353565517	7.259100454	7.342318618	7.296544011	7.321495705	7.545875227	7.381865929	7.372964674	7.321073828	7.260998873	7.369002913	7.305465331	7.303936877	7.347895841	7.281568479	7.299041992	7.291434838	7.320334674	7.239483907
"ILMN_1653314"	7.195959888	7.245772677	7.155717069	7.255077435	7.190306189	7.181145121	7.178806211	7.095634178	7.131784275	7.22099087	7.146443993	7.162984795	7.128806878	7.198481485	7.134649515	7.130256927	7.212939837	7.196836249	7.147932274	7.226953647	7.230909771	7.177302852	7.232520955	7.299407231	7.15195652
"ILMN_1653319"	9.085619165	7.889307193	8.70791168	8.438551495	9.038470851	9.087822234	9.373017838	9.119167596	8.601908634	8.894912555	8.826052023	10.55683472	9.164937499	10.10893119	9.086616279	9.151724833	8.492304542	9.304821621	8.137118363	8.877477022	8.409073444	9.227879903	7.580532475	7.428531838	7.556831485
"ILMN_1653324"	7.233147341	7.218778738	7.27280185	7.292573948	7.155345079	7.233683151	7.258353	7.209835324	7.254298764	7.229732762	7.184007868	7.251077421	7.203623537	7.230659927	7.250305295	7.299342701	7.24271328	7.254073437	7.343460763	7.215536171	7.25376807	7.197875469	7.217728321	7.195257255	7.180050455
"ILMN_1653332"	7.172709042	7.183354338	7.181772385	7.170339983	7.133742668	7.144118402	7.144118402	7.222509997	7.180735123	7.131888305	7.135157268	7.233026639	7.139584286	7.172163037	7.178267159	7.105499757	7.157886748	7.206293167	7.152161762	7.217768798	7.260466438	7.189521498	7.227775115	7.18222825	7.19559095
"ILMN_1653337"	7.191823879	7.31398414	7.284829284	7.309911781	7.33789763	7.337029172	7.293218163	7.216552022	7.247700233	7.238863385	7.25022509	7.214847114	7.300266168	7.342653588	7.262422615	7.340210197	7.392645266	7.454735151	7.249113443	7.170489103	7.202469921	7.234638197	7.212506879	7.264696366	7.260147804
"ILMN_1653340"	7.294219798	7.36586522	7.390055672	7.317780774	7.451438975	7.33033619	7.42262256	7.255519782	7.295244814	7.465432062	7.48499208	7.226347674	7.234391045	7.326558625	7.400969001	7.320547688	7.497891706	7.357191308	7.229055104	7.47006056	7.615602134	7.204587267	7.195750646	7.311487419	7.504426416
"ILMN_1653341"	7.28601162	7.228968603	7.287126546	7.213534198	7.234828884	7.27821826	7.26764519	7.259100454	7.27395324	7.197955129	7.307111013	7.296020214	7.328396063	7.204613096	7.279946884	7.233974731	7.177981888	7.148487582	7.238243053	7.206221271	7.221153552	7.20948852	7.288386192	7.161615067	7.193572141
"ILMN_1653342"	8.418078	9.175417798	8.332168927	8.13467855	8.286452218	8.353909687	8.359510872	8.086824466	7.95544271	8.182698161	8.435123974	7.966078219	8.122937951	8.46120024	8.745425424	8.572413392	8.767604034	8.122862344	9.018281761	8.524762814	8.756577995	8.313266378	8.104455094	8.200644235	8.544905918
"ILMN_1653347"	7.223790022	7.142016365	7.121005889	7.165448699	7.134763476	7.167270988	7.164820837	7.113310245	7.116009796	7.1185783	7.139831872	7.125916537	7.087523918	7.148247877	7.208728376	7.179525138	7.230488379	7.154739613	7.147932274	7.149622066	7.14563424	7.187881387	7.154812474	7.217061313	7.104597789
"ILMN_1653352"	7.092146571	7.091963079	7.150809854	7.124941827	7.129423708	7.092721613	7.1418423	7.118286543	7.132819985	7.128047928	7.087860222	7.125128957	7.131202842	7.124029753	7.134649515	7.147966972	7.128029096	7.134833877	7.153909962	7.137730346	7.129423708	7.160276904	7.088924048	7.174256699	7.161381211
"ILMN_1653355"	7.143288602	7.172243565	7.092721613	7.141353523	7.126851324	7.152752997	7.175095922	7.105609696	7.121028141	7.156278881	7.143353386	7.187376083	7.148764415	7.139351223	7.176891018	7.14699624	7.157886748	7.217120365	7.181509748	7.127806758	7.052678487	7.115695744	7.085404486	7.117184434	7.117184434
"ILMN_1653358"	7.402192459	7.295437729	7.435858021	7.306834316	7.786944375	7.359544274	7.412594937	7.37181575	7.342318618	7.435927838	7.374227722	7.446666898	7.446513404	7.377373493	7.492447011	7.393383235	7.337697875	7.313294025	7.403461249	7.397375952	7.382325011	7.305176976	7.291966895	7.31007577	7.328694556
"ILMN_1653367"	8.666880707	8.473688687	8.54252136	8.498476978	8.823728926	8.963385749	9.122523705	9.478700285	8.827372318	8.945579874	9.36926936	9.256760248	8.753570647	8.281388055	10.22229265	8.657666542	9.346538035	8.219845486	8.819735745	9.215142846	9.185926395	8.518079396	8.505008567	8.304540214	8.463848876
"ILMN_1653368"	7.241080959	7.294600496	7.248748436	7.249415334	7.23427391	7.149778055	7.215515891	7.213243605	7.203440231	7.173448821	7.147121249	7.21906405	7.196458257	7.273034723	7.211805758	7.232146294	7.151568614	7.262754943	7.295437729	7.182651704	7.229461802	7.188763074	7.158634501	7.184797008	7.202072898
"ILMN_1653369"	7.274780092	7.317780774	7.258594958	7.276681236	7.291615027	7.26395825	7.285301835	7.262607186	7.295244814	7.26953945	7.202385604	7.318512916	7.238734862	7.260276794	7.29437977	7.271141608	7.289338908	7.293949277	7.34031924	7.290934464	7.224267414	7.258353	7.204695298	7.2519027	7.249541718
"ILMN_1653372"	7.195959888	7.094374159	7.375984593	7.317780774	7.266857567	7.168951464	7.151118984	7.213971605	7.232334088	7.145928372	7.203846007	7.107656071	7.280748229	8.026447756	7.385566776	7.752059299	7.157886748	7.24271328	7.180506248	7.114455147	7.110598992	7.155653609	7.183543827	7.120948256	7.121838956
"ILMN_1653376"	7.30893105	7.341459721	7.274600628	7.377175006	7.466190079	7.294582594	7.260219252	7.245807361	7.370164331	7.271306627	7.457979038	7.293853187	7.361279848	7.32343686	7.28960222	7.242636768	7.322680902	7.404812707	7.487553501	7.374518157	7.294661971	7.317884692	7.268893838	7.285090377	7.234570085
"ILMN_1653378"	7.067637803	7.123513082	7.071025222	7.1238609	7.082661499	7.119044054	7.066099755	7.061209274	7.10025743	7.100371272	7.126030051	7.08994355	7.112460493	7.110573234	7.094905964	7.046874782	7.131943523	7.074385528	7.115017078	7.06926226	7.125128957	7.043451584	7.086339733	7.135872327	7.037009859
"ILMN_1653385"	7.28275076	7.334770457	7.24271328	7.237219681	7.251329357	7.279439621	7.295051526	7.255519782	7.268795838	7.218209687	7.283557652	7.279058491	7.292488392	7.254031086	7.27204439	7.319781856	7.264911586	7.230993034	7.296347025	7.169627706	7.195043876	7.229073073	7.213337871	7.224239865	7.212596728
"ILMN_1653386"	7.329990285	7.243319162	7.382325011	7.271160819	7.261638427	7.409490629	7.322393192	7.299530658	7.321410983	7.337388451	7.339929872	7.305855208	7.353177035	7.289161136	7.342241287	7.28606925	7.282242059	7.239066153	7.348377932	7.348758239	7.303789904	7.278463678	7.319208286	7.279194788	7.292929118
"ILMN_1653390"	7.239224677	7.253303219	7.230993034	7.228329464	7.212416792	7.231181667	7.233527359	7.231016678	7.237999768	7.264705444	7.217412714	7.234888392	7.198201331	7.218166434	7.281568479	7.169440621	7.160276904	7.195003448	7.139457381	7.265112227	7.214648433	7.177302852	7.223053106	7.152711279	7.238494085
"ILMN_1653394"	7.270823008	7.357707702	7.337475601	7.24844239	7.326015981	7.249113443	7.236158262	7.398468564	7.268795838	7.262607186	7.269508084	7.316772847	7.215597613	7.355601185	7.287197661	7.344219024	7.386359574	7.268096167	7.320208839	7.293218163	7.248748436	7.306683303	7.374280508	7.329972115	7.454279474
"ILMN_1653395"	7.100030698	7.162984795	7.112066082	7.138383469	7.141727836	7.190306189	7.138402662	7.116287302	7.102488599	7.140743991	7.165197161	7.128702609	7.075225116	7.143288602	7.147983852	7.103575061	7.142243364	7.109452538	7.183252201	7.189079597	7.138402662	7.163540849	7.16417964	7.163237994	7.11433014
"ILMN_1653397"	7.100030698	7.179405661	7.067843057	7.09363353	7.084428592	7.090374703	7.08521304	7.105609696	7.155411899	7.115621667	7.131259053	7.085782042	7.129616353	7.110573234	7.104550557	7.062863045	7.06231111	7.125519551	7.138502117	7.168175327	7.07883734	7.110822424	7.113924309	7.119139821	7.107506992
"ILMN_1653404"	8.833562332	8.926745074	9.178409137	8.869076526	9.513220646	8.35467419	9.375390978	9.314178698	8.698889371	9.375390978	9.518798401	9.262957001	9.043671457	8.660464241	8.789871497	9.527266036	8.935828085	9.33061828	9.382705907	9.106758537	9.507674594	9.051962498	8.788897857	8.989024763	9.159254272
"ILMN_1653410"	7.189521498	7.297716437	7.249723533	7.161639682	7.215495611	7.140294028	7.214734273	7.187376083	7.220871425	7.342984524	7.245896331	7.161615067	7.18417783	7.194536001	7.152408366	7.12508462	7.185069402	7.160488704	7.168785285	7.371274627	7.362431511	7.301305416	7.307141641	7.210293952	7.328694556
"ILMN_1653412"	7.730315059	7.724862561	7.755085534	7.931680354	7.749507558	7.84131246	7.953167645	7.753087596	7.752234701	7.825867691	7.857265601	7.937077448	7.794797018	7.813047475	7.768427356	8.081881752	7.96461128	7.998988917	8.056435265	7.751036679	7.749305405	8.642446874	8.457140166	8.048505838	8.163897989
"ILMN_1653415"	7.223790022	7.913698976	7.19636232	8.943701497	7.29726628	12.98794476	7.329650385	7.327760335	7.209112798	7.264081482	10.25253363	7.162376575	12.56401674	7.370541123	7.176891018	8.23113836	12.47028671	8.377924225	7.196765434	7.20104509	7.144910522	7.145882403	7.192656487	7.203731925	7.134560589
"ILMN_1653420"	7.111418085	7.107446025	7.084521998	7.034070826	7.084428592	7.128047928	7.139848194	7.088722988	7.105253008	7.148992837	7.053353239	7.035266204	7.00375893	7.058718876	7.086471735	7.092529027	7.078569222	7.107656071	7.172418416	7.076226122	7.120718047	7.103236831	7.146590913	7.085718902	7.120861857
"ILMN_1653428"	7.164915448	7.160437448	7.100277948	7.082255171	7.119813042	7.158634501	7.099078373	7.102464669	7.140108893	7.126632231	7.119044054	7.066099755	7.122888709	7.108524041	7.107656071	7.101567549	7.131235643	7.066099755	7.137764363	7.127806758	7.135138492	7.161073198	7.116516332	7.185709121	7.094191078
"ILMN_1653429"	8.601715825	9.109696317	9.114741563	8.535222828	8.332787633	9.859658635	8.180932406	8.671373215	8.48382138	8.136626332	9.11656887	8.67470361	8.982180665	9.347083772	8.602121804	8.64773051	9.60888727	8.871504841	8.795087074	8.071771495	8.705829002	8.473312747	8.678534865	8.275882067	8.305217361
"ILMN_1653432"	10.8782046	9.700160236	11.06429345	10.43965369	10.69288989	9.936843227	10.75223285	10.57187311	10.0392511	10.47751677	10.88113922	9.806277493	10.07132367	10.35270824	11.21775953	10.80660538	9.979717615	11.00227309	10.66501235	10.65364948	10.54856617	9.646741373	9.225125935	10.11552566	10.34724809
"ILMN_1653434"	7.183270572	7.188763074	7.203281528	7.172243565	7.156925961	7.173770788	7.165581652	7.154133909	7.164423127	7.147371571	7.215825892	7.280331205	7.286141455	7.189360001	7.245563051	7.154714908	7.204353126	7.190926609	7.185733413	7.254588189	7.434573783	7.205341594	7.205529115	7.799035602	7.183669814
"ILMN_1653437"	7.173770788	7.109148054	7.19259434	7.186630726	7.187080874	7.184054469	7.117184434	7.180423443	7.178628313	7.110176646	7.176427386	7.134103608	7.180397247	7.189360001	7.145018076	7.163565931	7.177082841	7.20914692	7.139457381	7.193862368	7.216881902	7.165893679	7.186490016	7.125448758	7.112283719
"ILMN_1653438"	7.932324795	8.179963545	8.413505483	8.046904348	8.267264612	8.189462674	9.311584377	8.008547151	8.242313551	9.27153496	8.354574845	8.390891339	8.79076449	7.999969786	8.914824651	7.866528454	8.236395949	8.712988431	9.228603106	7.769498257	7.785436494	7.732847882	7.767195666	7.395782989	7.684832635
"ILMN_1653443"	8.355716411	8.301031484	7.924190655	8.410172442	8.211136966	8.735635761	8.869882001	8.232518998	8.019591333	8.323513207	8.336802787	8.468211195	8.507044879	8.289730824	8.428267479	7.869819734	8.733629341	8.586845546	9.11954573	8.882100855	9.105732278	7.451851753	7.505771269	7.884909924	7.895645284
"ILMN_1653444"	12.71840785	11.24749785	12.56728338	10.44562192	10.30692761	11.20815709	11.4669848	10.76716099	11.40885436	11.96259112	11.39118877	11.10946526	10.9476759	12.38069189	12.08730694	10.59393137	12.22669337	9.78015592	10.01461714	10.89290886	10.75414537	11.13133066	11.90162308	10.97492675	10.68956281
"ILMN_1653447"	7.165925863	7.25062971	7.185535859	7.176975037	7.217728321	7.179598328	7.195959888	7.130874851	7.204613096	7.252044519	7.260253599	7.243471907	7.220821985	7.147179632	7.176003145	7.257083473	7.214648433	7.150491527	7.175139295	7.311808711	7.235440597	7.162631276	7.165709615	7.158844345	7.207925853
"ILMN_1653453"	7.169440621	7.173054825	7.213674468	7.124941827	7.212416792	7.245159883	7.182528518	7.206135688	7.162218898	7.256187838	7.181632506	7.243471907	7.266880618	7.182528518	7.253205508	7.126030051	7.173102797	7.170339983	7.089665503	7.206221271	7.193572141	7.119789498	7.155606973	7.125448758	7.136430427
"ILMN_1653458"	7.11247576	7.046482101	7.081444789	7.080925068	7.044079167	7.038416308	7.067966322	7.086571547	7.044542977	7.076621361	7.133519163	7.092947298	7.108665082	7.076684787	7.059890164	7.044542977	7.04429728	7.078367187	7.061488577	7.084485118	7.100613165	7.073145176	7.048508156	7.127125449	7.093240711
"ILMN_1653459"	7.161719238	7.143555145	7.122232596	7.145118157	7.177032548	7.161409726	7.16800737	7.157022166	7.169273904	7.245790019	7.198327368	7.188734934	7.178850245	7.161832634	7.230823693	7.104597789	7.081460319	7.158634501	7.235440597	7.252876882	7.275536936	7.232291304	7.139351223	7.2284874	7.282242059
"ILMN_1653461"	7.150542628	7.149778055	7.149570232	7.149967239	7.163466008	7.178173026	7.166326694	7.16796611	7.164423127	7.108524041	7.132666538	7.131333364	7.15093925	7.15402958	7.175338275	7.101567549	7.133590073	7.149475822	7.084438415	7.150542628	7.169152561	7.109320169	7.165709615	7.157096517	7.120044779
"ILMN_1653463"	7.269668282	7.202841632	7.190076073	7.241050465	7.212416792	7.212471373	7.187376083	7.245123336	7.254298764	7.284101147	7.133519163	7.229571658	7.173752335	7.227069747	7.21061748	7.239822667	7.278125742	7.238387611	7.273820209	7.243508719	7.239294331	7.238809371	7.213337871	7.210293952	7.225589749
"ILMN_1653464"	7.235440597	7.349653903	7.267300514	7.471733145	7.26508078	7.249113443	7.350752039	7.275740778	7.258972463	7.247880842	7.218778738	7.202649935	7.290403579	7.268765402	7.288372346	7.244558138	7.463791585	7.286275126	7.243260326	7.260893601	7.252904157	7.305839879	7.340411066	7.280067126	7.240548648
"ILMN_1653466"	10.85416747	10.31467117	11.3052338	10.66579994	10.96161435	11.24168897	10.97861461	10.97412871	9.471455356	10.95283527	11.3446084	10.88672192	11.80913762	9.088006813	13.08838844	11.58107707	11.33800344	7.144883773	9.321565968	8.35480323	10.05905156	11.67889149	11.11726891	9.553832965	8.408706861
"ILMN_1653468"	7.165925863	7.107446025	7.159097124	7.076071429	7.145118157	7.106071587	7.154200032	7.111256218	7.105253008	7.120032193	7.220871425	7.122956009	7.117008419	7.051504521	7.100395052	7.060538361	7.193862368	7.081327155	7.121286802	7.086648016	7.111517642	7.094474398	7.222307784	7.057581684	7.164263653
"ILMN_1653469"	14.1379692	13.52295846	13.64275829	12.78856895	13.51822771	13.35253035	12.99250447	13.43472377	13.3808504	13.37375208	12.81223721	13.52858341	13.43472377	13.68293	13.45470705	13.4190733	13.35253035	13.27223295	13.46617072	13.54210686	13.33283122	12.50206905	13.1679083	12.63054673	12.76032713
"ILMN_1653470"	7.327912069	7.249061109	7.299564123	7.23255304	7.25002431	7.324289986	7.309077794	7.210660986	7.2730144	7.245790019	7.252362745	7.268818902	7.244331247	7.289161136	7.297676971	7.238809371	7.17399252	7.263509554	7.184054469	7.252876882	7.230135096	7.29336401	7.226100195	7.224239865	7.208948131
"ILMN_1653471"	7.307847597	7.268614361	7.257587154	7.193254553	7.267549078	7.337697875	7.290055498	7.222509997	7.290515421	7.300244778	7.31062507	7.22816352	7.266404883	7.245729992	7.243288714	7.2104247	7.268540567	7.204613096	7.255213939	7.264153684	7.244353318	7.198747221	7.212506879	7.277262415	7.182651704
"ILMN_1653494"	7.129423708	7.088464567	7.190076073	7.116334553	7.160276904	7.121303956	7.190926609	7.152340141	7.121028141	7.145118157	7.210091501	7.106071587	7.105450898	7.243260326	8.003831611	7.14699624	7.187376083	7.144883773	7.183252201	7.189079597	7.221153552	7.14170295	7.558020506	8.312354099	7.147705201
"ILMN_1653496"	7.225761251	7.300955978	7.156416111	7.219448176	7.422128733	7.141104574	7.169440621	7.232098499	7.380119037	7.13931602	7.233527359	7.221137405	7.183411745	7.182528518	7.180423443	7.204613096	7.166734823	7.150491527	7.169666821	7.316046941	7.318512916	7.496429729	7.331844364	7.592044853	7.67406261
"ILMN_1653500"	7.17157627	7.189521498	7.201975897	7.161639682	7.196943791	7.13045598	7.184054469	7.252143743	7.202274399	7.239483907	7.122192194	7.175755657	7.151634522	7.228899951	7.173102797	7.179525138	7.157886748	7.17128416	7.101285124	7.173371313	7.192206649	7.153076263	7.172145805	7.131400345	7.2336361
"ILMN_1653501"	7.235440597	8.819059365	7.952814577	7.481399829	7.690950812	7.243319162	7.569464927	8.131754232	7.193158875	7.805520601	7.313930203	8.497355546	7.362958776	7.250153394	7.344556035	7.651081436	9.799822094	7.899451555	7.994586906	7.244883859	7.167602571	7.401017119	7.254091688	7.321162643	7.17022634
"ILMN_1653504"	7.264180816	7.551068746	7.385202633	7.240215462	7.469739691	8.235064271	7.835922458	7.628429231	7.508303	7.313421829	7.90846855	7.2920688	7.727779978	7.27751369	7.462821987	7.718261524	7.353177035	7.270889233	7.643299282	7.387249403	7.234591071	9.515329612	9.521811452	7.900233536	7.695505258
"ILMN_1653506"	7.152947826	7.142846927	7.193188065	7.146143409	7.105253008	7.192454871	7.216890944	7.135277543	7.150834546	7.111637768	7.165197161	7.162376575	7.092721613	7.136369456	7.163482093	7.209350849	7.143133791	7.156764948	7.201145324	7.120237261	7.118286543	7.140108893	7.072371654	7.153531522	7.145780544
"ILMN_1653514"	7.332040584	7.279240567	7.297513797	7.328094181	7.260219252	7.36398211	7.336815186	7.348489321	7.374518157	7.390530948	7.33033619	7.334076337	7.327720661	7.281207341	7.347345541	7.359300425	7.404168146	7.319618639	7.35175047	7.185812554	7.251499946	7.244353318	7.175966667	7.253481932	7.274467865
"ILMN_1653515"	8.756254232	7.674783474	8.149080223	8.319211698	7.838692423	8.510817517	7.598781962	7.691621139	7.924721497	7.770838307	8.031904465	7.883212514	8.092718392	8.275311826	7.802255277	7.407871432	8.368374842	8.48223028	8.438426197	8.589311508	8.688853513	7.294909321	7.396910589	7.754295301	7.943212469
"ILMN_1653517"	7.235440597	7.154790952	7.213674468	7.233576949	7.215495611	7.228656649	7.276535838	7.208747003	7.196670142	7.140108893	7.203177847	7.245973222	7.125128957	7.232481053	7.230153055	7.202722114	7.170606673	7.17128416	7.147932274	7.188224511	7.252904157	7.159490154	7.205529115	7.212805518	7.147705201
"ILMN_1653522"	7.215655666	7.235589036	7.217654651	7.272826638	7.229843692	7.201163546	7.214027145	7.250512161	7.257715763	7.200064511	7.268146286	7.22571	7.216451244	7.226309629	7.253205508	7.241726274	7.214648433	7.235865915	7.268953128	7.217768798	7.149993906	7.220636585	7.204695298	7.197732546	7.19559095
"ILMN_1653524"	7.304484403	7.399415398	7.476808723	7.324321368	7.300879541	7.492277181	7.41546049	7.448455804	7.372350456	7.363681378	7.538408464	7.526908152	7.216451244	7.54944316	7.397400871	7.46822876	7.485609791	7.480708326	7.645887022	7.410927169	7.326730669	7.218166434	7.2069585	7.190987403	7.222946393
"ILMN_1653527"	7.138170023	7.080210512	7.156416111	7.085244038	7.116287302	7.134449453	7.068769294	7.166083378	7.143555145	7.169006772	7.135872327	7.173612842	7.10934543	7.092680352	7.129670989	7.143243113	7.100916798	7.057251513	7.201145324	7.055512133	7.163092537	7.06926226	7.113002138	7.044219916	7.115374266
"ILMN_1653529"	10.20913921	9.198535544	10.08362714	9.889374543	8.932253022	9.363800257	9.600467309	8.763089661	9.736143196	9.336357157	8.850986447	9.455446811	9.08083296	10.01068253	9.175107351	9.095494281	9.393891585	9.550605502	10.12588547	9.904805132	10.0392511	8.767604034	8.733491171	8.874361995	9.232541097
"ILMN_1653534"	7.204401726	7.172243565	7.125792888	7.213534198	7.18172755	7.217464778	7.161497567	7.182159145	7.163498178	7.195146344	7.203846007	7.184531344	7.210558908	7.135311565	7.169440621	7.19736865	7.155606973	7.176688405	7.165424204	7.174129217	7.157835545	7.2109551	7.179157673	7.167411487	7.128860943
"ILMN_1653545"	7.167167041	7.137193346	7.184919773	7.221272034	7.179564	7.165104345	7.207925853	7.191452035	7.175050182	7.166574634	7.180050455	7.213024892	7.198201331	7.142243364	7.197835123	7.226565932	7.273798504	7.225158306	7.313294025	7.14563424	7.149993906	7.162631276	7.160132888	7.176003145	7.175050182
"ILMN_1653553"	9.363800257	8.657825333	10.0293166	8.533578983	8.764023037	8.784208234	9.899829993	9.023654783	9.161550812	9.824870761	9.70185299	8.997099611	8.56244209	9.963167851	10.10924229	8.243125646	8.727829176	9.009511924	9.716832645	9.47786881	9.905763297	8.099139847	7.831090288	8.522021532	9.328214962
"ILMN_1653562"	7.197979182	7.213136854	7.230457314	7.24743899	7.112550077	7.17449128	7.173054825	7.228410332	7.16009937	7.197955129	7.189761057	7.166441147	7.17449128	7.236207907	7.190926609	7.213874739	7.230488379	7.233288992	7.248068973	7.183441089	7.178828228	7.168399651	7.145882403	7.152711279	7.18568635
"ILMN_1653566"	7.031253588	7.117078082	7.083944152	7.022924815	7.021220902	7.043507884	7.044717126	7.070085449	7.022777836	7.062636077	7.103868924	7.060976675	7.036905081	6.966799756	7.083974101	7.036905081	7.080018205	7.078367187	7.113310245	7.071780142	7.016558152	7.097238937	7.068053033	7.068376304	7.097035651
"ILMN_1653567"	7.150542628	7.068400465	7.106875523	7.128760752	7.100582432	7.088183829	7.06278562	7.092900402	7.062038585	7.097017743	7.084334617	7.097214326	7.075225116	7.076684787	7.090374703	7.108571084	7.029678343	7.184779792	7.124415031	7.108524041	7.086339733	7.144118402	7.061393476	7.095634178	7.096041009
"ILMN_1653571"	7.670157427	7.681322281	7.616944071	7.690950812	7.650029847	7.545299119	7.485666513	7.726322191	7.626479406	7.508662756	7.646144546	7.539284781	7.628186363	7.60011904	7.566890132	7.535456919	7.534914664	7.514419651	7.642086848	7.719057862	7.672158369	7.551877368	7.60313891	7.706871536	7.738094475
"ILMN_1653572"	7.13504204	7.086623158	7.04857208	7.124941827	7.161832634	7.158634501	7.157096517	7.175896041	7.119813042	7.152281776	7.179440494	7.132666538	7.123627514	7.108524041	7.082458163	7.161832634	7.191353657	7.145780544	7.142016365	7.166441147	7.099631304	7.179747807	7.241507829	7.095634178	7.152947826
"ILMN_1653573"	7.187376083	7.176158557	7.154522952	7.228329464	7.154505563	7.175185244	7.195257255	7.190639339	7.149711476	7.136228449	7.145691543	7.232334088	7.131943523	7.197444357	7.142032691	7.148938071	7.180949495	7.218061305	7.187611999	7.30000976	7.18121325	7.216427452	7.224517373	7.227576702	7.287182592
"ILMN_1653577"	7.242119945	7.241489475	7.230993034	7.15093925	7.184814224	7.234828884	7.216890944	7.214734273	7.213414	7.195907176	7.197647198	7.253116163	7.185709121	7.229778303	7.234339475	7.218400864	7.229732762	7.186510883	7.260090758	7.277191608	7.198747221	7.187166651	7.168175327	7.168318754	7.240548648
"ILMN_1653579"	7.122761949	7.230795105	7.158493675	7.162612276	7.093313948	7.123627514	7.145018076	7.133360648	7.096901927	7.498483908	7.21815261	7.161615067	7.130347786	7.133519163	7.190926609	7.160188384	7.103937412	7.180336417	7.147932274	7.105283663	7.130921471	7.377646507	7.600163281	8.025840404	8.065996036
"ILMN_1653583"	7.104597789	7.089218101	7.089111996	7.124941827	7.025990511	7.053919942	7.020255766	7.091924062	7.032015364	7.064805577	7.091963079	7.08419036	7.083570805	7.027156446	7.055851372	7.080233708	7.031253588	7.095420826	7.069662708	7.092146571	7.09363353	7.06142685	7.046361958	7.032540539	7.002230129
"ILMN_1653591"	7.205341594	7.251499946	7.213120629	7.170339983	7.224517373	7.185986279	7.209205885	7.191452035	7.191076026	7.154658094	7.238179441	7.228899951	7.218711092	7.217283623	7.17022634	7.166574634	7.235454349	7.203731925	7.231830217	7.180336417	7.163092537	7.192052366	7.169666821	7.206862066	7.168227634
"ILMN_1653599"	11.64858414	11.14854096	11.39665369	10.61864662	11.69625499	9.633914275	11.06429345	11.24970992	11.61499662	11.8904115	10.88868768	11.06071858	10.93381894	11.9223942	11.5336345	11.39478218	11.46107448	11.0579132	10.77639875	11.34070718	11.13010955	11.00227309	11.40988084	12.73303648	11.21989698
"ILMN_1653601"	7.434573783	7.476274337	7.411990093	7.371575939	7.375442836	7.536300002	7.321664379	7.304256398	7.358283646	7.405881126	7.391898639	7.339275746	7.298454782	7.383917259	7.351009	7.308180528	7.632654095	7.56667911	7.397740632	7.38795473	7.503320986	7.220636585	7.384060383	7.278185777	7.291044518
"ILMN_1653603"	7.129423708	7.086623158	7.131299213	7.144263713	7.106787563	7.111759833	7.133326588	7.10045911	7.11154819	7.13042181	7.102381189	7.092947298	7.108665082	7.147179632	7.122888709	7.113696119	7.17874475	7.111443832	7.082778087	7.101839112	7.147121249	7.170026361	7.125916537	7.114739015	7.153862163
"ILMN_1653607"	7.151634522	7.236547224	7.160956338	7.195110391	7.141048477	7.239224677	7.187376083	7.189761057	7.196670142	7.185403297	7.136624752	7.202649935	7.187198119	7.192013827	7.183806313	7.19736865	7.187376083	7.165997081	7.268009281	7.135277543	7.144910522	7.109320169	7.169666821	7.162429682	7.217426545
"ILMN_1653609"	7.92233559	7.526983406	7.749598707	7.436718671	7.517328475	8.324588946	7.757244763	7.433669529	7.714239339	7.470150967	7.6020772	7.593125644	7.774182365	7.940415086	7.67913789	7.639586283	7.992812093	7.564511328	7.885497187	7.719732569	7.699491315	7.299583995	7.542369482	7.37670632	7.360900817
"ILMN_1653612"	8.934934305	8.411714154	9.171245813	8.792574307	8.333262449	8.392381348	8.19136171	8.356238827	8.741688195	7.835574672	8.838544785	9.761524863	8.463848876	8.582928913	8.168111064	8.657383116	7.984773486	8.312354099	8.250210049	8.890319255	9.306289498	8.633193158	8.303945385	8.417098351	8.662749547
"ILMN_1653613"	8.131645928	7.956455329	7.953883753	8.782759595	7.631879322	8.027059722	8.037774047	7.723164122	7.898905667	7.982439128	7.96923801	7.716791064	7.684722216	8.063743107	7.889133032	7.655326176	7.761817686	7.941743607	7.97669574	8.250457564	8.322237038	7.79695149	7.658775177	7.568551849	7.675067937
"ILMN_1653615"	7.190758354	7.139480694	7.214209616	7.126792117	7.153687675	7.119044054	7.141168862	7.122956009	7.14730045	7.158382324	7.131943523	7.172208918	7.197323909	7.089243685	7.085620326	7.200936596	7.206135688	7.148487582	7.1185783	7.138502117	7.144118402	7.120673521	7.103277783	7.006224548	7.194433718
"ILMN_1653618"	9.79588407	10.5073556	10.028138	9.462448916	9.615066994	10.88778465	10.04429091	9.834329587	9.841326866	8.943556018	10.29789096	9.807564627	10.08294223	10.12715748	10.16255126	9.395541321	11.89590762	10.028138	10.61627675	9.60568171	9.619445454	9.27153496	9.32848693	8.591661395	8.814031012
"ILMN_1653622"	7.28383497	7.109148054	7.309208606	7.290759753	7.25062971	7.321419825	7.278997582	7.228410332	7.317093987	7.207034315	7.206667518	7.257108506	7.299603867	7.220837441	7.203903374	7.338490343	7.184158462	7.219807333	7.212071411	7.270185705	7.34629099	7.268795838	7.177625684	7.239502276	7.210744044
"ILMN_1653628"	7.080895079	7.135652715	7.080587117	7.171368099	7.089030445	7.122888709	7.157096517	7.146948199	7.107656071	7.131888305	7.105450898	7.149025956	7.120673521	7.133519163	7.170943082	7.118821963	7.111492412	7.161451184	7.202016993	7.146381422	7.114031586	7.082720075	7.107198527	7.093810027	7.147705201
"ILMN_1653629"	7.151634522	7.146230903	7.182494047	7.146143409	7.139235375	7.142585797	7.135341706	7.168715326	7.128970442	7.134833877	7.151615434	7.106787563	7.08038073	7.099347374	7.17022634	7.174981546	7.112402629	7.215471737	7.145608454	7.130287157	7.141651009	7.110102455	7.154812474	7.111237911	7.186599075
"ILMN_1653636"	7.234305961	7.171414016	7.210679596	7.269306872	7.197732546	7.214253628	7.225108484	7.226808835	7.217728321	7.210013685	7.224418979	7.175755657	7.173752335	7.237974444	7.264714522	7.200936596	7.25062971	7.187376083	7.288737619	7.148104602	7.196458257	7.219028711	7.184848456	7.198535497	7.213674468
"ILMN_1653646"	8.612071921	8.47560076	8.014111861	8.658143882	8.411990201	8.45028072	8.520376496	8.100430955	8.613638496	8.212039251	7.463210055	8.11474108	7.620561838	8.382567121	8.622839113	8.099139847	7.495226241	8.029301539	7.724904841	8.219475862	8.144039889	7.309069198	7.538524775	7.636859459	7.403314814
"ILMN_1653650"	7.144530907	7.206200808	7.143090239	7.158634501	7.145118157	7.173770788	7.171443558	7.213971605	7.218844323	7.164340437	7.157174364	7.122956009	7.176925911	7.165709615	7.142726827	7.203731925	7.197812494	7.218061305	7.124415031	7.090408461	7.069232488	7.08521304	7.136814254	7.14306697	7.120861857
"ILMN_1653652"	7.149349335	7.171414016	7.170693799	7.198747221	7.163466008	7.178173026	7.236700117	7.164340437	7.094474398	7.195146344	7.155744393	7.157860209	7.179598328	7.188516154	7.14123734	7.153793506	7.198535497	7.153002679	7.206862066	7.2185642	7.176848895	7.870685912	7.677889789	7.695988224	8.321428608
"ILMN_1653660"	7.150542628	7.063053613	7.187455899	7.141353523	7.124996587	7.267225446	7.207144768	7.185620361	7.165581652	7.120032193	7.119044054	7.174197826	7.148764415	7.179677598	7.231935908	7.2104247	7.150670796	7.108641402	7.110626293	7.104327684	7.142340765	7.116600885	7.149778055	7.118243818	7.175966667
"ILMN_1653666"	7.336259287	7.415333352	7.272190794	7.446193915	7.270889233	7.297254953	7.434931573	7.305149544	7.240426849	7.333156036	7.587279036	7.285800597	7.278743074	7.243260326	7.32162893	7.264770011	7.304354852	7.319618639	7.306976812	7.259275779	7.281568479	7.127395825	7.17836388	7.144017205	7.180949495
"ILMN_1653667"	7.341710657	7.460841957	7.37473682	7.410791755	7.428664245	7.430765311	7.447890093	7.48474563	7.354263424	7.605511857	7.492277181	7.482243522	7.364255223	7.436995106	7.399415398	7.36296964	7.468718001	7.582076247	7.544051036	7.370437753	7.397522214	7.743420871	7.620430282	7.407416961	7.416144509
"ILMN_1653670"	7.400938953	7.201975897	7.311487419	7.170339983	7.156925961	7.1963951	7.153453467	7.12790954	7.214624613	7.162797949	7.142016365	7.188734934	7.230009581	7.334053267	7.152408366	7.342759977	7.22785046	7.166998784	7.148869491	7.081703131	7.082622175	7.185456027	7.161615067	7.266987774	7.134560589
"ILMN_1653678"	7.234305961	7.213937669	7.188113397	7.128760752	7.161073198	7.136035299	7.154200032	7.213243605	7.116009796	7.172731966	7.284980691	7.519027274	7.250291639	7.149218606	7.26872061	7.11471331	7.388179066	7.158634501	7.150542628	7.18112627	7.169958541	7.133519163	7.212506879	7.174256699	7.173054825
"ILMN_1653687"	7.325642344	7.305222774	7.32887477	7.575966676	7.285431746	7.289964343	7.209205885	7.38469838	8.009846998	7.345061875	7.331066817	8.977412403	7.327018012	7.381086948	7.292015202	7.547096986	7.243595489	7.905274753	7.303936877	7.432263552	8.488654867	7.527771272	7.254838119	7.299407231	7.299306502
"ILMN_1653690"	7.132666538	7.126749634	7.139480694	7.141353523	7.090681213	7.133590073	7.065176584	7.080567441	7.084263891	7.202744685	7.134371713	7.126749634	7.178248285	7.146143409	7.129670989	7.087569948	7.108524041	7.120764536	7.091337067	7.087675101	7.166938093	7.215579518	7.144263713	7.285821114	7.384227878
"ILMN_1653704"	7.150542628	7.080210512	7.14563424	7.03060707	7.160276904	7.167270988	7.212587431	7.137328562	7.135157268	7.128047928	7.148646165	7.125916537	7.169273904	7.129502724	7.163482093	7.053661194	7.221063328	7.090077787	7.124415031	7.06926226	7.131813201	7.13518417	7.124228404	7.076053809	7.104597789
"ILMN_1653708"	10.29862861	9.667047987	10.2991511	10.10098269	10.22712537	9.211384289	9.961504827	9.784032647	10.35922771	9.708799468	9.807890373	9.283287548	9.806042598	10.45871946	9.071041024	10.96958999	9.937860276	10.10345719	9.429023004	9.675387927	9.497965698	9.715340591	9.19541993	8.471826912	8.64715677
"ILMN_1653709"	9.836130678	9.284895259	10.39280729	9.452263735	9.267542119	8.799255747	9.477033052	8.724906999	9.364433209	9.207048802	9.364701694	8.895810393	9.247970696	10.37750881	9.895619606	8.6078376	8.947441536	9.3612505	9.884373851	9.549971189	9.600467309	8.993316693	9.200474759	9.058049565	9.218712193
"ILMN_1653711"	9.388089426	8.483032492	10.94508986	10.35375352	10.54089514	9.063611356	8.855445019	10.31551063	10.63698033	9.310060822	8.23113836	9.530600083	10.01273591	9.745158729	8.054538541	10.1442541	8.989024763	10.24670224	8.350403363	10.69390139	10.10403692	7.920717141	7.571089048	7.803448716	7.821020524
"ILMN_1653712"	7.581100501	7.909900992	8.062732286	8.263929777	8.059823375	9.583461455	7.777202525	8.168911504	8.535447275	7.790926218	7.825380565	8.399719479	7.922516237	7.856812154	8.109667178	7.826507042	8.080436674	8.02829025	10.501115	8.078431489	7.940367838	8.509081307	8.201174932	7.675130572	7.726541575
"ILMN_1653716"	7.119313988	7.2071266	7.094882119	7.217500158	7.15287698	7.117008419	7.186675944	7.114422132	7.193158875	7.122864674	7.135872327	7.082534405	7.085185342	7.102394901	7.155771717	7.056731613	7.105403704	7.208268228	7.110626293	7.252053652	7.153862163	7.171609551	7.160132888	7.204460875	7.264866648
"ILMN_1653718"	8.655317301	8.467924604	8.865492428	8.780960843	8.551227702	8.514582781	8.313858655	8.948254257	8.661541814	8.125773781	9.01720783	8.554160178	9.320691095	8.804801913	8.982488056	8.459889787	9.895619606	8.705359102	7.940795536	8.666640069	8.663666722	8.47970435	8.448565291	8.589414383	8.889288429
"ILMN_1653719"	7.307847597	7.242395256	7.27876111	7.278564939	7.38482767	7.28606925	7.245201129	7.481547789	7.217728321	7.288286162	7.321495705	7.357365723	7.297113793	7.267668271	7.235549796	7.366310593	7.314908452	7.384173178	7.270087731	7.407836784	7.407304344	7.513013462	7.351264847	7.251077421	7.269628804
"ILMN_1653724"	7.220636585	7.233402002	7.247275876	7.194219201	7.247880842	7.193759285	7.186675944	7.230107646	7.184132322	7.224806437	7.185358878	7.224352902	7.253740806	7.28025303	7.195907176	7.187376083	7.183270572	7.24357341	7.317102847	7.201832689	7.195043876	7.221457477	7.227775115	7.210293952	7.214636523
"ILMN_1653730"	7.829810014	7.882706921	7.50226469	7.888374223	7.226026193	7.445384632	7.266880618	7.645352151	8.125089637	7.568517467	7.359563257	7.226347674	7.445183967	7.870420058	7.665021756	7.465104733	7.22025159	7.488480468	7.799387324	7.456962016	8.42054908	8.386425886	7.553708807	7.236207907	7.310657099
"ILMN_1653738"	7.471423201	7.504753495	7.433134649	7.399153507	7.425625247	7.474091116	7.483953949	7.476761454	7.375442836	8.115069276	7.733972822	7.64937918	7.759775355	7.435016436	7.574691014	7.298516623	7.444269191	7.647957336	7.776549751	7.750271296	7.766058989	7.257690741	7.326237416	7.328638781	7.290321749
"ILMN_1653744"	7.216782267	7.209751002	7.168227634	7.203440231	7.15199969	7.161409726	7.186675944	7.170489103	7.168016621	7.180155131	7.166642755	7.102381189	7.194388841	7.180529078	7.21906405	7.171414016	7.174871858	7.215471737	7.178681473	7.182651704	7.118286543	7.188763074	7.157860209	7.144910522	7.173054825
"ILMN_1653745"	7.169440621	7.158708162	7.16440011	7.192359852	7.124996587	7.165709615	7.173054825	7.208747003	7.202274399	7.148992837	7.067935038	7.221672676	7.181145121	7.211743959	7.188763074	7.162764442	7.227042132	7.167839148	7.131299213	7.201832689	7.097919457	7.222216378	7.175966667	7.201163546	7.150893494
"ILMN_1653747"	7.368287403	7.339745989	7.318415133	7.305051714	7.30487673	7.204568157	7.27280185	7.290055498	7.277262415	7.349453712	7.346333855	7.386842457	7.34648752	7.410791755	7.407304344	7.284208941	7.268540567	7.381697246	7.319164	7.24271328	7.153002679	7.26953945	7.227775115	7.179598328	7.226790845
"ILMN_1653748"	7.203238425	7.137946598	7.183566624	7.116334553	7.201944339	7.186675944	7.187376083	7.106574682	7.148516282	7.179440494	7.120673521	7.152711279	7.147275708	7.110573234	7.165709615	7.113696119	7.124996587	7.111443832	7.126945888	7.10934543	7.179677598	7.163540849	7.134560589	7.111901563	7.172093558
"ILMN_1653749"	9.077213862	10.38909368	8.825885513	9.218465342	10.61221924	9.31644514	9.656810952	9.246586728	8.876309928	9.090695214	8.890037038	9.346683401	9.543914337	8.773140442	9.310242975	9.401205682	9.673287663	9.611385026	9.093941674	9.127744983	9.09674772	9.969564473	9.14305807	10.02894607	10.57278614
"ILMN_1653750"	7.187376083	7.167238903	7.153862163	7.266155963	7.218443409	7.141104574	7.16422228	7.178681473	7.243508719	7.122058883	7.161615067	7.169440621	7.157022166	7.184073298	7.143353386	7.147966972	7.193862368	7.215471737	7.228107672	7.239483907	7.256629399	7.421255075	7.317839102	7.344971805	7.204996291
"ILMN_1653751"	7.84392846	7.237250252	7.239970913	7.226565932	7.318552278	7.215495611	7.280351403	7.240233826	7.216782267	7.248637364	7.196876099	7.290791986	7.215597613	7.547927725	7.179747807	7.782800119	7.278125742	7.183820415	7.142016365	7.197076556	7.236158262	7.324067182	7.317126098	7.30629664	7.209853471
"ILMN_1653760"	7.154912703	7.180916354	7.170693799	7.176975037	7.144263713	7.136647935	7.178806211	7.160488704	7.144910522	7.140108893	7.151615434	7.190136696	7.139584286	7.169298915	7.21061748	7.110626293	7.25062971	7.095420826	7.259109556	7.222248669	7.172243565	7.180529078	7.159365457	7.180397247	7.167270988
"ILMN_1653761"	7.172709042	7.080210512	7.17279501	7.229064088	7.300879541	7.126463142	7.154912703	7.170489103	7.196670142	7.146590913	7.145691543	7.185102452	7.12132111	7.21904638	7.151755673	7.345909	7.102464669	7.458775468	7.135277543	7.248068973	7.257484875	7.205341594	7.206200808	7.304748564	7.254449724
"ILMN_1653762"	7.251077421	7.196171287	7.188734934	7.226565932	7.223053106	7.179598328	7.223020832	7.220871425	7.245493253	7.126632231	7.311292531	7.164979785	7.235820411	7.220837441	7.248515354	7.219348132	7.253205508	7.223234201	7.244241663	7.181910376	7.234591071	7.218166434	7.182651704	7.222307784	7.164263653
"ILMN_1653765"	7.182291309	7.178502958	7.251380669	7.323425269	7.326624368	7.137416765	7.139216633	7.215597613	7.235681578	7.211990328	7.163855384	7.268249304	7.248828962	7.182528518	7.235549796	7.287725357	7.217120365	7.246442031	7.203903374	7.277191608	7.365946486	7.203731925	7.219324313	7.155369711	7.193572141
"ILMN_1653766"	7.200064511	7.140294028	7.203281528	7.140294028	7.190306189	7.165709615	7.1418423	7.182159145	7.168016621	7.188388432	7.155016651	7.2071266	7.205271368	7.136369456	7.173901869	7.294582594	7.154812474	7.769687091	7.123675544	7.193143123	7.177475959	7.12586276	7.2069585	7.14306697	7.240548648
"ILMN_1653767"	7.189521498	7.174593556	7.204587267	7.163565931	7.169477277	7.154912703	7.178015042	7.132589786	7.176125367	7.134833877	7.156484275	7.160838727	7.148764415	7.154939288	7.14420183	7.17037504	7.236207907	7.180336417	7.260090758	7.143288602	7.197262026	7.197875469	7.148141873	7.211180192	7.209853471
"ILMN_1653768"	7.151634522	7.156337157	7.153021755	7.087345621	7.166441147	7.170900432	7.157096517	7.136228449	7.148516282	7.231812274	7.175025744	7.170171514	7.166441147	7.185986279	7.118841323	7.160188384	7.15951667	7.196836249	7.16290551	7.117041624	7.147121249	7.129670989	7.167324221	7.159795138	7.182651704
"ILMN_1653769"	7.306772305	7.333855752	7.337475601	7.245729992	7.27168124	7.329314333	7.334758927	7.357707702	7.251001472	7.315674349	7.316216938	7.360545578	7.348489321	7.328859675	7.336259287	7.273798504	7.332353957	7.272592805	7.157726689	7.290096477	7.296837126	7.308290692	7.3001733	7.303230533	7.281207341
"ILMN_1653771"	7.339373867	7.366477307	7.282308969	7.249415334	7.370551952	7.388815887	7.291780051	7.304256398	7.320146292	7.300244778	7.3001733	7.384227878	7.412943857	7.304511	7.313959934	7.306576678	7.429539094	7.291668847	7.295437729	7.329436873	7.382325011	7.324752748	7.289257008	7.323750358	7.37336489
"ILMN_1653774"	7.39976198	7.348268677	7.375411799	7.343572719	7.361438043	7.355433216	7.432223668	7.389167833	7.40565576	7.376204106	7.372146715	7.461061272	7.415148028	7.379513436	7.3310563	7.416630951	7.382711897	7.367137022	7.321251894	7.419034164	7.376262821	7.26322168	7.340411066	7.296114695	7.274467865
"ILMN_1653783"	7.28383497	7.325835098	7.22531624	7.291668847	7.269400965	7.264537933	7.24271328	7.266583513	7.239294331	7.312617446	7.331066817	7.229571658	7.250291639	7.268765402	7.317102847	7.272065179	7.265877071	7.279439621	7.35175047	7.336084576	7.248001046	7.296401917	7.330291452	7.270330412	7.315963592
"ILMN_1653786"	7.120515693	7.182561622	7.217654651	7.148141873	7.117078082	7.186675944	7.188763074	7.201163546	7.214624613	7.137730346	7.121406049	7.159365457	7.151634522	7.165709615	7.147983852	7.178681473	7.229732762	7.191741023	7.256208968	7.121838956	7.196458257	7.198747221	7.195750646	7.14306697	7.194433718
"ILMN_1653787"	7.164915448	7.162984795	7.132666538	7.163565931	7.102381189	7.120615621	7.130224108	7.172208918	7.172731966	7.136228449	7.136624752	7.212416792	7.150276931	7.202072898	7.149447004	7.177682813	7.166734823	7.182966809	7.192224945	7.089485047	7.114862539	7.222216378	7.125916537	7.10019087	7.155687267
"ILMN_1653788"	7.21268016	7.241489475	7.201975897	7.11345335	7.156045136	7.138989255	7.187376083	7.124941827	7.116009796	7.169006772	7.153002679	7.191565214	7.160220669	7.182528518	7.150165714	7.14699624	7.197076556	7.083509078	7.212071411	7.10934543	7.075303472	7.131202842	7.182037084	7.110276315	7.202072898
"ILMN_1653793"	8.227946255	8.423375904	8.604551157	8.13467855	8.309924595	8.342569545	8.477802518	8.561600368	8.787447494	8.127461229	8.795087074	8.364179396	8.844740272	8.560710194	8.643107481	8.291413976	8.867426233	8.569001368	8.790614098	8.98408647	9.155144942	8.075003628	8.737703839	8.577000241	8.432467628
"ILMN_1653794"	10.49261589	11.42735937	10.89761465	9.674824176	10.05220564	10.11995558	9.665744965	10.48916539	10.23396394	9.58270067	8.990169374	11.00780131	9.023144597	10.55479715	10.00592173	10.49062553	10.80104425	8.793044144	9.817801127	9.069608146	9.482267014	9.295753602	9.861313333	10.19491865	9.483031541
"ILMN_1653797"	10.33866735	9.737082404	10.87909677	11.01147431	10.70706087	11.07243511	9.904972409	10.82149972	11.13252735	10.19033888	11.021034	9.994526376	10.88199272	9.977353444	9.864408788	10.33462718	11.04207687	10.47951683	9.781220685	10.33598767	10.3294597	10.98807894	10.74799168	10.40073687	10.9847131
"ILMN_1653799"	7.183270572	7.177731918	7.171428787	7.103236831	7.114468767	7.180397247	7.205798982	7.192254149	7.084263891	7.204353126	7.261559804	7.192224945	7.143414011	7.092680352	7.219661417	7.111588893	7.162612276	7.131813201	7.158609846	7.149622066	7.169958541	7.152235376	7.174372222	7.163237994	7.17022634
"ILMN_1653801"	7.414168714	7.347627441	7.352261359	7.400647913	7.311808711	7.375984593	7.363930015	7.462155633	7.357164584	7.304339508	7.368709052	7.387498288	7.393419875	7.43239482	7.420181354	7.406887464	7.336780228	7.350675163	7.258230344	7.376021764	7.309208606	7.34093045	7.315223869	7.213674468	7.361845875
"ILMN_1653807"	7.143288602	7.089218101	7.148869491	7.152082113	7.115276142	7.113310245	7.099078373	7.120044779	7.091182581	7.104597789	7.127511357	7.131333364	7.06719933	7.163797309	7.143353386	7.150809854	7.175625139	7.101760164	7.114154745	7.077947262	7.155487571	7.132666538	7.10788164	7.134103608	7.144883773
"ILMN_1653814"	7.063097208	7.073468635	7.141104574	7.131651951	7.18172755	7.044415246	7.092103073	7.078444813	7.11154819	7.143887745	7.119789498	7.096607458	7.240192006	7.084214324	7.098916577	7.068769294	7.188224511	7.082267991	7.111517642	7.183441089	7.271802387	7.251126893	7.12322683	7.60367272	7.944256243
"ILMN_1653822"	8.009208887	8.288643032	7.765854798	8.13766867	7.920296953	8.211413398	8.132603099	7.854495297	7.815663864	7.850166373	8.114979814	8.047709817	7.955131218	7.612721165	7.994350331	7.68841171	8.177900767	8.4311882	8.325048967	8.576894158	8.736417383	7.172437336	7.115647362	7.724678053	7.957749004
"ILMN_1653824"	7.953167645	7.244158899	7.31007577	7.365030766	7.452480631	7.347543566	7.285301835	7.27983317	7.372350456	7.279240567	7.299455299	7.364744478	11.20815709	7.346208773	7.32229066	7.383181336	7.276417939	8.195099441	7.261945811	7.336084576	7.834548855	7.340137925	7.221613765	7.232817847	7.20403212
"ILMN_1653826"	7.173770788	7.215495611	7.154971647	7.205341594	7.196943791	7.203846007	7.167167041	7.203731925	7.249791967	7.192052366	7.181632506	7.185102452	7.180397247	7.149218606	7.17022634	7.217464778	7.25062971	7.160488704	7.254287143	7.110929282	7.179677598	7.199591245	7.188540408	7.15182605	7.153862163
"ILMN_1653828"	7.982584788	8.759727411	9.277465704	9.78058453	9.236160153	9.590866793	9.634080495	9.229433763	8.873890354	7.321229596	8.51936224	8.140455194	8.608585089	9.807079819	9.351856961	8.031078814	9.97027183	8.314025058	9.522424217	9.588650985	9.66426921	9.855138177	9.02103256	9.558056954	10.16119897
"ILMN_1653829"	7.226790845	7.243319162	7.241050465	7.28216454	7.226808835	7.245712177	7.18467494	7.12790954	7.168016621	7.207781662	7.179440494	7.208409317	7.209064926	7.230659927	7.21906405	7.237922643	7.246372669	7.329135768	7.218711092	7.209205885	7.224916556	7.163540849	7.174372222	7.163237994	7.211743959
"ILMN_1653833"	7.139216633	7.346177907	7.208268228	7.141353523	7.198535497	7.184622162	7.175896041	7.188892698	7.192076504	7.24271328	7.235440597	7.202649935	7.27577057	7.116716194	7.162652627	7.205505164	7.175625139	7.156764948	7.157726689	7.252876882	7.289369017	7.279946884	7.22531624	7.235440597	7.24163328
"ILMN_1653834"	7.570555568	7.433185533	7.495122595	7.500779596	7.362043716	7.40665921	7.339275746	7.396910589	7.438631653	7.545799289	7.41697721	7.795976647	7.356958466	7.523970025	7.552098158	7.359300425	7.426033178	7.351357007	7.634814879	7.482910361	7.553780802	7.26953945	7.210518152	7.253481932	7.253514928
"ILMN_1653836"	9.407105602	7.196171287	8.335178836	7.898296717	8.109158062	7.721332855	7.145018076	8.005615988	7.38862024	7.225510871	7.960573096	7.268818902	9.574336404	8.206110885	7.154470094	8.394586465	7.245363825	8.153748893	7.189455127	8.584965966	9.370208915	7.465223561	7.185644585	7.179598328	7.21835402
"ILMN_1653846"	7.178957824	7.261022059	7.20948852	7.169413196	7.196245541	7.152752997	7.227576702	7.217500158	7.203440231	7.163540849	7.175780086	7.1418423	7.187198119	7.217283623	7.219661417	7.20752608	7.209404275	7.227775115	7.113310245	7.209205885	7.187847212	7.174928143	7.190136696	7.14306697	7.210744044
"ILMN_1653856"	12.448646	10.1672007	9.871909116	9.420110167	9.614523091	7.394289573	8.145084639	9.700160236	9.541458979	9.432100127	8.684131303	9.628792483	8.832383188	11.978242	7.387498288	8.961673365	7.874918063	9.425300341	9.945383407	10.18840425	10.96241671	8.613444359	7.736932387	9.457093169	10.09943668
"ILMN_1653861"	9.800511783	9.735586142	10.0343765	9.388089426	9.405107247	10.43217881	10.27700939	9.686653939	9.056332266	10.01696992	10.79144992	9.937860276	9.921142595	9.792240358	10.71239279	9.282722616	9.578508552	10.15222418	9.961909329	9.576240323	9.459013836	9.471202858	9.750475226	9.484432299	9.120815964
"ILMN_1653864"	7.115885919	7.03590421	7.130522998	7.076071429	7.100582432	7.12508462	7.191565214	7.115344867	7.049305047	7.090900785	7.131259053	7.115469979	7.044856687	7.112505201	7.166441147	7.175896041	7.074621393	7.110573234	7.074461095	7.115248914	7.115647362	7.099020595	7.06231111	7.126311469	7.084813755
"ILMN_1653865"	7.213816991	7.227114477	7.18112627	7.287789302	7.213136854	7.18183653	7.231534825	7.219324313	7.242358958	7.21401147	7.270185705	7.220536049	7.289537609	7.222476969	7.202722114	7.31084241	7.25062971	7.258365506	7.300244778	7.201832689	7.21832866	7.163540849	7.224517373	7.188516154	7.187611999
"ILMN_1653867"	7.104597789	7.23974594	7.256545771	7.203440231	7.276506061	7.383646846	7.218876683	7.140212843	7.172731966	7.180155131	7.22025159	7.188734934	7.16417964	7.22447568	7.16422228	7.319164	7.491530464	7.153002679	7.174232251	7.216358492	7.31007577	7.183854667	7.354937893	7.197732546	7.148724874
"ILMN_1653871"	9.368246711	8.741039955	8.108859788	9.719334892	9.453996117	8.603105923	8.313858655	8.077716675	8.337251384	8.371050947	8.395166739	8.084932331	8.787142719	9.255814186	8.174506177	8.982302762	8.07146687	8.829122468	8.543331332	8.313266378	8.526756107	10.17562092	7.880048689	8.375423508	8.912657534
"ILMN_1653878"	7.158217511	7.182561622	7.201975897	7.191452035	7.12412587	7.122888709	7.195959888	7.152340141	7.209112798	7.070888693	7.182291309	7.18798049	7.206667518	7.090374703	7.088867239	7.128119211	7.367292256	7.327150825	7.164475904	7.141036029	7.147860724	7.183213439	7.216324824	7.130600862	7.130731942
"ILMN_1653892"	7.246063512	7.234828884	7.238354295	7.181923463	7.204083684	7.363401647	7.176688405	7.11737067	7.16009937	7.261987832	7.22785046	7.112505201	7.113281073	7.153099419	7.157344894	7.140294028	7.21124336	7.311837833	7.187611999	7.116224948	7.149993906	7.2109551	7.277262415	7.289481634	7.188573386
"ILMN_1653894"	8.361761815	7.959361881	7.764472346	7.952814577	7.902914978	8.311541272	8.60558554	7.827556205	7.99066162	8.130345763	7.689500894	7.994985405	7.755954086	8.109369991	8.128902414	8.186872625	8.472976254	7.467687337	7.591325878	7.954472742	7.726541575	8.970176103	7.871465692	8.65847778	9.336613191
"ILMN_1653896"	8.53433489	8.512141637	8.452316105	8.203053449	8.416223149	8.718795565	8.488507122	8.075221742	8.295126898	8.47970435	8.166921272	8.466394631	8.181840614	8.601715825	8.387476669	7.941842191	8.774780917	8.257061327	8.992210814	9.015068906	9.336357157	8.117281864	8.065004362	8.305921463	8.531480723
"ILMN_1653904"	7.220636585	7.285668745	7.226504718	7.263199844	7.235549796	7.22484947	7.218876683	7.184735987	7.227576702	7.260147804	7.194269936	7.205918874	7.210558908	7.249164715	7.2284874	7.229179198	7.344171558	7.24357341	7.26294262	7.322167545	7.265824718	7.309069198	7.262589527	7.204460875	7.264866648
"ILMN_1653910"	7.300399565	7.261022059	7.260824509	7.308877598	7.27168124	7.235549796	7.265856149	7.251306021	7.28398521	7.214715696	7.284208941	7.222307784	7.2519027	7.210778036	7.260754315	7.266666566	7.296544011	7.299968078	7.317102847	7.243508719	7.284885223	7.202982126	7.224517373	7.26953945	7.189521498
"ILMN_1653927"	7.067637803	7.157207937	7.120361245	7.229064088	7.168680804	7.094374159	7.133326588	7.108524041	7.131784275	7.295701043	7.083509078	7.18798049	7.171485893	7.111492412	7.117184434	7.160922838	7.105403704	7.100916798	7.18236907	7.157860209	7.305308655	7.134390941	7.095133898	7.14306697	7.09994092
"ILMN_1653933"	7.544966672	9.001306878	7.722353977	9.259400753	7.673938297	8.208528381	8.069331067	7.880525579	7.942167756	8.734045941	8.892282949	8.198265145	7.463291338	7.68560374	8.142572597	7.548674172	8.323019593	7.31793358	8.868559279	7.945952411	8.024116728	7.870124909	7.611364755	9.042625845	9.512029766
"ILMN_1653934"	7.226790845	7.252489167	7.253699509	7.213534198	7.19178784	7.234363668	7.200282514	7.241050465	7.2719427	7.193617051	7.194944827	7.260195105	7.406548438	7.260276794	7.21906405	8.000526383	7.197076556	8.059258861	7.185733413	7.288714848	7.259668443	7.333344695	7.353769442	7.273067329	7.226790845
"ILMN_1653940"	7.270823008	7.454243303	7.518658558	7.347287504	7.282282399	7.372240589	7.323640988	7.318392794	7.458974725	7.256187838	7.332601896	7.410010199	7.262096526	7.357563946	7.390763633	7.311648665	7.490830013	7.36651489	7.527525292	7.430169216	7.399415398	7.39547231	7.310826554	8.043820444	7.339275746
"ILMN_1653945"	7.242119945	7.135652715	7.269628804	7.260276794	7.186357187	7.131943523	7.17387557	7.177749355	7.188634274	7.112460493	7.141221005	7.189360001	7.165709615	7.162797949	7.180423443	7.173102797	7.214648433	7.216204541	7.19593185	7.150542628	7.192206649	7.195257255	7.179817292	7.147625181	7.148724874
"ILMN_1653956"	7.160542355	7.152191623	7.086941133	7.172243565	7.229843692	7.098463332	7.154200032	7.122956009	7.12322683	7.131185243	7.135157268	7.151230184	7.162593729	7.182528518	7.154971647	7.142243364	7.191353657	7.24357341	7.149659939	7.217120365	7.270249705	7.309855209	7.325003833	8.030080932	7.238494085
"ILMN_1653965"	7.233147341	7.108249564	7.208977912	7.207981552	7.160276904	7.179598328	7.198747221	7.215597613	7.20013268	7.120032193	7.138383469	7.141168862	7.142779265	7.196458257	7.171609551	7.216584403	7.165059747	7.190926609	7.162038237	7.22998414	7.25601988	7.26322168	7.289964343	7.158844345	7.202072898
"ILMN_1653969"	7.197076556	7.273500246	7.188113397	7.201419446	7.198535497	7.198535497	7.257782839	7.200385091	7.226403534	7.249919003	7.224418979	7.282380666	7.220821985	7.185986279	7.197143184	7.219348132	7.271306627	7.437272977	7.2519027	7.237138023	7.221153552	7.218166434	7.233940811	7.196848318	7.237441852
"ILMN_1653980"	7.167167041	7.256870411	7.217120365	7.298243345	7.20477887	7.190306189	7.162095543	7.179525138	7.218844323	7.21268016	7.159365457	7.186599075	7.205271368	7.199385251	7.201316503	7.178681473	7.21124336	7.223234201	7.158609846	7.09843213	7.130921471	7.153076263	7.211180192	7.150088143	7.137391344
"ILMN_1653984"	7.312963072	7.254979668	7.172093558	7.170339983	7.215495611	7.246278465	7.225733727	7.177749355	7.215623268	7.193617051	7.204587267	7.218234079	7.197323909	7.239502276	7.272592805	7.200029906	7.215495611	7.200282514	7.239294331	7.278938092	7.227084068	7.264866648	7.23628181	7.324512278	7.239483907
"ILMN_1653991"	7.144530907	7.154790952	7.087742466	7.103236831	7.069885794	7.134449453	7.110626293	7.116287302	7.132819985	7.148992837	7.109840792	7.091337067	7.134244226	7.111492412	7.075348205	7.117804035	7.081460319	7.113310245	7.160276904	7.147203134	7.122956009	7.084375233	7.157860209	7.027430602	7.146665329
"ILMN_1653995"	7.128251613	7.176948784	7.153021755	7.139351223	7.127717123	7.138170023	7.183252201	7.091924062	7.106414331	7.187611999	7.116832306	7.109966343	7.136539595	7.135311565	7.150165714	7.158217511	7.131235643	7.100916798	7.169666821	7.111759833	7.097919457	7.112505201	7.094430963	7.050463653	7.084813755
"ILMN_1654000"	7.194944827	7.163855384	7.171428787	7.148141873	7.150202916	7.086571547	7.114183903	7.09471661	7.13042181	7.131888305	7.136624752	7.130571921	7.135853557	7.17399252	7.093596398	7.120948256	7.166734823	7.145780544	7.215994214	7.129616353	7.097919457	7.111637768	7.105609696	7.09291785	7.144883773
"ILMN_1654001"	8.30094411	7.687427794	8.141919828	7.719858693	7.314695013	7.639523498	7.643678228	7.147768943	7.340990828	7.640406106	7.630782644	7.599634003	7.646931648	8.317650749	7.759669681	7.615955728	7.590759422	7.496456499	7.540357545	7.141727836	7.153002679	7.168399651	7.292623623	7.252584097	7.423074
"ILMN_1654008"	7.41157622	7.324289986	7.403029555	7.326188676	7.336572541	7.400356157	7.45026466	7.297982289	7.351869597	7.394555298	7.356958466	7.336583029	7.406548438	7.36270332	7.433562881	7.348148024	7.294038085	7.327912069	7.304944117	7.267569913	7.21080581	7.277855743	7.268893838	7.256870411	7.301266774
"ILMN_1654016"	13.800026	12.2788567	14.0955619	13.2555583	13.2555583	13.12685421	12.59143994	13.60554119	12.78560894	12.55166277	13.19799703	12.48099074	13.97705374	13.10956892	12.52620093	13.34517159	12.77822035	14.05714187	13.20357437	13.57928728	13.43472377	13.29738881	13.13520901	12.89718131	13.03675445
"ILMN_1654028"	9.617978872	10.21361224	8.632025149	9.43530739	10.14176146	8.720070583	8.872887602	9.627254753	9.234739736	10.77558288	9.609476878	8.785590675	9.345706103	8.643264861	8.590153813	9.400719572	8.694080812	9.307866792	9.706977699	9.390915321	8.354574845	7.888809794	8.067904515	8.024057444	8.120987884
"ILMN_1654031"	7.137193346	7.18790954	7.205209406	7.139351223	7.216324824	7.202705159	7.209979906	7.173102797	7.148516282	7.176612272	7.223053106	7.218234079	7.193694006	7.201145324	7.179747807	7.154714908	7.255591419	7.158634501	7.261945811	7.176999376	7.117453721	7.153076263	7.132138302	7.144017205	7.125886232
"ILMN_1654032"	7.410262405	7.483656689	7.57911835	7.6104059	7.917627007	7.67044136	7.561542943	7.698875548	7.632794309	7.407953187	7.424235288	7.639793131	7.573998349	7.60627958	7.408476488	7.683132499	7.700817189	7.46335769	7.747291002	7.638500622	7.726987006	7.765854798	7.887059832	8.037292225	8.056480395
"ILMN_1654037"	7.505067242	8.047935881	7.375411799	7.828013556	7.624946685	7.44753103	7.691252071	8.075615327	7.825380565	7.980437009	8.271478148	8.1358506	7.576190757	7.398450439	9.484432299	7.575011597	7.258191416	7.861603025	9.52776813	7.72566743	7.554753777	8.238276089	7.871020234	7.695352451	7.900462865
"ILMN_1654043"	7.203238425	7.231594417	7.189360001	7.246592908	7.268765402	7.204568157	7.224376647	7.335412955	7.185358878	7.256187838	7.243133006	7.286996283	7.167799983	7.36270332	7.183806313	7.33689661	7.216324824	7.277924049	7.19593185	7.190576062	7.219772015	7.18231615	7.166574634	7.137552973	7.176975037
"ILMN_1654049"	7.131694047	7.133961644	7.129099033	7.158634501	7.127717123	7.117659026	7.214734273	7.130874851	7.150834546	7.126632231	7.17037504	7.138574725	7.12132111	7.207252989	7.197835123	7.226565932	7.124150991	7.209979906	7.08521304	7.150542628	7.175966667	7.184563046	7.120639156	7.163237994	7.155687267
"ILMN_1654056"	7.154912703	7.21061748	7.122232596	7.21061748	7.187847212	7.197099193	7.137533774	7.188196354	7.127635518	7.099532386	7.139831872	7.149025956	7.232279491	7.230659927	7.20013268	7.218400864	7.168175327	7.209979906	7.18236907	7.143288602	7.201866105	7.164375038	7.165709615	7.157096517	7.167270988
"ILMN_1654060"	8.185457825	7.788915159	7.650936134	8.427239745	8.252377068	7.341139136	7.755620877	8.248014056	8.045992674	7.927625852	7.630421122	7.810877605	7.754788833	7.845938865	7.726541575	8.085349981	7.670324686	7.633845939	7.819935637	7.775630372	7.569464927	7.947421779	8.855588861	10.15309247	9.627043525
"ILMN_1654061"	7.098832412	7.095900802	7.122956009	7.15398287	7.110929282	7.091133071	7.096821559	7.092900402	7.149711476	7.108524041	7.095806059	7.107656071	7.128806878	7.153099419	7.162652627	7.086571547	7.165059747	7.165997081	7.134468234	7.075404074	7.147121249	7.121465492	7.106414331	7.09291785	7.222021427
"ILMN_1654063"	7.228809893	7.286313009	7.202688204	7.149967239	7.149447004	7.197812494	7.170693799	7.188892698	7.255519782	7.197323909	7.213816991	7.199875672	7.232944736	7.222476969	7.233683151	7.24733981	7.267590748	7.173901869	7.287753062	7.202469921	7.169152561	7.249723533	7.3001733	7.261082892	7.253514928
"ILMN_1654064"	7.276778357	7.228968603	7.440374035	7.25042189	7.294661971	7.253457605	7.263447909	7.264130589	7.18758383	7.240192006	7.335292655	7.292591307	7.361832636	7.241343886	7.40289077	7.306576678	7.243595489	7.403535428	7.35175047	7.353769442	7.3394912	7.29336401	7.265261044	7.188516154	7.232566811
"ILMN_1654065"	7.161719238	7.996209057	7.905806983	8.365973264	7.618765254	7.215495611	7.995508504	8.586610124	7.698059463	9.703453899	8.329953833	8.678300935	7.491329665	7.165709615	7.224711699	7.227447008	8.2851001	7.136781557	9.063758959	9.587424941	9.344390919	8.034598454	8.722160885	8.284229203	7.387179503
"ILMN_1654072"	7.119313988	7.237250252	7.195110391	7.216482251	7.23427391	7.252095008	8.116020691	7.365289208	7.223092708	7.658576074	7.268146286	7.18798049	7.170693799	9.885506811	7.32785495	10.45871946	7.12653297	10.41963147	7.16290551	7.226261818	7.314487579	9.377684319	9.792856265	8.456519949	7.399716479
"ILMN_1654073"	7.162797949	7.170489103	7.25307912	7.193254553	7.242184661	7.28606925	7.235440597	7.23373739	7.211262386	7.305680628	7.31062507	7.306427836	7.300879541	7.228899951	7.277262415	7.169440621	7.236207907	7.215471737	7.227069747	7.288714848	7.274738628	7.206135688	7.177625684	7.236207907	7.232566811
"ILMN_1654074"	7.221641453	7.146230903	7.225943144	7.25942808	7.336572541	7.249750656	7.228197214	7.339907869	7.420451734	7.162095543	7.175025744	7.318512916	7.379699556	7.448787659	7.194536001	7.580069613	7.243595489	7.378120423	7.142016365	7.340099524	7.426721792	7.199591245	7.280586599	7.285821114	7.243508719
"ILMN_1654087"	9.580122041	7.324289986	7.832024448	7.744151786	7.578888124	7.453278876	7.542541835	7.447722509	9.282445115	7.379043662	7.393345732	7.358158581	9.785671561	8.13098254	7.415289997	8.639464078	7.386359574	8.001763356	7.337423548	7.842520229	7.485003584	8.783159014	8.179404304	8.231753585	9.013839278
"ILMN_1654099"	7.983727931	7.813903267	7.991001009	7.797912705	7.834463114	8.145284683	7.971682872	7.803108454	7.80852747	7.805520601	7.983383739	7.83664652	7.808576885	8.076012452	7.889133032	8.040557389	8.036844046	7.979324326	7.72163115	7.704505774	7.830518549	7.822174783	7.818637587	7.671779113	7.596837841
"ILMN_1654108"	7.160542355	7.134763476	7.154971647	7.135277543	7.156045136	7.133590073	7.156416111	7.165197161	7.11154819	7.168175327	7.212416792	7.193725711	7.154739613	7.163797309	7.161173602	7.140294028	7.174871858	7.150491527	7.119509226	7.096808821	7.134219238	7.191292665	7.145018076	7.16417964	7.134560589
"ILMN_1654109"	9.112799409	10.01190313	11.29259147	8.001992357	10.74510194	10.14080725	11.14740951	7.172208918	7.481846371	7.142255802	9.760984636	7.116944605	9.48084085	10.23396394	10.04829092	8.77154453	8.572015585	10.28793803	10.0261577	8.304957951	9.227633466	9.320099105	10.77836306	10.77350462	8.3074865
"ILMN_1654112"	7.378120423	7.423196891	8.194143375	7.255077435	8.1840629	7.358368103	7.245807361	7.671931934	7.41274794	7.679463964	7.53724939	7.335390874	7.192206649	7.60011904	7.907864433	7.230135096	7.254052261	7.574819438	7.368854116	7.622414484	7.402425621	7.590368596	7.55206308	7.874808561	7.783285348
"ILMN_1654118"	10.40073687	10.08294223	10.31905693	10.14246552	11.32575409	9.774480888	9.340736592	10.45871946	10.93502532	9.338355386	9.08014784	9.719780088	10.22712537	10.60993721	9.193363079	10.18472753	9.792856265	11.28461164	10.37906481	10.3892852	9.908149265	10.35522628	10.51083173	12.42680102	12.88269032
"ILMN_1654129"	7.1238609	7.142846927	7.154522952	7.088251985	7.205547769	7.13518417	7.170138154	7.150597283	7.12322683	7.168175327	7.081370303	7.138079097	7.132767679	7.147179632	7.181145121	7.093503817	7.194728221	7.129003378	7.173371313	7.111759833	7.124498342	7.14170295	7.102464669	7.130600862	7.118167388
"ILMN_1654137"	7.227775115	7.223053106	7.177475959	7.223092708	7.188660347	7.165104345	7.170693799	7.225943144	7.217728321	7.180812431	7.165925863	7.167167041	7.236518729	7.189360001	7.185358878	7.214734273	7.20104509	7.260051907	7.164475904	7.144883773	7.159340812	7.129670989	7.142753611	7.162429682	7.21835402
"ILMN_1654151"	12.37837767	13.08838844	12.15651957	11.64005934	11.51167891	12.63484043	13.07464921	11.85643295	12.01970456	12.9055581	12.3650635	12.38069189	12.26706328	13.06605703	12.78560894	12.80781133	12.41068419	12.46361074	13.07107177	11.91590639	11.41197622	11.72168884	11.97283801	12.17077084	11.66750844
"ILMN_1654153"	7.245159883	7.222232524	7.163717591	7.224869245	7.17552321	7.166441147	7.16422228	7.182159145	7.222089872	7.177358115	7.257869721	7.202649935	7.190780878	7.182528518	7.216384136	7.145947057	7.232134183	7.217120365	7.253553663	7.254588189	7.261331329	7.188763074	7.237106049	7.29437977	7.229778303
"ILMN_1654154"	7.173770788	7.144436582	7.210091501	7.164452785	7.156925961	7.170900432	7.157096517	7.209835324	7.184132322	7.156278881	7.139831872	7.183075753	7.195071927	7.182528518	7.168054296	7.218400864	7.279688667	7.169477277	7.217728321	7.267569913	7.164643046	7.178059108	7.202577031	7.202072898	7.174020925
"ILMN_1654156"	8.430432201	8.163514616	8.141461547	8.921844106	7.96923801	8.856971445	8.904671579	9.496895138	8.626933754	8.574100369	8.757741223	8.938194797	8.113389474	8.058254624	8.043683619	8.063743107	8.480654489	8.20165929	8.718658608	9.268783083	8.953929699	8.966420108	9.882759864	8.36573052	8.132766881
"ILMN_1654165"	7.244174819	7.261857599	7.307816984	7.23255304	7.245363825	7.260920533	7.278318838	7.272994078	7.227576702	7.272572043	7.262160706	7.324892023	7.232944736	7.268765402	7.32785495	7.279058491	7.241970126	7.216204541	7.301266774	7.246477119	7.247275876	7.395922743	7.299477867	7.272077058	7.297408842
"ILMN_1654170"	7.141168862	7.214734273	7.167602571	7.207981552	7.239386724	7.18183653	7.180949495	7.188196354	7.203440231	7.277292178	7.214578797	7.203846007	7.219348132	7.17399252	7.199315171	7.214734273	7.177981888	7.287088716	7.213214747	7.291668847	7.282333616	7.229073073	7.247122712	7.259289257	7.26395825
"ILMN_1654171"	7.260071333	7.309911781	7.306274163	7.236354978	7.254287143	7.187376083	7.260893601	7.215597613	7.28276876	7.255537506	7.239566048	7.296544011	7.304888002	7.237974444	7.244940626	7.190170833	7.284101147	7.218061305	7.142016365	7.223844626	7.228700051	7.178850245	7.271628026	7.209378648	7.188573386
"ILMN_1654185"	7.140212843	7.077724489	7.023084427	7.055986618	7.070849626	7.10953513	7.084448237	7.101540112	7.096901927	7.065745403	7.058400243	7.015380213	6.99157868	7.030212464	7.062893844	7.040535533	7.06231111	7.078367187	7.060538361	7.126889231	7.038551676	7.052720912	7.053442698	7.098385811	7.103650515
"ILMN_1654194"	9.668019358	9.349663771	9.593958745	9.114952411	8.996719741	9.434069432	9.282005818	8.959229965	8.596080796	9.016708574	9.141171131	8.827372318	8.776446395	9.566089898	9.579359208	9.114530715	8.730716926	8.843238581	8.626088683	9.181514154	9.333835369	9.000991306	8.172609607	8.891464237	9.10372929
"ILMN_1654195"	7.269668282	7.182561622	7.262260379	7.267416197	7.167929409	7.208037251	7.281108683	7.269795846	7.258972463	7.166574634	7.167324221	7.212416792	7.148017935	7.212596728	7.253205508	7.250787231	7.193862368	7.30147918	7.228107672	7.198535497	7.178132076	7.161899641	7.166574634	7.183075753	7.222946393
"ILMN_1654200"	7.351435231	7.308326458	7.295267493	7.299270304	7.319996872	7.283486335	7.314542745	7.269795846	7.257715763	7.351984769	7.303936877	7.306427836	7.240192006	7.266826198	7.264714522	7.289409173	7.264911586	7.339036478	7.340990828	7.354448786	7.367599812	7.299041992	7.445302119	7.24048264	7.286141455
"ILMN_1654210"	7.131694047	7.212416792	7.19636232	7.162612276	7.167929409	7.179598328	7.167167041	7.190639339	7.222089872	7.195146344	7.245896331	7.15402958	7.148017935	7.132589786	7.224123341	7.127069603	7.149801502	7.187376083	7.188540408	7.183441089	7.195043876	8.026973359	7.453795525	7.280067126	7.398755561
"ILMN_1654212"	7.239224677	7.338400513	7.311933398	7.25042189	7.224517373	7.250832356	7.260219252	7.221672676	7.286029047	7.165780951	7.216584403	7.275032904	7.186444865	7.250153394	7.278351395	7.213874739	7.227042132	7.273273583	7.354373047	7.20104509	7.25376807	7.256356853	7.257587154	7.600163281	7.314232894
"ILMN_1654217"	7.62744517	7.551068746	7.544627914	7.575325321	7.509124694	7.234828884	7.636665276	7.238670672	7.33236955	7.781998917	7.487012545	7.253116163	7.465925582	7.852460785	7.427309775	7.506484807	8.068643034	7.797467484	7.735479314	7.368709052	7.482388152	7.196245541	7.182651704	7.241280894	7.144072948
"ILMN_1654226"	7.194944827	7.228968603	7.183566624	7.160596699	7.193214071	7.191763117	7.207144768	7.191452035	7.121028141	7.24271328	7.193535344	7.238809371	7.289537609	7.166574634	7.204613096	7.148938071	7.184158462	7.134833877	7.162038237	7.180336417	7.219772015	7.174928143	7.227775115	7.217061313	7.257185124
"ILMN_1654228"	7.092947298	7.102439314	7.157057069	7.133519163	7.133742668	7.167270988	7.166326694	7.136228449	7.103650515	7.15093925	7.121406049	7.164375038	7.147275708	7.126067982	7.124345847	7.122058883	7.12653297	7.072230762	7.166326694	7.117041624	7.127069603	7.108405104	7.149025956	7.094831026	7.125886232
"ILMN_1654240"	7.013297922	7.051169429	7.087742466	7.062738993	7.125916537	7.141757873	7.08521304	7.061209274	7.032015364	7.120032193	7.080577279	7.063097208	7.116224948	7.10342021	7.047139964	7.143243113	7.068089465	7.060301265	7.1185783	6.985424218	7.072588061	7.048557941	7.052378009	7.0716931	7.097035651
"ILMN_1654241"	7.243192271	7.370802644	7.243801924	7.305910738	7.238554289	7.28606925	7.284628649	7.311339472	7.280501751	7.240769083	7.274922633	7.256602397	7.34648752	7.303757425	7.284904163	7.286956069	7.333979023	7.246442031	7.213214747	7.247275876	7.252904157	7.218166434	7.232520955	7.24048264	7.306976812
"ILMN_1654246"	7.394323962	7.25062971	7.313323662	7.403880262	7.316194608	7.280067126	7.308425355	7.290824219	7.338887516	7.261987832	7.344877488	7.291481401	7.390763633	7.368179777	7.34629099	7.314089273	7.379018509	7.33236955	7.354373047	7.260090758	7.237723327	7.348104411	7.20104509	7.310826554	7.298423984
"ILMN_1654249"	7.23628181	7.221435126	7.235549796	7.214596902	7.23427391	7.258972463	7.287725357	7.207840694	7.224083113	7.237699835	7.245159883	7.243471907	7.266404883	7.228080184	7.250305295	7.234888392	7.183270572	7.200282514	7.167138604	7.220744999	7.223439628	7.200334581	7.249290708	7.183075753	7.201087866
"ILMN_1654250"	9.21003797	7.656586763	9.188251987	8.437463416	7.919024457	7.687785091	7.476897092	7.976133381	7.677072623	8.274281235	7.755705006	7.564420557	7.903263624	8.503841276	7.578289284	8.043820444	7.537486897	7.319618639	7.797294802	7.800127448	7.752147	7.562652791	7.443023331	7.625384684	7.462559044
"ILMN_1654261"	7.11247576	7.100658115	7.09959254	7.092559899	7.068984061	7.093541327	7.132505499	7.086571547	7.072854119	7.086869451	7.085891608	7.173612842	7.114678866	7.090374703	7.12204	7.102590275	7.195496764	7.088924048	7.153021755	7.075404074	7.09363353	7.103236831	7.196458257	7.155369711	7.122888709
"ILMN_1654262"	9.922160633	9.839006729	9.262957001	9.644575409	9.55831842	9.443907856	9.139963841	9.967541967	8.852506853	10.82230508	8.951406935	9.274240241	11.12216835	9.709580423	8.43417143	10.86841428	11.0501554	10.68167284	9.199844435	10.67701467	9.694160175	11.15654116	9.559082778	8.902892301	8.711388615
"ILMN_1654268"	10.08647058	9.449117112	10.31406812	9.940089129	9.104319154	9.494351904	9.247542917	9.336869225	8.950773126	9.794828296	10.09184544	10.06106782	9.810629075	9.936843227	9.740572289	9.115754142	10.31905693	10.62977109	8.810838128	10.4591006	10.51835022	8.346085423	8.567267333	11.25080624	12.22447112
"ILMN_1654279"	7.145882403	7.062153552	7.14563424	7.103236831	7.084428592	7.04760748	7.106320238	7.086571547	7.11154819	7.090355107	7.119789498	7.050475844	7.061103673	7.087345621	7.118086478	7.149778055	7.124150991	7.112445227	7.207685136	7.216358492	7.264194847	7.289409173	7.28771057	7.30629664	7.353113211
"ILMN_1654284"	7.140212843	7.15398287	7.125792888	7.112505201	7.124996587	7.138989255	7.109148054	7.126851324	7.137533774	7.088722988	7.126030051	7.095133898	7.089886136	7.156045136	7.093596398	7.09760652	7.086114279	7.113310245	7.153909962	7.157022166	7.12867755	7.153939794	7.182037084	7.093810027	7.137391344
"ILMN_1654287"	7.745209339	9.066049631	8.747775111	7.883651393	8.34220712	8.809603666	8.327699567	9.625753342	8.368374842	8.146338425	8.320766202	8.72627921	8.617493624	7.821471235	8.315297793	8.297141402	8.535982317	7.404812707	8.892788825	8.316677448	7.980516639	8.477403189	8.411990201	8.401404437	7.358350705
"ILMN_1654288"	7.164915448	7.18172755	7.12508462	7.143288602	7.173233057	7.147680396	7.148141873	7.143078604	7.12322683	7.152281776	7.094374159	7.169440621	7.087523918	7.223629292	7.216384136	7.191972365	7.134449453	7.140294028	7.211108066	7.186599075	7.130180254	7.18231615	7.176891018	7.14306697	7.165222223
"ILMN_1654289"	8.683775831	8.99412048	9.705523183	9.80860514	8.980143501	10.48273655	9.693011212	9.723146344	9.456923544	8.391461901	9.643299198	9.127026013	9.561711722	9.334764845	10.01273591	9.612017879	10.53043602	10.24456029	9.629390057	9.514488689	9.590866793	9.259961296	8.958994652	8.762677666	8.921660126
"ILMN_1654313"	7.438851376	7.499448855	7.402091904	7.407953187	7.405724203	7.672091968	7.59578807	7.320428039	7.548309079	7.281455857	7.239566048	7.83664652	7.336869711	7.527771272	7.493752451	7.345909	7.578797366	7.570721098	7.646848001	7.693739434	7.776439095	7.364928657	7.651476079	7.411121729	7.453301764
"ILMN_1654314"	7.98564603	10.69600951	9.357622269	8.451123489	11.75481337	8.456774915	9.987060453	9.765581364	10.81229949	10.04516791	10.88260795	9.895166131	10.8191193	8.433455531	10.98517907	11.54996079	10.31182989	10.51329441	10.16577837	8.323513207	8.067110184	10.2693177	10.55915429	8.92581274	8.712370692
"ILMN_1654317"	7.232146294	7.20887478	7.203877533	7.22998414	7.213844715	7.189521498	7.179598328	7.222509997	7.233576949	7.204353126	7.208215455	7.223008058	7.244331247	7.237138023	7.142726827	7.273034723	7.284980691	7.231738707	7.203903374	7.210091501	7.204635643	7.243550008	7.209751002	7.197732546	7.330444398
"ILMN_1654319"	7.337388451	7.710254734	7.26929191	8.156312706	8.199379504	7.670896802	8.037774047	8.580244847	7.352963735	7.2370736	7.449858907	7.3488272	7.84694371	7.297808995	7.375809941	8.124836425	7.189761057	8.265050374	7.241170817	7.27395324	7.336084576	8.177381094	7.553102629	7.303230533	7.255519782
"ILMN_1654320"	8.54210004	8.450719001	8.551923572	8.925992909	8.860457979	8.497205347	8.676352499	8.254333968	8.293414046	8.789253632	8.376865833	8.736417383	8.343993215	8.826052023	8.604660864	8.789253632	8.560904713	9.360852331	8.345939482	8.304255121	8.281827557	9.619993293	9.292270434	8.65615308	8.643496305
"ILMN_1654322"	10.028138	11.20399328	9.208133649	10.04282601	9.216527454	9.797252411	9.91302881	10.30314658	9.812594393	10.342792	10.12715748	9.711098742	9.403069794	9.331037968	10.17501447	9.724353474	10.18027852	8.294224451	10.6611283	10.1978962	10.39630829	9.560650094	9.05053789	9.225995507	9.006568945
"ILMN_1654323"	7.28275076	7.310697491	7.324832148	7.260276794	7.29336401	7.290991268	7.324289986	7.283412796	7.311122856	7.28486906	7.290639209	7.35447748	7.325106458	7.288022737	7.361339043	7.297765843	7.294038085	7.282889967	7.223269436	7.293979312	7.219772015	7.243550008	7.23628181	7.239502276	7.361845875
"ILMN_1654324"	8.435318607	7.795069689	8.56216116	7.482956181	7.136574691	10.15309247	7.49800751	7.761616583	7.783207352	7.151634522	7.355433216	10.62471413	7.361279848	8.03908335	8.744013679	9.693011212	7.257372019	7.181923463	7.473345809	7.528115656	7.273210578	11.41686772	10.31436965	8.72916631	7.886992215
"ILMN_1654325"	7.273798504	7.256870411	7.304256398	7.246592908	7.252904157	7.230488379	7.276535838	7.196072968	7.291722026	7.207034315	7.257083473	7.280331205	7.308088602	7.218166434	7.290934464	7.157281052	7.218711092	7.191741023	7.20931275	7.296908026	7.306927779	7.216427452	7.208323303	7.322393192	7.258260946
"ILMN_1654336"	7.533165778	7.495529299	7.455014338	7.408720806	7.455125722	7.607473798	7.616306084	7.534078079	7.479349627	7.529041544	7.560351276	7.586375803	7.519027274	7.464893639	7.607724125	7.461591742	7.363795017	7.37167993	7.448787659	7.537742992	7.549282479	7.396346263	7.421079654	7.369163586	7.315963592
"ILMN_1654340"	7.269668282	7.188763074	7.302952565	7.481399829	7.292685565	7.33858797	7.231534825	7.436610708	7.185358878	7.202016993	7.219528095	7.166441147	7.142779265	7.239502276	7.190306189	7.458268299	7.424324833	7.425486356	7.238243053	7.409446112	7.32962813	7.454359494	7.323625289	7.859528726	7.251660235
"ILMN_1654346"	7.136081105	7.168175327	7.122956009	7.22998414	7.16417964	7.051504521	7.127007162	7.140212843	7.195316751	7.165780951	7.134371713	7.113985628	7.138989255	7.159879914	7.178992353	7.164606255	7.248910174	7.226808835	7.2519027	7.148869491	7.25887386	7.174928143	7.128352193	7.183075753	7.215579518
"ILMN_1654352"	7.263316835	7.251499946	7.28677347	7.243888483	7.217728321	7.223053106	7.238037157	7.213971605	7.2730144	7.2370736	7.233527359	7.238809371	7.22653842	7.22447568	7.246094313	7.206459529	7.199315171	7.176688405	7.219555422	7.228410332	7.19578508	7.193725711	7.261139078	7.218778738	7.149778055
"ILMN_1654354"	7.193820925	7.127511357	7.149570232	7.15093925	7.110929282	7.107578914	7.172243565	7.137328562	7.188634274	7.110176646	7.147879393	7.123825432	7.073692332	7.162797949	7.172366689	7.132361029	7.128860943	7.118003804	7.184054469	7.148869491	7.126067982	7.084375233	7.134560589	7.119139821	7.155687267
"ILMN_1654357"	8.05119015	7.836173717	7.780769582	7.774832481	7.451438975	8.124743241	7.839907183	7.769775556	7.812835664	7.919724168	8.355299513	7.715054934	7.731593218	7.845037747	7.9914443	8.185570221	8.168111064	7.724039891	8.008216452	8.154698379	8.049665559	8.145678726	7.855013597	7.59402823	7.703717478
"ILMN_1654365"	7.197979182	7.173054825	7.148869491	7.181085403	7.272326862	7.219555422	7.200282514	7.138337769	7.216782267	7.21268016	7.206667518	7.164979785	7.134244226	7.157886748	7.217120365	7.183270572	7.219448176	7.177607467	7.159386215	7.256054326	7.234591071	7.267337463	7.197955129	7.248637364	7.238494085
"ILMN_1654369"	7.202072898	7.153099419	7.24271328	7.218443409	7.187847212	7.255448062	7.217575618	7.220871425	7.269896927	7.168175327	7.203846007	7.22571	7.185709121	7.229778303	7.227130565	7.222946393	7.205209406	7.266215941	7.259109556	7.262578605	7.237723327	7.314437294	7.309048934	7.415148028	7.285101788
"ILMN_1654370"	7.861068477	7.722919943	7.535018489	7.505113211	8.296234086	7.50201834	8.179963545	7.746351397	7.686965849	7.401767487	7.669278934	7.37181575	7.744509402	7.64661962	7.223595524	8.371525456	7.819151986	7.826736777	7.752656176	7.566282552	7.546008734	7.937553987	7.994350331	8.143257315	8.483704362
"ILMN_1654376"	9.012624257	7.331822203	7.499342064	7.63247172	7.74722463	7.407253143	7.487300562	7.328638781	7.473385441	7.402558897	7.341586462	7.519683734	7.563739992	8.465551887	7.533303655	7.880271938	7.357578712	7.407953187	7.432406181	7.471162323	7.652782411	8.083363605	7.930642349	7.820460901	8.193999315
"ILMN_1654378"	7.047919858	7.137193346	7.076938585	7.071850811	7.077707622	7.084969066	7.136081105	7.132589786	7.084263891	7.066396346	7.094905964	7.071971665	7.07947972	7.072242815	7.074461095	7.138337769	7.039387048	7.086941133	7.117713039	7.103447621	7.06719933	7.016485436	7.078219088	7.096548522	7.076908522
"ILMN_1654385"	9.285124595	8.592197477	8.674485343	8.576708532	8.448391874	7.681257674	8.534962709	7.847753069	8.566720341	8.125930044	8.328926381	7.600308657	8.402685673	8.776286065	9.231711499	8.344092465	7.822459244	8.142914339	7.682352015	7.991634369	8.316986741	8.363067768	8.86954805	8.207637928	8.161044449
"ILMN_1654386"	7.005626064	7.074385528	7.08841727	7.046307039	7.10428243	7.034862213	7.051504521	7.107578914	7.087708652	7.058380392	7.015992387	7.101648764	7.08195567	7.080267387	7.025740556	7.055602751	7.099227686	7.030425313	7.040290916	7.062255307	7.097919457	7.113310245	7.081218089	7.080018205	7.034618399
"ILMN_1654389"	7.210558908	7.139480694	7.19636232	7.189521498	7.180336417	7.236158262	7.219599208	7.220871425	7.166642755	7.196652187	7.204587267	7.246635234	7.151634522	7.198481485	7.255239002	7.279058491	7.256521525	7.180336417	7.207685136	7.160188384	7.141651009	7.564371925	7.242999823	7.206862066	7.238494085
"ILMN_1654392"	8.826885247	8.486902717	8.572413392	8.980623965	9.546931628	8.566247046	10.66184547	8.500768302	8.403625954	8.576378245	8.38552676	8.562554059	9.234463292	8.87725781	9.072647084	9.346538035	8.704338781	8.776606726	8.673437407	8.715362277	8.595926656	8.924679809	9.150142715	8.971679656	9.221754702
"ILMN_1654394"	7.147087471	7.156337157	7.149570232	7.177919	7.173233057	7.188113397	7.192254149	7.157022166	7.203440231	7.192848017	7.191172654	7.2071266	7.167799983	7.17128416	7.173901869	7.184413349	7.196271502	7.162429682	7.215104173	7.176290063	7.202469921	7.105609696	7.142753611	7.201163546	7.15195652
"ILMN_1654396"	8.62967998	8.210270631	8.045265393	7.898905667	10.65854825	9.766332614	9.209173712	10.14623326	7.278351395	11.69697986	13.33283122	7.834283896	7.961137486	10.33649472	10.59639218	12.86220672	8.739969462	8.312354099	11.0841223	7.378469961	7.510502811	12.97418163	11.84499111	12.51020176	13.23744519
"ILMN_1654398"	8.967864258	9.566089898	10.37815627	9.620581514	11.65386574	9.512445002	11.82115363	10.37750881	11.2050442	10.03271773	10.86054399	9.880744238	9.58270067	11.23019793	10.69686987	11.24307237	9.689615452	9.076666735	10.11385243	9.922160633	8.441803853	11.78679483	11.68007444	10.27750953	10.49062553
"ILMN_1654402"	7.243192271	7.18790954	7.314295761	7.222216378	7.244625096	7.337029172	7.246517133	7.226808835	7.270889233	7.295158517	7.225108484	7.294266588	7.264866648	7.233551562	7.265856149	7.225666471	7.252351085	7.214428271	7.260959703	7.184272072	7.229461802	7.232291304	7.180506248	7.218778738	7.280165729
"ILMN_1654403"	7.254889321	7.217120365	7.201374872	7.239260929	7.204083684	7.173770788	7.207144768	7.204613096	7.223092708	7.249290708	7.206667518	7.222307784	7.240862116	7.217283623	7.180423443	7.237922643	7.303523223	7.221613765	7.257108506	7.322167545	7.390094835	7.248910174	7.247122712	7.334601475	7.351021669
"ILMN_1654408"	7.228809893	7.203679981	7.238839911	7.167324221	7.186357187	7.194388841	7.223020832	7.23628181	7.247700233	7.211990328	7.222307784	7.248515354	7.27577057	7.223629292	7.227800588	7.172285869	7.247197623	7.249737095	7.208558549	7.241170817	7.29541327	7.237138023	7.164915448	7.190987403	7.207034315
"ILMN_1654411"	7.242119945	7.274291027	7.232214856	7.270217705	7.26296756	7.237250252	7.250876052	7.204613096	7.257715763	7.22099087	7.298198502	7.285075568	7.241542614	7.210778036	7.249102439	7.191972365	7.252351085	7.238387611	7.31007577	7.181910376	7.230135096	7.494556174	7.243699523	7.617279178	8.083462622
"ILMN_1654413"	7.141168862	7.107446025	7.152340141	7.112505201	7.161073198	7.227357913	7.146590913	7.186520056	7.164423127	7.185403297	7.227217986	7.211016058	7.103236831	7.124029753	7.193158875	7.116832306	7.192206649	7.145780544	7.180506248	7.168978362	7.110598992	7.102320625	7.268893838	7.174256699	7.276182105
"ILMN_1654414"	7.641035228	7.746084435	7.674291374	7.56058737	7.617365835	7.977800789	7.57255788	7.830676788	7.698059463	7.511295263	7.946294355	8.084062154	7.785550503	7.700961528	7.627170608	7.679784705	7.717303976	7.756652913	7.991858979	7.885794388	7.695817557	7.426803528	7.504743825	7.45031509	7.315963592
"ILMN_1654415"	7.066535129	7.076880684	7.067843057	7.168375125	7.096821559	7.117659026	7.066924564	7.112402629	7.103650515	7.163540849	7.158634501	7.098653965	7.13735543	7.063843146	7.111637768	7.064304169	7.081460319	7.20914692	7.097752797	7.164854308	7.159340812	7.20948852	7.195750646	7.135001988	7.187611999
"ILMN_1654421"	8.405308416	8.131645928	8.209024791	8.191845635	7.929783517	8.231325855	8.252590212	7.798477598	7.941251798	8.385914089	8.92613364	8.119739329	7.930382767	8.550580729	8.389222943	7.879472618	8.351095131	8.750066752	8.463719147	8.887276143	8.809747733	7.884608745	7.795131885	8.472976254	8.882100855
"ILMN_1654422"	7.17583344	7.203679981	7.231548538	7.181085403	7.232794231	7.182561622	7.203064642	7.190639339	7.158708162	7.282816518	7.245896331	7.263658968	7.225850577	7.166574634	7.20330162	7.191076026	7.194728221	7.161451184	7.207685136	7.174129217	7.222476969	7.577945591	7.580532475	12.26929601	7.668742371
"ILMN_1654427"	7.065457272	7.077724489	7.127069603	7.168375125	7.088120665	7.068436546	7.09285824	7.137328562	7.164423127	7.040489021	7.080018205	7.042176252	7.103924745	7.047769633	7.103051104	7.096548522	7.086114279	7.157762075	7.059516342	7.096808821	7.09363353	7.099020595	7.125916537	7.128047928	7.065457272
"ILMN_1654428"	7.153909962	7.150670796	7.156416111	7.139351223	7.184054469	7.206641721	7.198186778	7.10045911	7.152036846	7.136228449	7.160838727	7.162984795	7.131202842	7.162797949	7.167238903	7.14123734	7.163498178	7.225985416	7.181509748	7.158634501	7.147860724	7.156416111	7.255549139	7.344971805	7.289449266
"ILMN_1654429"	7.443933691	7.629117527	7.516844451	7.449493084	7.994586906	7.701335347	7.87750433	7.285090377	7.330123094	7.385127352	7.765791953	7.505067242	8.178786508	7.452458135	7.414730607	7.305794117	7.461853263	7.368179777	7.7234212	7.384151715	7.40456884	7.329355293	7.128352193	7.274680661	7.325124112
"ILMN_1654430"	7.203238425	7.09994092	7.150165714	7.194219201	7.187847212	7.112505201	7.186675944	7.142049018	7.131784275	7.096218942	7.128970442	7.122192194	7.087523918	7.156045136	7.11974299	7.154714908	7.095495566	7.162429682	7.111517642	7.096002119	7.104305057	7.133519163	7.142753611	7.217924756	7.158634501
"ILMN_1654436"	7.177919	7.18172755	7.143583911	7.15398287	7.161073198	7.108405104	7.140320848	7.142049018	7.158708162	7.164340437	7.1712072	7.132666538	7.164915448	7.17399252	7.121192223	7.14699624	7.289338908	7.157762075	7.178681473	7.171933969	7.236158262	7.232291304	7.146590913	7.235440597	7.251660235
"ILMN_1654441"	9.172558361	9.330036434	8.476720575	9.920156509	9.056332266	9.3169706	8.777401476	9.48084085	9.382171914	8.55614822	8.676210701	9.630915907	8.953929699	8.942773336	8.976205951	9.308939575	8.508972911	9.176228886	9.003206326	9.591508362	9.577513143	9.317294006	8.95438555	9.979717615	10.29646739
"ILMN_1654445"	9.245298883	9.775551856	8.673127679	8.960873832	8.966934594	8.376676601	8.540622585	8.615536216	8.816957493	9.362963611	8.71742425	8.793616425	8.895413362	9.044213141	9.038305016	8.705246764	9.071529253	8.580837359	9.485592006	8.604140023	8.46622832	8.030080932	7.918442736	8.127776554	8.435033509
"ILMN_1654452"	7.245159883	7.212416792	7.236756061	7.193254553	7.227576702	7.226084623	7.334758927	7.277330375	7.264537933	7.224083113	7.192013827	7.285075568	7.23148772	7.214503416	7.287848209	7.306576678	7.138337769	7.181923463	7.124415031	7.316848863	7.289369017	7.163540849	7.302821882	7.299407231	7.257185124
"ILMN_1654457"	8.095863377	8.16865654	8.083231594	8.15329592	8.228068428	7.963119652	8.20228294	8.142914339	8.611534071	8.166345814	8.014024163	8.515552686	8.304957951	8.321535246	8.267827977	8.091202363	8.485271721	8.561099231	8.194287435	8.754318398	8.437006746	7.954728887	8.100512195	8.654822338	8.485932731
"ILMN_1654458"	7.167167041	7.23974594	7.221613765	7.224083113	7.214648433	7.201975897	7.196747175	7.229201451	7.210158239	7.19932429	7.225108484	7.151978105	7.192206649	7.186763232	7.167238903	7.175896041	7.175625139	7.161451184	7.142016365	7.177919	7.143288602	7.193725711	7.221613765	7.16417964	7.153862163
"ILMN_1654459"	7.193820925	7.125886232	7.092721613	7.326188676	7.12322683	7.682673228	7.091182581	7.128860943	7.144910522	7.093749631	7.305176976	7.067759243	7.316980183	7.137391344	7.158775134	7.140294028	7.560988142	7.170339983	7.242184661	7.129616353	7.105283663	7.099020595	7.1506983	7.129804049	7.138383469
"ILMN_1654462"	7.880525579	7.9033454	7.832963694	7.929257168	7.921357347	7.888647928	7.959492878	8.052060704	7.976878191	7.982439128	7.980919374	7.914376012	7.800744481	7.836359847	7.923786314	7.914873956	7.906618824	7.796504834	7.903661402	7.956022348	7.851065039	7.776439095	7.905895895	8.183724066	8.118513595
"ILMN_1654465"	10.67223127	12.02995027	9.947374875	12.18019865	11.31341198	11.64271097	10.53277628	11.84672919	11.32451032	12.26047221	10.5645718	11.84932636	11.13864359	11.31195729	11.28220137	11.03183501	12.78856895	11.1872009	12.21935867	10.9476759	10.72387925	10.45700311	10.69390139	11.37916789	11.40103984
"ILMN_1654466"	7.169440621	7.217120365	7.217654651	7.227447008	7.141048477	7.256615898	7.245807361	7.205385292	7.239294331	7.192848017	7.1876308	7.18798049	7.249595903	7.244883859	7.250305295	7.200936596	7.299184298	7.224267414	7.296347025	7.277191608	7.248748436	7.226913528	7.229055104	7.306976812	7.277262415
"ILMN_1654468"	7.200064511	7.23974594	7.246063512	7.230851131	7.232098499	7.197099193	7.17439067	7.304256398	7.172731966	7.186225897	7.232146294	7.369057977	7.143414011	7.228080184	7.214951259	7.165676163	7.353177035	7.257587154	7.234549099	7.230823693	7.236951008	7.206982496	7.2422513	7.181293508	7.155687267
"ILMN_1654473"	7.220636585	7.135652715	7.25022509	7.864826271	7.214648433	7.55580184	7.198747221	7.196072968	7.440341	7.141429919	7.166642755	7.355940628	7.514806111	7.312241849	7.176891018	7.240843757	7.344171558	7.562850646	7.212071411	7.67044136	7.256629399	7.131943523	7.226913528	7.196072968	7.160276904
"ILMN_1654474"	7.067637803	7.071649241	7.131299213	7.142243364	7.106787563	7.057191905	7.136081105	7.081565588	7.135157268	7.097017743	7.103868924	7.113310245	7.116224948	7.116716194	7.10934543	7.178681473	7.100916798	7.119813042	7.167138604	7.131943523	7.137533774	7.097238937	7.119789498	7.156278881	7.071925369
"ILMN_1654479"	7.193820925	7.145311781	7.190691611	7.186630726	7.159455291	7.175966667	7.217575618	7.16796611	7.18758383	7.266826198	7.278318838	7.216822052	7.280748229	7.128352193	7.236882641	7.204613096	7.173102797	7.18112627	7.274868764	7.162546152	7.130921471	7.178059108	7.214847114	7.208558549	7.208948131
"ILMN_1654481"	8.021862867	7.959361881	8.000606661	7.984135361	8.086254825	7.899366572	8.081881752	8.130483516	8.116633309	8.072009616	8.093059402	8.043820444	7.869338585	7.953055347	8.087148073	8.110611175	8.019879599	7.902183193	8.118513595	8.072458363	8.126923529	7.926999497	8.045265393	8.262492386	8.169916252
"ILMN_1654488"	7.763515548	7.126749634	9.266567668	8.164827308	7.696988035	8.813907285	8.375526786	7.783470232	8.18506887	7.842428129	8.473312747	7.966078219	8.361761815	7.869644091	8.5368762	8.135242647	8.992613824	8.233448313	8.163814784	8.308817271	8.323513207	8.368146694	8.465713429	8.338101079	8.85644407
"ILMN_1654493"	7.59697866	7.665468482	7.849302652	7.842428129	7.436237874	7.54772383	7.470909237	7.458643921	7.466165911	7.873049217	7.62616961	7.482243522	7.503611035	7.624085547	7.875893029	7.558042754	7.56920103	7.629068345	7.642086848	7.377800923	7.347882479	7.315155878	7.304097309	7.368657019	7.342965196
"ILMN_1654496"	7.241080959	7.18172755	7.290639209	7.229064088	7.214648433	7.281910423	7.250190506	7.229201451	7.233576949	7.200799921	7.214578797	7.303230533	7.218711092	7.262242201	7.239386724	7.222946393	7.213816991	7.203731925	7.147932274	7.225478649	7.212506879	7.174153595	7.183543827	7.197732546	7.235549796
"ILMN_1654497"	9.173361001	9.150807812	9.220634342	8.676791953	8.468369527	9.000678907	8.72229442	8.528599679	8.780512311	8.700910501	8.724906999	8.540764435	8.962747895	8.90217985	8.686927358	9.268242357	8.430765992	8.46120024	8.442510767	8.379926449	8.580981162	8.256224157	8.637854145	8.387665925	8.092086225
"ILMN_1654504"	7.159436717	7.142846927	7.159795138	7.127806758	7.147625181	7.131943523	7.166326694	7.174141406	7.107656071	7.148992837	7.189761057	7.182291309	7.218711092	7.161832634	7.178992353	7.122956009	7.133590073	7.137588049	7.169666821	7.106012764	7.122956009	7.102320625	7.104798128	7.144017205	7.188573386
"ILMN_1654516"	8.528740907	9.185926395	7.839037039	8.560553077	9.125918822	8.558678022	8.399428555	9.229433763	9.312707296	9.255987536	8.329296439	8.989385352	8.996183301	8.105306886	8.448565291	9.216947663	8.381563727	9.419049864	8.71264388	8.769139229	8.657304868	9.123275287	9.749107183	9.803438171	8.956561004
"ILMN_1654518"	7.650083558	7.6000646	7.996103329	7.708430146	8.237017648	7.608403637	7.99725766	7.583123752	11.44215727	7.870420058	7.771536058	7.39212789	7.501819791	8.482910319	7.559735346	7.642396056	7.478841559	8.347107253	7.448787659	8.183724066	8.317933375	8.456116398	7.726987006	9.388753634	10.42413139
"ILMN_1654522"	7.173770788	7.188763074	7.20948852	7.154912703	7.207741611	7.163540849	7.180949495	7.202996082	7.169273904	7.195146344	7.161615067	7.157860209	7.170113152	7.157886748	7.169440621	7.177682813	7.222021427	7.150491527	7.169666821	7.183441089	7.18121325	7.188763074	7.121380429	7.081025815	7.200182812
"ILMN_1654526"	7.092947298	7.142016365	7.122232596	7.131651951	7.102381189	7.13045598	7.129457898	7.107578914	7.148516282	7.083426896	7.113052613	7.162984795	7.153909962	7.12508462	7.148665276	7.132361029	7.156337157	7.078367187	7.174232251	7.127806758	7.063478406	7.064843578	7.088017023	7.102949329	7.112283719
"ILMN_1654534"	7.332040584	7.341459721	7.306274163	7.510916182	7.409427229	7.322680902	7.312219145	7.460529619	7.376634943	7.293853187	7.309911781	7.326715553	7.324338399	7.385566776	7.37167993	7.401323639	7.467482504	7.356539132	7.435748028	7.574129968	7.595324916	7.39049047	7.370452173	7.57116345	7.672322262
"ILMN_1654540"	7.226790845	7.212416792	7.214734273	7.212506879	7.130256927	7.193759285	7.223020832	7.206135688	7.158708162	7.174197826	7.204587267	7.19578508	7.191452035	7.12204	7.203903374	7.15182605	7.292429717	7.092391848	7.234549099	7.18112627	7.163915224	7.129670989	7.179817292	7.184007868	7.212596728
"ILMN_1654541"	7.619259967	7.423735055	7.762342886	7.510916182	7.63077493	7.420181354	7.39858286	7.406736406	7.681257674	7.835574672	8.245200019	8.599336309	7.677072623	7.887127448	8.082685258	7.509602811	7.873049217	7.427600502	7.20931275	8.103600563	7.765575002	7.374280508	7.451831511	7.489254457	7.381330289
"ILMN_1654542"	8.314553967	9.351204308	8.783775679	9.298143191	8.704667445	10.72674588	9.13590413	8.44680602	8.643866164	9.522424217	8.421854796	9.647859173	8.946492261	8.564068919	9.022112336	9.046863139	9.540488595	9.614523091	8.954197341	9.638759527	9.566465101	9.621663122	9.83149837	8.646080495	8.718932521
"ILMN_1654543"	11.14854096	10.27275895	11.199035	10.86651048	10.45239019	10.33157519	10.53001608	10.12715748	10.9476759	10.75061078	10.75765951	10.38947672	11.47838864	10.9714625	10.84722413	10.3519399	9.705817924	11.54152608	10.94905959	10.53962646	10.62192701	10.02167387	9.815393803	9.883504903	10.18332881
"ILMN_1654545"	10.32448429	10.028138	10.00174065	10.49829611	11.91396608	11.021034	10.95538985	10.40730097	10.35240531	9.835108354	10.31406812	9.173811559	10.83241651	10.39830726	10.52757623	9.873228029	10.11659736	11.31697197	9.645758916	10.56123452	10.21361224	9.503788399	8.964203249	9.850175317	10.78315546
"ILMN_1654552"	10.47530109	10.43337299	10.49523995	9.493314135	8.999466895	9.854506356	10.23181123	9.306056991	9.138777171	9.946910591	9.848872137	10.03171361	9.777117605	10.54657576	10.96761592	9.456286613	9.951651974	9.469751458	10.27336601	10.44562192	10.32052191	9.629911018	9.93895876	10.18876426	10.35790665
"ILMN_1654560"	7.181145121	7.108249564	7.264866648	7.190411237	7.34888286	7.664461263	7.260219252	7.226808835	7.178628313	7.156278881	7.158634501	7.184531344	7.203623537	7.350134608	7.132307682	7.330242687	7.213816991	7.392192028	7.090422267	7.23386242	7.216204541	8.280344083	8.113881044	7.718491758	8.282998054
"ILMN_1654561"	8.920815781	8.962145204	9.102683095	9.215142846	8.603105923	9.270281834	9.222200048	8.591112853	8.855445019	9.456923544	9.228842538	9.324261657	9.236826786	9.004612674	9.180934482	9.097748454	9.419049864	9.3169706	8.821438117	9.152430086	9.089832734	8.540764435	8.314321718	7.466190079	7.606708704
"ILMN_1654563"	8.644914953	7.331822203	7.206918423	7.624350065	7.515847781	7.534293428	9.820524903	8.413685495	8.409587193	7.44468179	8.077146255	7.782275999	8.133694485	7.425952583	7.60066871	8.420412566	7.76429746	7.420014446	7.248068973	7.900556929	8.098932375	8.224584944	8.586727835	7.651012226	7.568950749
"ILMN_1654564"	7.105558561	7.200282514	7.170693799	7.140294028	7.163466008	7.117008419	7.119509226	7.149605827	7.128970442	7.165780951	7.151615434	7.124578865	7.142110163	7.113577231	7.126603237	7.157281052	7.163498178	7.133742668	7.219555422	7.12358494	7.165424204	7.146665329	7.107198527	7.124578865	7.112283719
"ILMN_1654566"	7.449563735	7.461561388	7.366339501	8.171279967	7.978792558	7.598705997	7.37334329	7.554948565	7.719483355	7.965168384	8.373444919	7.516283994	7.603867999	7.501500715	7.258972463	7.433149096	7.461853263	7.56505891	7.305910738	7.645480026	7.702537216	7.494048353	7.812107146	8.36573052	8.220888946
"ILMN_1654570"	7.372447736	7.337676914	7.357775249	7.319602119	7.3153971	7.427610992	7.433491779	7.386359574	7.320146292	7.365010106	7.355433216	7.401720924	7.43056846	7.357563946	7.468011939	7.318288616	7.267590748	7.276483109	7.303936877	7.336851472	7.306185451	7.351157403	7.3001733	7.290973336	7.291985713
"ILMN_1654571"	7.197076556	7.189521498	7.130522998	7.194219201	7.323625289	7.12508462	7.184054469	7.129804049	7.188634274	7.186839692	7.133519163	7.159365457	7.211262386	7.266826198	7.814671166	7.263882504	7.230488379	7.378120423	7.239294331	7.376021764	7.325937305	7.342500056	7.258191416	7.574550444	7.830787989
"ILMN_1654583"	8.485271721	8.739056769	8.716746578	8.669816571	7.979191655	9.590036292	8.632025149	7.640239578	8.029997582	8.942173981	8.817840249	8.327107274	7.813215055	8.858502593	8.338970311	8.557833288	8.564068919	8.726698972	8.823381678	7.468295087	7.653711643	8.262082177	7.386037946	7.513989157	7.90240927
"ILMN_1654586"	7.921010198	7.557528447	7.615291979	7.76429746	7.475930164	8.141685233	7.636665276	7.639143318	7.545299119	7.394555298	7.767272533	7.961597616	7.930382767	7.837468241	7.622979046	7.843401371	7.61776314	7.415396576	7.760865915	8.142178333	8.287212822	8.237419917	7.947265697	7.714490806	7.927192968
"ILMN_1654588"	7.049232964	7.060349859	7.066898688	7.126792117	7.072371654	7.157096517	7.068769294	7.110276315	7.095634178	7.134833877	7.06719933	7.117713039	7.117008419	7.057581684	7.084913527	7.10953513	7.060765891	7.116023404	7.093749631	7.136856439	7.183475822	7.212506879	7.097752797	7.181293508	7.147705201
"ILMN_1654594"	7.142200923	7.157207937	7.205209406	7.128760752	7.205547769	7.177475959	7.208658949	7.145928372	7.135157268	7.245159883	7.184007868	7.199875672	7.208268228	7.160878072	7.187421266	7.222946393	7.275536936	7.218061305	7.292573948	7.225478649	7.19578508	7.223660482	7.197262026	7.225099482	7.208948131
"ILMN_1654598"	7.11471331	7.150670796	7.701335347	7.288764074	7.767195666	7.761817686	7.123825432	7.274887027	7.568551849	7.155487571	7.08203986	7.131333364	7.2519027	7.718957983	7.194536001	7.24733981	7.106875523	8.390038003	7.13045598	7.167270988	7.378899982	7.485362722	7.337595026	7.205341594	7.134560589
"ILMN_1654599"	7.157057069	7.204460875	7.248160394	7.156848845	7.127717123	7.156337157	7.214734273	7.449324383	7.12322683	7.149638306	7.147121249	7.198535497	7.092146571	7.303757425	7.181145121	7.108571084	7.210326486	7.350043843	7.160276904	7.122704242	7.134219238	7.174153595	7.094430963	7.068376304	7.091133071
"ILMN_1654602"	7.34619334	7.288997634	7.31007577	7.362958776	7.364579631	7.375361435	7.332077195	7.32948311	7.360637157	7.329797045	7.359563257	7.299020587	7.381865929	7.311133488	7.319749619	7.375942366	7.304354852	7.315754267	7.265897993	7.311808711	7.322491722	7.325950204	7.321664379	7.238734862	7.379623186
"ILMN_1654606"	7.415333352	7.287126546	7.521261866	7.303061356	7.29336401	7.361845875	7.387416139	7.32680443	7.297676971	7.280748229	7.322962174	7.37670632	7.329135768	7.334825852	7.300830653	7.281754411	7.251499946	7.3488272	7.247180932	7.250494391	7.277039155	7.248910174	7.29336401	7.21968904	7.246424221
"ILMN_1654609"	12.62672387	11.3983967	12.96220109	10.49403033	11.66980572	10.45353037	10.91944148	10.32322528	11.10650315	12.54162911	11.62314071	10.93381894	10.06322344	12.5046929	11.25197453	11.53202858	10.342792	10.6690637	11.27967527	10.45265698	10.27421843	10.37239701	11.6136858	10.11385243	10.46987237
"ILMN_1654612"	7.960788073	7.840626613	8.004178368	7.220352019	7.803403753	8.096863841	7.784799302	7.437505251	7.6215593	8.1395318	7.807235513	7.947499115	7.472285343	8.093673922	7.978101588	7.640239578	7.697573849	7.539805783	7.717981659	7.924922578	7.879251925	7.839654482	7.786003241	7.908821255	8.395621243
"ILMN_1654613"	7.288997634	7.234828884	7.307353355	7.269306872	7.266857567	7.350664206	7.355130835	7.32680443	7.298761641	7.389967467	7.370081994	7.362958776	7.333403686	7.25942808	7.339373867	7.27821826	7.317349959	7.207144768	7.288737619	7.291668847	7.239294331	7.276441765	7.283377436	7.281763416	7.316872128
"ILMN_1654618"	7.985017152	7.861776289	7.833606388	7.956231572	8.017744317	7.778042131	7.934788813	8.072793659	7.914736206	7.950710628	7.885715741	7.978215111	7.78835242	7.977548651	7.910992112	8.057308634	7.835192268	7.778966463	7.979058984	8.24507497	8.096863841	7.953829035	8.10802916	8.288329332	8.137600215
"ILMN_1654626"	7.117041624	7.172243565	7.175491193	7.252180809	7.171006377	7.226705634	7.223020832	7.166083378	7.216782267	7.196652187	7.219528095	7.150542628	7.199653688	7.166574634	7.176003145	7.200936596	7.168175327	7.162429682	7.20931275	7.248817276	7.169958541	7.197875469	7.194219201	7.186599075	7.167270988
"ILMN_1654628"	10.19456549	10.60335898	10.63012886	10.28286864	9.763754247	10.47951683	9.698838235	10.19033888	9.428074861	11.84763983	9.529255458	10.40001747	10.51777249	10.06499321	9.809644752	10.40188658	11.1198607	9.917778293	10.34220205	10.04306133	10.05604403	10.56725721	10.49744486	10.73758945	11.23141483
"ILMN_1654629"	8.666370863	8.638369803	9.46586136	9.031578858	9.839502192	10.18729185	9.334530549	9.551740527	9.12851239	9.75945658	9.411294097	9.082383175	9.344390919	9.289467938	9.723894294	8.51047591	9.145212969	8.252680297	9.462756352	9.775859795	9.709580423	10.10428039	9.973085405	9.613949786	10.36951267
"ILMN_1654630"	7.698485963	7.680487423	7.600207522	7.53864263	7.827556205	7.552281213	7.604774738	7.745410063	7.571308199	7.857181632	7.636182913	7.644752073	7.505096628	7.746084435	7.589945575	7.648338239	7.664630338	7.471642286	7.603273154	7.586774071	7.620644857	7.588423203	7.455014338	7.664343717	8.026778154
"ILMN_1654632"	7.168175327	7.233402002	7.110598992	7.139351223	7.202722114	7.238554289	7.143353386	7.237902799	7.222089872	7.210013685	7.22785046	7.193725711	7.218711092	7.139351223	7.159559496	7.200936596	7.241157183	7.143990376	7.18236907	7.151359084	7.239294331	7.433525379	7.555166889	7.370738786	7.149778055
"ILMN_1654634"	7.13504204	7.137193346	7.134150081	7.120699151	7.11345335	7.208037251	7.157096517	7.162376575	7.140108893	7.191292665	7.218778738	7.162376575	7.106875523	7.209064926	7.142032691	7.2104247	7.205209406	7.078367187	7.184919773	7.166441147	7.130921471	7.199591245	7.176891018	7.112910637	7.147705201
"ILMN_1654637"	7.634990489	7.550634234	7.563804123	7.617630895	7.587878387	7.57756942	7.66223965	7.741520903	7.625441909	7.604099885	7.617452492	7.653146721	7.460559572	7.722537181	7.681038912	7.633033978	7.576943422	7.521922533	7.744458584	7.669763585	7.672158369	7.504657532	7.575011597	7.779504778	7.64946926
"ILMN_1654639"	8.109854408	8.065996036	8.071610382	7.422339292	8.159064322	7.801662986	7.772369881	7.916727005	8.214849184	7.22099087	7.879936292	7.765917643	8.381913667	7.681038912	7.4441521	7.906144635	7.769687091	7.816475225	8.139238023	7.494048353	7.611616025	8.641684677	8.568810196	8.408344977	9.021962663
"ILMN_1654641"	7.147087471	7.136407078	7.134763476	7.116334553	7.144263713	7.113310245	7.117184434	7.133360648	7.093414502	7.146590913	7.099690003	7.158634501	7.122888709	7.131595436	7.122888709	7.149778055	7.154812474	7.121811837	7.103034355	7.131137429	7.07990086	7.181435092	7.145882403	7.104597789	7.155687267
"ILMN_1654645"	7.850238727	7.828722595	7.869982215	7.944167557	7.478192914	8.060352544	7.737956191	7.773910211	7.571308199	7.498483908	8.13098254	8.01740063	7.945550176	7.762005009	8.018608722	8.226508187	7.702136526	7.627710036	8.318589479	7.754295301	7.820188025	7.576249473	7.725609955	7.916301331	7.556831485
"ILMN_1654653"	9.578271506	9.21461682	9.781220685	9.670114654	9.130601355	9.157900871	9.886168462	10.3103457	9.430305437	10.35035446	9.906909935	9.857912996	9.765818095	9.978652677	10.26021998	8.763481176	9.875707142	9.110081439	10.51294268	10.1336529	10.11348694	8.454817675	8.283429015	8.074357218	8.295346782
"ILMN_1654663"	7.303360745	7.360532327	7.33700528	7.371575939	7.336062503	7.331639963	7.326188676	7.360120998	7.312400021	7.395408592	7.398468564	7.323656687	7.377724816	7.398450439	7.282282399	7.285184706	7.351556499	7.287088716	7.287753062	7.376969355	7.360302005	7.368188438	7.303375383	7.359563257	7.331366674
"ILMN_1654671"	7.460841957	7.322943744	7.524020383	7.619106279	7.215495611	7.546650342	7.459322887	7.206135688	7.51332104	7.376918733	7.607724125	7.30940229	7.133519163	7.546881627	7.954728887	7.335412955	7.552281213	7.467687337	7.826507042	7.089485047	7.151543932	7.218166434	7.16417964	7.058718876	7.126889231
"ILMN_1654672"	7.318333391	7.228107672	7.232214856	7.285800597	7.267549078	7.291668847	7.260893601	7.28601162	7.298761641	7.219599208	7.253116163	7.259495336	7.257614369	7.264966496	7.253205508	7.28606925	7.257372019	7.264578859	7.260959703	7.260893601	7.247275876	7.177302852	7.172145805	7.270330412	7.2336361
"ILMN_1654673"	7.177919	7.169006772	7.063342852	7.175966667	7.142585797	7.122888709	7.092103073	7.15507135	7.12322683	7.093749631	7.125400805	7.113985628	7.131943523	7.147179632	7.145018076	7.150809854	7.155606973	7.166998784	7.205903127	7.159365457	7.192206649	7.155653609	7.095133898	7.120044779	7.161381211
"ILMN_1654677"	7.178957824	7.149778055	7.149570232	7.162612276	7.203440231	7.139480694	7.269003996	7.149605827	7.152036846	7.232446045	7.204587267	7.18371517	7.227217986	7.166574634	7.206077406	7.148938071	7.185846767	7.185620361	7.202996082	7.159365457	7.140136763	7.185456027	7.166574634	7.224239865	7.192533913
"ILMN_1654684"	7.75280218	7.192013827	7.239460442	7.653765746	7.221475999	7.329314333	7.203731925	7.188892698	7.268795838	7.353405043	7.292447639	7.467314446	7.536151527	7.289161136	7.18183653	7.356297853	7.287535465	7.485432764	7.232843245	7.171933969	7.25376807	7.20948852	7.245712177	7.190987403	7.180949495
"ILMN_1654685"	7.911951709	7.263408847	7.596894444	7.156848845	7.404315837	7.289409173	7.197444357	7.184735987	7.804439738	7.274680661	7.231363812	7.206513307	7.468143806	8.040473254	7.220352019	9.181514154	7.233715192	8.281885361	8.958666488	7.740796261	7.473540942	8.316677448	7.924080252	7.601974254	7.954728887
"ILMN_1654689"	7.622622682	7.586422585	7.827474154	7.417611375	7.569112161	7.936810073	7.328599511	7.483048735	7.647105164	7.213373356	7.328638781	7.477231949	7.508731311	7.741554177	7.270940919	7.488960924	7.743902289	7.584629304	7.300244778	7.654678936	7.613877134	7.477123857	7.43239482	7.471642286	7.523385203
"ILMN_1654690"	10.98517907	10.27907937	11.20257043	11.08807917	10.25253363	9.545402876	10.54128362	10.84722413	10.19587063	10.15379713	7.220871425	11.80787378	9.323450314	11.03083898	10.63957671	10.03627594	9.959158828	10.20378979	10.70026165	10.76084702	10.8478374	10.0343765	9.930330615	10.23474125	9.79913971
"ILMN_1654691"	7.438851376	7.317780774	7.410622827	7.613938081	7.359721752	7.698398628	7.6182299	7.295391828	7.386461014	7.620014364	7.727490547	7.542206039	7.493823934	7.439287223	7.773475294	7.345061875	7.835846118	7.843742014	7.672046415	7.568828097	7.534131297	7.309855209	7.353769442	7.650599853	7.342134249
"ILMN_1654692"	7.156080563	7.157926171	7.229461802	7.228329464	7.16417964	7.175966667	7.198747221	7.199513316	7.201145324	7.290973336	7.160838727	7.462991529	7.118504851	7.105499757	7.235549796	7.176814327	7.165893679	7.221613765	7.200282514	7.197076556	7.152161762	7.232291304	7.184132322	7.280856844	7.216451244
"ILMN_1654696"	7.149349335	7.095900802	7.067843057	7.341659015	7.173233057	7.407871432	7.183252201	7.182159145	7.189915216	7.125886232	7.137488039	7.097893537	8.046700246	7.134449453	7.106875523	7.142243364	7.103277783	7.085244038	7.068125898	7.088539738	7.135138492	7.343267418	7.070869159	7.101062877	7.112283719
"ILMN_1654703"	7.233147341	7.252489167	7.255864601	7.287789302	7.264319263	7.237974444	7.306683303	7.3027709	7.249791967	7.200064511	7.260920533	7.252395609	7.239460442	7.237138023	7.239386724	7.233974731	7.248910174	7.251499946	7.426212344	7.249681001	7.212506879	7.149967239	7.23628181	7.265261044	7.242506833
"ILMN_1654721"	7.161719238	7.174593556	7.153862163	7.201419446	7.151018177	7.199280815	7.145018076	7.163307786	7.202274399	7.128860943	7.136624752	7.146948199	7.198201331	7.159879914	7.150165714	7.14123734	7.181710989	7.161451184	7.132854098	7.146381422	7.14563424	7.137588049	7.143515331	7.222307784	7.213674468
"ILMN_1654722"	7.207414908	7.385127352	7.362543612	7.220352019	7.20023979	7.208728376	7.205112113	7.246635234	7.400969001	7.237699835	7.155016651	7.248515354	7.2422513	7.348489321	7.170943082	7.189291053	7.212939837	7.253205508	7.277391907	7.157022166	7.255336607	7.238809371	7.199426462	7.266125279	7.275060799
"ILMN_1654726"	7.118243818	7.141168862	7.134763476	7.126792117	7.141727836	7.092721613	7.065176584	7.108524041	7.065485289	7.096218942	7.078422858	7.111418085	7.101648764	7.100322176	7.10934543	7.154714908	7.141395979	7.183820415	7.124415031	7.09843213	7.059459339	7.09363353	7.170489103	7.117184434	7.060219075
"ILMN_1654730"	7.122761949	7.255926629	7.203281528	7.155798291	7.154505563	7.187376083	7.211805758	7.145928372	7.176125367	7.165059747	7.162376575	7.14975328	7.180397247	7.147179632	7.14123734	7.159247485	7.185846767	7.144883773	7.198535497	7.14020039	7.175966667	7.12586276	7.206200808	7.090374703	7.200182812
"ILMN_1654732"	7.152947826	7.138574725	7.058780636	7.170339983	7.161832634	7.116287302	7.153453467	7.200385091	7.158708162	7.117738243	7.113052613	7.133483858	7.039563327	7.065919895	7.123675544	7.17037504	7.128860943	7.172093558	7.17157627	7.131943523	7.2069585	7.191292665	7.06231111	7.180397247	7.166326694
"ILMN_1654735"	7.684611388	7.301839856	7.421513632	7.730595578	8.086254825	7.119789498	7.483953949	8.445419976	8.841613593	7.181644931	7.228588279	8.499907135	8.166776426	7.250153394	8.116020691	8.304047488	7.169025721	8.652099519	7.21687286	7.213921453	8.159389723	9.453769761	9.499885438	8.556839543	8.879594939
"ILMN_1654737"	8.316590464	8.656024272	8.639464078	8.20746758	8.150265268	8.933981248	8.350861928	8.230646719	8.840843106	8.027383752	7.967546514	8.657666542	8.572015585	8.104075814	8.146206728	8.524148469	8.823023224	9.094152663	8.720814822	8.562898914	8.618166668	7.999332552	8.393096989	8.070645772	7.724678053
"ILMN_1654742"	7.098832412	7.188763074	7.129780621	7.148141873	7.116287302	7.144118402	7.149711476	7.172208918	7.179598328	7.120718047	7.162376575	7.162984795	7.191452035	7.130522998	7.125128957	7.138337769	7.190576062	7.182966809	7.139457381	7.084485118	7.12867755	7.124941827	7.116516332	7.171909562	7.1576006
"ILMN_1654746"	7.644088524	7.541708517	7.621430208	7.976501383	7.499149937	8.28735207	8.278025588	7.807849049	7.480682119	7.677350092	7.881780352	7.805608958	8.267827977	7.665218314	7.656586763	7.82094871	8.031218659	8.244480684	7.448787659	8.063521818	8.044350567	7.35562643	7.54521686	7.562865848	7.279240567
"ILMN_1654748"	9.809889949	9.788324965	11.17253176	11.00909055	10.08138136	13.24174895	10.67511444	11.4768988	10.26242805	9.351376596	10.41732901	11.3446084	11.03365109	11.44215727	10.47530109	12.48099074	11.48999607	10.98129948	11.01279747	11.68007444	11.76407288	11.06514838	10.6545092	9.595547263	9.615277585
"ILMN_1654757"	7.207414908	7.272606772	7.189360001	7.109716834	7.16417964	7.127208536	7.214027145	7.151499907	7.195316751	7.246517133	7.157174364	7.171443558	7.165709615	7.156045136	7.212506879	7.152914113	7.141395979	7.168680804	7.190306189	7.233147341	7.216881902	7.24271328	7.210518152	7.283486335	7.189521498
"ILMN_1654759"	7.11247576	7.18790954	7.184158462	7.149967239	7.171730935	7.215495611	7.156416111	7.186520056	7.11154819	7.157662198	7.181632506	7.197835123	7.136539595	7.164688464	7.199315171	7.166574634	7.17399252	7.217120365	7.114154745	7.164055178	7.191565214	7.189521498	7.165709615	7.178773075	7.110259729
"ILMN_1654761"	7.600825547	7.625952323	7.601396599	7.68841171	7.397071399	7.498806073	7.494167348	7.320428039	7.290515421	7.471537647	7.692503595	7.662762277	7.551150633	7.810935524	7.755085534	7.579742602	7.990330752	7.82004123	7.792566896	7.285184706	7.257484875	7.180529078	7.194219201	7.274680661	7.340231734
"ILMN_1654766"	7.252053652	7.13224411	7.177475959	7.153021755	7.158609846	7.146948199	7.132505499	7.197016975	7.117184434	7.154658094	7.125400805	7.161615067	7.187198119	7.244883859	7.173901869	7.149778055	7.197812494	7.096355624	7.144737302	7.198535497	7.194294112	7.227775115	7.220045396	7.157926171	7.162376575
"ILMN_1654771"	7.092947298	7.072425219	7.087742466	7.153021755	7.12412587	7.120615621	7.037447166	7.080567441	7.144910522	7.134833877	7.101648764	7.08994355	7.103236831	7.104550557	7.10222106	7.139260226	7.090180372	7.107656071	7.073692332	7.196295651	7.156337157	7.206982496	7.07747313	7.124578865	7.073886813
"ILMN_1654772"	7.274780092	7.253303219	7.282889967	7.239260929	7.2071266	7.282947573	7.287088716	7.271391609	7.281568479	7.217464778	7.212416792	7.27280185	7.191452035	7.236207907	7.303021719	7.279987956	7.12653297	7.258365506	7.068125898	7.342565852	7.22790004	7.233017673	7.2422513	7.261987832	7.187611999
"ILMN_1654773"	7.92233559	8.667579141	9.28756653	8.55929519	7.940568988	9.144795625	7.154912703	8.951849851	7.975451585	8.049749442	8.658886346	8.041807543	8.671373215	8.041047765	8.844936847	8.461877522	9.479319298	9.126852256	8.454223104	8.466394631	8.720596547	8.465847636	8.732262356	7.578629141	7.346466665
"ILMN_1654775"	7.211673646	7.199385251	7.169477277	7.212506879	7.199385251	7.245712177	7.187376083	7.190639339	7.251001472	7.158382324	7.173576298	7.214365213	7.183411745	7.245729992	7.189521498	7.175896041	7.248001046	7.201975897	7.210209447	7.146381422	7.199513316	7.173346926	7.160838727	7.14306697	7.197480245
"ILMN_1654779"	7.362028922	7.31398414	7.280229363	7.287789302	7.238554289	7.294038085	7.306683303	7.225943144	7.26567583	7.288286162	7.293249499	7.267532713	7.289537609	7.28025303	7.284101147	7.226565932	7.315754267	7.299020587	7.231830217	7.329436873	7.314487579	7.273341825	7.333431487	7.329305523	7.261945811
"ILMN_1654786"	7.128251613	7.157207937	7.198447284	7.117399359	7.09589125	7.198535497	7.149025956	7.096626556	7.109228977	7.172731966	7.220871425	7.174197826	7.143414011	7.107578914	7.16422228	7.137280067	7.102464669	7.090077787	7.142016365	7.068336484	7.064478837	7.114154745	7.088924048	7.134103608	7.112283719
"ILMN_1654792"	7.303360745	7.212416792	7.220478429	7.257782839	7.214648433	7.24048264	7.266880618	7.264889773	7.227576702	7.206241734	7.215329952	7.286996283	7.269354547	7.266826198	7.227800588	7.231050267	7.258191416	7.240862116	7.234549099	7.273210578	7.21904638	7.237974444	7.258912762	7.196848318	7.194433718
"ILMN_1654795"	7.064287191	7.042848191	7.104550557	7.051453173	7.089030445	7.142585797	7.1418423	7.164340437	7.094474398	7.078021358	7.08203986	7.092947298	7.095420826	7.088274982	7.14123734	7.091337067	7.098385811	7.100916798	7.133643627	7.097596752	7.063478406	7.071124444	7.064304169	7.093810027	7.134560589
"ILMN_1654812"	7.267958001	7.579337015	7.583944909	7.500779596	7.46723643	7.468484658	7.809845326	7.701026233	7.584820074	7.524764531	7.578854518	7.396151017	7.651538103	7.467298258	7.497891706	7.506484807	7.537486897	7.457969142	7.570111622	7.738848016	7.49815134	7.591410584	7.744655442	7.514587509	7.569973945
"ILMN_1654819"	7.341710657	7.323656687	7.311487419	7.181085403	7.29726628	7.407253143	7.274132961	7.179525138	7.29389083	7.536252509	7.339275746	7.304009859	7.239460442	7.431757959	7.291509044	7.2104247	7.338516954	7.316282201	7.332161749	7.43842687	7.484083154	7.341710657	7.466685041	7.320334674	7.424731039
"ILMN_1654851"	8.444958178	8.397493356	8.498824792	9.141171131	8.657984123	9.152430086	8.665628702	8.933306891	9.707446021	8.328060611	8.558823127	8.656861887	9.068916131	8.486129519	8.736417383	8.459889787	9.427598875	8.831121849	8.543331332	8.624507987	8.580244847	8.617364004	8.93747026	8.312889382	8.884649582
"ILMN_1654854"	7.298423984	7.208037251	7.315597031	7.169413196	7.233551562	7.398425294	7.240112899	7.198708854	7.270889233	7.271306627	7.118286543	7.273820209	7.328396063	7.156997491	7.214951259	7.230135096	7.367292256	7.322680902	7.311144121	7.141036029	7.201866105	7.206135688	7.277262415	10.37873921	7.396168182
"ILMN_1654855"	7.263316835	7.240532033	7.265856149	7.241050465	7.234828884	7.270889233	7.295610809	7.32191193	7.246517133	7.296544011	7.26599688	7.314936308	7.244331247	7.268765402	7.267454354	7.238809371	7.167555051	7.293949277	7.211108066	7.27646559	7.334053267	7.259155246	7.270330412	7.278185777	7.297408842
"ILMN_1654857"	7.204401726	7.155606973	7.128442949	7.144263713	7.149447004	7.178173026	7.188113397	7.125916537	7.22525192	7.134833877	7.147879393	7.184531344	7.200385091	7.145118157	7.148665276	7.19736865	7.176427386	7.145780544	7.201145324	7.165709615	7.162429682	7.124941827	7.17836388	7.18758383	7.186599075
"ILMN_1654858"	7.177919	7.249061109	7.182494047	7.195110391	7.183270572	7.350043843	7.212587431	7.241050465	7.203440231	7.189079597	7.256445168	7.238163458	7.219348132	7.196458257	7.204613096	7.143243113	7.314908452	7.275716031	7.276483109	7.165709615	7.160838727	7.162631276	7.217728321	7.217924756	7.264866648
"ILMN_1654861"	7.708929102	8.992811118	7.854007131	8.503067404	8.149080223	7.989592308	7.908287576	8.118636721	8.238663536	9.91898237	8.989024763	8.429108818	8.195329938	8.472534881	8.222981804	8.237314621	8.055770118	8.546738819	8.50620589	8.431283024	8.432942985	8.364716586	8.531159189	9.637377971	8.454718504
"ILMN_1654864"	7.278917431	7.283445157	7.251380669	7.268282344	7.212416792	7.341139136	7.268282344	7.195146344	7.312400021	7.279240567	7.321495705	7.357365723	7.272994078	7.222476969	7.264130589	7.246502965	7.365910745	7.481355049	7.475036328	7.164055178	7.220503723	7.119789498	7.170489103	7.217924756	7.237441852
"ILMN_1654866"	7.202072898	7.306017005	7.267668271	7.324321368	7.214648433	7.208728376	7.27280185	7.224339076	7.177380164	7.277987415	7.234165588	7.172208918	7.200385091	7.264966496	7.155771717	7.248147811	7.283063598	7.308970472	7.241170817	7.23628181	7.170652625	7.138402662	7.147371571	7.170171514	7.187611999
"ILMN_1654870"	7.147087471	7.133132455	7.187455899	7.089292172	7.099631304	7.146948199	7.186675944	7.137328562	7.193158875	7.141429919	7.086571547	7.097893537	7.130347786	7.12204	7.165709615	7.164606255	7.127208536	7.118003804	7.165424204	7.094905964	7.091821194	7.071124444	7.083788529	7.147625181	7.145780544
"ILMN_1654871"	7.153909962	7.161283247	7.210679596	7.190411237	7.189521498	7.162095543	7.184054469	7.180423443	7.17387557	7.186839692	7.210091501	7.183075753	7.181145121	7.196458257	7.154470094	7.145018076	7.079266799	7.203731925	7.11247576	7.248068973	7.283412796	7.264866648	7.279915726	7.232056438	7.142122568
"ILMN_1654875"	7.26880737	7.279240567	7.291057729	7.267416197	7.238554289	7.22982833	7.315300839	7.248134238	7.279439621	7.242157241	7.259776745	7.302539463	7.204460875	7.256830783	7.260034224	7.221204097	7.236207907	7.241726274	7.190306189	7.270185705	7.203194167	8.671943479	7.304661132	11.00963608	12.33143506
"ILMN_1654890"	7.244174819	7.325067182	7.214734273	7.264130589	7.226808835	7.245159883	7.272065179	7.196072968	7.222089872	7.331066817	7.279043624	7.292591307	7.259841811	7.283608926	7.292623623	7.237922643	7.295610809	7.25062971	7.363681378	7.376021764	7.350835331	7.442789546	7.422087625	7.365547021	7.347578985
"ILMN_1654893"	8.249728378	9.13005691	8.14393795	8.245926689	8.391025766	8.438855935	8.139238023	8.38355401	9.794828296	8.462731706	8.223707674	8.344196757	7.909437743	8.144363909	7.966564593	8.358269682	7.803294881	7.959230884	8.454916847	8.243818813	8.270112106	7.965981898	8.420998656	7.887559622	8.027718294
"ILMN_1654895"	7.119313988	7.215495611	7.151634522	7.198747221	7.09589125	7.129616353	7.183252201	7.164340437	7.175050182	7.108524041	7.149993906	7.218234079	7.190780878	7.133519163	7.104550557	7.17037504	7.079266799	7.149475822	7.144737302	7.045099173	7.108665082	7.136081105	7.055314696	7.124578865	7.136430427
"ILMN_1654899"	7.248001046	7.233402002	7.192013827	7.204432988	7.274491596	7.106071587	7.143353386	7.242606305	7.239294331	7.190427689	7.219528095	7.159365457	7.253740806	7.232481053	7.123675544	7.126030051	7.198535497	7.251499946	7.217728321	7.293979312	7.442944576	7.252584097	7.213337871	7.329972115	7.328694556
"ILMN_1654900"	7.28275076	7.274291027	7.305244105	7.319602119	7.261638427	7.299135482	7.297827718	7.271391609	7.224083113	7.252904157	7.2955014	7.2920688	7.263372054	7.302031024	7.34520913	7.239822667	7.284101147	7.255787527	7.277391907	7.273210578	7.240045346	7.332077195	7.239460442	7.152711279	7.262875468
"ILMN_1654910"	7.21268016	7.189521498	7.221613765	7.171368099	7.177032548	7.210558908	7.201944339	7.161451184	7.175050182	7.164340437	7.200385091	7.1418423	7.151634522	7.192013827	7.222261448	7.168411879	7.199315171	7.197732546	7.193214071	7.122704242	7.125128957	7.197875469	7.160838727	7.132361029	7.125886232
"ILMN_1654916"	8.001373759	9.25119856	8.231753585	8.499747709	7.712844827	8.580082009	8.766930966	8.510711832	8.13098254	9.23951965	9.550885329	8.523580917	7.372833928	7.769208603	8.695986293	8.156192203	7.909324317	8.27901569	7.558836153	8.505008567	8.641684677	8.071771495	8.188403202	7.404358037	7.320310554
"ILMN_1654917"	7.460841957	7.923786314	7.441977484	8.626638761	7.387384642	8.083857544	8.102445844	8.714080681	8.325616728	8.270446349	7.377816779	7.822784256	7.981815914	7.375550651	8.158614101	7.367214114	8.071048968	8.29327519	7.921732992	7.451493941	7.448229785	7.723720733	7.713544132	8.581952723	8.900029168
"ILMN_1654918"	8.757221336	8.735776966	8.596475477	8.504820073	8.580411211	8.489640271	8.606115094	8.759132552	8.759570582	8.629847381	8.787295106	8.667960688	8.545026492	8.617493624	8.910588755	8.601588505	9.008133366	8.535568047	8.936803726	8.684326234	8.619361891	8.596278137	8.728202115	9.17358628	8.987654224
"ILMN_1654920"	8.858903299	8.876129613	9.148808335	8.843039322	8.165946561	8.187936998	8.403211812	7.862662151	8.330714702	8.676210701	8.419649114	8.581631792	8.18497745	9.034431735	8.812206619	8.330361948	9.074188796	8.696679947	8.146470121	8.045265393	7.990494805	7.726114146	7.668851116	7.794418721	7.945311293
"ILMN_1654922"	7.11471331	7.171414016	7.144228591	7.154912703	7.171006377	7.144118402	7.147371571	7.145928372	7.14606025	7.13931602	7.134371713	7.094430963	7.167799983	7.151230184	7.076226122	7.137280067	7.128029096	7.163307786	7.077724489	7.143288602	7.151543932	7.184563046	7.142016365	7.171909562	7.152947826
"ILMN_1654929"	11.96833071	11.90944307	10.8522643	11.1715493	11.76862412	11.23680714	11.55648716	11.71470878	13.00745289	12.14844579	10.28339556	12.82426819	11.67889149	11.021034	12.34023487	11.41686772	8.351813169	13.14057723	7.919091469	12.29154482	11.86842707	11.58987091	11.68298721	11.94633418	12.70715757
"ILMN_1654939"	11.62314071	11.708675	11.91590639	11.53905812	11.35757004	11.85207007	11.71347538	11.81258485	11.20715277	12.41863675	12.17756061	11.66493737	11.93466394	11.40625751	11.0501554	11.33013956	11.22470246	11.01229688	11.66493737	11.80913762	11.96464538	11.5541074	11.43850885	10.83311079	10.61567606
"ILMN_1654941"	7.30147918	7.157926171	7.129099033	7.25942808	7.164915448	7.314470445	7.177336066	7.230107646	7.328969988	7.198708854	7.213104404	7.264953066	7.206667518	7.248320907	7.16422228	7.192892961	7.14460949	7.285414314	7.136128599	7.264153684	7.268210965	7.334798917	7.202577031	7.249479314	7.330444398
"ILMN_1654942"	7.262119694	7.383611083	7.316135055	7.585783882	7.47629283	7.306663216	7.33620139	7.513471208	7.520677107	7.396798835	7.432868852	7.36974372	7.386681006	7.348489321	7.306976812	7.37207667	7.563867761	7.389519112	7.552917926	8.557978538	8.406524514	8.23099025	8.120987884	8.346411495	8.408974651
"ILMN_1654943"	7.251077421	7.496866184	7.174020925	7.611588866	7.193214071	7.301305416	7.297827718	7.248134238	7.313516664	7.385684674	7.429568067	7.388815887	7.34648752	7.387028265	7.28108512	7.377421199	7.554753777	7.59303237	7.50726564	7.1185783	7.106071587	7.001931628	7.10411954	7.149218606	7.083710715
"ILMN_1654945"	7.345061875	7.288110153	7.302453183	7.301227914	7.286173746	7.253457605	7.257083473	7.211443079	7.239294331	7.832699848	7.191172654	7.256602397	7.287614603	7.337423548	7.260034224	7.211390411	7.318196501	7.33236955	7.254287143	7.362028922	7.46660657	7.29336401	7.353769442	7.317915083	7.293949277
"ILMN_1654946"	7.588012688	9.522926546	8.988145599	10.29713051	11.27967527	10.65695774	7.929894609	7.835998799	7.428650378	8.951107035	9.086972004	7.260195105	7.178248285	9.282167614	7.188196354	8.870031312	9.964098147	10.29862861	7.489772047	9.896250648	9.368246711	10.48475855	10.91263122	9.585336284	9.049126739
"ILMN_1654950"	7.121567623	7.108249564	7.183566624	7.143288602	7.207741611	7.166441147	7.171443558	7.15951667	7.14606025	7.153886816	7.158634501	7.147596284	7.179598328	7.172163037	7.113340762	7.1963951	7.196271502	7.195003448	7.170606673	7.137730346	7.178828228	7.168399651	7.12508462	7.19011941	7.152947826
"ILMN_1654960"	7.299407231	7.277489996	7.36586522	7.350778715	7.330353161	7.390067971	7.334758927	7.31747209	7.302031024	7.391270101	7.363388419	7.363518487	7.418819696	7.310343594	7.376423041	7.280833998	7.369992118	7.2955014	7.292573948	7.311808711	7.334798917	7.398963618	8.082798668	12.36135087	7.917521829
"ILMN_1654965"	7.202072898	7.143555145	7.14754473	7.186630726	7.133742668	7.133590073	7.105450898	7.187376083	7.143555145	7.188388432	7.091133071	7.166441147	7.163307786	7.223629292	7.151755673	7.136335454	7.161832634	7.168680804	7.088947027	7.28703003	7.161639682	7.219028711	7.118917662	7.147625181	7.069922211
"ILMN_1654966"	7.562121981	7.3001733	7.600207522	7.87861618	7.483718944	7.477191311	7.503225473	7.423540378	8.171724746	7.382422019	7.603273154	8.317470624	7.499538839	7.469041867	7.400969001	8.280930196	7.400017064	8.241163483	7.344615267	7.486489593	7.357029094	7.388815887	7.339412293	7.287381359	7.264866648
"ILMN_1654973"	7.201063784	7.213937669	7.197812494	7.2071266	7.229055104	7.203846007	7.198747221	7.208747003	7.22525192	7.200064511	7.180735123	7.151978105	7.176125367	7.174928143	7.155771717	7.224806437	7.161040929	7.211743959	7.170606673	7.233147341	7.12867755	7.258353	7.18139628	7.170171514	7.180050455
"ILMN_1654974"	7.711096551	8.264601262	7.693363264	7.816206812	7.985116954	7.919559166	7.667483798	7.908608266	7.942929158	8.521580682	7.521217038	7.59483802	7.834883672	7.743625876	7.66034298	7.710922834	7.918177049	7.947421779	8.080098986	7.700353716	7.826673947	7.832248873	7.694771913	7.822972153	7.935817791
"ILMN_1654979"	7.151634522	7.173054825	7.158493675	7.143288602	7.10428243	7.115576927	7.137533774	7.1238609	7.112505201	7.138502117	7.163092537	7.145456075	7.16417964	7.152161762	7.126603237	7.092529027	7.133590073	7.181923463	7.141168862	7.101839112	7.115647362	7.113310245	7.142016365	7.154359231	7.176975037
"ILMN_1654980"	7.137193346	7.179405661	7.201975897	7.094764298	7.117078082	7.131259053	7.142625638	7.124941827	7.092209182	7.221706491	7.178681473	7.097893537	7.204460875	7.092680352	7.140414744	7.129278179	7.225478649	7.095420826	7.217728321	7.211682712	7.182651704	7.153076263	7.187267608	7.131400345	7.15195652
"ILMN_1654983"	7.279747944	7.25861818	7.315597031	7.264130589	7.242981187	7.253457605	7.288262584	7.248910174	7.328969988	7.311339472	7.2875123	7.266826198	7.304888002	7.260276794	7.299455299	7.209350849	7.216324824	7.230993034	7.144737302	7.319124309	7.320081276	7.292607465	7.255549139	7.317915083	7.411460049
"ILMN_1654987"	7.234305961	7.252489167	7.302952565	7.25942808	7.252053652	7.296671799	7.236158262	7.319208286	7.252143743	7.275487614	7.316216938	7.229571658	7.251077421	7.230659927	7.282282399	7.274887027	7.243595489	7.286275126	7.234549099	7.202469921	7.211743959	7.26567583	7.408360649	7.224239865	7.2336361
"ILMN_1654998"	7.234305961	7.213136854	7.191325552	7.201419446	7.231363812	7.236158262	7.215515891	7.190639339	7.168016621	7.174197826	7.204587267	7.15402958	7.214734273	7.256830783	7.180423443	7.176814327	7.113889807	7.165997081	7.207685136	7.246477119	7.371697451	7.242015232	7.190136696	7.323153459	7.2336361
"ILMN_1655011"	10.48001611	11.1584613	10.71977123	9.84636117	10.52757623	10.98060647	11.26465984	10.5995202	10.22229265	11.50584455	11.08182202	10.71977123	10.2455706	10.71541718	11.021034	10.79067375	10.5471385	10.54685713	10.43170537	10.94192904	10.63219058	9.938467964	9.424838859	8.83761462	8.142049081
"ILMN_1655022"	9.685392511	9.032749212	8.707647065	8.079840301	9.737330103	8.848699776	8.432199439	9.435773848	9.756885467	8.843039322	8.549053021	8.761612371	10.02330588	9.818558777	8.872389291	8.736247958	8.656281888	8.417354373	8.392843913	9.09625727	8.825711103	8.41031076	9.405600374	8.282865237	8.681365433
"ILMN_1655026"	7.106787563	7.117981485	7.118936736	7.099227686	7.140212843	7.20931275	7.185358878	7.07947972	7.13042181	7.174197826	7.087860222	7.144851215	7.106875523	7.113577231	7.128177701	7.117804035	7.094588569	7.107656071	7.145608454	7.085620326	7.081703131	7.110102455	7.042591168	7.136735787	7.155687267
"ILMN_1655039"	7.453724018	7.412922156	7.394415821	7.361339043	7.352772487	7.414838368	7.40665921	7.382070455	7.352963735	7.418056759	7.405239855	7.438541517	7.313279478	7.396510607	7.39601077	7.415963574	7.363074308	7.29473907	7.341766119	7.40390917	7.411783242	7.321462186	7.344021639	7.247749213	7.287182592
"ILMN_1655044"	7.313945069	7.195257255	7.217654651	7.185644585	7.232098499	7.157096517	7.228928566	7.274887027	7.234591071	7.224083113	7.213816991	7.278043092	7.22653842	7.242334859	7.223595524	7.24733981	7.184158462	7.225158306	7.125128957	7.256870411	7.184872758	7.197875469	7.219324313	7.271160819	7.271524419
"ILMN_1655045"	7.17583344	7.174593556	7.186203704	7.215495611	7.17874475	7.243921775	7.212587431	7.194269936	7.177380164	7.175806763	7.117583046	7.215579518	7.111637768	7.188516154	7.159559496	7.246502965	7.216324824	7.185620361	7.22998414	7.126889231	7.182651704	7.121465492	7.105609696	7.18758383	7.176975037
"ILMN_1655046"	10.05826611	9.590374913	9.666619089	10.33462718	9.174128612	9.416091639	9.515911408	10.16327971	9.402612483	9.659378148	9.507231342	9.731931379	9.928106684	9.975386624	9.479965456	8.933480481	9.921142595	10.48816739	9.858549258	10.11851573	10.03627594	8.815345774	8.746916484	9.324261657	9.261473348
"ILMN_1655047"	7.199101754	7.138574725	7.146230903	7.137328562	7.219181304	7.12431156	7.166326694	7.203731925	7.11154819	7.14318932	7.153002679	7.103085824	7.205972543	7.139351223	7.118841323	7.096548522	7.247197623	7.092391848	7.122058883	7.190576062	7.177475959	7.178850245	7.149778055	7.262929172	7.224517373
"ILMN_1655051"	8.554962003	8.397493356	8.330931428	8.293129904	8.159899519	8.092255983	7.998740512	8.386311061	9.01209531	8.369327305	8.295126898	8.645730576	8.365187102	8.786446815	8.419149442	8.028857478	7.78587687	7.798889521	8.170489996	8.809747733	8.982673349	7.611937854	7.64813435	7.552621102	7.359838581
"ILMN_1655052"	7.423290555	7.377525772	7.372881381	7.364318752	7.363518487	7.407871432	7.417356021	7.345381004	7.326519862	7.350794101	7.361472595	7.405868965	7.338831111	7.380127296	7.38631447	7.371274627	7.272065179	7.357775249	7.341766119	7.33517268	7.358368103	7.358302653	7.342134249	7.274680661	7.248533143
"ILMN_1655068"	7.632562907	7.446012325	7.423354383	8.269614353	9.638133661	9.159254272	8.272398778	7.659427196	7.716178808	8.485271721	8.166921272	7.693739434	7.697691394	7.772515477	7.810935524	7.60359063	7.555856287	7.891563785	7.839037039	8.24507497	8.078258128	7.433525379	7.452469383	7.502517777	7.643067749
"ILMN_1655077"	7.519113647	7.146230903	7.296634975	7.775288003	8.214406787	7.431217276	7.324289986	7.472349387	7.296401917	7.177981888	7.741421139	7.196458257	8.312889382	7.32575839	7.340891691	7.740739365	7.465925582	7.930382767	7.223269436	7.137730346	7.084414736	8.350861928	7.632562907	7.384664317	7.676218002
"ILMN_1655080"	7.144530907	7.058718876	7.122232596	7.118468438	7.12322683	7.095806059	7.137533774	7.164340437	7.12322683	7.132589786	7.1712072	7.150542628	7.043176889	7.158821625	7.092721613	7.138337769	7.113889807	7.164263653	7.213214747	7.073692332	7.090815166	7.074155695	7.102464669	7.131400345	7.128860943
"ILMN_1655086"	7.232146294	7.293853187	7.221613765	7.207981552	7.219952807	7.201975897	7.261486328	7.246635234	7.198922299	7.184007868	7.199689512	7.220536049	7.249595903	7.223629292	7.244940626	7.229179198	7.17874475	7.193214071	7.142016365	7.252876882	7.227084068	7.166761795	7.18139628	7.207661149	7.267668271
"ILMN_1655093"	7.565906838	7.632772202	7.420430718	7.435927838	7.165709615	7.318512916	7.305465331	7.23373739	7.406818576	7.508662756	7.695128417	7.539805783	7.35178245	7.60011904	7.707335314	7.322446872	7.590759422	7.497949608	7.51702335	7.482910361	7.428891378	7.254998167	7.253303219	7.238734862	7.274467865
"ILMN_1655095"	7.251077421	7.162984795	7.177475959	7.127806758	7.203440231	7.173770788	7.220957036	7.20702235	7.196670142	7.162095543	7.181632506	7.190867773	7.252453908	7.170307966	7.178267159	7.182494047	7.186599075	7.194166447	7.159386215	7.142386289	7.204635643	7.237138023	7.209751002	7.149218606	7.117184434
"ILMN_1655096"	7.258972463	7.322943744	7.316772847	7.292573948	7.269400965	7.310697491	7.325630317	7.266583513	7.263408847	7.297471091	7.291722026	7.382272764	7.366907175	7.223629292	7.353382169	7.215623268	7.379884613	7.273273583	7.471642286	7.275694348	7.270249705	7.202982126	7.271628026	7.215495611	7.276182105
"ILMN_1655100"	7.227775115	7.190376901	7.203281528	7.213534198	7.19178784	7.212471373	7.159455291	7.179525138	7.262242201	7.156278881	7.227217986	7.174197826	7.217193694	7.188516154	7.110131667	7.209350849	7.191353657	7.182966809	7.157726689	7.204635643	7.212506879	7.165893679	7.125916537	7.169228877	7.149778055
"ILMN_1655108"	7.347118362	7.440996485	7.37833821	7.536300002	7.519044496	7.449360995	7.404576986	7.475930164	7.587878387	7.441339478	7.458785781	7.347595796	7.683364989	7.484980575	7.500461825	7.456570991	7.447732857	7.480708326	7.585659483	7.630582258	7.605160409	7.297745466	7.433947532	7.461237143	7.510266801
"ILMN_1655114"	7.416382981	7.212416792	7.311933398	7.413859099	7.376526722	7.288737619	7.187376083	7.219324313	7.266826198	7.292488392	7.103121644	7.308230031	7.259100454	7.60267083	7.347345541	7.281754411	7.339373867	7.329797045	7.41353187	7.416476859	7.415871404	7.334053267	7.365289208	7.357723002	7.254449724
"ILMN_1655117"	8.946007867	8.540306612	9.13005691	8.551227702	9.93738437	9.938467964	9.442764356	9.060040342	9.469751458	9.681237795	9.325441484	8.340034199	9.102683095	9.854229114	9.343947603	9.001702816	9.131080829	9.273626431	8.825536693	9.485247593	9.175417798	9.372330875	9.276197653	8.248879232	8.644057131
"ILMN_1655126"	9.084462392	8.694664385	9.093238637	8.977576708	8.710477499	8.725610292	9.180934482	9.291444362	8.60434559	10.2140112	9.660569911	9.583905624	8.937600707	9.441248826	9.400363455	9.034611194	9.225995507	9.542765082	9.745667645	9.026704288	8.97476136	8.746519457	8.79581303	8.808495787	9.267542119
"ILMN_1655136"	7.1864003	7.256870411	7.177475959	7.186630726	7.186357187	7.145311781	7.223020832	7.179525138	7.184132322	7.180812431	7.161615067	7.207831612	7.19578508	7.216358492	7.139170969	7.175896041	7.213816991	7.160488704	7.231830217	7.151359084	7.129423708	7.161899641	7.169666821	7.175139295	7.166326694
"ILMN_1655137"	9.168303741	9.255405257	9.039470865	8.61519475	9.071041024	9.238813491	8.896900643	8.884146414	8.617153872	8.718932521	8.673311753	8.875606044	8.745425424	9.189912157	8.791696519	9.615488175	10.04306133	9.349663771	9.659378148	8.879937635	8.69734104	9.000231367	8.915986506	8.872887602	8.409587193
"ILMN_1655140"	7.161719238	7.161283247	7.201975897	7.132589786	7.118898588	7.140294028	7.170138154	7.082661499	7.14606025	7.197955129	7.135157268	7.111418085	7.14123734	7.130522998	7.149447004	7.14123734	7.177082841	7.153909962	7.13045598	7.181910376	7.072588061	7.133519163	7.12322683	7.086571547	7.123825432
"ILMN_1655144"	7.217654651	7.176948784	7.255864601	7.161639682	7.194004972	7.261472868	7.255814767	7.220871425	7.196670142	7.193617051	7.270889233	7.190136696	7.227217986	7.194536001	7.206667518	7.273798504	7.210326486	7.275716031	7.219555422	7.242015232	7.171485893	7.237974444	7.2422513	7.194388841	7.22007899
"ILMN_1655151"	7.233147341	7.334770457	7.290075987	7.249415334	7.242981187	7.267836693	7.287088716	7.318392794	7.268795838	7.323448451	7.326519862	7.287598402	7.266404883	7.282889967	7.291509044	7.256187838	7.286715949	7.254865371	7.324166017	7.305222774	7.321686636	7.259155246	7.223053106	7.261987832	7.243508719
"ILMN_1655154"	13.07107177	11.842959	13.39860967	12.57406829	12.85350389	12.9055581	13.05078433	12.68733707	12.61349834	12.61983601	12.96553449	12.87309418	12.88950929	12.85825478	13.14588049	12.34275841	12.36800348	12.63054673	12.05867318	13.05078433	13.4190733	12.32424559	12.30448729	12.37075525	12.98391829
"ILMN_1655155"	7.279747944	7.407854108	7.291668847	7.356144229	7.292685565	7.344154091	7.238037157	7.298784218	7.235681578	7.335412955	7.294038085	7.266280068	7.340952451	7.276570344	7.263468803	7.244558138	7.33611658	7.228588279	7.360291111	7.255255511	7.259668443	7.228410332	7.277964527	7.209378648	7.37805753
"ILMN_1655161"	7.189521498	7.272606772	7.32680443	7.178850245	7.193214071	7.193085899	7.162095543	7.162376575	7.152036846	7.215495611	7.241715223	7.243471907	7.192206649	7.338352683	7.194536001	7.193792859	7.192206649	7.218916701	7.154739613	7.148104602	7.175175795	7.158663055	7.170489103	7.129003378	7.134560589
"ILMN_1655162"	7.242119945	7.322235951	7.248748436	7.296215918	7.223053106	7.20931275	7.193792859	7.196072968	7.260034224	7.220352019	7.212416792	7.251077421	7.237219681	7.257669758	7.214391945	7.234888392	7.255591419	7.225985416	7.213214747	7.258319799	7.273210578	7.202072898	7.201866105	7.250291639	7.230795105
"ILMN_1655163"	12.64032688	10.76084702	12.40519126	11.500999	12.78560894	12.24583786	11.91779604	11.1872009	11.46476725	11.04123202	10.94663073	11.88111331	11.82861786	12.66502009	11.91779604	13.08380999	11.90162308	11.62437543	10.49008083	12.16669871	12.52620093	11.7361034	12.15069688	12.07782409	12.56401674
"ILMN_1655165"	8.567976168	8.190723988	8.106787445	8.112626196	7.57334273	7.68913253	7.69653628	7.572848535	7.74120952	7.894878343	8.255675534	7.164375038	7.779265767	8.452316105	8.201025453	7.621595107	8.259121951	7.715211098	7.788003972	7.452565696	7.703909586	7.605208248	7.422087625	7.37207667	7.650332076
"ILMN_1655167"	7.059516342	7.117078082	7.027893094	7.290759753	7.378968961	7.839560783	7.250190506	7.04077012	7.384173178	7.137730346	7.223746959	7.001422286	7.098444857	7.018117068	7.145018076	7.025990511	7.229732762	7.428960222	7.01972799	7.373638339	7.381512844	7.396950705	7.610139564	7.306976812	7.281207341
"ILMN_1655170"	7.130522998	7.192013827	7.103674149	7.104520974	7.105253008	7.120615621	7.149711476	7.148665276	7.082760539	7.137730346	7.159365457	7.099443864	7.10934543	7.194536001	7.116414722	7.200936596	7.146103674	7.133742668	7.145608454	7.105283663	7.117453721	7.12322683	7.19344485	7.203731925	7.187611999
"ILMN_1655171"	7.068885783	7.138574725	7.162984795	7.066924564	7.15199969	7.168089414	7.189521498	7.130874851	7.037215529	7.144504905	7.131943523	7.081777212	7.114678866	7.117713039	7.125128957	7.156484275	7.161832634	7.082267991	7.214209616	7.148869491	7.119967711	7.134390941	7.135311565	7.104597789	7.2336361
"ILMN_1655177"	9.613949786	9.431529725	10.09883261	10.22447026	9.818900239	10.34403183	9.941688826	10.36536495	10.31936866	11.08514622	10.58930455	10.68956281	10.69170928	10.36202181	10.44107012	10.47530109	10.39447571	11.04832112	11.10946526	10.14970451	9.941688826	10.42717143	10.21066225	10.08407375	10.55851238
"ILMN_1655182"	7.256870411	7.262607186	7.315597031	7.262160706	7.219181304	7.26953945	7.265856149	7.319839637	7.335390874	7.278517529	7.344877488	7.29541327	7.287614603	7.311133488	7.273798504	7.268693808	7.241970126	7.237559911	7.165424204	7.199385251	7.18121325	7.168399651	7.292623623	7.218778738	7.221034592
"ILMN_1655190"	7.643387034	7.521783339	7.458106002	7.49505146	7.574746974	7.623580848	7.617131224	7.526412295	7.633792437	7.542119535	7.649584154	7.59483802	7.538559194	7.523970025	7.629438706	7.517328475	7.520701194	7.434573783	7.534647297	7.511949639	7.476122077	7.440920819	7.447732857	7.368657019	7.444110714
"ILMN_1655191"	8.954573759	8.018064455	8.808028206	7.583570329	8.161402919	9.175417798	7.97669574	9.788324965	7.706797203	8.254925171	9.418122657	8.326917044	8.20653659	8.197381252	8.909269859	7.779759552	8.511939738	8.612422774	7.774740772	7.133519163	7.169958541	7.78760752	7.500461825	8.81961914	8.726827017
"ILMN_1655194"	8.404186039	8.147513169	8.307244441	8.353909687	8.366494201	8.256224157	8.136078142	8.445419976	8.224034744	8.190629434	8.895231215	8.078952062	8.014203892	8.440199449	8.198722491	8.129558755	8.362972984	8.292984617	8.630055663	8.346819954	8.375919798	8.17193102	8.434634916	8.896370448	8.6078376
"ILMN_1655195"	8.211814984	8.216157609	8.413505483	9.301427565	8.298933665	8.432762405	8.56845992	8.104455094	7.926556345	9.282722616	8.056864815	8.39873289	7.971595551	8.553045369	8.436656012	8.511738508	8.570554896	8.930777804	8.782900517	8.49494685	8.240311538	8.216039501	9.495715792	7.901127039	8.043314236
"ILMN_1655196"	7.249061109	7.190376901	7.215994214	7.252180809	7.207741611	7.267225446	7.190926609	7.215597613	7.27395324	7.147371571	7.184581406	7.227576702	7.205271368	7.216358492	7.189521498	7.233974731	7.153939794	7.280275921	7.219555422	7.154739613	7.210013685	7.174928143	7.211180192	7.23450595	7.206077406
"ILMN_1655201"	7.089641543	7.136407078	7.135397766	7.149025956	7.097715824	7.123627514	7.066099755	7.10934543	7.132819985	7.227512911	7.149993906	7.160838727	7.126579773	7.15402958	7.195907176	7.104597789	7.086114279	7.088924048	7.137764363	7.143288602	7.106912247	7.076790006	7.10411954	7.099246761	7.121838956
"ILMN_1655203"	8.686689997	8.328465908	8.453450911	8.372162858	8.540892382	8.148578256	8.211925792	8.249728378	9.939483936	8.453277151	7.928819885	8.410017571	8.329296439	8.466765498	8.448844847	8.09753511	8.079340965	7.945550176	8.153354069	8.295715834	8.439601519	7.948638862	7.838377002	7.987067031	8.26880524
"ILMN_1655206"	8.209184536	8.811586459	8.656861887	7.835025954	8.499907135	8.679444167	8.739203942	7.852715559	8.678189478	8.518689357	8.576801345	8.119310583	8.623620324	8.061174508	8.750829306	8.74089998	9.012441138	8.732039598	8.425315745	8.161044449	8.167086662	8.550481656	8.756577995	8.440199449	9.037057106
"ILMN_1655210"	7.138170023	7.177731918	7.148869491	7.108665082	7.167929409	7.151230184	7.139848194	7.150597283	7.14730045	7.18236907	7.164423127	7.160838727	7.17529724	7.041810184	7.137122989	7.060538361	7.152340141	7.100916798	7.156725426	7.133519163	7.126067982	7.064153092	7.144263713	7.074335265	7.1007585
"ILMN_1655211"	7.073468635	7.142016365	7.112066082	7.092559899	7.090681213	7.175185244	7.095283637	7.086571547	7.124328704	7.135512081	7.089292172	7.122956009	7.108665082	7.134449453	7.139786567	7.12412587	7.165059747	7.116023404	7.077724489	7.125128957	7.100613165	7.079405368	7.081938706	7.076938585	7.153862163
"ILMN_1655215"	7.858563119	7.761817686	8.043314236	7.602436951	7.420983537	7.952444077	7.567806816	7.750271296	7.458106002	7.860675797	7.883651393	7.842614963	7.635537395	8.057754454	7.81789584	7.833963049	7.400999048	7.707569302	8.121955357	7.794318675	8.01740063	7.443869688	7.4530036	7.547171998	7.581443417
"ILMN_1655216"	7.721440188	7.529835409	7.43704218	7.68560374	7.740396196	7.421115185	7.516283994	7.97669574	7.710372773	7.565995489	7.478328788	7.502799009	7.533977697	7.640485449	7.480343708	7.734924436	7.635843152	7.556386201	7.816803212	7.859973063	7.777675122	7.598016304	7.915057328	8.014380059	7.78092417
"ILMN_1655218"	7.072182668	7.085843247	7.117488106	7.135277543	7.065532827	7.192454871	7.138402662	7.11737067	7.132819985	7.105450898	7.138383469	7.088464567	7.167799983	7.054535893	7.157344894	7.130256927	7.114678866	7.109452538	7.131299213	7.136058202	7.147860724	7.081877903	7.098832412	7.114739015	7.140212843
"ILMN_1655222"	7.321410983	7.956455329	7.299564123	7.156848845	8.099139847	7.197099193	8.084264741	7.641035228	7.334277175	7.517051509	8.912657534	8.272640313	7.736307641	7.226309629	8.620981387	8.168731828	7.327489144	8.125930044	7.676487563	7.485553069	7.170652625	7.941026161	7.98836365	7.503557968	7.535989447
"ILMN_1655229"	7.562976449	7.219675228	7.622979046	7.443398742	7.3001733	7.915803695	7.175896041	7.779932076	8.249429181	7.8523753	7.515235628	7.606167752	7.253740806	7.98189594	7.659959589	7.519165575	7.357578712	7.521922533	8.121955357	7.391144835	7.476122077	7.155653609	7.111237911	7.147625181	7.180050455
"ILMN_1655230"	7.499316551	7.434223081	7.620430282	7.275740778	7.286923795	7.419564902	7.289409173	7.351157403	7.260034224	7.408774933	7.343422573	7.324892023	7.245729992	7.52214891	7.422692778	7.248147811	7.382711897	7.263509554	7.403461249	7.328459931	7.342759977	7.283002239	7.195750646	7.224239865	7.25062971
"ILMN_1655236"	12.50785685	8.657383116	8.874361995	9.885837636	11.47175578	11.40885436	8.233039682	12.09913028	7.51332104	7.868007515	7.184007868	10.01252214	10.62040816	11.81100518	7.495266511	12.88634083	10.54786602	10.03091662	7.175139295	12.32664299	13.05683356	11.27496047	8.769387043	8.849220276	7.43239482
"ILMN_1655240"	7.170489103	7.162070441	7.170171514	7.139351223	7.148501932	7.138989255	7.16422228	7.150597283	7.186469148	7.145118157	7.141221005	7.113985628	7.166441147	7.122956009	7.092073612	7.142243364	7.124150991	7.190089098	7.134468234	7.230823693	7.171485893	7.148316001	7.127541632	7.190987403	7.180949495
"ILMN_1655241"	7.206293167	7.126749634	7.19259434	7.187611999	7.171730935	7.22484947	7.252053652	7.171343612	7.16009937	7.166574634	7.202385604	7.147596284	7.222216378	7.17128416	7.198535497	7.133454766	7.217897018	7.438403402	7.275657844	7.271802387	7.114862539	7.113310245	7.088017023	7.078199837	7.182651704
"ILMN_1655244"	9.541191771	9.70185299	9.299220656	9.858549258	10.19674423	8.978416267	9.638759527	10.40942386	10.97333924	8.992613824	8.937212434	10.33598767	10.3920153	9.331415914	9.655162335	9.992640795	9.613239586	9.750993024	10.13207235	10.19674423	10.13948932	9.793611626	9.755095053	10.76084702	9.248193819
"ILMN_1655245"	7.455944865	7.455027685	7.478017119	7.389771401	7.453619585	7.450827272	7.355879216	7.37533803	7.402192459	7.873799682	7.446578322	7.383120931	8.062812518	7.527202604	7.444621584	7.263882504	7.42668863	7.357775249	7.514210387	7.677216716	7.815874027	7.409304592	7.494282879	7.619536563	7.683364989
"ILMN_1655250"	7.119313988	7.091963079	7.115495214	7.162612276	7.069885794	7.127208536	7.114183903	7.126851324	7.131784275	7.141429919	7.142698048	7.118468438	7.160922838	7.153099419	7.122888709	7.219348132	7.139848194	7.15951667	7.210209447	7.117738243	7.12867755	7.138402662	7.154812474	7.131400345	7.146665329
"ILMN_1655251"	7.181145121	7.203679981	7.176125367	7.104520974	7.170307966	7.140294028	7.192254149	7.132589786	7.156416111	7.137730346	7.161615067	7.170171514	7.119182516	7.143288602	7.153862163	7.104597789	7.174871858	7.118841323	7.111517642	7.129616353	7.122956009	7.108405104	7.135311565	7.096548522	7.109320169
"ILMN_1655261"	7.115885919	7.15398287	7.134150081	7.130571921	7.317011934	7.160732381	7.151118984	7.140212843	7.137533774	7.195907176	7.150767579	7.149025956	7.171485893	7.156997491	7.34629099	7.226565932	7.156337157	7.209979906	9.395541321	7.131943523	7.095300348	7.37181575	7.335284193	7.37670632	7.772369881
"ILMN_1655269"	7.261082892	7.206200808	7.232770019	7.320525415	7.295425499	7.266795732	7.251389805	7.229201451	7.321410983	7.248637364	7.238179441	7.190136696	7.24732623	7.28606925	7.248515354	7.217464778	7.317349959	7.237559911	7.348377932	7.294651247	7.314487579	7.270297408	7.260415465	7.239502276	7.272430021
"ILMN_1655272"	7.188516154	7.180196026	7.17279501	7.199653688	7.186357187	7.186675944	7.168680804	7.168715326	7.195316751	7.226084623	7.147121249	7.1418423	7.202016993	7.169298915	7.154971647	7.268693808	7.123309122	7.122761949	7.149659939	7.127806758	7.246517133	7.214734273	7.191763117	7.2284874	7.166326694
"ILMN_1655275"	7.074754471	7.099044603	7.079988101	7.071850811	7.086170848	7.026562394	7.125364816	7.122016482	7.092209182	7.096218942	7.061737355	7.060219075	7.051504521	7.10342021	7.103051104	7.12508462	7.033354352	7.091182581	7.081836321	7.074510185	7.096157616	7.090355107	7.069885794	7.105558561	7.044542977
"ILMN_1655283"	7.226790845	7.218778738	7.230457314	7.137328562	7.089833436	7.30893105	7.359778872	7.166998784	7.157696916	7.21401147	7.285577858	7.136035299	7.171485893	7.158821625	7.14420183	7.120948256	7.222946393	7.233288992	7.26697016	7.156337157	7.189360001	7.174153595	7.475573307	7.278185777	7.223746959
"ILMN_1655296"	7.251077421	7.665468482	7.886683318	7.661693235	7.555761736	7.784294504	7.640092297	7.666005725	7.503512484	7.635024417	7.814310767	7.493611611	7.606030225	7.385566776	7.882065686	7.525832299	7.8581098	7.611307575	7.812424345	7.803108454	7.725609955	7.759775355	8.349249497	7.620879974	7.684832635
"ILMN_1655303"	7.064287191	7.016485436	7.046243631	6.987423885	7.037502395	7.147680396	7.014321403	7.032273339	7.041810184	7.078021358	7.028652555	7.069496257	7.043176889	7.060440209	7.014704686	7.019279432	7.019844629	7.070085449	6.963810256	7.043859851	7.056423299	7.010523664	7.061393476	7.072425219	7.031108965
"ILMN_1655306"	7.12508462	7.05509314	7.076938585	7.128760752	7.164915448	7.170900432	7.149025956	7.136228449	7.090096943	7.211990328	7.129670989	7.132666538	7.106320238	7.063843146	7.098916577	7.122058883	7.188926855	7.145780544	7.152161762	7.138502117	7.168399651	7.096355624	7.085404486	7.145882403	7.106414331
"ILMN_1655307"	10.64192381	10.20813626	11.13010955	10.55683472	9.946910591	10.51010424	10.81469407	9.794312442	10.321185	10.78560195	10.23181123	10.63698033	9.535501993	10.77558288	11.37084498	9.512674971	10.80294131	10.94192904	10.29287355	10.21441016	10.58290665	9.354947731	9.214265213	9.446274158	9.763754247
"ILMN_1655311"	10.37815627	10.41894894	9.913565503	9.91141434	9.465022157	9.961504827	9.696797349	9.89200975	10.30795174	9.31871809	9.676093417	9.848188933	9.005590816	9.763520076	11.23932388	9.661517452	9.187346448	9.505147208	10.09717084	9.456923544	9.164444264	8.903377723	8.747775111	10.4353182	8.581469983
"ILMN_1655312"	8.476444516	8.379690938	9.317294006	8.076777897	8.539926023	8.230744429	8.206978393	8.315081647	8.860687321	8.160656906	7.818054932	7.962724511	8.018064455	8.356587212	8.203516689	8.49299948	8.155311297	8.306218442	8.053033821	8.88892534	8.884146414	8.698889371	8.029832006	7.91163001	8.340034199
"ILMN_1655316"	11.24168897	12.23682775	11.48812591	11.04661376	10.51898754	10.73138374	11.16558805	10.48081092	11.22835505	11.09924143	11.42985712	10.67701467	10.34403183	11.46242365	10.9545415	10.57511878	11.44943091	11.62045757	10.75682663	11.28461164	11.47596877	10.27843113	10.48847704	10.9652712	10.70375289
"ILMN_1655329"	9.515047598	9.894001624	9.678142182	8.965113111	9.069608146	11.3020753	9.835108354	9.230044457	9.077034355	10.49676631	9.918347771	9.653351232	8.707779373	9.777117605	9.370208915	9.283904177	9.502578805	8.997099611	10.28539254	10.23181123	10.17699368	9.113300544	9.141367231	9.097748454	8.902709413
"ILMN_1655330"	7.097596752	7.15951667	7.092721613	7.192359852	7.106787563	7.154133909	7.114183903	7.070085449	7.12322683	7.151634522	7.180735123	7.075479217	7.135853557	7.112505201	7.121192223	7.138337769	7.111492412	7.210778036	7.138502117	7.137730346	7.100613165	7.119789498	7.055314696	7.065471281	7.095133898
"ILMN_1655334"	7.261082892	7.261857599	7.188113397	7.254091688	7.284802422	7.179598328	7.212587431	7.237902799	7.237999768	7.177358115	7.274242703	7.236158262	7.250291639	7.209916487	7.25942808	7.219348132	7.204353126	7.215471737	7.197647198	7.22998414	7.265824718	7.226913528	7.248605616	7.201163546	7.200182812
"ILMN_1655340"	11.25080624	11.36657607	10.59558799	11.28320602	11.28320602	11.23580698	11.37618994	11.15654116	10.64024768	11.77032773	11.3354272	11.21882354	11.60761738	11.00516296	10.89864928	10.83905999	11.65524646	10.74510194	11.57310782	10.46380693	10.5974581	10.47153434	10.28421092	10.22848967	10.32768059
"ILMN_1655341"	7.364255223	7.46816529	7.580476165	7.246592908	7.352772487	7.313930203	7.384029238	7.51610038	7.634666059	8.161803371	7.33033619	7.437272977	7.359778872	7.196458257	7.505545485	7.319781856	7.293218163	7.358407639	7.552917926	7.441480156	7.352684196	7.415041243	7.289257008	7.248637364	7.325124112
"ILMN_1655347"	7.173770788	7.259543668	7.123722944	7.181923463	7.193214071	7.154133909	7.176688405	7.20702235	7.215623268	7.170489103	7.167324221	7.174981546	7.222946393	7.158821625	7.094374159	7.143243113	7.146948199	7.125519551	7.242184661	7.179493187	7.277713896	7.23628181	7.176891018	7.242850991	7.229778303
"ILMN_1655348"	7.184390561	7.855780517	7.547134492	8.720596547	7.233551562	8.048268184	7.805881226	8.144524673	7.610228357	7.293853187	8.77327753	7.383120931	8.516247903	7.28606925	7.641121577	8.018517902	7.699588404	7.437699124	7.329135768	7.442199364	7.752147	7.270297408	7.319781856	7.193572141	7.206077406
"ILMN_1655358"	7.534496033	7.575680168	7.805432243	7.431225294	7.343572719	7.549972877	7.590811779	7.431757959	7.519842735	7.295701043	7.455603151	7.684641235	7.608625538	7.885401041	7.409934386	7.385949489	7.58095701	7.447747866	7.567503419	7.506669757	8.066474963	7.320146292	7.265261044	7.31007577	7.286141455
"ILMN_1655364"	7.225761251	7.163855384	7.19259434	7.197076556	7.196943791	7.245712177	7.209979906	7.27064236	7.224083113	7.20354961	7.176427386	7.219807333	7.259841811	7.153099419	7.280501751	7.127069603	7.128860943	7.194166447	7.1185783	7.271802387	7.268210965	7.221457477	7.313294025	7.193572141	7.197480245
"ILMN_1655365"	7.742665199	7.288110153	7.40871021	7.352684196	7.396362632	7.638448114	7.24876673	7.392347992	7.311122856	7.383334427	7.277110733	7.37181575	7.258319799	7.615106192	7.428622573	7.264770011	7.284101147	7.319618639	7.766344588	7.526299154	7.477279535	7.519510504	7.306535776	7.302601863	7.204996291
"ILMN_1655374"	7.1864003	7.166422774	7.36543323	7.205341594	7.627521314	7.13045598	7.346805712	7.439405521	7.232334088	7.231016678	7.17278083	7.175755657	7.187881387	7.190306189	7.202722114	7.471995435	7.164242967	7.164263653	7.206862066	7.239483907	7.290934464	7.33944921	7.280586599	7.223234201	7.221034592
"ILMN_1655377"	12.05670089	11.66335315	11.56418324	11.16442401	10.88868768	11.0706615	10.78414974	11.41260084	11.12816143	11.6136858	10.27336601	11.74751325	10.43965369	11.77395892	11.5199517	10.77195806	10.80572462	10.53578691	11.19581577	11.20399328	11.13737184	10.61567606	10.50951054	11.10422088	10.91710341
"ILMN_1655380"	7.103433915	7.135652715	7.118243818	7.107578914	7.156925961	7.207312024	7.075225116	7.208747003	7.148516282	7.136971597	7.167324221	7.202649935	7.165709615	7.22447568	7.20013268	7.144118402	7.151568614	7.17128416	7.114154745	7.1185783	7.089000942	7.108405104	7.129860488	7.164915448	7.120861857
"ILMN_1655382"	7.653897458	7.976501383	7.934120302	7.674705293	7.484778821	8.423926306	8.167003967	7.531245787	7.774262438	7.657122029	7.775567081	8.150627957	8.307244441	7.908608266	7.869237517	7.448506375	7.898496432	8.184290031	8.250210049	7.684148607	7.844799005	7.34093045	7.555721632	7.486095654	7.795629183
"ILMN_1655384"	7.219555422	7.289877195	7.24163328	7.291668847	7.280833998	7.267225446	7.345702131	7.276520949	7.286029047	7.281455857	7.313930203	7.266826198	7.274513294	7.301024813	7.26296756	7.238809371	7.261638427	7.255787527	7.271978226	7.281403781	7.216204541	7.259155246	7.240150241	7.232056438	7.297408842
"ILMN_1655387"	7.059516342	7.113924309	7.094322485	7.102158282	7.093313948	7.117659026	7.09994092	7.137328562	7.084263891	7.122864674	7.116832306	7.050475844	7.097715824	7.10342021	7.062893844	7.074824984	7.086114279	7.092391848	7.167138604	7.071780142	7.043859851	7.101483519	7.110319408	7.082848935	7.064181122
"ILMN_1655403"	7.327912069	7.404270424	7.575808451	7.251329357	7.248637364	7.417195501	7.492277181	7.263408847	7.380119037	7.399415398	7.436338565	7.544110411	7.291011288	7.594740563	7.638324799	7.285184706	7.348530202	7.369817105	7.618893127	7.255255511	7.427401274	7.152235376	7.214847114	7.370738786	7.27064236
"ILMN_1655404"	7.165925863	7.141168862	7.076253973	7.103236831	7.11345335	7.088183829	7.116449127	7.089641543	7.062038585	7.050679907	7.041563711	7.099443864	7.089131555	7.115621667	7.047139964	7.082156974	7.20104509	7.105499757	7.125128957	7.117041624	7.108665082	7.103236831	7.125916537	7.08386436	7.09994092
"ILMN_1655405"	8.443128186	9.666024713	8.127870322	9.098165597	9.271034294	8.49363818	9.688571149	10.01744973	8.960439544	10.08219771	9.553035418	8.356858968	8.622839113	8.114424024	8.915853772	8.284135504	9.834597539	9.440804695	9.987368308	8.285197468	8.814031012	8.552539841	8.488507122	7.4982579	7.285101788
"ILMN_1655408"	7.21268016	7.238863385	7.187455899	7.244918564	7.177032548	7.201163546	7.223660482	7.229201451	7.213414	7.143887745	7.246669898	7.236158262	7.219348132	7.207252989	7.22534588	7.190170833	7.228843538	7.276483109	7.172418416	7.191325552	7.217622288	7.216427452	7.198708854	7.188516154	7.249541718
"ILMN_1655413"	7.148247877	7.164669481	7.116258172	7.120699151	7.116287302	7.104550557	7.133326588	7.084448237	7.102488599	7.120032193	7.147879393	7.090521026	7.113281073	7.143288602	7.133900536	7.107578914	7.12653297	7.138502117	7.134468234	7.125128957	7.070085449	7.116600885	7.080487436	7.098385811	7.161381211
"ILMN_1655414"	7.172709042	7.169006772	7.14563424	7.216482251	7.17552321	7.175185244	7.178806211	7.242606305	7.180735123	7.200064511	7.189761057	7.169440621	7.167799983	7.256830783	7.195907176	7.233066624	7.163498178	7.239066153	7.155687267	7.219309931	7.240045346	7.47609616	7.240769083	7.770838307	8.097819988
"ILMN_1655421"	7.129423708	7.174593556	7.152340141	7.173179698	7.160276904	7.138170023	7.122232596	7.145018076	7.166642755	7.169006772	7.109041267	7.146143409	7.135853557	7.1876308	7.142032691	7.139260226	7.122557962	7.126439185	7.159386215	7.155606973	7.144910522	7.13045598	7.216324824	7.131400345	7.219205059
"ILMN_1655426"	7.258972463	7.327974496	7.270709856	7.227447008	7.272326862	7.27265336	7.304219188	7.23373739	7.22998414	7.336593516	7.311292531	7.293218163	7.33009293	7.257669758	7.32162893	7.289409173	7.304354852	7.260893601	7.271978226	7.342565852	7.274738628	7.285090377	7.320428039	7.328018961	7.255519782
"ILMN_1655428"	7.189521498	7.202841632	7.152340141	7.136286117	7.162612276	7.092721613	7.135341706	7.147768943	7.116009796	7.126632231	7.156484275	7.155653609	7.135853557	7.12204	7.078341038	7.09760652	7.131943523	7.158634501	7.161073198	7.122704242	7.196458257	7.162631276	7.157860209	7.130600862	7.154714908
"ILMN_1655429"	7.926020632	8.292837287	8.841281264	9.159876283	9.411714209	8.777143298	9.531093695	10.13313098	9.043540987	8.232259038	8.998558882	9.280472998	10.17501447	8.668585485	8.0917866	9.458433533	8.88892534	9.371647199	8.29041064	9.208783842	9.388971197	9.898116764	9.404053741	8.298177053	8.277500536
"ILMN_1655433"	7.842520229	8.452138361	8.046604826	7.655364743	7.688785883	7.704105249	8.156192203	7.757383362	7.683970611	8.708679805	8.037774047	8.044350567	7.526463138	8.143363386	8.28162806	7.749817508	8.57608948	7.722276455	7.947609542	8.03359868	7.902991652	7.49842228	7.784611577	7.553729414	7.367813478
"ILMN_1655434"	8.083664849	8.360362224	8.576543388	8.244557886	8.938351162	9.092283426	8.514058154	8.455673811	8.56778053	8.547897005	8.172340369	8.321428608	8.236532601	8.222323812	8.753686052	8.254333968	9.583461455	8.761492572	9.777727908	8.778687112	8.79910718	8.294288221	8.965441614	8.487466097	8.336128917
"ILMN_1655444"	11.22735534	11.82703373	11.1979132	10.41813923	11.18588111	11.41543201	11.5090656	11.07470494	10.77599081	11.842959	11.46476725	11.0352572	10.55367282	11.36657607	11.41842256	11.39118877	11.44215727	11.17035582	11.31441167	11.48588557	11.23988042	10.34766216	9.996065698	9.218902675	8.953519539
"ILMN_1655446"	7.217654651	7.212416792	7.092124822	7.091399711	7.183270572	7.181145121	7.16800737	7.132589786	7.109228977	7.13931602	7.145691543	7.168680804	7.168424107	7.150202916	7.197143184	7.149778055	7.168175327	7.138502117	7.147121249	7.142386289	7.120718047	7.169228877	7.106414331	7.114739015	7.173054825
"ILMN_1655449"	7.280604619	7.279998771	7.241050465	7.240215462	7.284004186	7.273163031	7.246517133	7.295391828	7.249791967	7.280748229	7.324289986	7.247944366	7.304888002	7.32575839	7.238734862	7.311648665	7.381407939	7.255787527	7.257108506	7.233147341	7.254648027	7.26953945	7.253303219	7.244524981	7.285101788
"ILMN_1655454"	7.137193346	7.142846927	7.137533774	7.15951667	7.130256927	7.133590073	7.138402662	7.114422132	7.110357825	7.149638306	7.162376575	7.143288602	7.145018076	7.162797949	7.133132455	7.177682813	7.108524041	7.112445227	7.162038237	7.115248914	7.159340812	7.146665329	7.129860488	7.171909562	7.096041009
"ILMN_1655462"	7.147087471	7.152191623	7.120361245	7.177919	7.11345335	7.138170023	7.092103073	7.15615088	7.177380164	7.125886232	7.119789498	7.143288602	7.155487571	7.090374703	7.117184434	7.133454766	7.202722114	7.172958664	7.210209447	7.120237261	7.12788447	7.105609696	7.094430963	7.126311469	7.101674177
"ILMN_1655468"	7.079681888	7.057675676	7.056601412	7.076973831	7.080620641	7.039714934	7.065176584	7.092900402	7.088970007	7.064805577	7.082734869	7.09589125	7.110822424	7.054535893	7.100395052	7.065363267	7.086114279	7.077379619	7.115017078	7.108524041	7.121380429	7.075752726	7.089855217	7.094831026	7.098045057
"ILMN_1655469"	9.266788746	10.94584877	9.987368308	10.48574128	9.586639343	10.8515602	10.724992	9.294127056	11.03083898	10.04429091	9.338163899	10.02788489	9.809399555	8.969250669	10.05604403	10.26541787	10.01010981	9.709080453	10.57830828	8.961468388	8.995504785	8.287570461	9.799822094	8.795255528	7.680849777
"ILMN_1655474"	7.211673646	7.209751002	7.160301467	7.1238609	7.154505563	7.156337157	7.221641453	7.15507135	7.127635518	7.25422529	7.279688667	7.167167041	7.178850245	7.126067982	7.206077406	7.127069603	7.119279641	7.119813042	7.131999708	7.126889231	7.06719933	7.074155695	7.126792117	7.152711279	7.120044779
"ILMN_1655479"	7.247164242	7.209751002	7.225943144	7.215495611	7.230607825	7.22484947	7.179598328	7.225943144	7.198922299	7.288737619	7.282889967	7.212416792	7.27577057	7.194536001	7.180423443	7.206459529	7.191353657	7.193214071	7.227069747	7.223053106	7.190837477	7.274002896	7.309653721	7.242850991	7.300244778
"ILMN_1655482"	8.507044879	8.074574335	8.570457055	8.575547119	8.836832569	8.589982613	7.946187225	8.485116247	9.201371942	8.828571105	8.629232143	8.092866347	8.289135853	8.861916067	8.595572653	8.41570534	8.925300326	8.148838274	8.288155757	8.45028072	8.648895749	8.033801488	7.924080252	7.835025954	8.110611175
"ILMN_1655485"	8.421172081	8.536078129	8.734169479	7.892217743	7.860891123	7.882855349	8.303153073	8.002906654	7.732628847	7.980437009	8.38552676	7.823409179	8.241577799	8.423926306	8.0643565	7.832635807	7.695570487	8.026512416	8.435033509	8.274952044	8.408241903	7.827032474	7.714980635	7.943402205	7.784390741
"ILMN_1655489"	7.178957824	7.125072879	7.115495214	7.170339983	7.142585797	7.073673522	7.127007162	7.154133909	7.157696916	7.162797949	7.157174364	7.132666538	7.170113152	7.099347374	7.113340762	7.122956009	7.128029096	7.218916701	7.286020333	7.105283663	7.132666538	7.136081105	7.099815884	7.165709615	7.169228877
"ILMN_1655490"	7.240150241	7.193572141	7.211965859	7.233576949	7.164915448	7.247304199	7.159455291	7.198708854	7.286029047	9.811546027	7.19554082	7.197835123	7.240862116	7.217283623	7.222946393	7.241726274	7.295610809	7.277924049	7.328203541	7.186599075	7.168399651	7.206982496	7.222307784	7.185709121	7.188573386
"ILMN_1655491"	7.252053652	7.650872744	7.506613704	7.805029412	7.586156808	8.099614333	7.879598299	8.14393795	8.162037405	7.635024417	7.752656176	8.051371679	7.49640296	7.38862024	7.746495534	7.37352582	8.836344036	7.652073014	7.970642011	7.851065039	7.734820909	7.856955125	7.986604691	8.051778903	7.492790819
"ILMN_1655495"	7.354708345	7.331822203	7.30015074	7.41157622	7.352248033	7.303230533	7.390882287	7.474171655	7.384173178	7.278517529	7.328638781	7.345461011	7.288750847	7.339219159	7.343967237	7.36463418	7.287535465	7.333111696	7.306976812	7.399079956	7.45964789	7.300399565	7.261139078	7.283486335	7.247353389
"ILMN_1655497"	13.05683356	12.53130797	12.42294158	11.53672242	11.97987334	11.75306443	12.4517209	12.2409345	11.82703373	12.64310109	12.72933788	12.54794072	11.35199247	12.64310109	12.39291429	12.18289868	11.91396608	12.16836799	11.69170954	12.49510883	12.13190801	12.13428646	13.05078433	12.5551034	12.05433304
"ILMN_1655498"	7.570555568	8.361854925	8.995337647	7.24294126	8.022161461	7.205209406	8.858903299	7.360763522	8.000606661	8.103758781	8.599336309	7.861721011	7.46660657	8.195099441	7.827771457	8.6254409	7.441574926	8.249265841	7.294534184	7.311022734	7.499938798	7.183213439	7.212506879	8.542375035	7.559735346
"ILMN_1655504"	7.419940746	7.466880316	7.486221002	7.555185721	7.381556722	7.571257432	7.650332076	7.368287403	7.467416709	7.563214264	7.516141953	7.828390462	7.397496374	7.71046992	7.515243768	7.366310593	7.570969114	7.403062523	7.434654914	7.747870411	7.555884664	7.467730396	7.416221656	7.33228452	7.197480245
"ILMN_1655509"	7.132666538	7.285668745	7.139480694	7.186630726	7.213136854	7.120615621	7.232817847	7.114422132	7.205722119	7.365910745	7.246669898	7.331999665	7.183411745	7.131595436	7.234339475	7.159247485	7.124150991	7.220744999	7.219555422	7.228410332	7.199513316	7.183854667	7.143515331	7.111901563	7.189521498
"ILMN_1655510"	7.151634522	7.221435126	7.17279501	7.148141873	7.133742668	7.178806211	7.137533774	7.182159145	7.154245647	7.177981888	7.157174364	7.197835123	7.24732623	7.127208536	7.172366689	7.15182605	7.197812494	7.143990376	7.187611999	7.164055178	7.171485893	7.213243605	7.203998014	7.147625181	7.140212843
"ILMN_1655513"	7.162797949	7.11154819	7.148869491	7.202513717	7.180336417	7.155653609	7.170693799	7.220871425	7.188634274	7.160631542	7.142016365	7.185102452	7.131202842	7.192870489	7.195907176	7.221204097	7.127208536	7.179440494	7.222307784	7.148104602	7.133483858	7.171609551	7.179157673	7.141204669	7.224517373
"ILMN_1655517"	7.284885223	7.300955978	7.25022509	7.193254553	7.243826004	7.26322168	7.313294025	7.31747209	7.333387854	7.217464778	7.337136297	7.293853187	7.251077421	7.28606925	7.269698173	7.219348132	7.218711092	7.235865915	7.19593185	7.251266834	7.184073298	7.169228877	7.126792117	7.190987403	7.193572141
"ILMN_1655519"	7.242119945	7.262607186	7.236756061	7.281434242	7.194004972	7.260276794	7.205112113	7.239460442	7.218844323	7.244307854	7.243801924	7.234888392	7.200385091	7.226309629	7.245563051	7.250787231	7.282242059	7.246442031	7.26294262	7.828996301	7.645352151	7.552621102	7.37705752	7.459576562	7.524969097
"ILMN_1655521"	7.520429879	7.500083179	8.174203201	7.110752433	7.110085779	7.740499623	7.154200032	7.121028141	7.464893639	7.547171998	7.638324799	7.08419036	7.372240589	8.103758781	8.302790183	7.348148024	7.553729414	7.837371975	7.658329011	7.138502117	7.480564783	7.114154745	7.37352582	7.217924756	7.121838956
"ILMN_1655523"	7.368287403	7.338400513	7.40871021	7.365030766	7.323110493	7.421827407	7.332077195	7.346208773	7.400969001	7.365910745	7.410059417	7.428772869	7.391342308	7.316107807	7.348944994	7.333855752	7.382070455	7.350043843	7.429539094	7.268601932	7.337388451	7.360200954	7.37705752	7.358376459	7.320310554
"ILMN_1655529"	7.117041624	7.148869491	7.220478429	7.105499757	7.132881036	7.155653609	7.164820837	7.147768943	7.144910522	7.194388841	7.147879393	7.169440621	7.102464669	7.132589786	7.139786567	7.150809854	7.140531025	7.119813042	7.094670538	7.135277543	7.0587569	7.131943523	7.154812474	7.121968374	7.121838956
"ILMN_1655532"	7.213816991	7.442944576	7.267300514	7.240215462	7.267549078	7.422445919	7.331298683	7.264889773	7.452883573	7.25942808	7.2955014	7.301305416	7.230009581	7.230659927	7.358350705	7.189291053	7.319208286	7.209979906	7.424490858	7.251266834	7.391884087	7.145882403	7.20023979	7.141204669	7.1576006
"ILMN_1655536"	11.42285579	11.56109357	11.23680714	12.21115769	11.04513659	12.37075525	12.06733932	11.98260857	12.37640679	11.13864359	11.74751325	11.98260857	11.76407288	11.75481337	12.64032688	11.79857943	12.03804028	12.08125275	11.93466394	12.15651957	12.05433304	11.22835505	10.88672192	11.21330554	11.82541323
"ILMN_1655537"	7.936968243	7.925817636	7.85551665	7.969718311	7.90638713	7.922153266	7.999871103	8.036967745	8.002160623	8.025550503	7.947499115	7.964680079	7.809930798	7.918177049	7.859202936	8.091866651	7.946294355	7.787643434	8.129476548	7.968310052	7.886992215	7.756418835	7.746802506	8.005060629	7.875848636
"ILMN_1655545"	7.29541327	7.584760236	7.331639963	7.255077435	7.366550609	7.307200679	7.42262256	7.421877594	7.399941732	7.389287643	7.238863385	7.209751002	7.335412955	7.44238949	7.284101147	7.366310593	7.351556499	7.320351747	7.333967975	7.417364108	7.303061356	7.546917672	7.521783339	7.492277181	7.586331541
"ILMN_1655551"	7.238163458	7.223894997	7.266826198	7.242015232	7.23427391	7.254159843	7.245807361	7.23373739	7.176125367	7.271895075	7.274242703	7.252395609	7.273749134	7.248320907	7.27777103	7.250787231	7.264112946	7.209979906	7.343460763	7.268601932	7.202469921	7.149967239	7.199426462	7.220636585	7.203064642
"ILMN_1655553"	7.147087471	7.119509226	7.138229398	7.1238609	7.11345335	7.099959989	7.1418423	7.122956009	7.169273904	7.081193106	7.169006772	7.125916537	7.148017935	7.127208536	7.191700628	7.20752608	7.129634036	7.172958664	7.131299213	7.11258842	7.166938093	7.142487983	7.182037084	7.094831026	7.120861857
"ILMN_1655557"	9.760984636	9.112799409	9.727618919	8.882100855	8.788897857	8.750678609	9.180522253	8.685980554	8.732660767	8.794337749	9.520949095	9.202627574	9.049793005	10.49744486	8.918265275	9.596943157	9.371647199	8.712370692	9.254922719	9.679430849	9.690102253	9.434069432	9.60230743	9.619056565	10.16577837
"ILMN_1655563"	8.673563061	8.477272836	8.237525213	8.627801303	8.277408414	8.193413535	8.1508699	9.08546278	8.180293809	7.894878343	7.557868069	8.220208266	8.527324343	7.764567131	7.702612439	9.750993024	7.988529285	8.277316292	7.569112161	8.55694768	8.379771354	8.095968303	9.163618288	7.996994263	7.457100781
"ILMN_1655564"	7.290973336	7.278398673	7.330556852	7.268282344	7.289508078	7.329314333	7.331298683	7.325115285	7.296401917	7.276625015	7.337858804	7.36974372	7.259841811	7.310343594	7.309069198	7.307385434	7.22785046	7.209979906	7.304944117	7.299124168	7.281568479	7.297745466	7.295987949	7.259289257	7.221034592
"ILMN_1655565"	7.185403297	7.435073442	7.307816984	7.229064088	7.234828884	7.688329723	7.231534825	7.213243605	7.177380164	7.158382324	7.193535344	7.217500158	7.312512134	7.164688464	7.207981552	7.218400864	7.254838119	7.210778036	7.201145324	7.248817276	7.192206649	7.245168793	7.288386192	7.358376459	7.560430058
"ILMN_1655570"	10.43804794	8.863896173	10.7228964	8.801949616	9.622876385	8.357366807	8.791522455	9.522424217	10.53277628	9.525439384	8.859289476	9.156805938	9.463063787	10.31551063	9.707730828	9.029250424	9.940089129	8.867246997	9.698440635	9.487185574	9.05067277	9.24135632	9.688078585	9.494351904	9.911901661
"ILMN_1655572"	7.316107807	7.376594589	7.277667993	7.507730643	7.445918778	7.279439621	7.470909237	7.252143743	7.16009937	7.440644193	7.207507442	7.302539463	7.235820411	7.52214891	7.265856149	7.474193282	7.276417939	7.359721752	7.439995757	7.489440472	7.448229785	8.767945586	8.010125037	7.804188665	7.876800345
"ILMN_1655577"	7.732449577	7.254979668	7.427925383	7.126792117	7.648600508	7.277191608	7.57447365	7.1238609	7.403206269	7.693363264	7.960964648	7.362958776	7.359089661	8.457291929	7.797632231	8.033105682	7.456570991	8.530680823	7.558836153	7.718373207	7.77203401	7.616389284	7.887059832	7.247749213	7.337744806
"ILMN_1655595"	12.58734127	12.4898914	11.48414566	13.2081895	14.01686532	11.84763983	11.94170297	13.91521786	12.36135087	10.48916539	11.98906871	12.76403053	13.3211513	11.96259112	12.00381491	13.71784905	13.68293	13.3808504	11.30919209	12.75434154	13.31511357	14.1562317	12.92047287	10.78015028	10.50328181
"ILMN_1655605"	7.34917747	7.220536049	7.392039764	7.386067906	7.389287643	7.552917926	7.341340575	7.469079761	7.233576949	7.639074076	7.745726012	7.366550609	7.29301378	7.647436491	8.066907134	7.403816109	7.32962813	7.263509554	7.426963279	7.549748918	7.672921281	7.271141608	7.340411066	7.346976645	7.331366674
"ILMN_1655608"	7.807781907	7.667354346	7.709385053	7.724138665	7.708603828	8.283677318	7.690023425	7.675882862	7.785664511	7.755954086	7.529521161	7.676815289	7.580407575	7.847422407	7.706064378	7.46224611	7.870267603	7.827771457	7.434654914	7.931680354	8.165118185	7.989179687	7.652073014	7.883132021	8.32911141
"ILMN_1655610"	7.178957824	7.25861818	7.223660482	7.195110391	7.337268623	7.178806211	7.212587431	7.273820209	7.493276924	7.195146344	7.214578797	7.160188384	7.33611658	7.236207907	7.172366689	7.25422529	7.136735787	7.17583344	7.225200608	7.195564977	7.221153552	7.333344695	7.388544056	7.37670632	7.453301764
"ILMN_1655611"	7.174827036	7.118821963	7.202688204	7.064693886	7.345926491	8.011124769	7.122232596	7.1238609	8.063626273	7.429511309	7.141221005	7.130571921	8.452973824	7.084214324	7.111637768	8.172712892	7.132767679	8.598667067	7.058859837	7.117041624	7.074461095	8.989205058	8.441997616	8.030080932	7.308877598
"ILMN_1655612"	7.894764113	8.121719342	7.554404183	7.934317365	8.05476694	7.746114946	8.044781607	7.919724168	7.496024644	7.876335527	8.156838793	7.811770731	7.840626613	8.018517902	8.011270365	8.187544332	7.998897581	7.595345683	7.740242749	7.86783961	7.89550375	8.806461344	8.910852746	9.550605502	9.867296069
"ILMN_1655613"	7.042499824	7.204460875	7.070384204	7.138383469	7.015567512	7.200000828	9.105732278	7.122956009	7.075225116	7.158382324	7.311983156	7.161615067	7.443132278	7.073393021	9.946352369	7.079279868	7.140531025	7.077379619	7.839814579	7.09297118	7.018373179	7.272685982	7.067179394	7.110276315	7.098045057
"ILMN_1655614"	7.67913789	7.426764991	7.550072897	7.52761336	8.210136395	7.441683088	7.309077794	8.037577313	7.234591071	7.466975966	8.043265091	7.235549796	8.749878712	7.321686636	7.34520913	7.566562615	7.318196501	7.271818023	7.246063512	7.374518157	7.504077101	7.341710657	7.291434838	7.315071404	7.320310554
"ILMN_1655615"	7.247164242	7.27103364	7.258594958	7.244918564	7.258912762	7.268338128	7.244649668	7.258319799	7.2730144	7.283445157	7.2955014	7.223008058	7.264866648	7.222476969	7.277262415	7.235887246	7.189761057	7.270889233	7.246063512	7.264153684	7.310917375	7.20864987	7.228410332	7.233683151	7.249541718
"ILMN_1655622"	10.62614808	10.42375543	10.92952898	9.786099738	10.42529154	10.06644727	10.14452763	9.919298518	10.11802766	9.071181835	10.57511878	9.986752599	10.34683402	9.900416204	10.53001608	9.20663879	10.49171655	11.54425955	10.08611886	10.40859259	10.28481946	10.29510957	10.45012804	10.25507067	10.57187311
"ILMN_1655623"	7.242119945	7.277489996	7.19636232	7.289763436	7.237106049	7.24271328	7.212587431	7.218443409	7.205722119	7.281455857	7.260920533	7.264953066	7.256054326	7.268765402	7.237470333	7.129278179	7.272941857	7.273273583	7.239294331	7.180336417	7.148646165	7.270297408	7.169006772	7.21968904	7.245363825
"ILMN_1655624"	7.141168862	7.142016365	7.141104574	7.138383469	7.073899708	7.160087053	7.16422228	7.169544389	7.14730045	7.133360648	7.094374159	7.170171514	7.103236831	7.09630636	7.155771717	7.167555051	7.129634036	7.138502117	7.131999708	7.096808821	7.07990086	7.12322683	7.146590913	7.135872327	7.099020595
"ILMN_1655625"	7.761945431	8.521304717	8.02155665	8.012498423	8.198722491	8.071691034	7.7261572	8.027718294	8.004178368	9.181514154	8.156312706	8.106329617	8.067360869	8.069129182	8.196157247	8.025199645	8.484174658	7.969308547	8.194287435	8.053033821	8.154991007	7.950256497	8.106160798	7.840775145	8.099477619
"ILMN_1655626"	7.188516154	7.257842742	7.210679596	7.2720236	7.238554289	7.260920533	7.253303219	7.266583513	7.239294331	7.244307854	7.261559804	7.27280185	7.253740806	7.276570344	7.258319799	7.19554082	7.212939837	7.254865371	7.226115767	7.193143123	7.249438648	7.241170817	7.23323797	7.179598328	7.155687267
[truncated: 14,847,699 more chars]
